# Supplementary material for: Characterization of plasma membrane proteins in stylosanthes leaves and roots using simplified enrichment method with a nonionic detergent
Source: Front Plant Sci. 2022 Dec 15;13:1071225. doi: 10.3389/fpls.2022.1071225 (PMC9798454; doi:10.3389/fpls.2022.1071225)
Supplement: Supplementary file 1 [file Table_1.xlsx]

## Sheet: Leaf-T-Rep1
Group_ID	Protein_ID	Protein_Qscore	Protein_FDR	Protein_Mass	PeptideSeqs	PepIsUnique	Unique_Peptide_Num	Unique_Spectra_Num	Coverage	Peptide_Query	Sameset	Description	Abundance	iBAQ	Subcellular_location
373_1	sp|B5WWZ9|FAO2_LOTJA	2.60984	NA	82302.5	ESFQNQILR	1	1	1	0.012	19876	tr|A0A445CPR1|A0A445CPR1_ARAHY;tr|A0A1J7GX64|A0A1J7GX64_LUPAN;tr|A0A444YM27|A0A444YM27_ARAHY	Long-chain-alcohol oxidase FAO2 OS=Lotus japonicus OX=34305 GN=FAO2 PE=2 SV=1	260927	6866.5	nucl
4_29	sp|O62964|RBL_VIGUN	4.3155	NA	52468.4	AMHAVIDR;DDENVNSQPFMR;DNGLLLHIHR;GGLDFTKDDENVNSQPFMR;LEGERDITLGFVDLLR;TFQGPPHGIQVER;VTPQPGVPPEEAGASVAAESSTGTWTTVWTDGLTSLDR	0;0;0;0;0;0;1	1	5	0.2199	8916;8917;28826;28217;28216;28213;28221;28214;28219;28212;28824;28817;28242;28846;28829;28816;28218;19342;19345;19343;19315;19335;19327;19320;19349;19352;19338;19306;19393;19326;19322;19347;19346;19333;19339;19309;19350;19321;19325;19330;19328;19340;19356;19314;19336;19317;19323;19331;19312;19351;19318;19307;19392;40678;40832;36942;28766;28745;28755;28702;28760;28709;28757;28761;28763;28756;28770…	-	Ribulose bisphosphate carboxylase large chain OS=Vigna unguiculata OX=3917 GN=rbcL PE=3 SV=1 >tr|C0J380|C0J380_VIGUN Ribulose bisphosphate carboxylase large chain (Fragment) OS=Vigna unguiculata OX=3917 GN=rbcL PE=3 SV=1	7.72631e+06	309053	cyto
47_1	sp|P02957|PSBA_SOYBN	25.8372	NA	38923.5	ANLGMEVMHER;ESESLWGR;ETTENESANEGYR;FCNWITSTENR;FGQEEETYNIVAAHGYFGR;LIFQYASFNNSR;VINTWADIINR	1;1;1;1;1;1;1	7	10	0.2408	24202;23121;10636;29796;29819;27433;40853;40852;28484;24070	tr|A0A151UID1|A0A151UID1_CAJCA;sp|Q01366|PSBA_PHAVU;tr|A0A291PWJ7|A0A291PWJ7_9FABA;tr|G9IIV2|G9IIV2_MILPI;tr|A0A0K0LUR2|A0A0K0LUR2_9FABA;tr|A0A0S3TE84|A0A0S3TE84_PHAAN;tr|A0A1W6F7Z1|A0A1W6F7Z1_9FABA;tr|A0A0Y0U027|A0A0Y0U027_9FABA;tr|A0A1D8DAP9|A0A1D8DAP9_CAJCA;tr|A0A1C7D3F7|A0A1C7D3F7_9FABA;tr|A0A4D6MYH4|A0A4D6MYH4_VIGUN;tr|R9ZRU2|R9ZRU2_GLYTO;tr|A0A1C7D361|A0A1C7D361_LUPAL;tr|A0A0K0LV52|A0A0K0LV…	Photosystem II protein D1 OS=Glycine max OX=3847 GN=psbA PE=3 SV=3 >tr|A0A0K0LVW6|A0A0K0LVW6_9FABA Photosystem II protein D1 OS=Pediomelum digitatum OX=458362 GN=psbA PE=3 SV=1 >tr|A0A0K0LW31|A0A0K0LW31_9FABA Photosystem II protein D1 OS=Pediomelum tenuiflorum OX=247917 GN=psbA PE=3 SV=1 >tr|A0A0K0LWZ1|A0A0K0LWZ1_9FABA Photosystem II protein D1 OS=Pediomelum argophyllum OX=458352 GN=psbA PE=3 SV=…	2.73253e+07	2.73253e+06	plas
1_6	sp|P05037|ATPB_PEA	2.11273	NA	53089.6	AHGGVSVFGGVGER;DTVGKQINVTCEVQQLLGNNR;EGSITSIQAVYVPADDLTDPAPATTFAHLDATTVLSR;FVQAGSEVSALLGR;GIYPAVDPLDSTSTMLQPR;IGLFGGAGVGK;IVGEEHYETAQR;TREGNDLYMEMK;TVLIMELINNIAK;VALVYGQMNEPPGAR;VGLTALTMAEYFR	0;1;0;0;0;0;0;0;0;0;0	1	1	0.3686	24545;24549;24550;24553;24552;42444;46812;27676;27653;27655;27656;39806;39810;11054;11053;27567;27568;30488;29437;29478;33104;33103;33101;33100;33102;33098;33099;32777;29421	-	ATP synthase subunit beta, chloroplastic OS=Pisum sativum OX=3888 GN=atpB PE=3 SV=1 >tr|A0A2I6Q6B4|A0A2I6Q6B4_9FABA ATP synthase subunit beta, chloroplastic OS=Pisum fulvum OX=51020 GN=atpB PE=3 SV=1 >tr|A0A2S1CEA8|A0A2S1CEA8_PEA ATP synthase subunit beta, chloroplastic OS=Pisum sativum subsp. elatius OX=47742 GN=atpB PE=3 SV=1 >tr|A0A385JEV5|A0A385JEV5_PEA ATP synthase subunit beta, chloroplasti…	0	0	cyto
58_2	sp|P05311|PSAB_PEA	8.14971	NA	82360.1	DFGYSFPCDGPGR;DKPVALSIVQAR;FSQGIAQDPTTR;TPLANLIR;WKPSVSWFK	0;1;1;1;0	3	4	0.0736	29013;23483;23484;24290;8306;18316;18315	-	Photosystem I P700 chlorophyll a apoprotein A2 OS=Pisum sativum OX=3888 GN=psaB PE=1 SV=1 >tr|D5MAH6|D5MAH6_PEA Photosystem I P700 chlorophyll a apoprotein A2 OS=Pisum sativum OX=3888 GN=psaB PE=3 SV=1	4.94943e+07	2.60496e+06	mito
10_15	sp|P09918|LOX3_PEA	4.39681	NA	97567.8	DEAFGHLK;DTMNINSLAR;ELVEVGHGDK;SVSLQLISATKPDATGK	0;0;0;1	1	1	0.0523	11906;19865;20503;20504;17869;34405	-	Seed linoleate 9S-lipoxygenase-3 OS=Pisum sativum OX=3888 GN=LOX1.3 PE=2 SV=1	0	0	cyto
62_2	sp|P26969|GCSP_PEA	4.39681	NA	114613	FCDALISIR;FDGGLTEGQMIEHMK;FGVPMGYGGPHAAFLATSQEYK;GVNGTVAHEFIIDLR;IAILNANYMAK;NIMENPAWYTQYTPYQAEISQGR;SFIGMGYYNTHVPPVILR;VHGLAGVFALGLK;VHGLAGVFALGLKK	0;1;0;0;0;0;0;0;0	1	1	0.1202	18359;34513;39830;39829;33521;33519;33520;33505;23007;23548;41513;41514;37985;37973;38117;38119;38118;25017;25016;28969;28968	tr|A0A1S3E6U3|A0A1S3E6U3_CICAR	Glycine dehydrogenase (decarboxylating), mitochondrial OS=Pisum sativum OX=3888 GN=GDCSP PE=1 SV=1	0	0	mito
248_1	sp|P29828|PDI_MEDSA	3.83642	NA	57052	FSGEEYDNFIALAEK	1	1	1	0.0293	31416	tr|B7FM01|B7FM01_MEDTR;tr|I3S1Y0|I3S1Y0_MEDTR;tr|A0A072V0J2|A0A072V0J2_MEDTR	Protein disulfide-isomerase OS=Medicago sativa OX=3879 GN=PDI PE=2 SV=1	0	0	E.R.
73_1	sp|P30707|RL9_PEA	2.3224	NA	21738.7	VIEVEGPR	1	1	1	0.0415	11228	tr|A0A445L435|A0A445L435_GLYSO;tr|C6T017|C6T017_SOYBN;tr|A0A371EF15|A0A371EF15_MUCPR;tr|A0A4D6NRY6|A0A4D6NRY6_VIGUN;tr|A0A0S3REM3|A0A0S3REM3_PHAAN;tr|A0A151TRD4|A0A151TRD4_CAJCA;tr|A0A1J7HRB7|A0A1J7HRB7_LUPAN;tr|A0A371EAI1|A0A371EAI1_MUCPR;tr|A0A1J7INA9|A0A1J7INA9_LUPAN;tr|A0A4D6NNM5|A0A4D6NNM5_VIGUN;tr|A0A445L3T3|A0A445L3T3_GLYSO;tr|A0A0L9UE15|A0A0L9UE15_PHAAN;tr|A0A444YAE6|A0A444YAE6_ARAHY;tr|V…	60S ribosomal protein L9 OS=Pisum sativum OX=3888 GN=RPL9 PE=2 SV=1	260512	20039.4	cyto
241_2	sp|P31926|SUS_VICFA	4.39681	NA	92462.9	DTVGQYESHTAFTLPGLYR;ELVNLVVVAGDR;IQNPDSLQHVLR;LFHDKESLHPLLEFLR;LGVTQCTIAHALEK;LLTLTGVYGFWK;LTDGAFGEVLR;NITGLVEWYGK;QGLDIVPR;SIGNGVQFLNR;TKYPESDIYWK;YPESDIYWK	0;0;0;0;0;0;0;0;1;0;0;0	1	1	0.17	38726;25067;29247;29246;37375;37374;32035;28630;21482;21487;24939;24938;11178;22461;29515;22302	tr|A0A386K0X0|A0A386K0X0_PEA;tr|Q9T0M9|Q9T0M9_PEA;tr|A0A386K0Y9|A0A386K0Y9_PEA;tr|A0A386K1E5|A0A386K1E5_PEA;tr|O81610|O81610_PEA;tr|A0A386K159|A0A386K159_PEA;tr|A0A386K0Z2|A0A386K0Z2_PEA;tr|A0A386K0Z9|A0A386K0Z9_PEA;tr|A0A386K193|A0A386K193_PEA;tr|A0A386K171|A0A386K171_PEA	Sucrose synthase OS=Vicia faba OX=3906 GN=SUCS PE=2 SV=1	2.62687e+06	59701.6	cyto
38_1	sp|P42353|RK16_VIGUN	3.35542	NA	15628.3	YALQALEPAWITSR	1	1	1	0.1022	33207	tr|A0A345D6T9|A0A345D6T9_9FABA;tr|A0A1W6F7W5|A0A1W6F7W5_9FABA;sp|Q8MCA4|RK16_PHAAN;tr|A0A023HPL0|A0A023HPL0_TRIRP;tr|A0A0F6NLZ3|A0A0F6NLZ3_VICSA;tr|A0A0X8GH58|A0A0X8GH58_9FABA;tr|V7CMF0|V7CMF0_PHAVU;tr|A0A1L5BWL1|A0A1L5BWL1_9FABA;tr|A0A0K0LXH5|A0A0K0LXH5_9FABA;tr|A0A0A0QJ82|A0A0A0QJ82_9FABA;tr|A0A345WEX2|A0A345WEX2_STYHA;tr|A0A059TG97|A0A059TG97_9FABA;tr|A0A023I6S8|A0A023I6S8_GLYGL;tr|A0A0F6NEU2|…	50S ribosomal protein L16, chloroplastic (Fragment) OS=Vigna unguiculata OX=3917 GN=rpl16 PE=3 SV=1	0	0	chlo
264_1	sp|P45621|GSA_SOYBN	14.1783	NA	49614.3	AGSGVATLGLPDSPGVPK;ELMPGGVNSPVR;FEGCYHGHADPFLVK;IIGGGLPVGAYGGR;SVGGQPIVIDSVK	1;1;1;1;1	5	6	0.1545	33274;22593;22592;35871;23145;23544	tr|C6TIB8|C6TIB8_SOYBN;tr|A0A445KTL3|A0A445KTL3_GLYSO;tr|A0A445E3R9|A0A445E3R9_ARAHY;tr|A0A1J7G7D4|A0A1J7G7D4_LUPAN	Glutamate-1-semialdehyde 2,1-aminomutase, chloroplastic OS=Glycine max OX=3847 GN=GSA1 PE=2 SV=1 >tr|A0A0R0J9J2|A0A0R0J9J2_SOYBN Uncharacterized protein OS=Glycine max OX=3847 GN=GLYMA_06G002900 PE=3 SV=1 >tr|A0A445K2Q9|A0A445K2Q9_GLYSO Glutamate-1-semialdehyde 2,1-aminomutase, chloroplastic isoform A OS=Glycine soja OX=3848 GN=D0Y65_013331 PE=3 SV=1	2.57382e+07	1.16992e+06	chlo
108_2	sp|P46259|TBA1_PEA	4.39681	NA	49621.4	AFVHWYVGEGMEEGEFSEAR;AVFVDLEPTVIDEVR;LVSQVISSLTASLR	0;0;1	1	1	0.1084	39776;39775;34254;30628	tr|A0A4D6NST0|A0A4D6NST0_VIGUN;tr|V7CIG5|V7CIG5_PHAVU;tr|A0A1J7FT38|A0A1J7FT38_LUPAN;tr|G7JFB0|G7JFB0_MEDTR;tr|A0A4D6LSD0|A0A4D6LSD0_VIGUN;tr|A0A1S2XZA3|A0A1S2XZA3_CICAR;tr|A0A0B2P1P1|A0A0B2P1P1_GLYSO;tr|A0A151U7H1|A0A151U7H1_CAJCA;tr|A0A0L9U191|A0A0L9U191_PHAAN;tr|A0A445BF91|A0A445BF91_ARAHY;tr|A0A151TSR4|A0A151TSR4_CAJCA;tr|A0A1S2Y8J6|A0A1S2Y8J6_CICAR;tr|A0A0L9UQU5|A0A0L9UQU5_PHAAN;tr|A0A371GAB…	Tubulin alpha-1 chain OS=Pisum sativum OX=3888 GN=TUBA1 PE=3 SV=1	0	0	chlo
475_1	sp|P50246|SAHH_MEDSA	4.39681	NA	53116.9	IVGVSEETTTGVK	1	1	1	0.0268	26226	tr|A0A392Q0T0|A0A392Q0T0_9FABA;tr|A0A371HWK3|A0A371HWK3_MUCPR;tr|A0A1S3TJU8|A0A1S3TJU8_VIGRR;tr|A0A445HIB1|A0A445HIB1_GLYSO;tr|A0A1S2YCQ2|A0A1S2YCQ2_CICAR;tr|Q84RD8|Q84RD8_MEDTR;tr|A0A2K3MUC7|A0A2K3MUC7_TRIPR;tr|A0A0L9U9V3|A0A0L9U9V3_PHAAN	Adenosylhomocysteinase OS=Medicago sativa OX=3879 GN=SAHH PE=2 SV=1	208228	8008.78	cyto
228_2	sp|Q01915|ATPAM_SOYBN	7.43861	NA	55296.1	AAELTTLLESR;ATSESETLYCVYVAIGQK;AVDSLVPIGR;DNGMHALIIYDDLSK;EAFPGDVFYLHSR;GIALNLENENVGIVVFGSDTAIK;GIRPAINVGLSVSR;ITNFYTNFQVDEIGR;QPQYAPLPIEK;TAIAIDTILNQK;TGSIVDVPAGK	0;0;0;1;0;0;0;0;1;0;0	2	5	0.3012	20014;39155;12715;34771;35023;35036;35022;31170;31171;31172;31169;31175;31173;31167;42337;27783;36496;22432;23627;23628;13312	tr|G9JLT6|G9JLT6_LOTJA;tr|A0A371IET5|A0A371IET5_MUCPR	ATP synthase subunit alpha, mitochondrial OS=Glycine max OX=3847 GN=ATPA PE=3 SV=1 >tr|A0A386JNH9|A0A386JNH9_GLYSO ATP synthase subunit alpha OS=Glycine soja OX=3848 GN=atp1 PE=3 SV=1	5.10342e+06	159482	chlo
144_2	sp|Q40345|IDHP_MEDSA	4.3155	NA	48352.7	GGETSTNSIASIFAWTR;HAFGDQYR;LIDDMVAYALK;TIEAEAAHGTVTR;VANPIVEMDGDEMTR;YFDLGLPYR	0;0;0;0;1;0	1	1	0.1686	36181;11597;21860;22473;25313;25316;34827;17483	tr|G7KFV7|G7KFV7_MEDTR;tr|A0A1S2XM64|A0A1S2XM64_CICAR	Isocitrate dehydrogenase [NADP], chloroplastic (Fragment) OS=Medicago sativa OX=3879 PE=2 SV=1	0	0	extr
419_1	sp|Q41058|GLGB1_PEA	2.60984	NA	105161	IVLDSDDTLFGGFNR;LFNYGSWEVLR	1;0	1	1	0.0282	33867;28243	-	1,4-alpha-glucan-branching enzyme 1, chloroplastic/amyloplastic OS=Pisum sativum OX=3888 GN=SBEI PE=1 SV=1	2.37015e+06	46473.5	chlo
53_5	sp|Q43467|EFTU1_SOYBN	4.3155	NA	52062.9	GITINTATVEYETENR;HYAHVDCPGHADYVK;KYDEIDAAPEER;NMITGAAQMDGAILVVSGADGPMPQTK;NTTVTGVEMFQK;QDQVDDEELLQLVEIEVR;QVGVPNMVVFLNK	0;0;0;0;0;1;0	1	2	0.2359	36403;35769;27696;44245;25283;25772;40683;40682;27884;28498	-	Elongation factor Tu, chloroplastic OS=Glycine max OX=3847 GN=TUFA PE=3 SV=1	481025	16587.1	chlo
440_1	sp|Q43785|GLNA3_MEDSA	2.85065	NA	39127.6	HETTDINTFSWGVANR	1	1	1	0.0449	36972	-	Glutamine synthetase nodule isozyme OS=Medicago sativa OX=3879 GN=GS1 PE=2 SV=1	2.06195e+06	158612	cyto
89_2	sp|Q9BBS3|ATPA_LOTJA	4.3155	NA	55746.3	EAYPGDVFYLHSR;GEISSSESR;HTLIIYDDLSK;IVNTGTVLQVGDGIAR;LIESPAPGIISR;SVYEPLQTGLIAIDSMIPIGR;VINALAKPIDGR	0;0;1;0;0;0;0	1	3	0.1843	31610;31609;10193;24186;24187;24184;33000;33001;33017;33002;32999;21899;41664;41662;41663;22445	-	ATP synthase subunit alpha, chloroplastic OS=Lotus japonicus OX=34305 GN=atpA PE=3 SV=1	4.80766e+06	192306	cyto
559_1	sp|Q9SXV6|CAS1_GLYGL	4.39681	NA	86398.2	NVFPIWALGEYR	1	1	1	0.0159	30410	-	Cycloartenol synthase OS=Glycyrrhiza glabra OX=49827 GN=GgCAS1 PE=1 SV=1 >tr|A0A411DXI5|A0A411DXI5_GLYGL Terpene cyclase/mutase family member OS=Glycyrrhiza glabra OX=49827 PE=2 SV=1	0	0	chlo
345_1	tr|A0A060CS45|A0A060CS45_MEDSA	5.56213	NA	72289.6	IINEPTAAALSYGMNSK;TTPSVVAFNQK	1;1	2	2	0.0415	35146;21993	tr|A0A371I6A5|A0A371I6A5_MUCPR	Heat shock protein 70 OS=Medicago sativa OX=3879 GN=HSP70 PE=2 SV=1	222818	5434.59	mito
129_5	tr|A0A068LJH6|A0A068LJH6_PEA	4.39681	NA	84264.7	AVEEYKEAK;CVKPPIIYGDVSRPK;FALESFWDGK;GGIGVIQIDEAALR;GMLTGPVTILNWSFVR;IPPTEEIADR;LDDEIKSWLAFAAQK;SWLAFAAQK;VLAIYKEVIADLK;YIPSNTFSYYDQVLDATATLGAVPPR	0;0;0;0;0;0;0;0;1;0	1	1	0.1678	17260;34549;22262;22261;22263;29021;35436;20102;20103;20104;34623;15716;30650;41773;41772	-	Vitamin B-12-independent methionine synthase OS=Pisum sativum OX=3888 PE=2 SV=1	0	0	cyto
91_1	tr|A0A072TFW4|A0A072TFW4_MEDTR	3.83642	NA	54383.9	EASFGHAIFDIK	1	1	1	0.0255	22671	tr|A0A445BYH7|A0A445BYH7_ARAHY;tr|A0A445E1W5|A0A445E1W5_ARAHY;tr|A0A445A6R4|A0A445A6R4_ARAHY;tr|A0A445E1R2|A0A445E1R2_ARAHY;tr|A0A396I2N3|A0A396I2N3_MEDTR;tr|A0A445E217|A0A445E217_ARAHY;tr|A0A371I8A6|A0A371I8A6_MUCPR;tr|A0A2Z6M783|A0A2Z6M783_TRISU;tr|A0A445A6Q5|A0A445A6Q5_ARAHY;tr|A0A392PIZ5|A0A392PIZ5_9FABA;tr|A0A445A726|A0A445A726_ARAHY;tr|Q9XJ24|Q9XJ24_LUPAL;tr|Q4KU02|Q4KU02_MEDTR;tr|A0A4P1R99…	Purple acid phosphatase OS=Medicago truncatula OX=3880 GN=25480593 PE=3 SV=1	1.52516e+06	61006.6	vacu
51_2	tr|A0A072TKG2|A0A072TKG2_MEDTR	24.8871	NA	88301.8	AAEDPEFETFYTK;AFNPTQAEETYSMVTANR;APWLEPLR;APWLEPLRGPNGLDLSR;AYDFVSQEIR;DQETTGFAWWAGNAR;GPNGLDLSR;LGANVGSAQGPTGLGK;SAEYMTHAPLGSLNSVGGVATEINAVNYVSPR;SPTGEVIFGGETMR	0;0;1;1;0;1;1;1;1;1	7	8	0.1692	32147;37788;37789;14286;36382;23205;34332;12310;29424;42196;30779;31136	-	Photosystem II D2 protein OS=Medicago truncatula OX=3880 GN=MTR_0002s0420 PE=3 SV=1	3.34751e+07	1.39479e+06	plas
10_11	tr|A0A072TLZ7|A0A072TLZ7_MEDTR	2.64002	NA	96875	DENFGHLK;DWVFTDQALPADLIK;LLQEFPPKSTLDTTVYGDQNSTITK	0;0;1	1	1	0.0555	13441;34591;41595	tr|A0A072TNN2|A0A072TNN2_MEDTR	Lipoxygenase OS=Medicago truncatula OX=3880 GN=25500504 PE=3 SV=1	4.75623e+06	91466	cyto
46_8	tr|A0A072TPW7|A0A072TPW7_MEDTR	4.39681	NA	110539	AIADGSLLDFLR;DITPDDKQELDEALQR;FSAAWQLYK;GGGPTHLAILSQPPDTIHGSLR;HTDVLDAITK;KPSGGIETLR;LVEYDALLLDR;NQTVDLVLTAHPTQSIR;QELDEALQR;QEVMIGYSDSGK;SFSHMLNLANLAEEVQIAHR;TPPTPQDEMR;VPYNAPLIQFSSWMGGDR;VTIDLIEMVFAK	0;0;0;0;0;0;0;0;0;0;0;0;0;1	1	1	0.1851	25303;36324;36322;19064;39198;39202;39201;19022;16923;26231;36398;36399;18633;26525;39636;21815;37863;37864;28541	tr|A0A072U184|A0A072U184_MEDTR	Phosphoenolpyruvate carboxylase OS=Medicago truncatula OX=3880 GN=25502534 PE=3 SV=1	0	0	cyto
288_1	tr|A0A072TVF6|A0A072TVF6_MEDTR	4.3155	NA	58027.4	GQFGVTYLVTHK	1	1	2	0.0233	25154;25150	tr|A0A444Z8E0|A0A444Z8E0_ARAHY;tr|A0A0R0LNW3|A0A0R0LNW3_SOYBN;tr|A0A445KRN8|A0A445KRN8_GLYSO;tr|A0A444Z8D7|A0A444Z8D7_ARAHY;tr|A0A1S2YFE0|A0A1S2YFE0_CICAR;tr|A0A151SV72|A0A151SV72_CAJCA;tr|A0A072UEC1|A0A072UEC1_MEDTR;tr|G7KAQ8|G7KAQ8_MEDTR;tr|A0A2K3MFF4|A0A2K3MFF4_TRIPR;tr|A0A0R0K3Y3|A0A0R0K3Y3_SOYBN;tr|A0A2K3LBJ4|A0A2K3LBJ4_TRIPR;tr|A0A371HV78|A0A371HV78_MUCPR;tr|A0A444Z8F6|A0A444Z8F6_ARAHY;tr|A…	Calmodulin-domain kinase CDPK protein OS=Medicago truncatula OX=3880 GN=25502132 PE=4 SV=1	383284	11614.7	pero
333_1	tr|A0A072TXD7|A0A072TXD7_MEDTR	7.0878	NA	42661	LPVPEEFAK;TELPEAAITYVDVYAAK	1;1	2	4	0.0682	12812;37086;37087;37088	tr|B0M183|B0M183_9FABA;tr|A0A072TZ07|A0A072TZ07_MEDTR	GDSL-like lipase/acylhydrolase OS=Medicago truncatula OX=3880 GN=25497894 PE=3 SV=1	7.4277e+06	390931	cyto
196_1	tr|A0A072TZG2|A0A072TZG2_MEDTR	4.3155	NA	126091	VGQIIAQLLSER	1	1	1	0.0102	24490	tr|A0A445ABC6|A0A445ABC6_ARAHY;tr|A0A1S3TVE1|A0A1S3TVE1_VIGRR;tr|A0A1J7GNN3|A0A1J7GNN3_LUPAN;tr|A0A445DDJ0|A0A445DDJ0_ARAHY;tr|A0A445BQU0|A0A445BQU0_ARAHY;tr|A0A445DDG4|A0A445DDG4_ARAHY;tr|A0A445J6F4|A0A445J6F4_GLYSO;tr|A0A445FX99|A0A445FX99_GLYSO;tr|A0A2Z6NGB8|A0A2Z6NGB8_TRISU;tr|A0A445BR09|A0A445BR09_ARAHY;tr|A0A0L9U3A2|A0A0L9U3A2_PHAAN;tr|A0A4D6NEN6|A0A4D6NEN6_VIGUN;tr|G7L3I8|G7L3I8_MEDTR;tr|A…	Potassium efflux antiporter OS=Medicago truncatula OX=3880 GN=25500932 PE=4 SV=1	325075	5604.74	plas
217_1	tr|A0A072U0Q0|A0A072U0Q0_MEDTR	3.83642	NA	42920.4	LSNAELVSLLQYHAAAK	1	1	1	0.0407	32884	-	Fasciclin-like arabinogalactan protein OS=Medicago truncatula OX=3880 GN=25498876 PE=4 SV=1	0	0	plas
30_1	tr|A0A072U1Y7|A0A072U1Y7_MEDTR	4.39681	NA	47591.4	QFGAPLAAFQINQQK	1	1	1	0.0346	33775	tr|A0A1J7H4C5|A0A1J7H4C5_LUPAN;tr|A0A445EAM5|A0A445EAM5_ARAHY;tr|A0A4P1RVD5|A0A4P1RVD5_LUPAN;tr|A0A1S2Z369|A0A1S2Z369_CICAR;tr|A0A445AKC8|A0A445AKC8_ARAHY;tr|I3S1G9|I3S1G9_LOTJA;tr|A0A396H690|A0A396H690_MEDTR;tr|A0A2K3PFX9|A0A2K3PFX9_TRIPR;tr|I3SEW1|I3SEW1_LOTJA;tr|A0A445EAQ4|A0A445EAQ4_ARAHY;tr|A0A445EAK0|A0A445EAK0_ARAHY;tr|A0A371HE13|A0A371HE13_MUCPR;tr|A0A2Z6NGU9|A0A2Z6NGU9_TRISU	Acyl-CoA dehydrogenase OS=Medicago truncatula OX=3880 GN=25498770 PE=3 SV=1	130940	5036.17	chlo
239_1	tr|A0A072U201|A0A072U201_MEDTR	2.79502	NA	48898.5	TTLTAAITR	1	1	1	0.02	10262	tr|A0A4P1QQQ6|A0A4P1QQQ6_LUPAN;tr|A0A2K3P8S5|A0A2K3P8S5_TRIPR;tr|C6T8W5|C6T8W5_SOYBN;tr|A0A0B2QE70|A0A0B2QE70_GLYSO;tr|A0A1S2XT99|A0A1S2XT99_CICAR;tr|A0A2Z6N628|A0A2Z6N628_TRISU	Elongation factor Tu OS=Medicago truncatula OX=3880 GN=25499089 PE=3 SV=1	1.08025e+06	34846.6	mito
225_4	tr|A0A072U5L4|A0A072U5L4_MEDTR	4.39681	NA	92199.1	LMTLAGVYSFWK;LTALHGSIEK;NITGLVESYAK;NTVGQYESHTAFTLPGLYR;SSSIGNGVQFLNR	0;0;1;0;0	1	1	0.0803	29590;29121;17342;22070;38715;38716;28085	-	Sucrose synthase OS=Medicago truncatula OX=3880 GN=25499615 PE=3 SV=1	561497	11459.1	cyto
401_1	tr|A0A072U646|A0A072U646_MEDTR	2.46073	NA	207264	VLATGVAAALAAR	1	1	1	0.0071	21697	tr|A0A3Q7YCW2|A0A3Q7YCW2_CICAR;tr|A0A072U4F4|A0A072U4F4_MEDTR;tr|A0A2Z6LGY9|A0A2Z6LGY9_TRISU;tr|I1K5H3|I1K5H3_SOYBN;tr|A0A445DNG8|A0A445DNG8_ARAHY;tr|A0A151T380|A0A151T380_CAJCA;tr|A0A0R0IH39|A0A0R0IH39_SOYBN;tr|A0A445KSZ5|A0A445KSZ5_GLYSO;tr|A0A444ZU92|A0A444ZU92_ARAHY;tr|A0A0S3QWG6|A0A0S3QWG6_PHAAN;tr|A0A2K3NNY1|A0A2K3NNY1_TRIPR;tr|A0A445KTR2|A0A445KTR2_GLYSO;tr|A0A392P7I9|A0A392P7I9_9FABA;tr|A…	THO complex subunit 2 OS=Medicago truncatula OX=3880 GN=11435146 PE=4 SV=1	405522	3789.92	nucl
79_4	tr|A0A072UDY2|A0A072UDY2_MEDTR	6.46628	NA	120647	AIIGTIGDVDSYQLPDAK;ENNTGSFPR;GVYSQPDNILGR;IWFYGDDDPTER;LPLTNEAIVIPTQVNYVGK;QETPDPPEALK;QGCLINITADGK;YEKPLQDLK;YILGITEEER;YPLKEPFVELLK	0;0;0;1;0;0;0;0;1;0	2	3	0.1151	36219;15695;15732;15696;26187;31490;38020;23099;25293;19842;23030;23033;30676	tr|A0A396HIP5|A0A396HIP5_MEDTR	Presequence protease OS=Medicago truncatula OX=3880 GN=25494464 PE=4 SV=1	7.31853e+06	96296.4	chlo
218_1	tr|A0A072UES6|A0A072UES6_MEDTR	2.45174	NA	58791.9	ALFVPSLSVYNK	1	1	1	0.0228	22756	tr|A0A2K3P2D7|A0A2K3P2D7_TRIPR;tr|A0A3Q7Y7G3|A0A3Q7Y7G3_CICAR;tr|G7K218|G7K218_MEDTR;tr|A0A4P1RQS7|A0A4P1RQS7_LUPAN;tr|A0A1S3E874|A0A1S3E874_CICAR;tr|A0A1S3DW78|A0A1S3DW78_CICAR;tr|A0A2Z6PCK8|A0A2Z6PCK8_TRISU	Folylpolyglutamate synthase OS=Medicago truncatula OX=3880 GN=11408143 PE=3 SV=1	142635	4075.29	cyto
434_1	tr|A0A072UF40|A0A072UF40_MEDTR	4.39681	NA	35164.4	IAFGDYFPGVVNPLDR	1	1	1	0.0513	35133	tr|G7KA80|G7KA80_MEDTR	Endoplasmic reticulum vesicle transporter OS=Medicago truncatula OX=3880 GN=11436099 PE=4 SV=1	0	0	cyto
82_1	tr|A0A072UJN9|A0A072UJN9_MEDTR	4.39681	NA	82358.2	ALLPEQTPFYK;FHEEGVHPDYR;LGLYDVQGPIPVVK	0;0;1	1	1	0.0483	25828;28285;31173	tr|A0A0L9V667|A0A0L9V667_PHAAN;tr|A0A4P1RA57|A0A4P1RA57_LUPAN;tr|I1LRH3|I1LRH3_SOYBN;tr|A0A371E6N2|A0A371E6N2_MUCPR;tr|A0A1S3TKJ4|A0A1S3TKJ4_VIGRR;tr|V7AHT7|V7AHT7_PHAVU;tr|A0A445I2A4|A0A445I2A4_GLYSO;tr|A0A0S3SC82|A0A0S3SC82_PHAAN;tr|A0A445I2L0|A0A445I2L0_GLYSO;tr|A0A151TNT2|A0A151TNT2_CAJCA;tr|A0A1S2YKL2|A0A1S2YKL2_CICAR;tr|A0A445HN82|A0A445HN82_GLYSO;tr|A0A1S2Z972|A0A1S2Z972_CICAR;tr|A0A1S2Z97…	Putative von Willebrand factor, type A, Zinc finger, Sec23/Sec24-type, sec23/Sec24, trunk OS=Medicago truncatula OX=3880 GN=25492283 PE=4 SV=1	0	0	chlo
18_3	tr|A0A072UM13|A0A072UM13_MEDTR	8.79363	NA	71013	ELEGICNPIIAR;IINEPTAAAIAYGLDKK;MVNHFVQEFK;NALENYAYNMR;NQVAMNPTNTVFDAK;TTPSYVAFTDTER	1;0;0;0;1;0	2	2	0.1202	28264;35221;25421;27982;33847;30932	tr|A0A2K3P975|A0A2K3P975_TRIPR;tr|A0A072UL44|A0A072UL44_MEDTR;tr|A0A2Z6NZY3|A0A2Z6NZY3_TRISU;tr|A0A1S2YJT8|A0A1S2YJT8_CICAR	Heat shock cognate 70 kDa protein OS=Medicago truncatula OX=3880 GN=25492496 PE=3 SV=1	1.2317e+06	33289.2	cyto
101_2	tr|A0A072UME9|A0A072UME9_MEDTR	2.56652	NA	65869.7	ARHFEVDLSAFR;HFEVDLSAFR;INSVGWWYK	0;0;1	1	1	0.037	25818;19097;16828	tr|A0A396I7F2|A0A396I7F2_MEDTR;tr|A0A151TMT0|A0A151TMT0_CAJCA	Delta(24)-sterol reductase-like protein OS=Medicago truncatula OX=3880 GN=25492834 PE=4 SV=1	1.67855e+06	50865.2	cyto
79_2	tr|A0A072UMJ2|A0A072UMJ2_MEDTR	3.83642	NA	60984.8	QYLGQQFYMR;YAVNSVSFVPADTPLK	0;1	1	1	0.0479	23102;31003	-	Multi-copper oxidase-like protein OS=Medicago truncatula OX=3880 GN=25492860 PE=4 SV=1	0	0	cyto
332_1	tr|A0A072UPR1|A0A072UPR1_MEDTR	2.70126	NA	42206.9	MGDSSVEVTEESR	1	1	1	0.0333	27372	tr|A0A1S2Z667|A0A1S2Z667_CICAR;tr|A0A396ICN8|A0A396ICN8_MEDTR	Hsc70-interacting protein OS=Medicago truncatula OX=3880 GN=MTR_4g102390 PE=4 SV=1	630715	30034.1	nucl
33_1	tr|A0A072URQ8|A0A072URQ8_MEDTR	6.63144	NA	68360.2	TQAAAAVASSIAEESFGAIR;TTIANLIER	1;1	2	2	0.0458	34802;12822	tr|A0A445EJQ0|A0A445EJQ0_ARAHY;tr|I3SLG6|I3SLG6_LOTJA;tr|A0A445AZ69|A0A445AZ69_ARAHY;tr|A0A396IG03|A0A396IG03_MEDTR;tr|A0A445AZ78|A0A445AZ78_ARAHY;tr|A0A1S2YR84|A0A1S2YR84_CICAR;tr|A0A4P1RWL3|A0A4P1RWL3_LUPAN	ABC transporter B family protein OS=Medicago truncatula OX=3880 GN=25493901 PE=4 SV=1	1.16544e+06	31498.3	plas
122_4	tr|A0A072USM8|A0A072USM8_MEDTR	16.6094	NA	72185.5	DLYYYNGNK;EFTLAEIEHFVDPEDK;EYGITAPETK;GIVNNETLGYFIGR;IDITGTSIGK;IKEYGITAPETK;LFYIPSFK;LPFAAAQIGQAFR;VFTPSVIEPSFGIGR	1;1;1;0;1;1;0;0;0	5	6	0.1516	20458;20423;36628;18861;32269;15146;27200;15460;28411;28434;33018	tr|A0A072U6L4|A0A072U6L4_MEDTR;tr|A0A396GU03|A0A396GU03_MEDTR;tr|A0A072UUT9|A0A072UUT9_MEDTR;tr|A0A396IN48|A0A396IN48_MEDTR	Glycyl-tRNA synthetase/glycine-tRNA ligase OS=Medicago truncatula OX=3880 GN=25488481 PE=4 SV=1	1.03832e+07	235983	nucl
570_1	tr|A0A072UTK4|A0A072UTK4_MEDTR	2.48086	NA	55007.9	YSAFWLQK	1	1	1	0.0166	16386	tr|A0A072UU47|A0A072UU47_MEDTR;tr|A0A445CFB0|A0A445CFB0_ARAHY;tr|A0A444Y206|A0A444Y206_ARAHY;tr|A0A445CFC7|A0A445CFC7_ARAHY;tr|G7IZC8|G7IZC8_MEDTR	Glycoside hydrolase family 1 protein OS=Medicago truncatula OX=3880 GN=25488733 PE=3 SV=1	307634	12305.4	cyto
509_1	tr|A0A072UTX7|A0A072UTX7_MEDTR	3.12311	NA	66222.3	YIAPEQVPVKYGGLSR	1	1	1	0.0269	35875	-	Patellin-like protein OS=Medicago truncatula OX=3880 GN=25491806 PE=4 SV=1	0	0	cyto
439_1	tr|A0A072V0H9|A0A072V0H9_MEDTR	2.85628	NA	69184.2	DNEGHGSHTLSTAGGNMVPGVSVFGQGYGTAK	1	1	1	0.0493	42108	tr|A0A072VAJ3|A0A072VAJ3_MEDTR;tr|G7J840|G7J840_MEDTR	Subtilisin-like serine protease OS=Medicago truncatula OX=3880 GN=11435970 PE=3 SV=1	0	0	cyto
333_1	tr|A0A072V0S4|A0A072V0S4_MEDTR	4.39681	NA	130398	VVLIFDDNPLSK	1	1	1	0.0099	27495	tr|A0A4P1R357|A0A4P1R357_LUPAN;tr|A0A2K3NTI3|A0A2K3NTI3_TRIPR;tr|A0A392M8P9|A0A392M8P9_9FABA;tr|A0A072UYW1|A0A072UYW1_MEDTR;tr|G7J5J3|G7J5J3_MEDTR	Putative adenosinetriphosphatase OS=Medicago truncatula OX=3880 GN=11413313 PE=4 SV=1	133579	1935.93	chlo
398_2	tr|A0A072V1L9|A0A072V1L9_MEDTR	5.95769	NA	74352.8	FVSSVVSPFASLEK;SGYESLLK;TYGSGFLITR	1;1;0	2	2	0.0488	31147;11133;19102	tr|G7J8C0|G7J8C0_MEDTR	Puromycin-sensitive aminopeptidase-like protein OS=Medicago truncatula OX=3880 GN=11423248 PE=4 SV=1	1.01639e+06	24790.1	chlo
198_1	tr|A0A072V611|A0A072V611_MEDTR	4.39681	NA	122018	ATEQWFASVEGFR;GWFQSSLLTSIATTGK;LYVGGSTSYTR;SCQTVLAAHLLSIVR	0;1;0;0	1	1	0.0509	31780;34186;22422;33862;33863	tr|A0A1S2XDZ2|A0A1S2XDZ2_CICAR	Isoleucine-tRNA ligase OS=Medicago truncatula OX=3880 GN=25488131 PE=3 SV=1	2.90118e+06	44633.5	chlo
503_1	tr|A0A072V7Z5|A0A072V7Z5_MEDTR	4.39681	NA	90913.5	FVLGISTIK	1	1	1	0.0106	14164	tr|A0A2K3MXU9|A0A2K3MXU9_TRIPR;tr|A0A2Z6MVM2|A0A2Z6MVM2_TRISU;tr|A0A1S2XEQ2|A0A1S2XEQ2_CICAR	Putative tripeptidyl-peptidase II OS=Medicago truncatula OX=3880 GN=25486643 PE=3 SV=1	49838.9	1465.85	chlo
109_1	tr|A0A072V9Z1|A0A072V9Z1_MEDTR	2.85628	NA	40822.6	FFQLYVYK	1	1	1	0.0215	18841	tr|I3SH82|I3SH82_LOTJA;tr|G5CBY8|G5CBY8_CICAR;tr|C6TBK3|C6TBK3_SOYBN;tr|O81692|O81692_MEDSA;tr|A0A445GY26|A0A445GY26_GLYSO;tr|A0A4P1R8K8|A0A4P1R8K8_LUPAN;tr|A0A445BCE7|A0A445BCE7_ARAHY;tr|A0A4D6M851|A0A4D6M851_VIGUN;tr|V7BVZ7|V7BVZ7_PHAVU;tr|A0A444ZSC8|A0A444ZSC8_ARAHY;tr|A0A1J7HZ44|A0A1J7HZ44_LUPAN;tr|I1KU94|I1KU94_SOYBN;tr|A0A444ZSC4|A0A444ZSC4_ARAHY;tr|B7FJS3|B7FJS3_MEDTR;tr|A0A371F8J7|A0A371F…	Peroxisomal (S)-2-hydroxy-acid oxidase GLO1 OS=Medicago truncatula OX=3880 GN=MTR_2g070420 PE=3 SV=1	41364.2	1723.51	cyto
312_1	tr|A0A072VC55|A0A072VC55_MEDTR	2.77468	NA	34636	GQVVSTVEEIQER	1	1	1	0.0423	30615	tr|A0A1J7IAV2|A0A1J7IAV2_LUPAN;tr|A0A445BXC4|A0A445BXC4_ARAHY;tr|A0A4P1R7Q4|A0A4P1R7Q4_LUPAN;tr|G7IKJ7|G7IKJ7_MEDTR;tr|A0A444Y6V3|A0A444Y6V3_ARAHY;tr|A0A445BWW1|A0A445BWW1_ARAHY;tr|B7FJA0|B7FJA0_MEDTR;tr|A0A2Z6LIP0|A0A2Z6LIP0_TRISU	Syntaxin of plants 122 protein OS=Medicago truncatula OX=3880 GN=11418037 PE=4 SV=1	755379	41965.5	plas
361_1	tr|A0A072VH23|A0A072VH23_MEDTR	2.46073	NA	70824.3	QSVIDFVK	1	1	1	0.0128	12580	tr|A0A072VHM4|A0A072VHM4_MEDTR;tr|A0A396JJY3|A0A396JJY3_MEDTR	S-adenosylmethionine-dependent methyltransferase, putative OS=Medicago truncatula OX=3880 GN=25485778 PE=4 SV=1	165473	4596.47	plas
195_2	tr|A0A072VHR8|A0A072VHR8_MEDTR	4.39681	NA	100701	IQGLADTLTYER;LSNVGINIVR;SNTLGAVGFLGDSR;VLVTAPTNAAVDNMVEK	0;1;0;0	1	1	0.058	28109;17960;28502;35220	tr|A0A396JQ86|A0A396JQ86_MEDTR	DNA-binding protein SMUBP-2 OS=Medicago truncatula OX=3880 GN=25482868 PE=4 SV=1	911483	18989.2	chlo
174_1	tr|A0A072VJI1|A0A072VJI1_MEDTR	4.39681	NA	96085.1	AFLIVLLNK;GGAQVGSIAAGGR;HGATALDTPVFELR;LIYDLADQGGELCSLR;QVPAVGVSLGIER;YDLTVPFAR;YDNLIGMFGSK	1;0;0;0;0;0;0	1	1	0.0979	16036;18611;31771;31772;35626;26384;17817;23758	-	Histidyl-tRNA synthetase OS=Medicago truncatula OX=3880 GN=25483747 PE=3 SV=1	0	0	chlo
54_1	tr|A0A072VNZ7|A0A072VNZ7_MEDTR	2.43548	NA	91475.2	IGGIGTVPVGR;IPLQDVYK	0;1	1	1	0.0231	15849;14082	tr|G7IC27|G7IC27_MEDTR	Elongation factor 1-alpha OS=Medicago truncatula OX=3880 GN=11417682 PE=4 SV=1	4.06552e+06	76708	cyto
471_1	tr|A0A072VPI1|A0A072VPI1_MEDTR	4.39681	NA	121413	SEDTFIQLQEIQESVR	1	1	1	0.0147	36685	tr|A0A2K3NL80|A0A2K3NL80_TRIPR;tr|A0A445BD88|A0A445BD88_ARAHY;tr|A0A072VZS8|A0A072VZS8_MEDTR;tr|A0A072VNG9|A0A072VNG9_MEDTR;tr|A0A444XT48|A0A444XT48_ARAHY	Exocyst complex component SEC5 OS=Medicago truncatula OX=3880 GN=25484976 PE=3 SV=1	128774	1951.12	cyto
347_1	tr|A0A072VR00|A0A072VR00_MEDTR	9.55134	NA	62882.3	APDDLDTR;ISLCDALIVR;LAVQLVAGGSGVK	1;1;1	3	3	0.0519	8486;18108;19806	tr|A0A444XV99|A0A444XV99_ARAHY;tr|A0A0S3SM32|A0A0S3SM32_PHAAN;tr|A0A151U7Q0|A0A151U7Q0_CAJCA;tr|A0A371FLP1|A0A371FLP1_MUCPR;tr|A0A4D6N7I6|A0A4D6N7I6_VIGUN;tr|A0A1S3V8P0|A0A1S3V8P0_VIGRR;tr|A0A0L9U0H0|A0A0L9U0H0_PHAAN;tr|V7BF09|V7BF09_PHAVU;tr|A0A1S2XZF3|A0A1S2XZF3_CICAR;tr|A0A2Z6LYM1|A0A2Z6LYM1_TRISU;tr|A0A445BF10|A0A445BF10_ARAHY;tr|A0A445F495|A0A445F495_GLYSO;tr|A0A1J7H315|A0A1J7H315_LUPAN	D-3-phosphoglycerate dehydrogenase OS=Medicago truncatula OX=3880 GN=25485421 PE=3 SV=1	4.91643e+06	163881	chlo
294_1	tr|A0A072VR32|A0A072VR32_MEDTR	3.83642	NA	63999.3	LSLLQTISLSGNHLK	1	1	1	0.0254	29580	-	LRR receptor-like kinase OS=Medicago truncatula OX=3880 GN=25485685 PE=4 SV=1	0	0	extr
534_1	tr|A0A072VYH6|A0A072VYH6_MEDTR	4.3155	NA	55646.9	EGSISFVLAK	1	1	1	0.0197	13578	tr|A0A2K3PJ95|A0A2K3PJ95_TRIPR;tr|A0A2Z6MRI9|A0A2Z6MRI9_TRISU	Fungal proteinase A, aspartic proteinase superfamily protein OS=Medicago truncatula OX=3880 GN=25485793 PE=3 SV=1	359979	17141.9	chlo
56_5	tr|A0A072W1R5|A0A072W1R5_MEDTR	4.39681	NA	103247	AKIPLDVIWNDDDHMDGHK;DHANYYSPR;FHELVPVDGLWIDMNEASNFCSGK;STYVGSGK;TVSWWGDEIR;WIEVGAFYPFSR;YAAHWTGDNQGTWENLR	0;0;0;0;1;0;0	1	2	0.107	39267;39265;19421;19422;41543;7754;23902;23900;30560;37574;37575	-	Alpha-glucosidase OS=Medicago truncatula OX=3880 GN=25485504 PE=3 SV=1	1.00626e+07	223613	chlo
118_3	tr|A0A075EAM0|A0A075EAM0_ASTME	3.12311	NA	45397.8	AGGTMTGVLSAANEK;ITVDSATLFNK;LPILYTLSWPER	0;0;1	1	1	0.0909	27286;20181;29434	-	1-deoxy-D-xylulose 5-phosphate reductoisomerase (Fragment) OS=Astragalus membranaceus OX=649199 PE=2 SV=1	1.46226e+07	562408	cyto
4_21	tr|A0A075FF82|A0A075FF82_9FABA	3.12311	NA	22805.6	DDENVNSQPFMR;GGLHFTKDDENVNSQPFMR;TFQGPPHGIQVER;VTPQPGVPPEEAGAAVAAESSTGTWTTVWTDGLTSLDR	0;1;0;0	1	1	0.3951	28826;28217;28216;28213;28221;28214;28219;28212;28824;28817;28242;28846;28829;28816;28218;40989;28766;28745;28755;28702;28760;28709;28757;28761;28763;28756;28770;28776;28773;28754;28747;28749;28720;28718;28687;28762;28768;28694;28713;28726;28771;28714;28746;28700;28736;28775;28758;28743;28750;28716;28705;28708;28741;28717;28734;28719;28772;28712;28690;28730;28765;28767;28735;28732;46826;46835;468…	-	Ribulose bisphosphate carboxylase large chain (Fragment) OS=Chamaecytisus prolifer subsp. angustifolius OX=1519675 GN=rbcL PE=3 SV=1	0	0	cyto
293_1	tr|A0A075T6J5|A0A075T6J5_9FABA	6.40294	NA	54678.3	SEGATILTGGSRPEHIK;SEGATILTGGSRPEHIKK	1;1	2	3	0.0358	31759;31760;33728	-	Betaine aldehyde dehydrogenase OS=Ammopiptanthus nanus OX=111851 PE=2 SV=1	892422	34323.9	chlo
4_14	tr|A0A075TJE7|A0A075TJE7_9FABA	3.12311	NA	24612.3	DDENVNSQPFMR;GGLDFTKDDENVNSQPFMR;TFQGPPHGFQVER	0;0;1	1	1	0.1461	28826;28217;28216;28213;28221;28214;28219;28212;28824;28817;28242;28846;28829;28816;28218;40678;40832;29806	-	Ribulose bisphosphate carboxylase large chain (Fragment) OS=Medicago lupulina OX=47085 GN=rbcL PE=3 SV=1	2.52484e+07	2.29531e+06	mito
25_2	tr|A0A0A0QG79|A0A0A0QG79_TRISM	2.06498	NA	79023.7	EISSGAGAIR;IMSSDINELYR;LGIQAFQPILVEGR	0;1;0	1	1	0.0509	13493;27373;32042	-	DNA-directed RNA polymerase subunit beta' OS=Trifolium semipilosum OX=74529 GN=rpoC1 PE=3 SV=1	0	0	cyto
4_26	tr|A0A0A7BWY1|A0A0A7BWY1_9FABA	3.12311	NA	20072.2	LTYYTPEYETK;LTYYTPEYETKDTDILAAFR;TFQGPPHGIQVER;VTPQPGVPPEEAGAAVAAESSTGTWTTVWTDGLTSLDR;YGRPLIGCTIKPK	0;0;0;0;1	1	1	0.442	26795;26786;26797;26783;26793;26776;26798;26782;26791;26777;26772;26771;42584;42582;42581;28766;28745;28755;28702;28760;28709;28757;28761;28763;28756;28770;28776;28773;28754;28747;28749;28720;28718;28687;28762;28768;28694;28713;28726;28771;28714;28746;28700;28736;28775;28758;28743;28750;28716;28705;28708;28741;28717;28734;28719;28772;28712;28690;28730;28765;28767;28735;28732;46826;46835;46830;299…	tr|A0A0A7BWY8|A0A0A7BWY8_ERYCO	Ribulose bisphosphate carboxylase large chain (Fragment) OS=Erythrina berteroana OX=1471844 GN=rbcL PE=3 SV=1	69753.6	9964.8	cyto
420_1	tr|A0A0A7BXT8|A0A0A7BXT8_9FABA	3.27411	NA	14225.1	VTPQPGVPPEEAGAAVAAEFSTGTWTTVWTDGLTSLDR	1	1	1	0.2946	46941	-	Ribulose-1,5-bisphosphate carboxylase/oxygenase large subunit (Fragment) OS=Erythrina poeppigiana OX=647292 GN=rbcL PE=4 SV=1	0	0	mito
358_1	tr|A0A0B2NQJ7|A0A0B2NQJ7_GLYSO	3.27411	NA	47719.7	IYDNVFDANHDTLVWALQK	1	1	1	0.044	41429	tr|A0A445H5A5|A0A445H5A5_GLYSO;tr|A0A0B2PP90|A0A0B2PP90_GLYSO;tr|A0A445G9A9|A0A445G9A9_GLYSO;tr|A0A0L9V1N3|A0A0L9V1N3_PHAAN;tr|V7CWI8|V7CWI8_PHAVU;tr|V7CSX2|V7CSX2_PHAVU;tr|A0A1S3UF95|A0A1S3UF95_VIGRR;tr|I1MWJ9|I1MWJ9_SOYBN;tr|A0A444YUT7|A0A444YUT7_ARAHY;tr|A0A445CW42|A0A445CW42_ARAHY;tr|A0A4D6MDR1|A0A4D6MDR1_VIGUN	Glucan endo-1,3-beta-glucosidase 5 OS=Glycine soja OX=3848 GN=glysoja_042732 PE=3 SV=1	0	0	cyto
12_3	tr|A0A0B2NUK0|A0A0B2NUK0_GLYSO	4.39681	NA	83039.4	AAHFEESMK;DTHGYVGADLAAICTEAALQCIR;EIDIGVPDEVGR;ELQETVQYPVEHPEK;GILLYGPPGSGK	0;1;0;0;0	1	1	0.0959	16600;40535;25535;35661;35659;20780	tr|K7LTM9|K7LTM9_SOYBN	Cell division cycle protein 48 like OS=Glycine soja OX=3848 GN=glysoja_043329 PE=4 SV=1	0	0	cyto
588_1	tr|A0A0B2NWM8|A0A0B2NWM8_GLYSO	2.06498	NA	72934.3	LSIESIPR	1	1	1	0.0123	11854	tr|A0A0R0EBJ2|A0A0R0EBJ2_SOYBN	Cysteine-rich receptor-like protein kinase 29 OS=Glycine soja OX=3848 GN=D0Y65_054040 PE=4 SV=1	127615	3646.14	plas
125_7	tr|A0A0B2P2R5|A0A0B2P2R5_GLYSO	4.3155	NA	57343.5	EVLYDYEDK;IMALDLPHGGHLSHGYQTDTK;INQAVFPGLQGGPHNHTITGLAVALK;ISAVSIFFETMPYR;LKDFLATIESSSTFQSEIAK;NTVPGDVSAMVPGGIR;SSLPDEAVYDK;SSLPDEAVYDKERPGVTWPK;VAEFFDAAVK;VLEAVHIAANK;WGVNVQPLSGSPANFHVYTALLKPHER;YSEGYPGAR;YYGGNEYIDMAETLCQK	0;0;0;0;1;0;0;0;0;0;0;0;0	1	2	0.3861	18683;41789;43834;34027;34309;41044;41043;32471;32083;20780;41544;15509;18326;45874;45873;11801;11804;11802;11798;39744	tr|A0A0R4J3Y9|A0A0R4J3Y9_SOYBN	Serine hydroxymethyltransferase OS=Glycine soja OX=3848 GN=glysoja_037027 PE=3 SV=1	2.56099e+06	80030.9	mito
29_1	tr|A0A0B2P2Z7|A0A0B2P2Z7_GLYSO	4.39681	NA	203563	LVADFGSLELSPVDGR;TQDAAAWLEYFESK	1;0	1	1	0.0162	33934;33733	tr|A0A0R0FWS9|A0A0R0FWS9_SOYBN;tr|A0A445JSU0|A0A445JSU0_GLYSO;tr|A0A396GGG4|A0A396GGG4_MEDTR;tr|A0A396JCC6|A0A396JCC6_MEDTR;tr|A0A445C1M7|A0A445C1M7_ARAHY;tr|A0A0B2PMA9|A0A0B2PMA9_GLYSO;tr|A0A2Z6M604|A0A2Z6M604_TRISU;tr|A0A445JST6|A0A445JST6_GLYSO;tr|K7KZV0|K7KZV0_SOYBN;tr|A0A1S3EE79|A0A1S3EE79_CICAR;tr|A0A1S3TCP4|A0A1S3TCP4_VIGRR;tr|A0A151SID8|A0A151SID8_CAJCA;tr|A0A4D6KLM4|A0A4D6KLM4_VIGUN;tr|A…	Protein KIAA0664-like protein OS=Glycine soja OX=3848 GN=glysoja_045197 PE=4 SV=1	222454	2138.98	nucl
72_1	tr|A0A0B2P9N4|A0A0B2P9N4_GLYSO	4.39681	NA	123439	VALDQLPR	1	1	1	0.0074	11743	tr|A0A445DWB9|A0A445DWB9_ARAHY;tr|A0A445GV43|A0A445GV43_GLYSO;tr|A0A445GUW3|A0A445GUW3_GLYSO;tr|A0A4D6NKU5|A0A4D6NKU5_VIGUN;tr|A0A445A1L0|A0A445A1L0_ARAHY;tr|A0A151QVK8|A0A151QVK8_CAJCA;tr|A0A445A1L1|A0A445A1L1_ARAHY;tr|A0A371GIK9|A0A371GIK9_MUCPR;tr|A0A151QVK3|A0A151QVK3_CAJCA;tr|A0A445IY29|A0A445IY29_GLYSO;tr|I1MHE8|I1MHE8_SOYBN;tr|A0A1S3U549|A0A1S3U549_VIGRR;tr|A0A0S3RHF8|A0A0S3RHF8_PHAAN;tr|A…	RNA polymerase-associated protein CTR9 like OS=Glycine soja OX=3848 GN=glysoja_035991 PE=4 SV=1	1.40875e+07	213446	cyto
545_1	tr|A0A0B2PE54|A0A0B2PE54_GLYSO	3.12311	NA	45317.9	LHGGTPANFLDVGGNASENQVVEAFK	1	1	1	0.0616	43948	tr|A0A445IHG7|A0A445IHG7_GLYSO	Succinate--CoA ligase [ADP-forming] subunit beta, mitochondrial OS=Glycine soja OX=3848 GN=D0Y65_025936 PE=3 SV=1 >tr|I1L8G3|I1L8G3_SOYBN Succinate--CoA ligase [ADP-forming] subunit beta, mitochondrial OS=Glycine max OX=3847 GN=GLYMA_10G039000 PE=3 SV=1	0	0	mito
253_1	tr|A0A0B2PEA6|A0A0B2PEA6_GLYSO	7.5896	NA	77850	ELGVSFFHHEVVK;SLEDLGAPEYNPIFLK	1;1	2	2	0.0411	30878;36307	tr|A0A151TE45|A0A151TE45_CAJCA;tr|A0A0B2Q267|A0A0B2Q267_GLYSO;tr|A0A0L9TQG9|A0A0L9TQG9_PHAAN;tr|A0A4D6L047|A0A4D6L047_VIGUN;tr|A0A0R0FBT0|A0A0R0FBT0_SOYBN;tr|I1JXE8|I1JXE8_SOYBN;tr|A0A1S3UTH8|A0A1S3UTH8_VIGRR;tr|A0A445G604|A0A445G604_GLYSO;tr|A0A445G5Z4|A0A445G5Z4_GLYSO	Programmed cell death protein 4 OS=Glycine soja OX=3848 GN=D0Y65_010205 PE=4 SV=1	1.85275e+06	45189.1	chlo
326_1	tr|A0A0B2PEN2|A0A0B2PEN2_GLYSO	4.39681	NA	112411	VTTSALALLLTSR	1	1	1	0.0128	27080	tr|A0A0S3T1G8|A0A0S3T1G8_PHAAN;tr|A0A1S3VRI1|A0A1S3VRI1_VIGRR;tr|A0A1J7IVG5|A0A1J7IVG5_LUPAN;tr|A0A072TJ92|A0A072TJ92_MEDTR;tr|A0A3Q0EJ44|A0A3Q0EJ44_VIGRR;tr|A0A151SZX3|A0A151SZX3_CAJCA;tr|V7C7Q4|V7C7Q4_PHAVU;tr|A0A445LN92|A0A445LN92_GLYSO;tr|A0A396GDT6|A0A396GDT6_MEDTR;tr|A0A0B2SSP6|A0A0B2SSP6_GLYSO;tr|A0A1S2XJH8|A0A1S2XJH8_CICAR;tr|A0A445M0U8|A0A445M0U8_GLYSO;tr|A0A1S3VS25|A0A1S3VS25_VIGRR;tr|A…	Importin-9 OS=Glycine soja OX=3848 GN=glysoja_033120 PE=4 SV=1	75470.2	1935.13	plas
161_1	tr|A0A0B2PHF1|A0A0B2PHF1_GLYSO	2.79502	NA	80585.4	LGIKGYEWWSEALHGVSNVGPGTK	1	1	1	0.032	40498	tr|A0A0L9TXR3|A0A0L9TXR3_PHAAN;tr|V7BKR4|V7BKR4_PHAVU;tr|A0A151RYC6|A0A151RYC6_CAJCA;tr|A0A444XHR9|A0A444XHR9_ARAHY;tr|A0A4P1QPJ0|A0A4P1QPJ0_LUPAN;tr|A0A0R0HT51|A0A0R0HT51_SOYBN;tr|A0A445IGK0|A0A445IGK0_GLYSO;tr|A0A445LI36|A0A445LI36_GLYSO;tr|A0A151SNC8|A0A151SNC8_CAJCA;tr|A0A1S3UYQ0|A0A1S3UYQ0_VIGRR;tr|A0A444XHQ1|A0A444XHQ1_ARAHY;tr|A0A445BM11|A0A445BM11_ARAHY;tr|A0A444XHJ7|A0A444XHJ7_ARAHY;tr|A…	Putative beta-D-xylosidase 2 OS=Glycine soja OX=3848 GN=glysoja_024554 PE=4 SV=1	0	0	plas
398_1	tr|A0A0B2PRQ0|A0A0B2PRQ0_GLYSO	3.12311	NA	38159.6	TVQENTGSPYFR	1	1	1	0.0343	26512	tr|A0A445KHT9|A0A445KHT9_GLYSO;tr|A0A4D6KVU6|A0A4D6KVU6_VIGUN;tr|A0A151SLL2|A0A151SLL2_CAJCA;tr|A0A1S3UT71|A0A1S3UT71_VIGRR;tr|A0A1S3USW4|A0A1S3USW4_VIGRR;tr|V7CD25|V7CD25_PHAVU	Peptidyl-prolyl cis-trans isomerase B OS=Glycine soja OX=3848 GN=D0Y65_045619 PE=4 SV=1 >tr|I1MUH4|I1MUH4_SOYBN PPIase cyclophilin-type domain-containing protein OS=Glycine max OX=3847 GN=100796313 PE=4 SV=1	0	0	chlo
61_1	tr|A0A0B2PZD9|A0A0B2PZD9_GLYSO	4.3155	NA	62887.3	SGGMSNELYNTIAR	1	1	1	0.0241	30893	tr|A0A151RDD5|A0A151RDD5_CAJCA;tr|A0A445GTI8|A0A445GTI8_GLYSO;tr|A0A371FMQ9|A0A371FMQ9_MUCPR;tr|A0A4P1QVW4|A0A4P1QVW4_LUPAN;tr|A0A371FN72|A0A371FN72_MUCPR;tr|A0A0L9TTD4|A0A0L9TTD4_PHAAN;tr|A0A445K0W2|A0A445K0W2_GLYSO;tr|A0A4D6L004|A0A4D6L004_VIGUN;tr|A0A1J7HLU2|A0A1J7HLU2_LUPAN;tr|A0A0R0G1B5|A0A0R0G1B5_SOYBN;tr|A0A0R0G0M9|A0A0R0G0M9_SOYBN;tr|A0A0S3S4N4|A0A0S3S4N4_PHAAN;tr|A0A4D6KPA5|A0A4D6KPA5_VI…	ATP-citrate synthase beta chain protein 1 OS=Glycine soja OX=3848 GN=glysoja_024786 PE=4 SV=1	0	0	chlo
102_1	tr|A0A0B2Q2G9|A0A0B2Q2G9_GLYSO	4.39681	NA	22832.2	IDYAPGGINPPHTHPR;IPGLNTLGVSLSR	1;0	1	4	0.133	34687;34688;34684;34686;26442;26443	tr|C7S917|C7S917_SOYBN;tr|I1NBL9|I1NBL9_SOYBN;tr|C6TCT7|C6TCT7_SOYBN;tr|A0A445FKB1|A0A445FKB1_GLYSO	Germin-like protein OS=Glycine soja OX=3848 GN=D0Y65_007958 PE=3 SV=1 >tr|C7S8D5|C7S8D5_SOYBN Germin-like protein OS=Glycine max OX=3847 GN=100302722 PE=2 SV=1	6.22887e+06	889839	extr
23_3	tr|A0A0B2QF13|A0A0B2QF13_GLYSO	3.12311	NA	49324.7	EAANFTAQVIIMNHPGQIGNGYAPVLDCHTSHIAVK;IGGIGTVPVGR;MIPTKPMVVETFSEYPPLGR;QTVAVGVIK;STTTGHLIYK;YYCTVIDAPGHR	1;0;0;0;0;0	1	1	0.2192	46905;12677;41936;41935;41938;41937;41801;41934;9021;9019;16519;28224;28228;28225	tr|A0A0B2S7D7|A0A0B2S7D7_GLYSO;tr|C6EVF9|C6EVF9_SOYBN	Elongation factor 1-alpha OS=Glycine soja OX=3848 GN=D0Y65_011654 PE=3 SV=1 >tr|A0A0R4J384|A0A0R4J384_SOYBN Elongation factor 1-alpha OS=Glycine max OX=3847 GN=GLYMA_05G089000 PE=3 SV=1	285617	10200.6	cyto
423_1	tr|A0A0B2QF92|A0A0B2QF92_GLYSO	3.12311	NA	36433.8	AVANHTTAAFIR	1	1	2	0.0368	22603;22600	tr|A0A0B2QSW5|A0A0B2QSW5_GLYSO;tr|A0A445I4N5|A0A445I4N5_GLYSO;tr|A0A2K3L6W7|A0A2K3L6W7_TRIPR;tr|A0A445ESM3|A0A445ESM3_ARAHY;tr|A0A0R0EW30|A0A0R0EW30_SOYBN;tr|A0A0S3S5U7|A0A0S3S5U7_PHAAN;tr|G7IV48|G7IV48_MEDTR;tr|A0A151U9T4|A0A151U9T4_CAJCA;tr|V7BPD9|V7BPD9_PHAVU;tr|A0A445I4H4|A0A445I4H4_GLYSO;tr|A0A1S2Y863|A0A1S2Y863_CICAR;tr|A0A0B2QTD8|A0A0B2QTD8_GLYSO;tr|A0A0L9VCJ9|A0A0L9VCJ9_PHAAN;tr|A0A4D6KQH…	26S protease regulatory subunit 6B like OS=Glycine soja OX=3848 GN=glysoja_033755 PE=3 SV=1	136453	6822.63	cyto
582_1	tr|A0A0B2QRM6|A0A0B2QRM6_GLYSO	2.03032	NA	27317.7	VPDELLELAK	1	1	1	0.0402	19581	-	Proteasome subunit alpha type OS=Glycine soja OX=3848 GN=D0Y65_050747 PE=3 SV=1 >tr|I1N783|I1N783_SOYBN Proteasome subunit alpha type OS=Glycine max OX=3847 GN=GLYMA_19G072100 PE=3 SV=1	812513	47794.9	cyto
300_1	tr|A0A0B2QVC0|A0A0B2QVC0_GLYSO	4.3155	NA	13478.1	GLADLEAALCLCTAIK	1	1	1	0.125	35000	tr|A0A445C118|A0A445C118_ARAHY;tr|A0A371H1R3|A0A371H1R3_MUCPR;tr|A0A151QNX1|A0A151QNX1_CAJCA;tr|A0A445C114|A0A445C114_ARAHY;tr|A0A1S2Y965|A0A1S2Y965_CICAR;tr|A0A445C125|A0A445C125_ARAHY;tr|A0A445C108|A0A445C108_ARAHY;tr|A0A445K5W1|A0A445K5W1_GLYSO;tr|V7B8I1|V7B8I1_PHAVU;tr|A0A371IGX0|A0A371IGX0_MUCPR;tr|A0A445C120|A0A445C120_ARAHY;tr|A0A445M072|A0A445M072_GLYSO;tr|A0A151TT59|A0A151TT59_CAJCA;tr|A…	Putative lipid-binding protein OS=Glycine soja OX=3848 GN=glysoja_043987 PE=4 SV=1 >tr|C6SZG2|C6SZG2_SOYBN AAI domain-containing protein OS=Glycine max OX=3847 GN=100306451 PE=2 SV=1	0	0	vacu
116_1	tr|A0A0B2QYG5|A0A0B2QYG5_GLYSO	4.39681	NA	21719.3	VNQGISVYGNK	1	1	1	0.0561	21522	tr|A0A445C9C1|A0A445C9C1_ARAHY;tr|A0A445C981|A0A445C981_ARAHY;tr|A0A445H7J5|A0A445H7J5_GLYSO;tr|A0A1S3UGY7|A0A1S3UGY7_VIGRR;tr|A0A445KXX2|A0A445KXX2_GLYSO;tr|G7KBI3|G7KBI3_MEDTR;tr|I1JV38|I1JV38_SOYBN;tr|A0A151TSL9|A0A151TSL9_CAJCA;tr|A0A0L9UZX3|A0A0L9UZX3_PHAAN;tr|I1JV39|I1JV39_SOYBN;tr|A0A4P1QYT8|A0A4P1QYT8_LUPAN;tr|A0A2K3PJG2|A0A2K3PJG2_TRIPR;tr|V7B6Q3|V7B6Q3_PHAVU;tr|A0A445BTQ1|A0A445BTQ1_ARA…	Glucose-6-phosphate isomerase OS=Glycine soja OX=3848 GN=glysoja_046596 PE=4 SV=1	94281.9	5545.99	cyto
297_1	tr|A0A0B2QYR9|A0A0B2QYR9_GLYSO	4.39681	NA	53954.4	LEDEVDFLTAQSEQER	1	1	1	0.0319	36551	tr|A0A0S3RQR3|A0A0S3RQR3_PHAAN;tr|V7AZM2|V7AZM2_PHAVU;tr|A0A0L9TD01|A0A0L9TD01_PHAAN;tr|A0A445JPP3|A0A445JPP3_GLYSO;tr|A0A445BDL4|A0A445BDL4_ARAHY;tr|A0A4D6NH29|A0A4D6NH29_VIGUN;tr|A0A444XTX9|A0A444XTX9_ARAHY	Inositol transporter 1 isoform A OS=Glycine soja OX=3848 GN=D0Y65_022678 PE=3 SV=1 >tr|A0A0R4J3X7|A0A0R4J3X7_SOYBN MFS domain-containing protein OS=Glycine max OX=3847 GN=100802679 PE=3 SV=1	215911	17992.6	plas
185_2	tr|A0A0B2QZH4|A0A0B2QZH4_GLYSO	3.83642	NA	67447.7	DLNLSPNHYDLYGK;QPSQGPTFGIK;SYGASGVEYSEQAEK;TQYSFSDNAAAK	1;0;0;0	1	1	0.0818	30020;17054;29209;21684	tr|A0A445F9U4|A0A445F9U4_GLYSO;tr|A0A4D6MXC4|A0A4D6MXC4_VIGUN;tr|A0A1S3V7U1|A0A1S3V7U1_VIGRR;tr|A0A0L9U1B9|A0A0L9U1B9_PHAAN	Formate--tetrahydrofolate ligase OS=Glycine soja OX=3848 GN=glysoja_032859 PE=3 SV=1	839837	27091.5	chlo
34_4	tr|A0A0B2R4F5|A0A0B2R4F5_GLYSO	2.5183	NA	80028.5	ALPTYTPESPADATR;ANSGHPGLPMGCAPMGHILYDEVMR;FEALGWHVIWVK;FGASAPAGK;FLAIDAVEK;HTPEGAKLEAEWNAK;IYKEFGITK;KNLGWPYEPFHVPEDVK;NGNTGYDEIR;NLGWPYEPFHVPEDVK;VSIEAGSTFGWQK;VTTTIGFGSPNK	0;0;0;0;0;1;0;0;0;0;0;0	1	1	0.1973	32793;41460;30879;30878;7989;15186;34015;18526;37888;20029;19983;19984;20028;19981;36741;36744;36742;36743;36738;28951;28953;23005	-	Transketolase, chloroplastic OS=Glycine soja OX=3848 GN=D0Y65_055064 PE=4 SV=1 >tr|A0A0R4J653|A0A0R4J653_SOYBN TRANSKETOLASE_1 domain-containing protein OS=Glycine max OX=3847 GN=100805786 PE=4 SV=1	968609	23062.1	chlo
387_1	tr|A0A0B2R655|A0A0B2R655_GLYSO	2.11273	NA	130529	KPQQQMPDVQEHVEITPMNMQSEEHVQK	1	1	1	0.0241	46544	tr|K7KZY7|K7KZY7_SOYBN;tr|A0A445JT59|A0A445JT59_GLYSO;tr|U3LTJ1|U3LTJ1_SOYBN	BAG family molecular chaperone regulator 6 OS=Glycine soja OX=3848 GN=glysoja_041830 PE=4 SV=1	0	0	nucl
286_1	tr|A0A0B2REY7|A0A0B2REY7_GLYSO	2.32899	NA	123147	VDQDWADISSSLEEIR	1	1	1	0.0146	37200	tr|A0A151RRD0|A0A151RRD0_CAJCA;tr|A0A0R4J2L6|A0A0R4J2L6_SOYBN	Presequence protease 2, chloroplastic/mitochondrial OS=Glycine soja OX=3848 GN=glysoja_033150 PE=4 SV=1	0	0	chlo
579_1	tr|A0A0B2RIY8|A0A0B2RIY8_GLYSO	3.12311	NA	10478.3	YGPAKMPYTLLYPSSDEGLTFR	1	1	1	0.2391	43183	-	Linoleate 9S-lipoxygenase-4 (Fragment) OS=Glycine soja OX=3848 GN=glysoja_048878 PE=4 SV=1	0	0	cyto
16_5	tr|A0A0B2RJV3|A0A0B2RJV3_GLYSO	4.79401	NA	71043.1	ATAGDTHLGGEDFDNR;EIAEAYLGSTIK;MVNHFVQEFK;NQVAMNPINTVFDAK;TTPSYVAFTDTER	0;1;0;0;1	2	2	0.1017	34258;23428;22861;34336;29412	-	Heat shock cognate 70 kDa protein OS=Glycine soja OX=3848 GN=D0Y65_033545 PE=3 SV=1 >tr|I1LQR4|I1LQR4_SOYBN Uncharacterized protein OS=Glycine max OX=3847 GN=GLYMA_12G064000 PE=3 SV=1	1.02007e+07	275696	cyto
369_1	tr|A0A0B2RKP0|A0A0B2RKP0_GLYSO	4.3155	NA	47182.5	QLLQTFAQELGR	1	1	1	0.0288	26666	tr|A0A371HC62|A0A371HC62_MUCPR;tr|A0A4D6LKZ9|A0A4D6LKZ9_VIGUN;tr|V7AGZ8|V7AGZ8_PHAVU;tr|A0A0L9V894|A0A0L9V894_PHAAN;tr|A0A444Z4W5|A0A444Z4W5_ARAHY;tr|A0A445J4Z0|A0A445J4Z0_GLYSO;tr|A0A445HJ45|A0A445HJ45_GLYSO;tr|A0A151TLK9|A0A151TLK9_CAJCA	COP9 signalosome complex subunit 4 OS=Glycine soja OX=3848 GN=glysoja_026331 PE=4 SV=1	598101	27186.4	cyto
19_1	tr|A0A0B2RLN0|A0A0B2RLN0_GLYSO	7.00665	NA	117788	IDHVFEHTR;TYLDSSILQYQLQR	1;1	2	3	0.0223	20579;20576;34543	-	Uncharacterized protein OS=Glycine soja OX=3848 GN=glysoja_037104 PE=4 SV=1	6.18959e+06	121365	cyto
317_1	tr|A0A0B2RRP0|A0A0B2RRP0_GLYSO	4.39681	NA	91061	ADLPLLGVISR	1	1	1	0.0138	20599	tr|A0A151STZ8|A0A151STZ8_CAJCA;tr|A0A445K1Q7|A0A445K1Q7_GLYSO;tr|K7L3X0|K7L3X0_SOYBN	Soluble starch synthase 3, chloroplastic/amyloplastic OS=Glycine soja OX=3848 GN=glysoja_039526 PE=3 SV=1	177337	5373.83	cyto
158_2	tr|A0A0B2SES0|A0A0B2SES0_GLYSO	4.3155	NA	53187.5	AGMIPLQMELGGK;AIMISDAMETGTVQINSAPAR;EGNLIWPLLLDNVRPDMR;FLVSDSFPGNER;GGFSYSGQR;GPDHFPFQGIK;IAPALIAGNSIVLKPPTQGAVSALHMVHCFHLAGFPK;IAWEEPFGPVLPVIR;VVLVMESVADALVEK	0;1;0;0;0;0;0;0;0	1	1	0.3038	24998;40995;40521;25697;25698;10426;21504;21503;46847;35061;32792;33118	tr|V7C9N5|V7C9N5_PHAVU;tr|I1JGN1|I1JGN1_SOYBN	NADP-dependent glyceraldehyde-3-phosphate dehydrogenase OS=Glycine soja OX=3848 GN=D0Y65_004540 PE=3 SV=1	0	0	cyto
11_4	tr|A0A0B2SIT8|A0A0B2SIT8_GLYSO	4.39681	NA	92020.8	DDNPIGATLIGR;EPWHDIHSR;LYATIDLEK;SIDGGAAFGFPETPEDAAR;TSVPLLK;VLMLVWDDR;VSLYQDAHVPDNFVPK;WVEILDEHK;YDTQFHSLFR;YWDIYSSESLEHDLPGHLLR	0;0;0;0;0;0;0;0;0;1	1	1	0.1487	23664;21431;17235;36534;6498;20317;35695;21111;25995;40191	-	Phospholipase D OS=Glycine soja OX=3848 GN=D0Y65_032843 PE=3 SV=1 >tr|I1M5T2|I1M5T2_SOYBN Phospholipase D OS=Glycine max OX=3847 GN=100784434 PE=3 SV=1	0	0	cyto
267_1	tr|A0A0B2SN22|A0A0B2SN22_GLYSO	2.96959	NA	49892.9	DAPYVWVHFPGR;LQAGYLFPEIAR;SHALSTIEGYSGYGAEQGEKPLR	1;0;0	1	2	0.1026	27869;27871;25981;42825;42826	tr|A0A151SIA9|A0A151SIA9_CAJCA;tr|A0A445JYG7|A0A445JYG7_GLYSO	LL-diaminopimelate aminotransferase, chloroplastic OS=Glycine soja OX=3848 GN=D0Y65_019778 PE=3 SV=1 >tr|I1KQU2|I1KQU2_SOYBN Aminotran_1_2 domain-containing protein OS=Glycine max OX=3847 GN=100807796 PE=3 SV=1	2.29422e+06	81936.6	chlo
125_1	tr|A0A0B2SNP6|A0A0B2SNP6_GLYSO	18.3186	NA	123804	AVIASNIMYVVGQYPR;ETLIYLSHLDHDDTEK;LIETFLDK;LLSEEVFDFSR;LVMDSIIWAFR	1;1;1;1;1	5	5	0.0576	35147;36761;14191;26915;27731	tr|A0A445HJD9|A0A445HJD9_GLYSO;tr|A0A0L9V7V7|A0A0L9V7V7_PHAAN;tr|A0A4P1QTY2|A0A4P1QTY2_LUPAN;tr|A0A4P1R1T3|A0A4P1R1T3_LUPAN;tr|V7AHH6|V7AHH6_PHAVU;tr|A0A151TLW8|A0A151TLW8_CAJCA;tr|A0A0S3SEC4|A0A0S3SEC4_PHAAN;tr|A0A371HI43|A0A371HI43_MUCPR;tr|A0A445E2D4|A0A445E2D4_ARAHY;tr|A0A445HJK7|A0A445HJK7_GLYSO;tr|A0A0R0HE95|A0A0R0HE95_SOYBN;tr|A0A1J7GRA7|A0A1J7GRA7_LUPAN;tr|A0A1S3VWI4|A0A1S3VWI4_VIGRR;tr|A…	Exportin-1 OS=Glycine soja OX=3848 GN=glysoja_035124 PE=4 SV=1	1.95722e+06	38376.9	cyto
4_1	tr|A0A0B2SP96|A0A0B2SP96_GLYSO	9.44213	NA	43160.4	AAALNIVPTSTGAAK;AVALVLPTLK;TFAEEVNAAFR	1;1;1	3	3	0.0893	28272;15816;24111	tr|A0A151QX09|A0A151QX09_CAJCA;tr|C6TGQ9|C6TGQ9_SOYBN;tr|A0A445GEC5|A0A445GEC5_GLYSO;tr|V7CUE1|V7CUE1_PHAVU;tr|A0A371ESR4|A0A371ESR4_MUCPR;tr|A0A0L9U7S9|A0A0L9U7S9_PHAAN;tr|A0A4D6M9A9|A0A4D6M9A9_VIGUN;tr|Q38IX1|Q38IX1_SOYBN;tr|A0A371ESW2|A0A371ESW2_MUCPR;tr|A0A1S3TC21|A0A1S3TC21_VIGRR;tr|F8UX79|F8UX79_ARAHY;tr|V5N8T6|V5N8T6_PHAVU;tr|A0A0S3RWE5|A0A0S3RWE5_PHAAN	Glyceraldehyde-3-phosphate dehydrogenase OS=Glycine soja OX=3848 GN=D0Y65_051109 PE=3 SV=1 >tr|I1N843|I1N843_SOYBN Glyceraldehyde-3-phosphate dehydrogenase OS=Glycine max OX=3847 GN=GLYMA_19G106800 PE=3 SV=1	233346	9333.83	chlo
385_1	tr|A0A0B2SQT1|A0A0B2SQT1_GLYSO	4.39681	NA	129601	EFFDSHLAPFYR;IEPGLEQQIALPR;IEQLIIATIPESK;VGPPLYFVVK	0;0;1;0	1	1	0.0406	31806;30389;30172;19297	tr|A0A0R0G729|A0A0R0G729_SOYBN;tr|A0A445GZF1|A0A445GZF1_GLYSO;tr|A0A0R0GDS6|A0A0R0GDS6_SOYBN	Niemann-Pick C1 protein (Fragment) OS=Glycine soja OX=3848 GN=glysoja_031169 PE=4 SV=1	1.18343e+06	26896.1	plas
4_20	tr|A0A0D3M4L8|A0A0D3M4L8_9FABA	9.52033	NA	20372.4	TFQGPPHGIEVER;TFQGPPHGIRVER;VTPQPGVPPEEAGAAVAAESSTGTWTTVWTDGLTSLDR;YGRPLLACTIKPK	1;1;0;1	3	6	0.2717	28797;28798;28799;29635;29671;46826;46835;46830;30443	-	Ribulose bisphosphate carboxylase large chain (Fragment) OS=Machaerium pittieri OX=1136848 GN=rbcL PE=3 SV=1	4.36308e+07	6.23298e+06	cyto
4_11	tr|A0A0D3M4N1|A0A0D3M4N1_DIOGU	5.20931	NA	16951.5	LEDARIPISYIK;TFQGPPDGIQVER;VTPQPGVPPEEAGAAVAAESSTGTWTTVWTDGLTSLDR	1;1;0	2	3	0.3268	27127;27872;27873;46826;46835;46830	-	Ribulose-1,5-bisphosphate carboxylase/oxygenase large subunit (Fragment) OS=Dioclea guianensis OX=99571 GN=rbcL PE=4 SV=1	2.61499e+07	5.22997e+06	cyto
4_10	tr|A0A0D3M4X5|A0A0D3M4X5_9FABA	3.12311	NA	18065.1	TFQGPPHGIQVER;VTPQPGVPPEEAGAAVAAESSTGTWTTVWTDGLTSLDR;YGRPLLGC	0;0;1	1	2	0.362	28766;28745;28755;28702;28760;28709;28757;28761;28763;28756;28770;28776;28773;28754;28747;28749;28720;28718;28687;28762;28768;28694;28713;28726;28771;28714;28746;28700;28736;28775;28758;28743;28750;28716;28705;28708;28741;28717;28734;28719;28772;28712;28690;28730;28765;28767;28735;28732;46826;46835;46830;9670;9671	tr|A0A0A7BY16|A0A0A7BY16_9FABA	Ribulose-1,5-bisphosphate carboxylase/oxygenase large subunit (Fragment) OS=Mucuna rostrata OX=1504188 GN=rbcL PE=4 SV=1	1.40166e+06	280331	mito
28_7	tr|A0A0D4CHN0|A0A0D4CHN0_ARAHY	4.63731	NA	96695.5	AIQAFKK;FPPPHVIQVSK;HASDEVYLGQR;HLSVLHPIHK;SSDFLTYGIK	1;1;0;0;0	2	2	0.0565	6199;20037;20810;17780;16082	tr|A0A0D4CHG2|A0A0D4CHG2_ARAHY;tr|A0A445BMH5|A0A445BMH5_ARAHY	Lipoxygenase OS=Arachis hypogaea OX=3818 GN=LOX6_E10 PE=2 SV=1	230365	5007.94	cyto
44_3	tr|A0A0F6NKI3|A0A0F6NKI3_LATIN	2.95863	NA	56119.5	AGSMDNGDGIAVGWLGHPIFR;AQLGEIFELDR;GLVENQSLSEAWSK;LAFYDYIGNNPAK;QGMFVIPFMTR;RAQLGEIFELDR;VHTVVLNDPGR;YQWDQGYFQQEIYR	0;0;1;0;0;0;0;0	1	1	0.189	38958;38969;38967;38956;38957;38838;38968;25298;32181;30902;30916;30901;26432;30010;30011;22527;36699;36700	-	Photosystem II CP47 reaction center protein OS=Lathyrus inconspicuus OX=1276776 GN=psbB PE=3 SV=1	1.83107e+06	114442	plas
25_5	tr|A0A0F6NKZ0|A0A0F6NKZ0_LATTI	3.1014	NA	55686.4	ASSVAQVVTTLQER;EAYPGDVFYLHSR;IVNTGTVLQVGDGIAR;LIESPAPGIISR;TFTGEAEAILK	0;0;0;0;1	1	1	0.1294	30966;32260;33127;24061;21562	tr|A0A109RTJ1|A0A109RTJ1_9FABA;tr|A0A345X0X5|A0A345X0X5_PEA;tr|A0A023IN54|A0A023IN54_LENCU;tr|A0A385CBI5|A0A385CBI5_9FABA;tr|D5MAT1|D5MAT1_LATSA;tr|A0A385JDY8|A0A385JDY8_PEA;tr|A0A0F6NKX8|A0A0F6NKX8_LATIN;sp|P08215|ATPA_PEA;tr|A0A2I6Q6N9|A0A2I6Q6N9_9FABA;tr|A0A0F6NKE6|A0A0F6NKE6_LATCY;tr|A0A0F6NLT2|A0A0F6NLT2_VICSA;tr|A0A0F6NGJ7|A0A0F6NGJ7_PEA;tr|A0A0F6NFE1|A0A0F6NFE1_9FABA	ATP synthase subunit alpha, chloroplastic OS=Lathyrus tingitanus OX=3862 GN=atpA PE=3 SV=1	1.1705e+06	46820.1	cyto
1_5	tr|A0A0F6NLC8|A0A0F6NLC8_LATTI	2.32899	NA	53053.6	AHGGVSVFAGVGER;EGSITSIQAVYVPADDLTDPAPATTFAHLDATTVLSR;FVQAGSEVSALLGR;GIYPAVDPLDSTSTMLQPR;IGLFGGAGVGK;IVGEEHYETAQR;TREGNDLYMEMK;TVLIMELINNIAK;VALVYGQMNEPPGAR;VGLTALTMAEYFR	1;0;0;0;0;0;0;0;0;0	1	1	0.3259	24944;46812;27676;27653;27655;27656;39806;39810;11054;11053;27567;27568;30488;29437;29478;33104;33103;33101;33100;33102;33098;33099;32777;29421	-	ATP synthase subunit beta, chloroplastic OS=Lathyrus tingitanus OX=3862 GN=atpB PE=3 SV=1	0	0	cyto
71_1	tr|A0A0F6NM36|A0A0F6NM36_VICSA	2.45174	NA	9438.74	SFADIITSIR	1	1	1	0.1205	15805	tr|K7LWI6|K7LWI6_SOYBN;tr|A0A396I295|A0A396I295_MEDTR;tr|A0A445HUA4|A0A445HUA4_GLYSO;tr|A0A4D6NL22|A0A4D6NL22_VIGUN;tr|A0A3Q7X043|A0A3Q7X043_CICAR;tr|A0A0Y0UCD3|A0A0Y0UCD3_9FABA;tr|A0A4D6KUF2|A0A4D6KUF2_VIGUN;tr|A0A4P8F4G4|A0A4P8F4G4_9FABA;tr|A0A191UJ89|A0A191UJ89_ARAHY;tr|A0A072TW22|A0A072TW22_MEDTR;sp|P13554|PSBE_PEA;tr|G7JZF9|G7JZF9_MEDTR;tr|A0A023HPA8|A0A023HPA8_TRIRP;tr|G7JFY7|G7JFY7_MEDTR;t…	Cytochrome b559 subunit alpha OS=Vicia sativa OX=3908 GN=psbE PE=3 SV=1	0	0	nucl
4_50	tr|A0A0F6Y5H7|A0A0F6Y5H7_GALOF	3.12311	NA	51858.3	AMHAVIDR;DDENVNSQPFMR;DNGLLLHIHR;GGLDFTKDDENVNSQPFMR;GHYLNATAGTCEEMIK;GHYLNATAGTCEEMIKR;LSGGDHIHAGTVVGK;TFQGPPHGIQVER;VPLEACVQAR	0;0;0;0;0;0;0;0;1	1	1	0.1966	8916;8917;28826;28217;28216;28213;28221;28214;28219;28212;28824;28817;28242;28846;28829;28816;28218;19342;19345;19343;19315;19335;19327;19320;19349;19352;19338;19306;19393;19326;19322;19347;19346;19333;19339;19309;19350;19321;19325;19330;19328;19340;19356;19314;19336;19317;19323;19331;19312;19351;19318;19307;19392;40678;40832;36391;36396;36132;38359;28122;28104;28098;28067;28049;28102;28081;28056…	-	Ribulose bisphosphate carboxylase large chain (Fragment) OS=Galega officinalis OX=47101 GN=rbcL PE=3 SV=1	2.26308e+06	98394.7	cyto
4_82	tr|A0A0F7C955|A0A0F7C955_9FABA	23.342	NA	51726.1	AMHAVIDR;DDENVNSQPFMR;DNGLLLHIHR;GGLDFTKDDENVNSQPFMR;GHYLNATAGTCEAMIK;GHYLNATAGTCEHMIK;GHYLNATAGTCEHMIKR;GHYLNATAGTCEKMIK;GHYLNATAGTCEPMIK;GHYLNATAGTCEWMIK;GHYLNATAGTCEWMIKR;TFQGPPHGIQVER;VALEACVQAR;VTPQPGVPPEEAGAAVAAESSTGTWTTVWTDGLTSLDR	0;0;0;0;1;1;1;1;1;1;1;0;0;0	7	30	0.2446	8916;8917;28826;28217;28216;28213;28221;28214;28219;28212;28824;28817;28242;28846;28829;28816;28218;19342;19345;19343;19315;19335;19327;19320;19349;19352;19338;19306;19393;19326;19322;19347;19346;19333;19339;19309;19350;19321;19325;19330;19328;19340;19356;19314;19336;19317;19323;19331;19312;19351;19318;19307;19392;40678;40832;35314;36253;36522;36237;38645;38646;36117;36115;35692;37049;37055;37036…	-	Ribulose bisphosphate carboxylase large chain (Fragment) OS=Anthyllis vulneraria OX=118891 GN=rbcL PE=3 SV=1	9.84962e+06	428244	cyto
4_83	tr|A0A0F7EWP0|A0A0F7EWP0_CORVR	29.3477	NA	51768.2	DDENVNSQPFMR;GGLDFTKDDENVNSQPFMR;GHYLNATAGTCEEMAKR;GHYLNATAGTCEEMGKR;GHYLNATAGTCEEMHK;GHYLNATAGTCEEMPK;GHYLNATAGTCEEMQK;GHYLNATAGTCEEMQKR;GHYLNATAGTCEEMRK;GHYLNATAGTCEEMSKR;GHYLNATAGTCEEMWK;LTYYTPEYETK;LTYYTPEYETKDTDILAAFR;TFQGPPHGIQVER;VTPQPGVPPEEAGAAVAAESSTGTWTTVWTDGLTSLDR	0;0;1;1;1;1;1;1;1;1;1;0;0;0;0	9	15	0.2217	28826;28217;28216;28213;28221;28214;28219;28212;28824;28817;28242;28846;28829;28816;28218;40678;40832;37834;37831;37830;37835;37638;37639;36521;36765;35888;36359;38734;36822;36837;38074;37515;26795;26786;26797;26783;26793;26776;26798;26782;26791;26777;26772;26771;42584;42582;42581;28766;28745;28755;28702;28760;28709;28757;28761;28763;28756;28770;28776;28773;28754;28747;28749;28720;28718;28687;287…	-	Ribulose bisphosphate carboxylase large chain (Fragment) OS=Securigera varia OX=53861 GN=rbcL PE=3 SV=1	4.68557e+08	1.95232e+07	mito
4_68	tr|A0A0F7G4K9|A0A0F7G4K9_9FABA	4.3155	NA	46729.6	AMHAVIDR;DDENVNSQPFMR;DNGLLLHIHR;GGLDFTKDDENVNSQPFMR;GHYLNATAGTWEEMIK;LSGGDHIHAGTVVGK;LTYYTPEYETK;LTYYTPEYETKDTDILAAFR;TFQGPPHGIQVER;VALEACVQAR;VTPQPGVPPEEAGAAVAAESSTGTWTTVWTDGLTSLDR	0;0;0;0;1;0;0;0;0;0;0	1	2	0.3531	8916;8917;28826;28217;28216;28213;28221;28214;28219;28212;28824;28817;28242;28846;28829;28816;28218;19342;19345;19343;19315;19335;19327;19320;19349;19352;19338;19306;19393;19326;19322;19347;19346;19333;19339;19309;19350;19321;19325;19330;19328;19340;19356;19314;19336;19317;19323;19331;19312;19351;19318;19307;19392;40678;40832;36566;36567;28122;28104;28098;28067;28049;28102;28081;28056;26795;26786…	tr|A0A3G6ZG92|A0A3G6ZG92_9FABA;tr|A0A0F7CRK5|A0A0F7CRK5_9FABA;tr|A0A2I6RK33|A0A2I6RK33_9FABA	Ribulose bisphosphate carboxylase large chain (Fragment) OS=Crotalaria rotundifolia OX=1620036 GN=rbcL PE=3 SV=1	464445	23222.3	cyto
4_8	tr|A0A0F7G4V8|A0A0F7G4V8_9FABA	2.45174	NA	48849.6	DDENVNSQPFMR;DDFIEKDR;DNGLLLHIHR;TFQGPPHGIQVER;VALEACVQAR	0;1;0;0;0	1	1	0.1202	26280;12990;18018;18048;26233;26234;15574	tr|Q58XP8|Q58XP8_9FABA;tr|A0A2U8T547|A0A2U8T547_9FABA;tr|C1JD68|C1JD68_9FABA;tr|A0A1J0A2C5|A0A1J0A2C5_9FABA;tr|Q8WJC8|Q8WJC8_9FABA;tr|A0A0F7G4P4|A0A0F7G4P4_9FABA;tr|E0D970|E0D970_9FABA;tr|A0A291B5D2|A0A291B5D2_9FABA;tr|O20343|O20343_9FABA;tr|A2VAT0|A2VAT0_9FABA;tr|A0A1I7PIB5|A0A1I7PIB5_9FABA;tr|Q8WJE4|Q8WJE4_9FABA;tr|A0A3G6ZG84|A0A3G6ZG84_9FABA;tr|A0A0F7G441|A0A0F7G441_9FABA;tr|C1JD95|C1JD95_9FAB…	Ribulose bisphosphate carboxylase large chain (Fragment) OS=Galactia elliottii OX=1620059 GN=rbcL PE=3 SV=1	5.33556e+06	242525	cyto
41_2	tr|A0A0K0LTL3|A0A0K0LTL3_MELOF	19.311	NA	39694.9	AAEDPEFETFYTK;AFNPTQAEETYSMVTANR;AWMAAQDQPHENLIFPEEVLPR;AYDFVSQEIR;FWSQIFGVAFSNK	1;1;1;1;1	5	9	0.2141	31447;31448;39476;39282;43572;43491;43584;20920;30943	tr|A0A1W5P4B3|A0A1W5P4B3_9FABA;tr|A0A023HQ62|A0A023HQ62_TRIRP;tr|A0A023I2K6|A0A023I2K6_VICFA;sp|Q2PMT8|PSBD_SOYBN;tr|A0A0Y0U5F0|A0A0Y0U5F0_9FABA;tr|A0A3S6H9L2|A0A3S6H9L2_LUPMC;tr|A0A0K0LTZ7|A0A0K0LTZ7_9FABA;tr|A0A0Y0U0G6|A0A0Y0U0G6_9FABA;tr|A0A0F6NLF4|A0A0F6NLF4_LATTI;tr|A0A0F6NDY8|A0A0F6NDY8_LATDA;tr|A0A0Y0UCA6|A0A0Y0UCA6_9FABA;sp|Q9BBT0|PSBD_LOTJA;sp|A4GGA2|PSBD_PHAVU;tr|A0A023HPK5|A0A023HPK5_9…	Photosystem II D2 protein OS=Melilotus officinalis OX=47083 GN=psbD PE=3 SV=1 >tr|A0A0K0LUC7|A0A0K0LUC7_MELAB Photosystem II D2 protein OS=Melilotus albus OX=47082 GN=psbD PE=3 SV=1	1.67751e+07	1.52501e+06	plas
44_2	tr|A0A0K0LWC2|A0A0K0LWC2_9FABA	2.60984	NA	55605.2	AGSMDNGDGIAVGWLGHPIFR;AQLGEIFELDR;LAFYDYIGNNPAK;QGMFVIPFMTR;RAQLGEIFELDR;VGTGLAENQSLSEAWSK;VHTVVLNDPGR;YQWDQGYFQQEIYR	0;0;0;0;0;1;0;0	1	1	0.1968	38958;38969;38967;38956;38957;38838;38968;25298;30902;30916;30901;26432;30010;30011;35093;22527;36699;36700	tr|A0A2D1LV91|A0A2D1LV91_STYJP	Photosystem II CP47 reaction center protein OS=Baptisia alba OX=313911 GN=psbB PE=3 SV=1	1.79256e+07	995867	plas
4_6	tr|A0A0K1ZTW2|A0A0K1ZTW2_9FABA	4.3155	NA	15467	GAAVAAESSTGTWTTVWTDGLTSLDR;TFQGPPHGIQVER	1;0	1	1	0.2786	43826;28766;28745;28755;28702;28760;28709;28757;28761;28763;28756;28770;28776;28773;28754;28747;28749;28720;28718;28687;28762;28768;28694;28713;28726;28771;28714;28746;28700;28736;28775;28758;28743;28750;28716;28705;28708;28741;28717;28734;28719;28772;28712;28690;28730;28765;28767;28735;28732	tr|A0A0K1ZUG4|A0A0K1ZUG4_9FABA	Ribulose bisphosphate carboxylase large chain (Fragment) OS=Hedysarum glomeratum OX=299726 GN=rbcL PE=3 SV=1	0	0	cyto
34_1	tr|A0A0L9T5P2|A0A0L9T5P2_PHAAN	2.79502	NA	27944.1	FGEAVWFK	1	1	1	0.0304	11324	tr|A0A4D6M0W2|A0A4D6M0W2_VIGUN;tr|A0A0R4J5I3|A0A0R4J5I3_SOYBN;tr|A0A2Z6P493|A0A2Z6P493_TRISU;tr|Q41617|Q41617_TRIRP;tr|A0A0R0L115|A0A0R0L115_SOYBN;tr|A0A396HFH7|A0A396HFH7_MEDTR;tr|G9C030|G9C030_9FABA;tr|U5TZJ6|U5TZJ6_PHAVU;tr|A0A0B2SB09|A0A0B2SB09_GLYSO;tr|A0A4D6LSV6|A0A4D6LSV6_VIGUN;tr|I3SH44|I3SH44_MEDTR;tr|K7VP38|K7VP38_PHAVU;tr|A0A4D6M0Z1|A0A4D6M0Z1_VIGUN;tr|T2DM69|T2DM69_PHAVU;tr|V7C1D6|V7C…	Chlorophyll a-b binding protein, chloroplastic OS=Phaseolus angularis OX=3914 GN=LR48_Vigan205s005700 PE=3 SV=1 >tr|A0A0S3R0I7|A0A0S3R0I7_PHAAN Chlorophyll a-b binding protein, chloroplastic OS=Vigna angularis var. angularis OX=157739 GN=Vigan.01G171600 PE=3 SV=1	907496	113437	chlo
514_1	tr|A0A0L9T6I6|A0A0L9T6I6_PHAAN	2.95863	NA	30980.8	TIQNEINDLK	1	1	1	0.036	21834	tr|A0A0S3SZ90|A0A0S3SZ90_PHAAN	Uncharacterized protein OS=Phaseolus angularis OX=3914 GN=LR48_Vigan181s000200 PE=4 SV=1	2.09411e+06	139607	chlo
193_1	tr|A0A0L9T6Q1|A0A0L9T6Q1_PHAAN	2.03032	NA	20163.8	LAVEGNAESVK	1	1	1	0.0598	19180	tr|A0A0L9TGS6|A0A0L9TGS6_PHAAN	Peptidase_M22 domain-containing protein OS=Phaseolus angularis OX=3914 GN=LR48_Vigan246s000800 PE=4 SV=1	240369	18489.9	cyto
339_1	tr|A0A0L9TA06|A0A0L9TA06_PHAAN	4.39681	NA	83319.7	EITDVLDAVGNTTK	1	1	1	0.0177	30671	tr|A0A445JQ35|A0A445JQ35_GLYSO;tr|A0A445JQ43|A0A445JQ43_GLYSO;tr|A0A445JIM8|A0A445JIM8_GLYSO;tr|A0A072UFQ2|A0A072UFQ2_MEDTR;tr|I3S4Q4|I3S4Q4_LOTJA;tr|A0A445JIR3|A0A445JIR3_GLYSO;tr|I1KVV2|I1KVV2_SOYBN;tr|A0A371GS76|A0A371GS76_MUCPR;tr|A0A0S3T092|A0A0S3T092_PHAAN;tr|A0A445JQD4|A0A445JQD4_GLYSO;tr|A0A392MNJ8|A0A392MNJ8_9FABA;tr|A0A445JIK8|A0A445JIK8_GLYSO;tr|A0A4D6MPZ9|A0A4D6MPZ9_VIGUN;tr|A0A444ZB1…	Uncharacterized protein (Fragment) OS=Phaseolus angularis OX=3914 GN=LR48_Vigan406s001600 PE=3 SV=1	1.91848e+06	63949.2	vacu
75_7	tr|A0A0L9TC30|A0A0L9TC30_PHAAN	4.39681	NA	98315.9	FVEFYGEGMSELPLADR;GPMLLGVK;INPLVPVDLVIDHSVQVDVAR;MFVDYSEPQVER;NAYCLLNFGDSITTDHISPAGSIHK;QVEIPFKPAR;RGNDEVMAR;SEGHDMIILAGAEYGSGSSR;SENAVQANMELEFQR;TIHIPSGEK;VLLQDFTGVPAVVDLACMR	0;0;0;0;0;0;0;1;0;0;0	1	2	0.1833	37198;8289;39644;39643;31203;31529;31200;31528;41353;21724;16540;37854;37720;35154;34969;14284;38451	-	Aconitate hydratase (Fragment) OS=Phaseolus angularis OX=3914 GN=LR48_Vigan499s005200 PE=3 SV=1	99924.8	2220.55	cyto
7_1	tr|A0A0L9TFB9|A0A0L9TFB9_PHAAN	2.56652	NA	15036.3	LVLPGELAK	1	1	1	0.0662	10016	tr|A0A151TM92|A0A151TM92_CAJCA;tr|A0A0L9U0U3|A0A0L9U0U3_PHAAN;tr|A0A0R0HPZ5|A0A0R0HPZ5_SOYBN;tr|A0A151T0T4|A0A151T0T4_CAJCA;tr|A0A445I1U5|A0A445I1U5_GLYSO;tr|A0A0L9TDX6|A0A0L9TDX6_PHAAN;tr|A0A1S2XDB0|A0A1S2XDB0_CICAR;tr|A0A0B2RJH5|A0A0B2RJH5_GLYSO;tr|A0A3Q0FL52|A0A3Q0FL52_VIGRR;tr|A0A445ESG0|A0A445ESG0_ARAHY;sp|Q1SU99|H2B3_MEDTR;tr|A0A445I1K5|A0A445I1K5_GLYSO;tr|A0A4P1RDF9|A0A4P1RDF9_LUPAN;tr|A0A…	Histone H2B OS=Phaseolus angularis OX=3914 GN=LR48_Vigan588s002700 PE=3 SV=1 >tr|A0A1S3V8N2|A0A1S3V8N2_VIGRR Histone H2B OS=Vigna radiata var. radiata OX=3916 GN=LOC106772554 PE=3 SV=1 >tr|A0A4D6N776|A0A4D6N776_VIGUN Histone H2B OS=Vigna unguiculata OX=3917 GN=DEO72_LG9g2847 PE=3 SV=1	214426	23825.1	nucl
1_10	tr|A0A0L9TFH9|A0A0L9TFH9_PHAAN	16.2206	NA	59587.2	AHGGFSVFAGVGER;CALVYGQMNEPPGAR;ENISSFQGVLDGKYDDLPEQSFYMVGGIEEVIAK;FTQANSEVSALLGR;GAIGQVCQVIGAVVDVR;GDLSTEHYLPIHR;GSITSVQAIYVPADDLTDPAPATTFAHLDATTVLSR;IGLFGGAGVGK;IPSAVGYQPTLATDLGGLQER;KGSITSVQAIYVPADDLTDPAPATTFAHLDATTVLSR;LVLEVAQHLGEGVVR;NLQDIIAILGMDELSEDDKLTVAR;QISELGIYPAVDPLDSTSR;VGLTGLTVAEHFR;VLNTGSPITVPVGR;YDDLPEQSFYMVGGIEEVIAK	0;0;1;0;0;1;0;0;1;0;0;0;0;0;0;1	4	5	0.4677	26308;26301;34360;46772;29598;29624;29600;29599;35373;35374;31177;46755;11054;11053;40839;40841;46810;46811;33163;33164;44038;39629;39627;39459;39628;26552;26551;26855;42650	-	ATP synthase subunit beta OS=Phaseolus angularis OX=3914 GN=LR48_Vigan609s001100 PE=3 SV=1	1.10722e+07	335521	mito
278_1	tr|A0A0L9THV6|A0A0L9THV6_PHAAN	3.83642	NA	78813.1	ANIGSFAAALK	1	1	2	0.0158	13783;13815	tr|A0A0S3RY84|A0A0S3RY84_PHAAN;tr|A0A4D6MAH4|A0A4D6MAH4_VIGUN;tr|A0A1S3TR25|A0A1S3TR25_VIGRR	Uncharacterized protein OS=Phaseolus angularis OX=3914 GN=LR48_Vigan967s001200 PE=4 SV=1	901252	20027.8	cyto
220_3	tr|A0A0L9TJ62|A0A0L9TJ62_PHAAN	4.39681	NA	103713	AMIVNGPR;IPAVVEYVLSGHR;IWENYVEGEEVSNGAPVENK;QVNVQMEYSR;RDEKPAPYAR;TGTFLGSLWESR	0;0;1;0;0;0	1	1	0.0771	10392;29819;29818;29815;29820;39453;24071;22394;27303	tr|A0A0S3QXZ8|A0A0S3QXZ8_PHAAN;tr|A0A4D6L956|A0A4D6L956_VIGUN	Ribonuclease OS=Phaseolus angularis OX=3914 GN=LR48_Vigan01g005500 PE=4 SV=1	532499	9508.92	chlo
269_1	tr|A0A0L9TRV3|A0A0L9TRV3_PHAAN	4.3155	NA	23052.4	HIDFSLTSPLGGGRPGR	1	1	1	0.0863	35758	tr|A0A4P1RW70|A0A4P1RW70_LUPAN;tr|A0A4P1RTW2|A0A4P1RTW2_LUPAN;tr|A0A0L9UZR2|A0A0L9UZR2_PHAAN;tr|A0A444XAL3|A0A444XAL3_ARAHY;tr|A0A4D6KYS2|A0A4D6KYS2_VIGUN;tr|A0A4P1R2R8|A0A4P1R2R8_LUPAN;tr|A0A394DQG4|A0A394DQG4_LUPAN;tr|A0A1S2Y673|A0A1S2Y673_CICAR;tr|I3T2G7|I3T2G7_LOTJA;tr|A0A0S3RGN3|A0A0S3RGN3_PHAAN;tr|I1JWW7|I1JWW7_SOYBN;tr|A0A445B116|A0A445B116_ARAHY;tr|A0A371ID28|A0A371ID28_MUCPR;tr|C6SW41|C6…	S4 RNA-binding domain-containing protein OS=Phaseolus angularis OX=3914 GN=LR48_Vigan01g282100 PE=3 SV=1 >tr|A0A0S3R7S2|A0A0S3R7S2_PHAAN S4 RNA-binding domain-containing protein OS=Vigna angularis var. angularis OX=157739 GN=Vigan.01G462000 PE=3 SV=1 >tr|A0A1S3ULW0|A0A1S3ULW0_VIGRR 40S ribosomal protein S9-2 OS=Vigna radiata var. radiata OX=3916 GN=LOC106766800 PE=3 SV=1	792148	60934.5	nucl
109_1	tr|A0A0L9TTK8|A0A0L9TTK8_PHAAN	4.3155	NA	47715.5	SFTSEFPHVER;VGRGPYLPPAEEAAISALK;YFWTLVNQPNFR	0;1;0	1	1	0.1	24764;24761;38248;32452	tr|A0A445G073|A0A445G073_GLYSO;tr|A0A445G096|A0A445G096_GLYSO	Uncharacterized protein OS=Phaseolus angularis OX=3914 GN=LR48_Vigan01g339700 PE=4 SV=1 >tr|A0A0S3R9Q8|A0A0S3R9Q8_PHAAN Uncharacterized protein OS=Vigna angularis var. angularis OX=157739 GN=Vigan.01G552500 PE=4 SV=1	0	0	chlo
543_1	tr|A0A0L9U1K9|A0A0L9U1K9_PHAAN	2.19831	NA	8432.84	MDPQQLNFEAGQAQGQAQAQPQPQAQQAQAQQEKTNNLMDMASNAAQSAK	1	1	1	0.625	42536	-	Uncharacterized protein OS=Phaseolus angularis OX=3914 GN=LR48_Vigan03g005100 PE=4 SV=1	0	0	nucl
184_1	tr|A0A0L9U1W8|A0A0L9U1W8_PHAAN	8.79363	NA	54204.7	AVVQVFEGTSGIDNK;TVSGVAGPLVILDK	1;1	2	2	0.0594	32437;27781	tr|A0A445BE75|A0A445BE75_ARAHY;tr|A0A445FWF2|A0A445FWF2_GLYSO;tr|A0A445ITY8|A0A445ITY8_GLYSO;tr|A0A151TQ69|A0A151TQ69_CAJCA;tr|A0A371GUW6|A0A371GUW6_MUCPR;tr|A0A371IG38|A0A371IG38_MUCPR;tr|A0A445FWV0|A0A445FWV0_GLYSO;tr|A0A445FWI1|A0A445FWI1_GLYSO;tr|A0A444ZQP5|A0A444ZQP5_ARAHY;tr|A0A4D6NHJ5|A0A4D6NHJ5_VIGUN;tr|A0A4P1RLA3|A0A4P1RLA3_LUPAN;tr|A0A445FWF0|A0A445FWF0_GLYSO;tr|A0A151RA52|A0A151RA52_CA…	Vacuolar proton pump subunit B OS=Phaseolus angularis OX=3914 GN=LR48_Vigan02g255900 PE=3 SV=1 >tr|A0A0S3SLF3|A0A0S3SLF3_PHAAN Vacuolar proton pump subunit B OS=Vigna angularis var. angularis OX=157739 GN=Vigan.08G020100 PE=3 SV=1 >tr|A0A1S3V652|A0A1S3V652_VIGRR Vacuolar proton pump subunit B OS=Vigna radiata var. radiata OX=3916 GN=LOC106772148 PE=3 SV=1	3.40523e+06	130970	cyto
350_1	tr|A0A0L9U1Y3|A0A0L9U1Y3_PHAAN	2.43037	NA	52933.2	NIANVVLLR	1	1	1	0.0181	12254	tr|A0A445JK19|A0A445JK19_GLYSO;tr|V7B394|V7B394_PHAVU;tr|A0A4D6NJB6|A0A4D6NJB6_VIGUN;tr|A0A371HHL9|A0A371HHL9_MUCPR;tr|A0A445FYL6|A0A445FYL6_GLYSO;tr|A0A392P3V4|A0A392P3V4_9FABA;tr|A0A1S3TRK5|A0A1S3TRK5_VIGRR;tr|A0A445DAV0|A0A445DAV0_ARAHY;tr|A0A4P1RS38|A0A4P1RS38_LUPAN;tr|A0A445G9Y5|A0A445G9Y5_GLYSO;tr|A0A445DAY3|A0A445DAY3_ARAHY;tr|A0A4D6MCB9|A0A4D6MCB9_VIGUN;tr|A0A2K3PS83|A0A2K3PS83_TRIPR;tr|A…	Metalloenzyme domain-containing protein OS=Phaseolus angularis OX=3914 GN=LR48_Vigan03g005800 PE=4 SV=1 >tr|A0A0S3RRB3|A0A0S3RRB3_PHAAN Metalloenzyme domain-containing protein OS=Vigna angularis var. angularis OX=157739 GN=Vigan.04G026800 PE=4 SV=1	760772	24541	chlo
28_3	tr|A0A0L9U353|A0A0L9U353_PHAAN	4.39681	NA	45624.8	LTNAEVVSLLQYHATAK;TFQSTADK;YLPVGSLK	1;0;0	1	3	0.0745	36004;36006;36005;11159;10509;10511	tr|A0A0S3RT83|A0A0S3RT83_PHAAN;tr|A0A1S3T948|A0A1S3T948_VIGRR	Uncharacterized protein OS=Phaseolus angularis OX=3914 GN=LR48_Vigan03g063900 PE=4 SV=1	6.09394e+06	304697	plas
222_1	tr|A0A0L9U8S0|A0A0L9U8S0_PHAAN	2.64002	NA	61650	LGSLGQLNATR	1	1	1	0.0204	19701	tr|A0A371GDX7|A0A371GDX7_MUCPR;tr|A0A445LEM0|A0A445LEM0_GLYSO;tr|A0A1S3TPS0|A0A1S3TPS0_VIGRR;tr|A0A4D6M9N7|A0A4D6M9N7_VIGUN;tr|A0A151SQD5|A0A151SQD5_CAJCA;tr|A0A445FIZ9|A0A445FIZ9_GLYSO;tr|A0A0B2QRW8|A0A0B2QRW8_GLYSO;tr|V7D1A5|V7D1A5_PHAVU;tr|A0A0S3RZF0|A0A0S3RZF0_PHAAN	Uncharacterized protein OS=Phaseolus angularis OX=3914 GN=LR48_Vigan03g249800 PE=4 SV=1	1.49852e+06	42814.7	nucl
23_1	tr|A0A0L9UAC9|A0A0L9UAC9_PHAAN	2.95863	NA	169921	FGIIPQEPVLFEGTVR;VLVVDAGIAK	0;1	1	1	0.0172	35379;14390	-	Uncharacterized protein OS=Phaseolus angularis OX=3914 GN=LR48_Vigan03g285100 PE=4 SV=1	0	0	chlo
10_1	tr|A0A0L9UD65|A0A0L9UD65_PHAAN	4.3155	NA	90881.3	EIDIGVPDEVGR	1	1	1	0.0147	23529	tr|A0A445ID24|A0A445ID24_GLYSO;tr|A0A394DAL3|A0A394DAL3_LUPAN;tr|A0A1S3TIP9|A0A1S3TIP9_VIGRR;tr|A0A445D7F1|A0A445D7F1_ARAHY;tr|A0A151S2X4|A0A151S2X4_CAJCA;tr|A0A445HRW4|A0A445HRW4_GLYSO;tr|A0A445FI72|A0A445FI72_GLYSO;tr|A0A371FH35|A0A371FH35_MUCPR;tr|A0A4D6NNK9|A0A4D6NNK9_VIGUN;tr|A0A445L253|A0A445L253_GLYSO;tr|K7LQC6|K7LQC6_SOYBN;tr|A0A371II60|A0A371II60_MUCPR;tr|A0A1S3V6I9|A0A1S3V6I9_VIGRR;tr|A…	Uncharacterized protein OS=Phaseolus angularis OX=3914 GN=LR48_Vigan04g064700 PE=3 SV=1 >tr|A0A0S3RFY9|A0A0S3RFY9_PHAAN Uncharacterized protein OS=Vigna angularis var. angularis OX=157739 GN=Vigan.02G238000 PE=3 SV=1	699811	16274.7	cyto
99_1	tr|A0A0L9UIV4|A0A0L9UIV4_PHAAN	8.925	NA	40785.5	AIALTVDTPR;FTLPPFLTLK;IPVFLDGGVR	1;1;1	3	3	0.0809	13794;18890;14535	-	FMN hydroxy acid dehydrogenase domain-containing protein OS=Phaseolus angularis OX=3914 GN=LR48_Vigan05g030700 PE=3 SV=1 >tr|A0A0S3SJZ8|A0A0S3SJZ8_PHAAN FMN hydroxy acid dehydrogenase domain-containing protein OS=Vigna angularis var. angularis OX=157739 GN=Vigan.07G209000 PE=3 SV=1	2.0267e+06	84446	cyto
383_1	tr|A0A0L9UL06|A0A0L9UL06_PHAAN	2.12497	NA	75253.5	WALESYLK	1	1	1	0.0119	15292	tr|A0A445KT96|A0A445KT96_GLYSO;tr|A0A151TK64|A0A151TK64_CAJCA;tr|A0A0B2NXZ2|A0A0B2NXZ2_GLYSO;tr|A0A371I503|A0A371I503_MUCPR;tr|A0A4D6LA81|A0A4D6LA81_VIGUN;tr|A0A1J7GVR9|A0A1J7GVR9_LUPAN;tr|V7CQZ1|V7CQZ1_PHAVU;tr|A0A1S2YDK3|A0A1S2YDK3_CICAR;tr|A0A0R0IHE0|A0A0R0IHE0_SOYBN;tr|A0A0R0IHG1|A0A0R0IHG1_SOYBN;tr|A0A1J7HBD0|A0A1J7HBD0_LUPAN;tr|A0A445KTB3|A0A445KTB3_GLYSO;tr|A0A0R0ISD1|A0A0R0ISD1_SOYBN;tr|A…	Uncharacterized protein OS=Phaseolus angularis OX=3914 GN=LR48_Vigan05g098000 PE=4 SV=1 >tr|A0A0S3QW97|A0A0S3QW97_PHAAN Uncharacterized protein OS=Vigna angularis var. angularis OX=157739 GN=Vigan.01G004200 PE=4 SV=1	258875	7396.42	chlo
295_1	tr|A0A0L9UL19|A0A0L9UL19_PHAAN	13.1904	NA	97425.6	LQALAFQLTEK;QTFTGPPENVR;VGLISEAHGCLSELYSGGR	1;1;1	3	3	0.0476	24380;23803;37453	tr|A0A445CM22|A0A445CM22_ARAHY;tr|A0A445LEQ7|A0A445LEQ7_GLYSO;tr|A0A371FM41|A0A371FM41_MUCPR;tr|A0A0B2QQZ1|A0A0B2QQZ1_GLYSO;tr|A0A445CX85|A0A445CX85_ARAHY;tr|I1K5D3|I1K5D3_SOYBN;tr|A0A4D6LAP9|A0A4D6LAP9_VIGUN;tr|A0A151TX40|A0A151TX40_CAJCA;tr|A0A445KT94|A0A445KT94_GLYSO;tr|A0A0S3QWC5|A0A0S3QWC5_PHAAN;tr|A0A1S3VD05|A0A1S3VD05_VIGRR;tr|A0A445D769|A0A445D769_ARAHY	Eukaryotic translation initiation factor 3 subunit C OS=Phaseolus angularis OX=3914 GN=LR48_Vigan05g099500 PE=3 SV=1	4.91056e+06	102303	nucl
236_1	tr|A0A0L9UM15|A0A0L9UM15_PHAAN	6.18458	NA	25474.2	VQLILYHVTPK;YYSLSDLLTVSNPVR	1;1	2	2	0.1066	21951;31331	tr|A0A1S3TD69|A0A1S3TD69_VIGRR	FAS1 domain-containing protein OS=Phaseolus angularis OX=3914 GN=LR48_Vigan05g135600 PE=4 SV=1 >tr|A0A0S3SHL4|A0A0S3SHL4_PHAAN FAS1 domain-containing protein OS=Vigna angularis var. angularis OX=157739 GN=Vigan.07G101900 PE=4 SV=1	385609	27543.5	plas
213_1	tr|A0A0L9UT27|A0A0L9UT27_PHAAN	3.83642	NA	65562.2	LLPVVITASK	1	1	1	0.017	13086	tr|A0A1S3VS77|A0A1S3VS77_VIGRR;tr|V7C7V5|V7C7V5_PHAVU;tr|A0A4D6LND7|A0A4D6LND7_VIGUN	Uncharacterized protein OS=Phaseolus angularis OX=3914 GN=LR48_Vigan06g130600 PE=4 SV=1 >tr|A0A0S3T1E7|A0A0S3T1E7_PHAAN Uncharacterized protein OS=Vigna angularis var. angularis OX=157739 GN=Vigan.10G035000 PE=4 SV=1	1.3335e+06	37041.5	chlo
145_1	tr|A0A0L9UTX1|A0A0L9UTX1_PHAAN	2.56652	NA	72673.7	ILLSGAAPLPR	1	1	1	0.017	15275	tr|A0A0B2NPN8|A0A0B2NPN8_GLYSO;tr|A0A0R0E502|A0A0R0E502_SOYBN;tr|A0A445B012|A0A445B012_ARAHY;tr|A0A1S3VLK0|A0A1S3VLK0_VIGRR;tr|A0A444XAV4|A0A444XAV4_ARAHY;tr|A0A445B0N0|A0A445B0N0_ARAHY;tr|A0A4P1RRY3|A0A4P1RRY3_LUPAN;tr|A0A151TEV6|A0A151TEV6_CAJCA;tr|A0A445EZ89|A0A445EZ89_GLYSO;tr|A0A445EZ82|A0A445EZ82_GLYSO;tr|A0A0R0EGU2|A0A0R0EGU2_SOYBN;tr|A0A371FF86|A0A371FF86_MUCPR;tr|A0A0S3T183|A0A0S3T183_PH…	Uncharacterized protein OS=Phaseolus angularis OX=3914 GN=LR48_Vigan06g148700 PE=4 SV=1	121780	3382.78	cyto
397_1	tr|A0A0L9UVX2|A0A0L9UVX2_PHAAN	3.12311	NA	60257.3	LAIGDLATQYFADR	1	1	1	0.025	31621	tr|A0A151U1K0|A0A151U1K0_CAJCA;tr|V7B7M6|V7B7M6_PHAVU;tr|A0A371FYP6|A0A371FYP6_MUCPR;tr|A0A445C4E1|A0A445C4E1_ARAHY;tr|A0A2K3NJZ7|A0A2K3NJZ7_TRIPR;tr|A0A0B2S2R2|A0A0B2S2R2_GLYSO;tr|A0A4D6MNV7|A0A4D6MNV7_VIGUN;tr|A0A444YEC9|A0A444YEC9_ARAHY;tr|A0A4P1RR15|A0A4P1RR15_LUPAN;tr|A0A444YE95|A0A444YE95_ARAHY;tr|A0A1S3UGU3|A0A1S3UGU3_VIGRR;tr|A0A4P1R5V6|A0A4P1R5V6_LUPAN;tr|A0A445H1C9|A0A445H1C9_GLYSO;tr|A…	T-complex protein 1 subunit eta OS=Phaseolus angularis OX=3914 GN=LR48_Vigan07g043100 PE=3 SV=1 >tr|A0A0S3RK85|A0A0S3RK85_PHAAN T-complex protein 1 subunit eta OS=Vigna angularis var. angularis OX=157739 GN=Vigan.03G057000 PE=3 SV=1	138462	3846.17	extr
14_2	tr|A0A0L9UZX3|A0A0L9UZX3_PHAAN	11.5092	NA	66813.1	AAGEVLALQK;AVGIYASIVNINAYHQPGVEAGK;AVGIYASIVNINAYHQPGVEAGKK;EMLAGAALMDEANR;GAIANPDEGR;GSTDQHAYIQQLR;QGVAITQENSLLDNTAR;SVGALIALYER;VNQGISVYGNK;YLQQLVMESLGK	0;1;1;1;0;0;0;0;0;0	3	3	0.2003	11892;39277;39968;27589;11872;27459;27458;32929;18138;17708;17736;25247	tr|V7B6Q3|V7B6Q3_PHAVU;tr|A0A4D6MLR5|A0A4D6MLR5_VIGUN	Glucose-6-phosphate isomerase OS=Phaseolus angularis OX=3914 GN=LR48_Vigan07g203200 PE=3 SV=1 >tr|A0A0S3RMV3|A0A0S3RMV3_PHAAN Glucose-6-phosphate isomerase OS=Vigna angularis var. angularis OX=157739 GN=Vigan.03G183500 PE=3 SV=1	1.65819e+06	40443.6	chlo
75_1	tr|A0A0L9V113|A0A0L9V113_PHAAN	7.28509	NA	50165.5	EYLPIEGLAAFNK;ISLAGLSLAK;LNLGVGAYR	1;1;0	2	2	0.0699	28667;10960;10622	tr|A0A445GA16|A0A445GA16_GLYSO;tr|A0A1S3UF03|A0A1S3UF03_VIGRR;tr|A0A1S2Y4P6|A0A1S2Y4P6_CICAR;tr|C6TNL0|C6TNL0_SOYBN;tr|A0A072VP26|A0A072VP26_MEDTR;tr|A0A0R0FQN0|A0A0R0FQN0_SOYBN;tr|A0A2K3P4B4|A0A2K3P4B4_TRIPR;tr|A0A371HLS6|A0A371HLS6_MUCPR;tr|A0A0B2QM69|A0A0B2QM69_GLYSO;tr|A0A445CWF5|A0A445CWF5_ARAHY;tr|Q42794|Q42794_SOYBN;tr|A0A151RW30|A0A151RW30_CAJCA;tr|A0A444YV53|A0A444YV53_ARAHY;tr|Q40325|Q4…	Aspartate aminotransferase OS=Phaseolus angularis OX=3914 GN=LR48_Vigan07g243200 PE=4 SV=1	960070	29093	chlo
395_1	tr|A0A0L9V5W5|A0A0L9V5W5_PHAAN	6.85754	NA	98332.4	ALLNSDIIGFHTFDYAR;AVLVQIVNPAR	1;1	2	2	0.0323	36976;21575	tr|A0A0R0HE22|A0A0R0HE22_SOYBN;tr|V7AHT6|V7AHT6_PHAVU;tr|A0A2Z6P937|A0A2Z6P937_TRISU;tr|A0A392M0X6|A0A392M0X6_9FABA;tr|A0A371I5A9|A0A371I5A9_MUCPR;tr|A0A151TL18|A0A151TL18_CAJCA;tr|A0A0B2RR40|A0A0B2RR40_GLYSO;tr|A0A2K3LLA4|A0A2K3LLA4_TRIPR;tr|A0A1S3TJN6|A0A1S3TJN6_VIGRR;tr|A0A1S2YJI9|A0A1S2YJI9_CICAR;tr|A0A4D6LGK0|A0A4D6LGK0_VIGUN;tr|G7JCN5|G7JCN5_MEDTR	Glyco_transf_20 domain-containing protein OS=Phaseolus angularis OX=3914 GN=LR48_Vigan08g088600 PE=4 SV=1 >tr|A0A0S3SAT3|A0A0S3SAT3_PHAAN Glyco_transf_20 domain-containing protein OS=Vigna angularis var. angularis OX=157739 GN=Vigan.06G112300 PE=4 SV=1	465714	8787.05	chlo
378_1	tr|A0A0L9V6L3|A0A0L9V6L3_PHAAN	2.18249	NA	91505.3	STPEMWPDIIQK	1	1	1	0.0143	30303	tr|A0A4D6LJI5|A0A4D6LJI5_VIGUN;tr|V7AFB2|V7AFB2_PHAVU;tr|A0A4D6LIW6|A0A4D6LIW6_VIGUN;tr|A0A0L9V6L7|A0A0L9V6L7_PHAAN;tr|V7AFA4|V7AFA4_PHAVU	Beta-galactosidase OS=Phaseolus angularis OX=3914 GN=LR48_Vigan08g153200 PE=3 SV=1 >tr|A0A0S3SCS7|A0A0S3SCS7_PHAAN Beta-galactosidase OS=Vigna angularis var. angularis OX=157739 GN=Vigan.06G187000 PE=3 SV=1	213281	5332.03	chlo
441_1	tr|A0A0L9V7H8|A0A0L9V7H8_PHAAN	4.39681	NA	82027.9	SFSDLNLGPIPR	1	1	1	0.0155	26089	tr|A0A2K3P1W8|A0A2K3P1W8_TRIPR;tr|A0A445I065|A0A445I065_GLYSO;tr|A0A445HKA4|A0A445HKA4_GLYSO;tr|A0A2Z6MFN4|A0A2Z6MFN4_TRISU;tr|I1LPR5|I1LPR5_SOYBN;tr|A0A1S3TK88|A0A1S3TK88_VIGRR;tr|A0A4D6LKU9|A0A4D6LKU9_VIGUN;tr|A0A392M9P4|A0A392M9P4_9FABA;tr|A0A1S2YJN5|A0A1S2YJN5_CICAR;tr|V7AEN1|V7AEN1_PHAVU	Uncharacterized protein OS=Phaseolus angularis OX=3914 GN=LR48_Vigan08g183300 PE=3 SV=1 >tr|A0A0S3SDX1|A0A0S3SDX1_PHAAN Uncharacterized protein OS=Vigna angularis var. angularis OX=157739 GN=Vigan.06G235000 PE=3 SV=1	7.58158e+07	2.44567e+06	extr
26_1	tr|A0A0L9VBC3|A0A0L9VBC3_PHAAN	3.1014	NA	73735.9	LAVAEVLLPAYR	1	1	2	0.0183	26054;26055	tr|A0A445IPU3|A0A445IPU3_GLYSO;tr|V7C2T4|V7C2T4_PHAVU;tr|A0A2Z6NKF7|A0A2Z6NKF7_TRISU;tr|A0A445BGS8|A0A445BGS8_ARAHY;tr|A0A0R0GVV5|A0A0R0GVV5_SOYBN;tr|I1NHT9|I1NHT9_SOYBN;tr|I3T6D1|I3T6D1_MEDTR;tr|I3SZ56|I3SZ56_LOTJA;tr|A0A4D6LVS9|A0A4D6LVS9_VIGUN;tr|A0A445F7K3|A0A445F7K3_GLYSO;tr|A0A1J7I3E3|A0A1J7I3E3_LUPAN;tr|A0A371HVE3|A0A371HVE3_MUCPR;tr|A0A1S3V7Z1|A0A1S3V7Z1_VIGRR;tr|A0A151T0V9|A0A151T0V9_CAJ…	Exocyst subunit Exo70 family protein OS=Phaseolus angularis OX=3914 GN=LR48_Vigan09g103000 PE=3 SV=1 >tr|A0A0S3SP74|A0A0S3SP74_PHAAN Exocyst subunit Exo70 family protein OS=Vigna angularis var. angularis OX=157739 GN=Vigan.08G124200 PE=3 SV=1	0	0	cyto
246_1	tr|A0A0L9VCR9|A0A0L9VCR9_PHAAN	3.83642	NA	68978.2	AYISGFTGSAGTAVVTK	1	1	1	0.0273	29692	tr|A0A445FKN4|A0A445FKN4_GLYSO;tr|A0A445CNI2|A0A445CNI2_ARAHY;tr|A0A445FKM5|A0A445FKM5_GLYSO;tr|A0A4D6KQ13|A0A4D6KQ13_VIGUN;tr|A0A1S3VKU2|A0A1S3VKU2_VIGRR;tr|V7BM46|V7BM46_PHAVU;tr|A0A151TW44|A0A151TW44_CAJCA;tr|A0A445FKR7|A0A445FKR7_GLYSO;tr|A0A0R0F3E9|A0A0R0F3E9_SOYBN	Uncharacterized protein OS=Phaseolus angularis OX=3914 GN=LR48_Vigan09g152000 PE=3 SV=1	26864.7	790.138	chlo
357_1	tr|A0A0L9VGE3|A0A0L9VGE3_PHAAN	4.39681	NA	181150	VSPGVWFLQLAPGR	1	1	1	0.0087	31773	tr|A0A2Z6PAR0|A0A2Z6PAR0_TRISU;tr|A0A445JGM5|A0A445JGM5_GLYSO;tr|A0A3Q0FET9|A0A3Q0FET9_VIGRR;tr|A0A151T7Z7|A0A151T7Z7_CAJCA;tr|A0A2K3NTG5|A0A2K3NTG5_TRIPR;tr|A0A4D6KFJ3|A0A4D6KFJ3_VIGUN;tr|A0A4P1QP46|A0A4P1QP46_LUPAN;tr|A0A1S3VGP4|A0A1S3VGP4_VIGRR;tr|A0A392P9D0|A0A392P9D0_9FABA;tr|A0A371FBH1|A0A371FBH1_MUCPR;tr|A0A1S3DYT4|A0A1S3DYT4_CICAR;tr|V7BU07|V7BU07_PHAVU	Uncharacterized protein OS=Phaseolus angularis OX=3914 GN=LR48_Vigan09g272700 PE=4 SV=1 >tr|A0A0S3S1Q8|A0A0S3S1Q8_PHAAN Uncharacterized protein OS=Vigna angularis var. angularis OX=157739 GN=Vigan.05G007500 PE=4 SV=1	0	0	chlo
1_1	tr|A0A0L9VGS4|A0A0L9VGS4_PHAAN	6.71921	NA	78328.3	LWALEIGER;QTIFSDLEK;VPGVTDIGLKPR	1;0;1	2	3	0.0414	18036;17784;24024;24025	tr|I1L4J2|I1L4J2_SOYBN;tr|A0A0B2SKU1|A0A0B2SKU1_GLYSO;tr|A0A445J350|A0A445J350_GLYSO;tr|I1L4J3|I1L4J3_SOYBN;tr|A0A1S3VCN5|A0A1S3VCN5_VIGRR;tr|A0A4D6LSU7|A0A4D6LSU7_VIGUN;tr|A0A445J308|A0A445J308_GLYSO;tr|V7C6C0|V7C6C0_PHAVU	Uncharacterized protein OS=Phaseolus angularis OX=3914 GN=LR48_Vigan10g013800 PE=3 SV=1 >tr|A0A0S3TCL7|A0A0S3TCL7_PHAAN Uncharacterized protein OS=Vigna angularis var. angularis OX=157739 GN=Vigan.11G246900 PE=3 SV=1	932883	23920.1	cyto
458_1	tr|A0A0L9VH31|A0A0L9VH31_PHAAN	2.32899	NA	72147.7	QLMTATAELAVLCMK	1	1	1	0.0235	34626	tr|A0A1S3VA98|A0A1S3VA98_VIGRR;tr|A0A4D6LW61|A0A4D6LW61_VIGUN;tr|A0A3Q0F962|A0A3Q0F962_VIGRR	Uncharacterized protein OS=Phaseolus angularis OX=3914 GN=LR48_Vigan10g027200 PE=4 SV=1 >tr|A0A0S3TC66|A0A0S3TC66_PHAAN Uncharacterized protein OS=Vigna angularis var. angularis OX=157739 GN=Vigan.11G232400 PE=4 SV=1	9489.2	231.444	chlo
103_1	tr|A0A0L9VQ32|A0A0L9VQ32_PHAAN	3.83642	NA	82200.3	GTVIGDSPSAPQVASFSSR;RVEFNIISGTSMSCPHASGIAALLR;VEFNIISGTSMSCPHASGIAALLR	1;0;0	1	2	0.0568	33429;33441;41085;40261	tr|A0A371GDU4|A0A371GDU4_MUCPR	Uncharacterized protein OS=Phaseolus angularis OX=3914 GN=LR48_Vigan11g008500 PE=3 SV=1 >tr|A0A0S3SZW0|A0A0S3SZW0_PHAAN Uncharacterized protein OS=Vigna angularis var. angularis OX=157739 GN=Vigan.09G192700 PE=3 SV=1	504521	16817.4	chlo
11_2	tr|A0A0M4FCW4|A0A0M4FCW4_9FABA	9.20497	NA	91524.8	DSEIAMGAYQPYHLGTR;EPWHDIHSR;LQYFEVTK;LYATIDLEK;MMIVDDEYIIIGSANINQR;NYLTFFCIGNR;SIDGGAAFGFPETPEDAAR;VLMLVWDDR	1;0;1;0;0;1;0;0	3	6	0.125	36706;36555;36554;36705;21431;15906;17235;39216;28812;36534;20317	-	Phospholipase D OS=Ammopiptanthus nanus OX=111851 PE=2 SV=1	5.29098e+06	103745	pero
4_16	tr|A0A0N9Z8I7|A0A0N9Z8I7_9FABA	10.6576	NA	19955.2	DDENVNSQPF;SSTGTWTTVWTDGLTSLDR;TFQGPPHGIQVER;VTPQPGVPPEEAGAAVAAKSSTGTWTTVWTDGLTSLDR	1;1;0;1	3	8	0.337	18293;39884;39882;28766;28745;28755;28702;28760;28709;28757;28761;28763;28756;28770;28776;28773;28754;28747;28749;28720;28718;28687;28762;28768;28694;28713;28726;28771;28714;28746;28700;28736;28775;28758;28743;28750;28716;28705;28708;28741;28717;28734;28719;28772;28712;28690;28730;28765;28767;28735;28732;46823;46834;46829;46831;46824	-	Ribulose bisphosphate carboxylase large chain (Fragment) OS=Vicia unijuga OX=153962 GN=rbcL PE=3 SV=1	2.96346e+07	2.96346e+06	cyto
324_1	tr|A0A0R0EBE6|A0A0R0EBE6_SOYBN	4.3155	NA	33058.1	YVPAIGYYILK	1	1	1	0.0368	23578	tr|A0A3Q0F4E3|A0A3Q0F4E3_VIGRR;tr|A0A444WPU8|A0A444WPU8_ARAHY;tr|V7CK66|V7CK66_PHAVU;tr|A0A0S3R2Z9|A0A0S3R2Z9_PHAAN;tr|A0A445K006|A0A445K006_GLYSO;tr|A0A1S3UXZ1|A0A1S3UXZ1_VIGRR;tr|A0A4D6L385|A0A4D6L385_VIGUN;tr|V7CKC7|V7CKC7_PHAVU;tr|A0A4D6L376|A0A4D6L376_VIGUN;tr|A0A0L9VAB8|A0A0L9VAB8_PHAAN;tr|A0A444ZEZ9|A0A444ZEZ9_ARAHY;tr|A0A4P1RGD7|A0A4P1RGD7_LUPAN;tr|A0A0R0JCA1|A0A0R0JCA1_SOYBN;tr|A0A444ZEX…	Carboxypeptidase OS=Glycine max OX=3847 GN=GLYMA_U001900 PE=3 SV=1	243138	15196.1	chlo
88_1	tr|A0A0R0EM38|A0A0R0EM38_SOYBN	2.96959	NA	50888.8	FAGQEFGTTTGRPR;VGSGPFPTEILGSGGDLLR;VVGDLIGVVK;YSCQINGFSSLNLTK	0;1;0;0	1	1	0.1264	30805;37360;11783;35258	tr|A0A0B2QXR5|A0A0B2QXR5_GLYSO;tr|A0A445FGG5|A0A445FGG5_GLYSO;tr|A0A151TU70|A0A151TU70_CAJCA;tr|A0A371I251|A0A371I251_MUCPR	Adenylosuccinate synthetase, chloroplastic OS=Glycine max OX=3847 GN=100792329 PE=3 SV=1	2.74107e+07	945198	mito
15_1	tr|A0A0R0EYW9|A0A0R0EYW9_SOYBN	4.39681	NA	94413	GISYAAVAAHADK	1	1	1	0.0154	24747	tr|A0A445FRS3|A0A445FRS3_GLYSO;tr|A0A4D6NL52|A0A4D6NL52_VIGUN;tr|A0A392NID6|A0A392NID6_9FABA;tr|A0A3Q0F253|A0A3Q0F253_VIGRR;tr|A0A2Z6NSE6|A0A2Z6NSE6_TRISU;tr|A0A4D6KP93|A0A4D6KP93_VIGUN;tr|A0A4D6MIB6|A0A4D6MIB6_VIGUN;tr|A0A0L9TB40|A0A0L9TB40_PHAAN;tr|A0A371EJF7|A0A371EJF7_MUCPR;tr|A0A2K3KTC2|A0A2K3KTC2_TRIPR;tr|A0A445BA44|A0A445BA44_ARAHY;tr|I3SCE8|I3SCE8_LOTJA;tr|A0A444WZQ0|A0A444WZQ0_ARAHY;tr|A…	Protein VACUOLELESS1 OS=Glycine max OX=3847 GN=100817661 PE=3 SV=1	294111	5882.22	cyto
466_1	tr|A0A0R0F024|A0A0R0F024_SOYBN	2.11273	NA	118985	SVPIQLPAGK	1	1	1	0.0093	12193	tr|A0A445FKI7|A0A445FKI7_GLYSO;tr|A0A444YJL3|A0A444YJL3_ARAHY;tr|A0A445LG34|A0A445LG34_GLYSO;tr|A0A445LG54|A0A445LG54_GLYSO;tr|V7CZ04|V7CZ04_PHAVU;tr|A0A0R0ESC9|A0A0R0ESC9_SOYBN;tr|A0A445CNC5|A0A445CNC5_ARAHY;tr|A0A0R0F379|A0A0R0F379_SOYBN;tr|A0A151TW60|A0A151TW60_CAJCA;tr|A0A0R0ERU3|A0A0R0ERU3_SOYBN;tr|A0A445LG32|A0A445LG32_GLYSO;tr|V7D108|V7D108_PHAVU;tr|A0A371DZ41|A0A371DZ41_MUCPR	Uncharacterized protein OS=Glycine max OX=3847 GN=100808421 PE=4 SV=1	180349	3279.07	chlo
59_1	tr|A0A0R0FBV9|A0A0R0FBV9_SOYBN	2.56652	NA	81256.1	VITTQFASNIHR	1	1	1	0.0165	24189	tr|A0A0R0FBX0|A0A0R0FBX0_SOYBN;tr|A0A0B2Q290|A0A0B2Q290_GLYSO;tr|A0A371IG87|A0A371IG87_MUCPR;tr|A0A0R0FKR7|A0A0R0FKR7_SOYBN;tr|A0A445G625|A0A445G625_GLYSO;tr|K7MLE6|K7MLE6_SOYBN;tr|A0A0R0FCR9|A0A0R0FCR9_SOYBN;tr|A0A371EZB3|A0A371EZB3_MUCPR;tr|A0A445ATJ4|A0A445ATJ4_ARAHY;tr|A0A0R0FLZ5|A0A0R0FLZ5_SOYBN;tr|A0A445G631|A0A445G631_GLYSO;tr|A0A4D6KTC8|A0A4D6KTC8_VIGUN;tr|A0A1S3UVG1|A0A1S3UVG1_VIGRR;tr|A…	Myb-like domain-containing protein OS=Glycine max OX=3847 GN=100814619 PE=4 SV=1	115562	2407.55	cyto
305_1	tr|A0A0R0FC81|A0A0R0FC81_SOYBN	4.39681	NA	104009	DLKPSNVLLDENMNPK	1	1	2	0.0175	35849;35848	tr|A0A4D6NE69|A0A4D6NE69_VIGUN;tr|I1NG87|I1NG87_SOYBN;tr|A0A151U724|A0A151U724_CAJCA;tr|A0A396JXV4|A0A396JXV4_MEDTR;tr|A0A445FW58|A0A445FW58_GLYSO;tr|A0A2K3LZX4|A0A2K3LZX4_TRIPR;tr|A0A371HWW0|A0A371HWW0_MUCPR;tr|A0A2K3LXU0|A0A2K3LXU0_TRIPR;tr|A0A0L9U4H0|A0A0L9U4H0_PHAAN;tr|V7BFE6|V7BFE6_PHAVU;tr|A0A072VPL3|A0A072VPL3_MEDTR;tr|I1N3D6|I1N3D6_SOYBN;tr|A0A3Q0EXJ1|A0A3Q0EXJ1_VIGRR;tr|A0A371F526|A0A371…	Uncharacterized protein OS=Glycine max OX=3847 GN=100804650 PE=4 SV=1 >tr|A0A445FW30|A0A445FW30_GLYSO Cysteine-rich receptor-like protein kinase 25 OS=Glycine soja OX=3848 GN=D0Y65_049247 PE=4 SV=1	0	0	plas
71_1	tr|A0A0R0FIS6|A0A0R0FIS6_SOYBN	7.03683	NA	37010.6	LHFFMVGFAPLTSR;NSSYFVEWIPNNVK	1;1	2	2	0.0859	33464;34183	sp|Q39445|TBB_CICAR;tr|I1N8P5|I1N8P5_SOYBN;tr|T2DLN1|T2DLN1_PHAVU;tr|A0A0L9VDK3|A0A0L9VDK3_PHAAN;tr|I3SWT6|I3SWT6_MEDTR;tr|A0A445BRG5|A0A445BRG5_ARAHY;tr|G7L5V0|G7L5V0_MEDTR;tr|A0A0B2R458|A0A0B2R458_GLYSO;tr|I3SCQ6|I3SCQ6_LOTJA;tr|A0A1S3U4Y1|A0A1S3U4Y1_VIGRR;tr|A0A1J7FNP1|A0A1J7FNP1_LUPAN;tr|A0A445H9D7|A0A445H9D7_GLYSO;tr|I1K5C2|I1K5C2_SOYBN;sp|Q40106|TBB2_LUPAL;tr|A0A0R0JYY8|A0A0R0JYY8_SOYBN;tr|…	Tubulin beta chain OS=Glycine max OX=3847 GN=100819408 PE=3 SV=1 >tr|A0A445GBY4|A0A445GBY4_GLYSO Tubulin beta chain OS=Glycine soja OX=3848 GN=D0Y65_047021 PE=3 SV=1	222107	13881.7	chlo
56_1	tr|A0A0R0G0C2|A0A0R0G0C2_SOYBN	4.39681	NA	68835.8	QELYIWDSVASSAR;RPFILSR;WIQLGAFYPFAR	1;0;0	1	1	0.0537	33308;10905;30502	tr|A0A445GT31|A0A445GT31_GLYSO;tr|A0A445GTA2|A0A445GTA2_GLYSO;tr|K7MB60|K7MB60_SOYBN	Uncharacterized protein OS=Glycine max OX=3847 GN=GLYMA_15G133600 PE=3 SV=1	414345	14287.8	nucl
399_1	tr|A0A0R0GAV8|A0A0R0GAV8_SOYBN	7.03683	NA	91993.9	IADGPDEVHLGTIAK;IDNLVFHPTEDR	1;1	2	3	0.0326	31946;31945;30185	tr|A0A0L9TBR2|A0A0L9TBR2_PHAAN;tr|A0A445IWT3|A0A445IWT3_GLYSO;tr|A0A1J7FV79|A0A1J7FV79_LUPAN;tr|A0A371GSR5|A0A371GSR5_MUCPR;tr|A0A0B2QLQ3|A0A0B2QLQ3_GLYSO;tr|A0A0S3RI36|A0A0S3RI36_PHAAN;tr|A0A1J7HMQ0|A0A1J7HMQ0_LUPAN;tr|A0A445IWK5|A0A445IWK5_GLYSO;tr|A0A445IWR4|A0A445IWR4_GLYSO;tr|A0A151SKA5|A0A151SKA5_CAJCA	Uncharacterized protein OS=Glycine max OX=3847 GN=100788184 PE=4 SV=1	954582	20310.3	chlo
202_1	tr|A0A0R0GNB0|A0A0R0GNB0_SOYBN	2.85628	NA	83803	HLGAVFCIANIR	1	1	1	0.0161	27833	tr|A0A0B2PTW1|A0A0B2PTW1_GLYSO;tr|A0A0R0GGG0|A0A0R0GGG0_SOYBN;tr|A0A445H9B2|A0A445H9B2_GLYSO;tr|A0A445H9F9|A0A445H9F9_GLYSO	Uncharacterized protein OS=Glycine max OX=3847 GN=100812955 PE=4 SV=1 >tr|A0A445H9M0|A0A445H9M0_GLYSO Prolyl endopeptidase isoform B OS=Glycine soja OX=3848 GN=D0Y65_039508 PE=4 SV=1	0	0	chlo
267_1	tr|A0A0R0H4Q8|A0A0R0H4Q8_SOYBN	2.43548	NA	85236.2	SITPLHMGNSFYPLVLAR	1	1	1	0.023	37669	tr|A0A445I8V0|A0A445I8V0_GLYSO;tr|A0A445I8E7|A0A445I8E7_GLYSO;tr|I1M1L8|I1M1L8_SOYBN;tr|A0A371FEX9|A0A371FEX9_MUCPR;tr|A0A445I8E8|A0A445I8E8_GLYSO;tr|A0A0R0H1N2|A0A0R0H1N2_SOYBN;tr|K7M167|K7M167_SOYBN	Uncharacterized protein OS=Glycine max OX=3847 GN=100793064 PE=3 SV=1	143555	3879.86	extr
248_1	tr|A0A0R0HLW6|A0A0R0HLW6_SOYBN	6.52178	NA	69503.2	DFAVYGDECVFGGGK;SVVLVSIGGNK;TIHTYHSEGAGGGHAPDIIK	1;1;0	2	2	0.0715	33234;17523;37942	tr|A0A445HI92|A0A445HI92_GLYSO;tr|A0A2K3P8D4|A0A2K3P8D4_TRIPR;tr|A0A1J7GL47|A0A1J7GL47_LUPAN;tr|A0A445HHY7|A0A445HHY7_GLYSO;tr|A0A2Z6NWS3|A0A2Z6NWS3_TRISU	Urease domain-containing protein OS=Glycine max OX=3847 GN=547672 PE=4 SV=1	480875	16029.2	cyto
102_1	tr|A0A0R0HR30|A0A0R0HR30_SOYBN	3.27411	NA	47010.5	EVDDADKLYEAIK;GIELILSTEIVK;LPGFHVCVGSGGER;QGVKPGELAIISK;TVEEYDYLPYFYSR	0;0;0;1;0	1	2	0.1524	30198;24081;28929;24871;24870;36907	-	Pyr_redox_2 domain-containing protein OS=Glycine max OX=3847 GN=100500084 PE=4 SV=1 >tr|A0A445HGM1|A0A445HGM1_GLYSO Monodehydroascorbate reductase isoform A OS=Glycine soja OX=3848 GN=D0Y65_036770 PE=4 SV=1	1.13639e+07	355121	cyto
279_2	tr|A0A0R0HYJ0|A0A0R0HYJ0_SOYBN	4.39681	NA	89612.6	GQGEWEEDWGETYAGK;IAVLGGSHGGFLTTHLIGQAPEK;TPTIFLLGAQDLR;VPISTGLQYAR	1;0;0;0	1	1	0.0762	35823;39668;29970;22468	tr|I1L7C1|I1L7C1_SOYBN;tr|A0A0B2PR75|A0A0B2PR75_GLYSO	Peptidase_S9 domain-containing protein OS=Glycine max OX=3847 GN=100803600 PE=4 SV=1	696996	19914.2	chlo
408_1	tr|A0A0R0ID57|A0A0R0ID57_SOYBN	4.3155	NA	17807.2	ALQPVFQIYGR	1	1	1	0.0663	23347	tr|C6TFT6|C6TFT6_SOYBN;tr|A0A444ZR08|A0A444ZR08_ARAHY;tr|A0A0R0FDV1|A0A0R0FDV1_SOYBN;tr|C6T2H9|C6T2H9_SOYBN	4-hydroxy-4-methyl-2-oxoglutarate aldolase OS=Glycine max OX=3847 GN=100783612 PE=3 SV=1	297809	27073.6	cyto
490_1	tr|A0A0R0IM88|A0A0R0IM88_SOYBN	4.3155	NA	34142.5	NPPIYITENGVAESR	1	1	1	0.0502	34003	-	Uncharacterized protein OS=Glycine max OX=3847 GN=GLYMA_08G150300 PE=3 SV=1	8.47702e+06	529814	cyto
10_13	tr|A0A0R0IYE6|A0A0R0IYE6_SOYBN	2.46073	NA	96275.7	DENFGHLK;HASDEVYLGQR;LQEFPPKSTLDPATYGDQTSTITK;SSDFLTYGIK	0;0;1;0	1	1	0.0617	13441;24779;24781;24778;24777;40998;19721;19724;19723	tr|A0A445JQE8|A0A445JQE8_GLYSO;tr|Q43440|Q43440_SOYBN;tr|A0A445JQB2|A0A445JQB2_GLYSO	Lipoxygenase OS=Glycine max OX=3847 GN=GLYMA_07G006900 PE=3 SV=1	582951	10999.1	cyto
9_1	tr|A0A0R0JPA1|A0A0R0JPA1_SOYBN	4.39681	NA	93997.9	IWTENWPGWFK;TAGGPFITTSYDYDAPVDEYGLPR	0;1	1	1	0.0414	30376;40873	tr|A0A0R0KAT4|A0A0R0KAT4_SOYBN;tr|A0A445L381|A0A445L381_GLYSO	Beta-galactosidase OS=Glycine max OX=3847 GN=100818098 PE=3 SV=1 >tr|A0A445KAE6|A0A445KAE6_GLYSO Beta-galactosidase OS=Glycine soja OX=3848 GN=D0Y65_014817 PE=3 SV=1	90581.3	2012.92	vacu
284_1	tr|A0A0R0JPH2|A0A0R0JPH2_SOYBN	4.39681	NA	69556.2	AAAPAEAGTSSSK;APEVVETR;APNQASLGEEGIDLPR;EEWTAEVFDAELMR	1;0;0;0	1	1	0.0798	20349;11353;33848;34682	tr|A0A445KHP0|A0A445KHP0_GLYSO	Protein kinase domain-containing protein OS=Glycine max OX=3847 GN=GLYMA_05G011600 PE=4 SV=1	558359	14316.9	plas
20_1	tr|A0A0R0KPW1|A0A0R0KPW1_SOYBN	3.83642	NA	85499.2	EGQNDIYYITGESK;NGDEMTSLKDYVTR	0;1	1	1	0.0378	29424;29961	-	tRNA-synt_His domain-containing protein OS=Glycine max OX=3847 GN=GLYMA_03G114400 PE=4 SV=2	0	0	cyto
182_1	tr|A0A0R0LCB5|A0A0R0LCB5_SOYBN	3.83642	NA	65195.3	FQAASTILATGGYGR	1	1	1	0.0252	27393	tr|A0A1S3VRH0|A0A1S3VRH0_VIGRR;tr|A0A072UEM9|A0A072UEM9_MEDTR;tr|A0A151TIF1|A0A151TIF1_CAJCA;tr|A0A1S3UI92|A0A1S3UI92_VIGRR;tr|A0A0S3R454|A0A0S3R454_PHAAN;tr|A0A4D6LR90|A0A4D6LR90_VIGUN;tr|A0A2K3NZ33|A0A2K3NZ33_TRIPR;tr|A0A444WS14|A0A444WS14_ARAHY;tr|A0A0L9TPB1|A0A0L9TPB1_PHAAN;tr|A0A1J7GXI2|A0A1J7GXI2_LUPAN;tr|A0A444WS55|A0A444WS55_ARAHY;tr|A0A444WS36|A0A444WS36_ARAHY;tr|A0A0S3T4A5|A0A0S3T4A5_PH…	Succinate dehydrogenase [ubiquinone] flavoprotein subunit, mitochondrial OS=Glycine max OX=3847 GN=100803020 PE=3 SV=1	324518	10141.2	mito
79_2	tr|A0A0R4J2L6|A0A0R4J2L6_SOYBN	6.42714	NA	121289	ENNTGSFPR;GVYSQPDNILGR;QETPDPPEALK;VDQDWADISSSLEEIR;VDQDWADISSSLEEIRK;WIYDMNPFEPLK;YEKPLQDLK;YPLKEPFVELLK	0;0;0;1;1;0;0;0	2	3	0.0761	15695;15732;15696;26187;23099;36052;37338;37339;32503;19842;30676	tr|A0A0B2REY7|A0A0B2REY7_GLYSO	M16C_associated domain-containing protein OS=Glycine max OX=3847 GN=100778773 PE=4 SV=1 >tr|A0A445M840|A0A445M840_GLYSO Presequence protease 2, chloroplastic/mitochondrial OS=Glycine soja OX=3848 GN=D0Y65_002521 PE=4 SV=1	1.43785e+06	21144.8	chlo
125_1	tr|A0A0R4J2Q8|A0A0R4J2Q8_SOYBN	2.63994	NA	56906.1	EVLYDYEDR;IMALDLPHGGHLSHGYQTDTK;ISAVSIFFETMPYR;NTVPGDVSAMVPGGIR;VLEAVHIAANK;WGVNVQSLSGSPSNFQVYTALLKPHER;YSEGYPGAR;YYGGNEYIDMAETLCQK	1;0;0;0;0;0;0;0	1	3	0.2412	19912;19911;19913;41789;34027;34309;32471;32083;18326;45867;11801;11804;11802;11798;39744	tr|A0A445LS03|A0A445LS03_GLYSO	Serine hydroxymethyltransferase OS=Glycine max OX=3847 GN=100816213 PE=3 SV=1 >tr|A0A445LS15|A0A445LS15_GLYSO Serine hydroxymethyltransferase OS=Glycine soja OX=3848 GN=D0Y65_004683 PE=3 SV=1	8.89842e+06	278076	mito
21_6	tr|A0A0R4J4D6|A0A0R4J4D6_SOYBN	2.79502	NA	71036.9	ATAGDTHLGGEDFDNR;EQVFSTYSDNQPGVLIQVYEGER;ITITNDKGR;MKEIAEAYLGSTIK;NAVVTVPAYFNDSQR;NQVAMNPTNTVFDAK	0;0;0;0;0;1	1	1	0.1418	30452;30451;40855;40864;12434;28606;30561;30286	tr|A0A445I2Q3|A0A445I2Q3_GLYSO;tr|A0A151TME6|A0A151TME6_CAJCA	Uncharacterized protein OS=Glycine max OX=3847 GN=100812707 PE=3 SV=1 >tr|A0A445I1R7|A0A445I1R7_GLYSO Heat shock cognate 70 kDa protein isoform A OS=Glycine soja OX=3848 GN=D0Y65_029895 PE=3 SV=1	2.07998e+06	56215.6	cyto
207_2	tr|A0A0R4UXQ1|A0A0R4UXQ1_ARAHY	22.7141	NA	48317.7	DGSTTAGNSSQVSDGAGAVLLMK;DTPADDLLAPVLK;FKDEIIPVSTK;SFSAVGVDPAIMGVGPAAAIPVAVK;TGDETPVTISVDDGIRPNASVADLGK;TNLNPSEVGDIVVGSVLAPGALR	1;1;1;1;1;1	6	7	0.2613	40791;25708;22801;42061;43677;41578;41577	-	3-ketoacyl-CoA thiolase OS=Arachis hypogaea OX=3818 GN=PKT PE=2 SV=1	6.59706e+06	274877	mito
373_1	tr|A0A0S3QYT7|A0A0S3QYT7_PHAAN	2.11273	NA	34389.7	IISIADLIR	1	1	1	0.0288	12308	tr|A0A2Z6N3G9|A0A2Z6N3G9_TRISU;tr|A0A371E063|A0A371E063_MUCPR;tr|A0A4D6L814|A0A4D6L814_VIGUN;tr|A0A2K3MYB9|A0A2K3MYB9_TRIPR;tr|I1KSY2|I1KSY2_SOYBN;tr|A0A0L9TJU1|A0A0L9TJU1_PHAAN;tr|V7CND0|V7CND0_PHAVU;tr|A0A371I2Y7|A0A371I2Y7_MUCPR;tr|A0A392MGG1|A0A392MGG1_9FABA;tr|K7KQV9|K7KQV9_SOYBN;tr|A0A445KPV1|A0A445KPV1_GLYSO;tr|A0A445JE41|A0A445JE41_GLYSO;tr|B7FLV1|B7FLV1_MEDTR;tr|A0A151S3E6|A0A151S3E6_CAJ…	3,4-dihydroxy-2-butanone 4-phosphate synthase OS=Vigna angularis var. angularis OX=157739 GN=Vigan.01G089800 PE=3 SV=1	0	0	chlo
285_1	tr|A0A0S3R123|A0A0S3R123_PHAAN	2.25834	NA	66323.8	ICTVTQVEELK	1	1	1	0.0183	24268	tr|A0A1S3UST3|A0A1S3UST3_VIGRR;tr|A0A0L9T8C7|A0A0L9T8C7_PHAAN;tr|A0A4D6L5H5|A0A4D6L5H5_VIGUN	Uncharacterized protein OS=Vigna angularis var. angularis OX=157739 GN=Vigan.01G184400 PE=3 SV=1	1.2434e+06	51808.2	plas
85_1	tr|A0A0S3R216|A0A0S3R216_PHAAN	3.83642	NA	165473	AGSAASLSTLLNR	1	1	1	0.0088	20401	tr|A0A445JLG9|A0A445JLG9_GLYSO;tr|A0A1S2YTB3|A0A1S2YTB3_CICAR;tr|A0A1S3VXT7|A0A1S3VXT7_VIGRR;tr|A0A3Q7YGP6|A0A3Q7YGP6_CICAR;tr|A0A0R0ITU1|A0A0R0ITU1_SOYBN;tr|A0A1J7GH77|A0A1J7GH77_LUPAN;tr|A0A4D6L1F2|A0A4D6L1F2_VIGUN;tr|K7MS29|K7MS29_SOYBN;tr|V7C6L3|V7C6L3_PHAVU;tr|A0A0B2PVR1|A0A0B2PVR1_GLYSO;tr|A0A0L9TMK8|A0A0L9TMK8_PHAAN;tr|A0A1J7GW79|A0A1J7GW79_LUPAN;tr|A0A445JLB3|A0A445JLB3_GLYSO;tr|A0A445FT5…	PPDK_N domain-containing protein OS=Vigna angularis var. angularis OX=157739 GN=Vigan.01G243200 PE=4 SV=1	2.0445e+06	25556.3	chlo
198_3	tr|A0A0S3R8Y1|A0A0S3R8Y1_PHAAN	8.79363	NA	122970	ATEQWFASVEGFR;EPLMNEETIDHIK;LYVGGSTSYTR;SCQTVLAAHLLSIVR;TWGVPIPVFYHIQSR	0;1;0;0;1	2	3	0.0613	31780;32728;32727;22422;33862;33863;35357	tr|A0A0L9TSP1|A0A0L9TSP1_PHAAN	Uncharacterized protein OS=Vigna angularis var. angularis OX=157739 GN=Vigan.01G522200 PE=3 SV=1	432814	6272.66	chlo
249_1	tr|A0A0S3RAL3|A0A0S3RAL3_PHAAN	4.39681	NA	46453.2	LASIGLENTEANR	1	1	1	0.0304	28352	tr|A0A445HKM1|A0A445HKM1_GLYSO;tr|Q2PER4|Q2PER4_TRIPR;tr|A0A445I0H1|A0A445I0H1_GLYSO;tr|A0A392QU88|A0A392QU88_9FABA;tr|A0A445A8G8|A0A445A8G8_ARAHY;tr|A0A0L9V7D0|A0A0L9V7D0_PHAAN;tr|A0A151TMM9|A0A151TMM9_CAJCA;tr|A0A1S3W231|A0A1S3W231_VIGRR;tr|A0A445E302|A0A445E302_ARAHY;tr|A0A4P1R1D1|A0A4P1R1D1_LUPAN;tr|A0A151TD22|A0A151TD22_CAJCA;tr|A0A445KUE1|A0A445KUE1_GLYSO;tr|A0A072UJW7|A0A072UJW7_MEDTR;tr|A…	Fructose-bisphosphate aldolase OS=Vigna angularis var. angularis OX=157739 GN=Vigan.02G011500 PE=3 SV=1	1.03024e+06	46829.3	plas
491_1	tr|A0A0S3RB23|A0A0S3RB23_PHAAN	2.46502	NA	15299.2	LGFIGGLVSR	1	1	1	0.0741	12447	tr|A0A3Q0EYB2|A0A3Q0EYB2_VIGRR;tr|A0A3Q0F2T5|A0A3Q0F2T5_VIGRR	Uncharacterized protein OS=Vigna angularis var. angularis OX=157739 GN=Vigan.02G031600 PE=4 SV=1	0	0	nucl
164_1	tr|A0A0S3RC94|A0A0S3RC94_PHAAN	4.3155	NA	62874.4	LFLYEAK;TEQEIALLR;VHCLLGDYHTGIK;VLGYFSMVGLLR	0;0;1;0	1	1	0.0768	7776;14530;30323;25291	tr|V7AUD8|V7AUD8_PHAVU;tr|A0A4D6NTU7|A0A4D6NTU7_VIGUN;tr|A0A0L9TDG1|A0A0L9TDG1_PHAAN	Eukaryotic translation initiation factor 3 subunit L OS=Vigna angularis var. angularis OX=157739 GN=Vigan.02G097600 PE=3 SV=1	0	0	cyto
27_1	tr|A0A0S3RM55|A0A0S3RM55_PHAAN	7.67283	NA	56750.1	LIVAGASAYAR;VLEAVHIAANK	1;1	2	2	0.043	14760;17218	tr|A0A4D6L005|A0A4D6L005_VIGUN;tr|A0A0R0GEV0|A0A0R0GEV0_SOYBN;tr|V7B8V9|V7B8V9_PHAVU;tr|A0A444ZVK9|A0A444ZVK9_ARAHY;tr|A0A0L9TN39|A0A0L9TN39_PHAAN;tr|A0A444WW04|A0A444WW04_ARAHY;tr|A0A4D6MH53|A0A4D6MH53_VIGUN;tr|A0A371FR90|A0A371FR90_MUCPR;tr|A0A0S3R381|A0A0S3R381_PHAAN;tr|A0A445DQ57|A0A445DQ57_ARAHY;tr|A0A444ZVK8|A0A444ZVK8_ARAHY;tr|A0A0B2SQV0|A0A0B2SQV0_GLYSO;tr|A0A1S3VTY5|A0A1S3VTY5_VIGRR;tr|A…	Serine hydroxymethyltransferase OS=Vigna angularis var. angularis OX=157739 GN=Vigan.03G145900 PE=3 SV=1	1.33953e+06	41860.2	mito
80_1	tr|A0A0S3RRD9|A0A0S3RRD9_PHAAN	2.02003	NA	134439	ESELNNINFLR;LQQLEEEK	0;1	1	1	0.0161	27160;15530	tr|A0A3Q0EXA8|A0A3Q0EXA8_VIGRR;tr|A0A0L9U1M8|A0A0L9U1M8_PHAAN	Uncharacterized protein OS=Vigna angularis var. angularis OX=157739 GN=Vigan.04G024300 PE=4 SV=1	1.17469e+06	14683.7	chlo
173_1	tr|A0A0S3RW82|A0A0S3RW82_PHAAN	2.79502	NA	83942	VTIFYTAPTLVR	1	1	1	0.016	23997	tr|A0A445FEW7|A0A445FEW7_GLYSO;tr|A0A394DFW8|A0A394DFW8_LUPAN;tr|A0A445GEH4|A0A445GEH4_GLYSO;tr|A0A445GE91|A0A445GE91_GLYSO;tr|A0A4D6M9B9|A0A4D6M9B9_VIGUN;tr|A0A0B2SPA1|A0A0B2SPA1_GLYSO;tr|A0A1S2XQW1|A0A1S2XQW1_CICAR;tr|A0A0L9U6S3|A0A0L9U6S3_PHAAN;tr|A0A445GE78|A0A445GE78_GLYSO;tr|A0A445FEU4|A0A445FEU4_GLYSO;tr|A0A3Q0ET31|A0A3Q0ET31_VIGRR	Uncharacterized protein OS=Vigna angularis var. angularis OX=157739 GN=Vigan.04G234700 PE=3 SV=1	64967.8	1804.66	plas
372_1	tr|A0A0S3RZ17|A0A0S3RZ17_PHAAN	2.32899	NA	59376	GLYPVETISTVGR	1	1	1	0.024	26345	tr|A0A0S3ST37|A0A0S3ST37_PHAAN;tr|A0A1S2Y0Y3|A0A1S2Y0Y3_CICAR;tr|Q1SN32|Q1SN32_MEDTR;tr|A0A2K3N2R2|A0A2K3N2R2_TRIPR;tr|B7FM31|B7FM31_MEDTR;tr|A0A1S3TN02|A0A1S3TN02_VIGRR;tr|A0A3Q0EX04|A0A3Q0EX04_VIGRR;tr|Q9SXU6|Q9SXU6_CICAR;tr|A0A1S3TN11|A0A1S3TN11_VIGRR;tr|A0A0L9TFM3|A0A0L9TFM3_PHAAN;tr|V7BKZ2|V7BKZ2_PHAVU;tr|A0A0L9TWR0|A0A0L9TWR0_PHAAN;tr|A0A151U359|A0A151U359_CAJCA;tr|A0A4D6MWP1|A0A4D6MWP1_VIG…	Pyruvate kinase OS=Vigna angularis var. angularis OX=157739 GN=Vigan.04G338800 PE=3 SV=1	137259	4037.04	cyto
17_1	tr|A0A0S3S1D0|A0A0S3S1D0_PHAAN	2.45174	NA	75278.8	LVVGDVFR	1	1	1	0.0121	8980	tr|A0A445DZI2|A0A445DZI2_ARAHY;tr|A0A445AVN2|A0A445AVN2_ARAHY;tr|A0A445G4Y1|A0A445G4Y1_GLYSO;tr|A0A371FHW0|A0A371FHW0_MUCPR;tr|A0A445A4K5|A0A445A4K5_ARAHY;tr|A0A0B2SDW5|A0A0B2SDW5_GLYSO;tr|V7CE03|V7CE03_PHAVU;tr|A0A392MPT0|A0A392MPT0_9FABA;tr|A0A4D6NMA8|A0A4D6NMA8_VIGUN;tr|A0A2K3PF26|A0A2K3PF26_TRIPR;tr|A0A445LWL7|A0A445LWL7_GLYSO;tr|A0A0B2QJV5|A0A0B2QJV5_GLYSO;tr|G7K0Q1|G7K0Q1_MEDTR;tr|A0A0L9TQU…	Transmembrane 9 superfamily member OS=Vigna angularis var. angularis OX=157739 GN=Vigan.04G430000 PE=3 SV=1	167321	7605.5	plas
287_1	tr|A0A0S3SAE5|A0A0S3SAE5_PHAAN	2.85628	NA	113025	ATFEALIAQLDGEK;GVLLSGPPGTGK;LYIGLPDAK;VGLIDRPDSPDGELIR	0;0;0;1	1	1	0.0521	31356;17898;14593;34801	tr|V7AKM4|V7AKM4_PHAVU;tr|A0A1S3TGE3|A0A1S3TGE3_VIGRR	AAA domain-containing protein OS=Vigna angularis var. angularis OX=157739 GN=Vigan.06G081900 PE=4 SV=1	60027.9	1091.42	plas
203_1	tr|A0A0S3SFN4|A0A0S3SFN4_PHAAN	4.39681	NA	101498	ENAPSVVFIDELDAVGR;IEQAEAEER	0;1	1	1	0.0292	35721;17571	tr|A0A0L9UPJ6|A0A0L9UPJ6_PHAAN;tr|A0A1S3U6L6|A0A1S3U6L6_VIGRR	AAA domain-containing protein OS=Vigna angularis var. angularis OX=157739 GN=Vigan.07G024100 PE=4 SV=1	529612	10592.2	chlo
504_1	tr|A0A0S3SM52|A0A0S3SM52_PHAAN	2.06947	NA	97482.4	EAQNVEDDLQTLK	1	1	1	0.0149	31269	tr|A0A1S3V6B0|A0A1S3V6B0_VIGRR;tr|A0A4D6N6L5|A0A4D6N6L5_VIGUN	BRO1 domain-containing protein OS=Vigna angularis var. angularis OX=157739 GN=Vigan.08G039500 PE=4 SV=1	1.33049e+06	28308.4	chlo
248_1	tr|A0A0S3SN17|A0A0S3SN17_PHAAN	3.12311	NA	34694.1	TIAEAVGDWYFSR	1	1	1	0.0425	30368	tr|A0A0B2QNM9|A0A0B2QNM9_GLYSO;tr|A0A151U695|A0A151U695_CAJCA;tr|A0A445BG27|A0A445BG27_ARAHY;tr|A0A445BG20|A0A445BG20_ARAHY;tr|A0A444XW74|A0A444XW74_ARAHY;tr|A0A0L9TZY9|A0A0L9TZY9_PHAAN;tr|A0A445BG83|A0A445BG83_ARAHY;tr|V7BEU9|V7BEU9_PHAVU;tr|A0A151U682|A0A151U682_CAJCA;tr|A0A371GVC8|A0A371GVC8_MUCPR;tr|A0A2K3P4X9|A0A2K3P4X9_TRIPR;tr|A0A445IRQ5|A0A445IRQ5_GLYSO;tr|A0A2K3L3L2|A0A2K3L3L2_TRIPR;tr|A…	Pectin acetylesterase OS=Vigna angularis var. angularis OX=157739 GN=Vigan.08G080600 PE=3 SV=1	774547	51636.5	cyto
163_1	tr|A0A0S3SQW0|A0A0S3SQW0_PHAAN	2.96959	NA	50504.3	AFQNAIFYLNSFADK	1	1	1	0.0325	35492	tr|A0A151TXH5|A0A151TXH5_CAJCA;tr|A0A445CMZ7|A0A445CMZ7_ARAHY;tr|A0A445LFP3|A0A445LFP3_GLYSO;tr|A0A4D6N078|A0A4D6N078_VIGUN;tr|A0A1S3TM38|A0A1S3TM38_VIGRR;tr|A0A445BLM4|A0A445BLM4_ARAHY;tr|A0A445LFM3|A0A445LFM3_GLYSO;tr|I1JQX5|I1JQX5_SOYBN;tr|A0A1J7IKZ8|A0A1J7IKZ8_LUPAN;tr|V7BGV1|V7BGV1_PHAVU;tr|A0A0R0EZX1|A0A0R0EZX1_SOYBN;tr|A0A0L9U9S6|A0A0L9U9S6_PHAAN;tr|A0A444YJ56|A0A444YJ56_ARAHY;tr|A0A1S3TF7…	Uncharacterized protein OS=Vigna angularis var. angularis OX=157739 GN=Vigan.08G189600 PE=3 SV=1	0	0	extr
54_2	tr|A0A0S3SVJ8|A0A0S3SVJ8_PHAAN	3.27411	NA	45926.2	DFAEILDAYER;LIQVLTEIVER;VPLVIQLTDDEK	0;1;0	1	1	0.0846	24903;24018;25758	tr|A0A4D6MTN2|A0A4D6MTN2_VIGUN;tr|A0A1S3VF39|A0A1S3VF39_VIGRR	Uncharacterized protein OS=Vigna angularis var. angularis OX=157739 GN=Vigan.09G016200 PE=3 SV=1	0	0	cysk
69_1	tr|A0A0S3T912|A0A0S3T912_PHAAN	2.95863	NA	31644.1	YPGGAFDPLGYSK	1	1	1	0.0451	27846	tr|I1JCY1|I1JCY1_SOYBN;tr|I1JCY2|I1JCY2_SOYBN;tr|A0A0L9U352|A0A0L9U352_PHAAN;tr|A0A1S3VH41|A0A1S3VH41_VIGRR;tr|A0A4D6LYD2|A0A4D6LYD2_VIGUN;tr|I3T8X4|I3T8X4_LOTJA;tr|U5TZH2|U5TZH2_PHAVU;tr|A0A2Z6PIG4|A0A2Z6PIG4_TRISU;tr|A0A445LKE1|A0A445LKE1_GLYSO;tr|A0A445CYB0|A0A445CYB0_ARAHY;tr|E1C9L2|E1C9L2_PEA;tr|I3S050|I3S050_LOTJA;tr|B7FH03|B7FH03_MEDTR;tr|I1MNM3|I1MNM3_SOYBN;tr|A0A2K3NWN8|A0A2K3NWN8_TRIPR;…	Chlorophyll a-b binding protein, chloroplastic OS=Vigna angularis var. angularis OX=157739 GN=Vigan.11G100100 PE=3 SV=1	214384	35730.7	plas
257_1	tr|A0A0X8G1T8|A0A0X8G1T8_VIGRA	4.3155	NA	25567.6	NIAIGRPEEATHPDTLK	1	1	3	0.068	37195;37193;37196	tr|A0A0L9TFQ7|A0A0L9TFQ7_PHAAN;tr|C6T446|C6T446_SOYBN;tr|A0A0R4J307|A0A0R4J307_SOYBN;tr|A0A0U2BYX2|A0A0U2BYX2_ROBPS;tr|A0A444YNQ6|A0A444YNQ6_ARAHY;tr|I1JPS0|I1JPS0_SOYBN;tr|Q39882|Q39882_SOYBN;tr|A0A445CQW0|A0A445CQW0_ARAHY;tr|A0A2H4ZCB9|A0A2H4ZCB9_9FABA;tr|A0A1J7FVQ6|A0A1J7FVQ6_LUPAN;tr|A0A4P1R8Q5|A0A4P1R8Q5_LUPAN	Tonoplast intrinsic protein OS=Vigna radiata OX=157791 GN=TIP1;1 PE=2 SV=1 >tr|A0A1S3TQA6|A0A1S3TQA6_VIGRR probable aquaporin TIP-type OS=Vigna radiata var. radiata OX=3916 GN=LOC106757725 PE=3 SV=1	9.07769e+06	4.53884e+06	cyto
4_60	tr|A0A0Y0I7C1|A0A0Y0I7C1_9FABA	4.3155	NA	52610.5	AMHAVIDR;DDENVNSQPFMR;DNGLLLHIHR;GGLDFTKDDENVNSQPFMR;GHYLNATAGTCEDMMKR;LSGGDHIHAGTVVGK;QASKWSPELAAACEVWK;TFQGPPHGIQVER;VALEACVQAR;VTPQPGVPPEEAGAAVAAESSTGTWTTVWTDGLTSLDR	0;0;0;0;0;0;1;0;0;0	1	1	0.3095	8916;8917;28826;28217;28216;28213;28221;28214;28219;28212;28824;28817;28242;28846;28829;28816;28218;19342;19345;19343;19315;19335;19327;19320;19349;19352;19338;19306;19393;19326;19322;19347;19346;19333;19339;19309;19350;19321;19325;19330;19328;19340;19356;19314;19336;19317;19323;19331;19312;19351;19318;19307;19392;40678;40832;38593;28122;28104;28098;28067;28049;28102;28081;28056;38478;28766;28745…	tr|O20325|O20325_9FABA;tr|A0A0K0LML2|A0A0K0LML2_WISFL	Ribulose bisphosphate carboxylase large chain OS=Wisteria sinensis OX=20997 GN=rbcL PE=3 SV=1	1.40977e+06	56390.6	cyto
72_1	tr|A0A0Y0UCD3|A0A0Y0UCD3_9FABA	7.43861	NA	9380.7	FDSLDQLDEFSR;SFADIITSIR	1;1	2	2	0.2651	28923;16596	-	Cytochrome b559 subunit alpha OS=Vicia americana var. minor OX=1635303 GN=psbE PE=3 SV=1	858295	214574	cyto
4_7	tr|A0A126N4N1|A0A126N4N1_9FABA	3.12311	NA	19762.9	TFQGPPHGIQVER;VTPQPGVPPAEAGAAVAAESSTGTWTTVWTDGLTSLDR	0;1	1	1	0.2865	28766;28745;28755;28702;28760;28709;28757;28761;28763;28756;28770;28776;28773;28754;28747;28749;28720;28718;28687;28762;28768;28694;28713;28726;28771;28714;28746;28700;28736;28775;28758;28743;28750;28716;28705;28708;28741;28717;28734;28719;28772;28712;28690;28730;28765;28767;28735;28732;46780	-	Ribulose bisphosphate carboxylase large chain (Fragment) OS=Tephrosia purpurea OX=228354 GN=rbcL PE=3 SV=1	1.72622e+06	246603	mito
4_3	tr|A0A142EGG8|A0A142EGG8_CLITE	3.12311	NA	8273.03	TDILAAFR;VTPQPGVPPEEAGAAVAAESSTGTWTTVWTDGLTSLDR	1;0	1	2	0.6053	8661;8662;46826;46835;46830	-	Ribulose-1,5-bisphosphate carboxylase/oxygenase large subunit (Fragment) OS=Clitoria ternatea OX=43366 GN=rbcl PE=4 SV=1	3.52292e+06	1.76146e+06	chlo
554_1	tr|A0A151QM52|A0A151QM52_CAJCA	2.11273	NA	32801.9	AIIMNLVNTLQAISEDDGR	1	1	1	0.0627	39946	-	(+)-neomenthol dehydrogenase OS=Cajanus cajan OX=3821 GN=KK1_048378 PE=3 SV=1	0	0	chlo
202_1	tr|A0A151QRT5|A0A151QRT5_CAJCA	2.79502	NA	49953.8	LSELIGIQVVK	1	1	1	0.0227	18383	tr|A0A445CEI5|A0A445CEI5_ARAHY;tr|A0A444Y0K3|A0A444Y0K3_ARAHY;tr|A0A0R0GFW6|A0A0R0GFW6_SOYBN;tr|I1MJC6|I1MJC6_SOYBN;tr|A0A445GYK3|A0A445GYK3_GLYSO	Phosphoglycerate kinase OS=Cajanus cajan OX=3821 GN=KK1_046179 PE=3 SV=1	0	0	chlo
141_1	tr|A0A151QWW5|A0A151QWW5_CAJCA	2.60984	NA	8623.45	IVVDEAVNDDNSVVALHPDTMEK	1	1	1	0.3026	40616	-	Cell division control protein 48 isogeny D OS=Cajanus cajan OX=3821 GN=KK1_044173 PE=4 SV=1	0	0	vacu
118_5	tr|A0A151QY97|A0A151QY97_CAJCA	4.3155	NA	51291.7	AGGTMTGVLSAANEK;ELVASPSLEEIIHYDQWAR;HPDAATVVTGIVGCAGLKPTVAAIEAGK;ITIDSATLFNK;KITIDSATLFNK	0;1;0;0;0	1	2	0.1574	27286;41388;41387;44120;44119;20760;25193;25194	-	Uncharacterized protein OS=Cajanus cajan OX=3821 GN=KK1_043698 PE=3 SV=1	3.94913e+06	146264	cysk
60_1	tr|A0A151R392|A0A151R392_CAJCA	4.3155	NA	115937	DGQLELMVHR;GPIVHEVHQK;INSWIYQTTR;VKESIDQAYK	0;0;1;0	1	1	0.039	20341;17496;22952;19004	-	Alpha-mannosidase OS=Cajanus cajan OX=3821 GN=KK1_041802 PE=3 SV=1	5.19643e+06	96230.2	chlo
41_1	tr|A0A151R498|A0A151R498_CAJCA	15.3465	NA	48784	ALYFGGIYDTWAPGGGDVR;APWLEPLR;DQETTGFAWWAGNAR;SAEYMTHAPLGSLNSVGGVATEINAVNYVSPR	1;1;1;1	4	5	0.1663	39112;11213;34837;46518;46503	tr|A0A1W6F7U2|A0A1W6F7U2_9FABA;tr|A0A1C7D381|A0A1C7D381_LUPAL;tr|A0A0K0LUJ3|A0A0K0LUJ3_9FABA;tr|A0A0Y0U5C1|A0A0Y0U5C1_9FABA;tr|A0A2H4IC98|A0A2H4IC98_GLYSO;tr|A0A0Y0U0C7|A0A0Y0U0C7_9FABA;tr|A0A1D8DAU6|A0A1D8DAU6_CAJCA;sp|Q2PMT9|PSBC_SOYBN;sp|A4GGA1|PSBC_PHAVU;tr|A0A3G1J7P7|A0A3G1J7P7_CYATE;tr|A0A345D6Q7|A0A345D6Q7_9FABA;tr|A0A385CIA8|A0A385CIA8_9FABA;tr|A0A291PWD8|A0A291PWD8_9FABA;tr|A0A0Y0UC83|A0…	Photosystem II CP43 chlorophyll apoprotein OS=Cajanus cajan OX=3821 GN=KK1_041494 PE=3 SV=1	3.49118e+07	2.4937e+06	mito
213_1	tr|A0A151R8C6|A0A151R8C6_CAJCA	3.12311	NA	39798.8	GSIYSVTFCAAR;IAFYSIYYNTR;QGGMILIVPQGR;SDDMSSLCGPVVDDVR	1;0;0;0	1	1	0.1397	24639;26872;22515;23069;22477;35760	tr|A0A1S3VKK5|A0A1S3VKK5_VIGRR;tr|A0A4D6KQP7|A0A4D6KQP7_VIGUN;tr|T2DQ07|T2DQ07_PHAVU;tr|V7BS71|V7BS71_PHAVU;tr|T2DPS4|T2DPS4_PHAVU	Uncharacterized protein (Fragment) OS=Cajanus cajan OX=3821 GN=KK1_039980 PE=4 SV=1	0	0	cyto
288_1	tr|A0A151R9W1|A0A151R9W1_CAJCA	4.39681	NA	105283	SSAALSYVEAQAR	1	1	1	0.0139	27271	tr|A0A371F4Q8|A0A371F4Q8_MUCPR;tr|A0A445EU15|A0A445EU15_ARAHY;tr|A0A0B2R0N8|A0A0B2R0N8_GLYSO;tr|A0A445L3R6|A0A445L3R6_GLYSO;tr|I1JYB3|I1JYB3_SOYBN;tr|A0A0L9UD32|A0A0L9UD32_PHAAN;tr|A0A444WWE1|A0A444WWE1_ARAHY;tr|I1KB85|I1KB85_SOYBN;tr|A0A1S3U5M0|A0A1S3U5M0_VIGRR;tr|A0A445K9L5|A0A445K9L5_GLYSO;tr|A0A1S3U5J7|A0A1S3U5J7_VIGRR;tr|A0A4D6NRP8|A0A4D6NRP8_VIGUN;tr|A0A1S3U5K3|A0A1S3U5K3_VIGRR;tr|A0A0S3REP…	Exosome complex exonuclease RRP44 OS=Cajanus cajan OX=3821 GN=KK1_039263 PE=3 SV=1	355303	7895.63	nucl
216_1	tr|A0A151RB53|A0A151RB53_CAJCA	4.3155	NA	50427	VSLEDLYLGTSK	1	1	1	0.0265	24430	tr|A0A445A639|A0A445A639_ARAHY;tr|V5N975|V5N975_PHAVU;tr|I1LRM2|I1LRM2_SOYBN;tr|G7JES3|G7JES3_MEDTR;tr|A0A0B2PV72|A0A0B2PV72_GLYSO;tr|A0A0S3SBV3|A0A0S3SBV3_PHAAN;tr|G7IRG6|G7IRG6_MEDTR;tr|A0A445HMW6|A0A445HMW6_GLYSO;tr|I3SBR1|I3SBR1_MEDTR;tr|G7IRG5|G7IRG5_MEDTR;tr|A0A445E1M1|A0A445E1M1_ARAHY;tr|A0A445ICE3|A0A445ICE3_GLYSO;tr|A0A1S2YKQ1|A0A1S2YKQ1_CICAR;tr|B7FLE3|B7FLE3_MEDTR;tr|A0A392QCE5|A0A392Q…	DnaJ protein isogeny ANJ1 OS=Cajanus cajan OX=3821 GN=KK1_038968 PE=3 SV=1	0	0	nucl
21_1	tr|A0A151RF02|A0A151RF02_CAJCA	4.3155	NA	50444.5	AAFEEAEK;GIQTSEDYR;SGTLFDNVLITDDPEYAK;YVGIELWQVK	0;0;1;0	1	1	0.1018	8179;14347;38896;21220	tr|A0A445IML0|A0A445IML0_GLYSO;tr|I1LB53|I1LB53_SOYBN;tr|A0A445IMP0|A0A445IMP0_GLYSO;tr|A0A445IMJ7|A0A445IMJ7_GLYSO	Calreticulin OS=Cajanus cajan OX=3821 GN=KK1_037460 PE=3 SV=1	7.59105e+06	271109	vacu
131_2	tr|A0A151RIP9|A0A151RIP9_CAJCA	6.40294	NA	55633.6	AHGTAVGLPSDDDMGNSEVGHNALGAGR;FGHVTFFWNGNR;GWDAQVLGEAPHK;LPSHYLVSPPEIDR;RGWDAQVLGEAPHK;SLEYENFDKFDR	1;0;0;0;0;1	2	2	0.1569	41179;26696;26677;24751;29563;28477;28441	-	2,3-bisphosphoglycerate-independent phosphoglycerate mutase OS=Cajanus cajan OX=3821 GN=KK1_036212 PE=4 SV=1	866767	28892.2	cyto
39_2	tr|A0A151RMQ2|A0A151RMQ2_CAJCA	4.39681	NA	80649.1	AAVIGDTIGDPLK;AAVIGDTIGDPLKDTSGPSLNILIK;AFITAFR;AGISTVDVLTPK;DTSGPSLNILIK;IATYANAR;NGYGDYLIEEEEGINDHSVVVK;TDALDAAGNTTAAIGK	0;0;0;0;0;0;1;0	1	3	0.1172	24633;40547;8659;22346;22331;24222;10578;40426;40428;40427;30981	tr|A0A444XBZ9|A0A444XBZ9_ARAHY;tr|A0A445BQJ6|A0A445BQJ6_ARAHY	Pyrophosphate-energized vacuolar membrane proton pump OS=Cajanus cajan OX=3821 GN=KK1_034714 PE=3 SV=1	98716.4	3796.78	plas
482_1	tr|A0A151RQJ3|A0A151RQJ3_CAJCA	2.43037	NA	56343.9	AAESLQQEER	1	1	1	0.0197	18135	-	LIMR family protein At5g01460 family OS=Cajanus cajan OX=3821 GN=KK1_033678 PE=4 SV=1	369397	33581.6	plas
327_1	tr|A0A151RR65|A0A151RR65_CAJCA	3.12311	NA	89665.5	GVVDSDDLPLNVSR	1	1	1	0.0177	29380	tr|A0A1S3VRB7|A0A1S3VRB7_VIGRR;tr|V7CJW6|V7CJW6_PHAVU;tr|A0A445M015|A0A445M015_GLYSO;tr|A0A4D6LP14|A0A4D6LP14_VIGUN;tr|A0A445CZP0|A0A445CZP0_ARAHY;tr|A0A3Q0FGB2|A0A3Q0FGB2_VIGRR;tr|A0A445LN23|A0A445LN23_GLYSO;tr|A0A371F6Z0|A0A371F6Z0_MUCPR;tr|A0A444Z3X1|A0A444Z3X1_ARAHY;tr|I1JEL6|I1JEL6_SOYBN;tr|A0A0L9UT74|A0A0L9UT74_PHAAN;tr|A0A445LN90|A0A445LN90_GLYSO	Endoplasmin isogeny OS=Cajanus cajan OX=3821 GN=KK1_033479 PE=3 SV=1	1.4166e+06	27242.3	chlo
296_1	tr|A0A151RRI9|A0A151RRI9_CAJCA	13.4527	NA	81483.8	GLEPLEGGYK;IWEELEGYK;QLIWPNLK;VDSIEYYNEK	1;1;1;1	4	4	0.0512	17111;21043;15364;24266	-	Putative membrane protein C24H6.13 OS=Cajanus cajan OX=3821 GN=KK1_033297 PE=4 SV=1	2.08647e+07	521618	plas
36_2	tr|A0A151RWZ7|A0A151RWZ7_CAJCA	3.83642	NA	80448.8	FEALGWHVIWVK;NGNTGYDEIR;NLGWPYEPFHVPEDVK;QKLPQLPGTSIEGVEK;VTTTIGFGSPNK	0;0;0;1;0	1	1	0.0886	26762;16357;16358;34446;31262;19141	-	TRANSKETOLASE_1 domain-containing protein OS=Cajanus cajan OX=3821 GN=KK1_031309 PE=4 SV=1	1.80149e+07	439387	chlo
230_1	tr|A0A151RXL7|A0A151RXL7_CAJCA	8.631	NA	83582.6	GQETPGEDPTLAAK;LVVNNAIAVPR	1;1	2	2	0.0325	26960;18367	tr|A0A444WPI3|A0A444WPI3_ARAHY;tr|K7LBQ0|K7LBQ0_SOYBN;tr|K7LBP9|K7LBP9_SOYBN;tr|A0A445GTS4|A0A445GTS4_GLYSO;tr|A0A444ZF97|A0A444ZF97_ARAHY;tr|A0A4D6NL55|A0A4D6NL55_VIGUN;tr|A0A444ZFA5|A0A444ZFA5_ARAHY;tr|I1MGH3|I1MGH3_SOYBN;tr|A0A444ZF81|A0A444ZF81_ARAHY;tr|A0A444ZFB8|A0A444ZFB8_ARAHY;tr|A0A1S3TZ56|A0A1S3TZ56_VIGRR;tr|A0A0L9TFF7|A0A0L9TFF7_PHAAN;tr|A0A0B2PUR9|A0A0B2PUR9_GLYSO;tr|A0A445IWH2|A0A445…	Beta-D-xylosidase 1 OS=Cajanus cajan OX=3821 GN=KK1_031084 PE=4 SV=1	1.52924e+06	37298.5	plas
148_1	tr|A0A151RYR0|A0A151RYR0_CAJCA	4.39681	NA	106164	DIVDAPPVPALSFSPLR;TLTPFGFQNEDR	1;0	1	1	0.0304	35285;29353	-	Dipeptidyl peptidase family member 6 OS=Cajanus cajan OX=3821 GN=KK1_030772 PE=4 SV=1	0	0	chlo
548_1	tr|A0A151S0H6|A0A151S0H6_CAJCA	8.631	NA	50940.6	AVANQPVAVAIEGGGR;VVTIDSYEDVPAYDEIALK	1;1	2	2	0.0759	30208;40432	-	Cysteine proteinase RD21a OS=Cajanus cajan OX=3821 GN=KK1_030013 PE=3 SV=1	7.87469e+06	437483	vacu
147_1	tr|A0A151S0M5|A0A151S0M5_CAJCA	7.43861	NA	56579.7	EAAYQIINDELMLDGNPR;GSSQVIAQYYQLIR	1;1	2	2	0.0639	39826;33355	tr|A0A4D6KIR9|A0A4D6KIR9_VIGUN;tr|A0A0S3RL23|A0A0S3RL23_PHAAN;tr|A0A0L9VCS2|A0A0L9VCS2_PHAAN;tr|A0A371FKB7|A0A371FKB7_MUCPR;tr|A0A445DQ85|A0A445DQ85_ARAHY;tr|A0A2Z6MVR3|A0A2Z6MVR3_TRISU;tr|A0A444YCC5|A0A444YCC5_ARAHY;tr|A0A0B2PHI0|A0A0B2PHI0_GLYSO;tr|A0A2Z6LWC2|A0A2Z6LWC2_TRISU;tr|A0A0B2QVT7|A0A0B2QVT7_GLYSO;tr|A0A4P1RRH1|A0A4P1RRH1_LUPAN;tr|A0A1S3VKP6|A0A1S3VKP6_VIGRR;tr|A0A1S3UFB7|A0A1S3UFB7_VI…	Glutamate decarboxylase OS=Cajanus cajan OX=3821 GN=KK1_029956 PE=3 SV=1	2.05905e+06	79194.4	chlo
127_1	tr|A0A151S1G3|A0A151S1G3_CAJCA	6.68981	NA	38689	EEEYIEWFQK;YVSAGSIEYWPDPQR	1;1	2	2	0.0729	26562;35762	tr|A0A445LNY4|A0A445LNY4_GLYSO;tr|A0A2K3PCH3|A0A2K3PCH3_TRIPR;tr|G3F839|G3F839_ARAHY;tr|A0A445IHE2|A0A445IHE2_GLYSO;tr|V7BJD4|V7BJD4_PHAVU;tr|G3F837|G3F837_ARAHY;tr|A0A445AEC3|A0A445AEC3_ARAHY;tr|G3F838|G3F838_ARAHY;tr|A0A0B2QC88|A0A0B2QC88_GLYSO;tr|C6TMQ7|C6TMQ7_SOYBN;tr|I1L880|I1L880_SOYBN;tr|G3F840|G3F840_ARAHY;tr|A0A1V0CIA1|A0A1V0CIA1_SOYBN	SAM_MPBQ_MSBQ_MT domain-containing protein OS=Cajanus cajan OX=3821 GN=KK1_029688 PE=3 SV=1	414891	20744.6	plas
69_1	tr|A0A151S1W2|A0A151S1W2_CAJCA	3.83642	NA	37491.5	VLAINILGR	1	1	1	0.0269	10908	tr|A0A151TGJ8|A0A151TGJ8_CAJCA;tr|A0A2K3NNM4|A0A2K3NNM4_TRIPR;tr|A0A072U2F4|A0A072U2F4_MEDTR;tr|A0A371GVF6|A0A371GVF6_MUCPR;tr|A0A4D6LNW5|A0A4D6LNW5_VIGUN;tr|A0A1S3VZ69|A0A1S3VZ69_VIGRR;tr|A0A445LJ56|A0A445LJ56_GLYSO;tr|A0A445LY86|A0A445LY86_GLYSO;tr|A0A4P1RGM3|A0A4P1RGM3_LUPAN;tr|A0A445JLE6|A0A445JLE6_GLYSO;tr|A0A1S2YTW5|A0A1S2YTW5_CICAR;tr|A0A1S2XKZ8|A0A1S2XKZ8_CICAR;tr|A0A445LY88|A0A445LY88_GL…	AP-1 complex subunit gamma OS=Cajanus cajan OX=3821 GN=KK1_029521 PE=4 SV=1	156097	7804.84	cyto
29_3	tr|A0A151S648|A0A151S648_CAJCA	3.12311	NA	72599.8	ADILDSALLRPGR;ETITGDEFR;QDFMEVVEFLK;QVTVDVPDIR	0;1;0;0	1	1	0.0636	26468;14306;26565;17399	tr|A0A068FQM7|A0A068FQM7_CICAR	AAA domain-containing protein OS=Cajanus cajan OX=3821 GN=KK1_027962 PE=3 SV=1	119139	3054.84	plas
139_1	tr|A0A151S7H9|A0A151S7H9_CAJCA	2.11273	NA	106623	SHPSALEIYQK	1	1	1	0.0117	22649	tr|A0A1J7H347|A0A1J7H347_LUPAN;tr|A0A1J7GY07|A0A1J7GY07_LUPAN;tr|A0A445DAA8|A0A445DAA8_ARAHY;tr|A0A4P1RSH6|A0A4P1RSH6_LUPAN;tr|A0A445DAD3|A0A445DAD3_ARAHY;tr|A0A1J7GYD3|A0A1J7GYD3_LUPAN	Transket_pyr domain-containing protein OS=Cajanus cajan OX=3821 GN=KK1_027441 PE=4 SV=1	5.17939e+06	101557	chlo
16_1	tr|A0A151S7J2|A0A151S7J2_CAJCA	4.3155	NA	68404	ATEGNTHLGGEDFDNR;AVVTVPAYFNDSQR	1;0	1	1	0.0491	35220;32017	-	Heat shock cognate 70 kDa protein OS=Cajanus cajan OX=3821 GN=KK1_027473 PE=3 SV=1	0	0	cyto
557_1	tr|A0A151S7M7|A0A151S7M7_CAJCA	4.3155	NA	61183.8	YTVEDAYDIVNFAK	1	1	2	0.0258	33768;33767	-	Beta-hexosaminidase OS=Cajanus cajan OX=3821 GN=KK1_027430 PE=3 SV=1	7.77585e+06	370279	extr
528_1	tr|A0A151S7P9|A0A151S7P9_CAJCA	4.3155	NA	58793	IINEPTAAAIAYGIDK	1	1	2	0.0304	34012;34011	tr|A0A151S7S0|A0A151S7S0_CAJCA	Heat shock cognate 70 kDa protein 2 OS=Cajanus cajan OX=3821 GN=KK1_027478 PE=3 SV=1	7.45955e+06	240631	cyto
21_4	tr|A0A151S7R0|A0A151S7R0_CAJCA	3.83642	NA	70986.1	ATAGDTHLGGEDFDNR;EQVFSTYSDNQPGVLIQVYEGER;ITITNDKGR;NAVVTVPAYFNDSQR;NQVAMNPINTVFDAK;QFAAEEISSMVLTK	0;0;0;0;0;1	1	1	0.1422	30452;30451;40855;40864;12434;30561;30499;28602	tr|A0A371HYY6|A0A371HYY6_MUCPR;tr|A0A445FZ31|A0A445FZ31_GLYSO;tr|A0A445DA98|A0A445DA98_ARAHY	Heat shock cognate 70 kDa protein OS=Cajanus cajan OX=3821 GN=KK1_027461 PE=3 SV=1	0	0	cyto
41_1	tr|A0A151S861|A0A151S861_CAJCA	2.19831	NA	23867.2	VWLDPNEVNEISMANSR	1	1	1	0.0829	37327	tr|C6SY65|C6SY65_SOYBN;tr|V7D0W9|V7D0W9_PHAVU;tr|A0A445FJP5|A0A445FJP5_GLYSO;tr|A0A1S2XYK6|A0A1S2XYK6_CICAR;tr|A0A371E7V8|A0A371E7V8_MUCPR;tr|A0A1S3TN14|A0A1S3TN14_VIGRR;tr|C6T1S2|C6T1S2_SOYBN;tr|A0A1S2XV22|A0A1S2XV22_CICAR;tr|A0A0L9U993|A0A0L9U993_PHAAN;tr|A0A4D6MB61|A0A4D6MB61_VIGUN;tr|A0A445FJE1|A0A445FJE1_GLYSO;tr|A0A3Q0EY26|A0A3Q0EY26_VIGRR;tr|A0A0L9U5R1|A0A0L9U5R1_PHAAN;tr|B7FH56|B7FH56_MED…	Ribosomal protein L19 OS=Cajanus cajan OX=3821 GN=KK1_027193 PE=3 SV=1	94790.3	10532.3	nucl
46_3	tr|A0A151S965|A0A151S965_CAJCA	8.79363	NA	111145	AGMSYFHETIWK;FSAAWQLYK;GDPGIASLNDK;GGGPTHLAILSQPPDTIHGSLR;KSPQEVFDALK;NQTVDLVLTAHPTQSIR;QEVMIGYSDSGK;QVSTFGLSIVR;RQEWLLSELSGK;TPPTPQDEMR;VPYNAPLIQFSSWMGGDR	0;0;1;0;0;0;0;1;0;0;0	2	2	0.1493	30513;19064;18017;39198;39202;39201;24365;36398;36399;26525;22530;29984;21815;37863;37864	-	Phosphoenolpyruvate carboxylase OS=Cajanus cajan OX=3821 GN=KK1_026796 PE=3 SV=1	2.44791e+06	37089.5	cyto
161_1	tr|A0A151SFD7|A0A151SFD7_CAJCA	2.2211	NA	59074.1	YGPIFTIK	1	1	1	0.0153	9767	tr|A0A396H9F3|A0A396H9F3_MEDTR;tr|G7KIW4|G7KIW4_MEDTR;sp|Q43068|C82A1_PEA;tr|V7C2N6|V7C2N6_PHAVU;tr|A0A2Z6PLQ4|A0A2Z6PLQ4_TRISU;tr|Q9FVK6|Q9FVK6_PEA;tr|V7C1B8|V7C1B8_PHAVU;tr|A0A0R0GJG3|A0A0R0GJG3_SOYBN;tr|A0A151SFF0|A0A151SFF0_CAJCA;tr|V7BZ05|V7BZ05_PHAVU;tr|V7C1J2|V7C1J2_PHAVU;tr|A0A2K3M519|A0A2K3M519_TRIPR;tr|A0A1S2XJW7|A0A1S2XJW7_CICAR;tr|G7KIE6|G7KIE6_MEDTR;tr|G7KJE1|G7KJE1_MEDTR;tr|A0A4D6M4…	Cytochrome P450 82A4 OS=Cajanus cajan OX=3821 GN=KK1_024654 PE=3 SV=1	192938	6431.26	plas
519_1	tr|A0A151SFJ6|A0A151SFJ6_CAJCA	4.3155	NA	73904.8	QIVDSAENLGEVLR	1	1	1	0.0218	31308	-	Transmembrane 9 superfamily member OS=Cajanus cajan OX=3821 GN=KK1_024507 PE=3 SV=1	1.12651e+07	512050	plas
292_1	tr|A0A151SFR0|A0A151SFR0_CAJCA	3.12311	NA	59651.1	LGGLLAEASSEEDFSGK;LTLADALVYACNQGVEK;TIEVNNTDAEGR;YAGDVSSGVIFGR	0;0;0;1	1	1	0.1035	34842;37242;37241;24210;24506	-	CYTOSOL_AP domain-containing protein OS=Cajanus cajan OX=3821 GN=KK1_024504 PE=3 SV=1	6.04717e+06	177858	chlo
182_1	tr|A0A151SHG2|A0A151SHG2_CAJCA	4.39681	NA	101791	EEPVASMDNSGK;FDLAIQLGR;GVNCVDYFTGGDKPYLITGSDDHTAK;IWNLGSPDPNFTLDAHQK;SIRPTFSAER;SVGADVEVADGER;VFEAHTDYIR;VSEIVAIWR;VVIGYDEGTIMVK	0;0;0;0;0;1;0;0;0	1	2	0.133	24920;16104;41697;41698;37858;37856;20958;25688;25694;23973;23972;17518;17521;29810	-	Coatomer subunit beta'-2 (Fragment) OS=Cajanus cajan OX=3821 GN=KK1_000399 PE=4 SV=1	1.66076e+06	34599.2	chlo_mito
48_1	tr|A0A151SMC1|A0A151SMC1_CAJCA	2.22631	NA	20059.1	IIGFDNVR	1	1	1	0.0449	12520	tr|A0A0R0F5X7|A0A0R0F5X7_SOYBN;tr|A0A151SXE5|A0A151SXE5_CAJCA;tr|A0A072U6Q1|A0A072U6Q1_MEDTR;tr|Q42815|Q42815_GLYSO;tr|Q9ZRI4|Q9ZRI4_PEA;tr|G8I136|G8I136_VIGUN;tr|A0A0B2PIX6|A0A0B2PIX6_GLYSO;tr|I1N6Q6|I1N6Q6_SOYBN;tr|Q945R2|Q945R2_MEDSA;tr|A0A072TXF3|A0A072TXF3_MEDTR;tr|A0A072TWG1|A0A072TWG1_MEDTR;tr|V7C3A5|V7C3A5_PHAVU;tr|A0A444X9E1|A0A444X9E1_ARAHY;tr|A0A0B2QBI8|A0A0B2QBI8_GLYSO;sp|P17673|RBS_T…	Ribulose bisphosphate carboxylase small chain OS=Cajanus cajan OX=3821 GN=KK1_002152 PE=3 SV=1	5.30275e+06	353516	chlo
36_9	tr|A0A151SMQ0|A0A151SMQ0_CAJCA	2.95863	NA	104907	ADGFAGVFPEHK;ADGFAGVFPEHKYEIVK;ADIGIAVADATDAAR;AGIQEVHFLPFNPTDKR;ALNLGVNVK;AWDLVIEQR;DESIAALPIDELIEK;GPGDGVYSGSTCK;HICGMTGDGVNDAPALK;IDQSALTGESLPVTK;KADIGIAVADATDAAR;KHICGMTGDGVNDAPALK;LENQDAIDTAIVGMLADPK;LGMGTNMYPSSALLGQDKDESIAALPIDELIEK;LLEGDPLK;LLEGDPLKIDQSALTGESLPVTK;LSQQGAITK;NAHDDFR;SLAVAYQEVPDGR;SLAVAYQEVPDGRK;TGTLTLNK	0;0;0;0;0;0;0;0;0;0;0;0;0;0;0;0;0;1;0;0;0	1	1	0.222	24784;24783;24787;36530;29519;37135;12280;19688;33705;33704;25074;25073;25072;35030;35031;32373;32382;32353;32352;36464;36462;36299;37650;37530;37529;42293;10746;40171;12953;10413;28819;28817;31884;31883;9544	-	Plasma membrane ATPase OS=Cajanus cajan OX=3821 GN=KK1_002283 PE=3 SV=1	347148	7232.25	plas
113_1	tr|A0A151SMT9|A0A151SMT9_CAJCA	14.0148	NA	78324.1	FGHIDGDHLTLLNVYHAYK;LHPVEIFYTQEPER;VESLLVSPISK;VIVLDEAHER	1;1;1;1	4	4	0.0787	39119;34862;21255;21596	tr|A0A444YA51|A0A444YA51_ARAHY;tr|A0A445CGL9|A0A445CGL9_ARAHY	Putative pre-mRNA-splicing factor ATP-dependent RNA helicase OS=Cajanus cajan OX=3821 GN=KK1_002391 PE=4 SV=1	1.84977e+06	43017.9	cyto
34_2	tr|A0A151SPN9|A0A151SPN9_CAJCA	5.28885	NA	45327.2	AHAHNLQVHPYTYR;AIEEGADFIETDILSSK;GSNGELPEETRPAYLR	0;1;1	2	2	0.1205	34800;34801;36826;36018	-	Glycerophosphoryl diester phosphodiesterase OS=Cajanus cajan OX=3821 GN=KK1_002947 PE=4 SV=1	1.11175e+07	483371	chlo
259_1	tr|A0A151SPV9|A0A151SPV9_CAJCA	14.5264	NA	43506.6	HLKPETGLLQIR;QLGEEILK;QSDAVLLGAIGGYK;VFANLRPATVFPQLVDASTLK	1;1;1;1	4	4	0.1358	26700;9485;26344;41655	-	3-isopropylmalate dehydrogenase OS=Cajanus cajan OX=3821 GN=KK1_003019 PE=3 SV=1	7.6114e+06	330930	chlo
274_1	tr|A0A151SQ99|A0A151SQ99_CAJCA	3.12311	NA	51414.6	GGPQMIQLSLDGK;HLHVYSWPGGELR;INPNFFVDFGAEPDGPSLAHEMR	0;1;0	1	1	0.1049	25478;31523;43408	tr|A0A151SQM2|A0A151SQM2_CAJCA;tr|A0A0B2QQZ7|A0A0B2QQZ7_GLYSO;tr|A0A445HII0|A0A445HII0_GLYSO;tr|I1LN34|I1LN34_SOYBN	Putative selenium-binding protein OS=Cajanus cajan OX=3821 GN=KK1_003255 PE=4 SV=1	5.03763e+06	193755	nucl
241_3	tr|A0A151SSH8|A0A151SSH8_CAJCA	4.39681	NA	91714.5	DTVGQYESHTAFTLPGLYR;ELVNLVVVAGDR;IQNPDSLQHVLR;LFHDKESLHPLLEFLR;LGVTQCTIAHALEK;LLTLTGVYGFWK;LTDGAFGEVLR;NITGLVEWYGK;SIGNGVQFLNR;TKYPESDIYWK;VFGTEHSHILR;YPESDIYWK	0;0;0;0;0;0;0;0;0;0;1;0	1	2	0.175	38726;25067;29247;29246;37375;37374;32035;28630;21482;21487;24939;24938;22461;29515;25459;25460;22302	-	Sucrose synthase OS=Cajanus cajan OX=3821 GN=KK1_004072 PE=3 SV=1	453198	10539.5	cyto
32_1	tr|A0A151STM8|A0A151STM8_CAJCA	2.79502	NA	103043	AVFNSWDSPR	1	1	1	0.0106	17695	tr|A0A445G0M5|A0A445G0M5_GLYSO;tr|A0A0L9TT47|A0A0L9TT47_PHAAN;tr|A0A2K3L6L3|A0A2K3L6L3_TRIPR;tr|A0A445K1H7|A0A445K1H7_GLYSO;tr|A0A2Z6M165|A0A2Z6M165_TRISU;tr|A0A4D6KVG7|A0A4D6KVG7_VIGUN;tr|A0A445ELE9|A0A445ELE9_ARAHY;tr|A0A1B0YUS3|A0A1B0YUS3_TRIRP;tr|A0A392QVZ7|A0A392QVZ7_9FABA;tr|A0A445AX60|A0A445AX60_ARAHY;tr|A0A2Z6M1Y1|A0A2Z6M1Y1_TRISU;tr|A0A396IF27|A0A396IF27_MEDTR;tr|A0A445K1H0|A0A445K1H0_GL…	Pyruvate, phosphate dikinase OS=Cajanus cajan OX=3821 GN=KK1_004445 PE=3 SV=1	923898	16208.7	chlo
28_5	tr|A0A151SUB3|A0A151SUB3_CAJCA	3.83642	NA	252765	ETIAGVNPNVIK;KLFILDHHDYLIPYLR;SSDFLTYGIK	1;0;0	1	1	0.0171	20203;36415;16082	-	Lipoxygenase (Fragment) OS=Cajanus cajan OX=3821 GN=KK1_013810 PE=3 SV=1	2.53868e+07	195283	cyto
402_1	tr|A0A151SUC7|A0A151SUC7_CAJCA	3.12311	NA	54823.5	TDADFTAAALEK	1	1	1	0.0245	21882	tr|A0A371FU57|A0A371FU57_MUCPR	Beta-galactosidase 17 OS=Cajanus cajan OX=3821 GN=KK1_013787 PE=3 SV=1	1.94428e+06	81011.8	cysk
145_2	tr|A0A151SUK7|A0A151SUK7_CAJCA	2.85628	NA	95686.2	IVTWMVDYFYNR;YEVTGDPLYK	1;0	1	1	0.0258	33269;21707	-	Uncharacterized protein OS=Cajanus cajan OX=3821 GN=KK1_013885 PE=4 SV=1	0	0	E.R.
241_1	tr|A0A151SUR2|A0A151SUR2_CAJCA	8.631	NA	52087.3	FLGNSVDVYPVGR;YALELGDLSK	1;1	2	2	0.0504	27294;15992	tr|A0A2Z6PH79|A0A2Z6PH79_TRISU;tr|A0A445E479|A0A445E479_ARAHY;tr|A0A445A9I3|A0A445A9I3_ARAHY	Oxysterol-binding protein 8 OS=Cajanus cajan OX=3821 GN=KK1_013941 PE=3 SV=1	4.02889e+06	149218	cyto
256_2	tr|A0A151T1I8|A0A151T1I8_CAJCA	4.3155	NA	44226.1	AICIVHNETATGVTNNLAK;LAVEAWGLK;LGSGVAAASAYLQNNIPMIPSR;VFFDWKDYLK	0;0;1;0	1	7	0.1496	39235;39233;39249;39234;39247;11379;11378;41300;41288;41172;41287;41291;41285;41301;25519;25518	-	Serine--glyoxylate aminotransferase OS=Cajanus cajan OX=3821 GN=KK1_023265 PE=3 SV=1	493786	18991.8	cyto
147_2	tr|A0A151T2W0|A0A151T2W0_CAJCA	2.45174	NA	71098.7	LTNYTFNFDQMLNDK;STIIGDTIAR	0;1	1	1	0.0401	33712;13283	-	Arginyl-tRNA synthetase, cytoplasmic (Fragment) OS=Cajanus cajan OX=3821 GN=KK1_015874 PE=3 SV=1	1.66647e+06	45039.8	cyto
137_5	tr|A0A151T4Q0|A0A151T4Q0_CAJCA	16.1491	NA	146714	ALENTAVPIGDLPEDK;APDYLLLTHNGR;FVDLVNEVVNK;HDNVQILEK;LGSMETGTGLIR;LNESTFLASLMPK;NSPQGSVLLGAISYGK	1;1;1;0;0;0;1	4	7	0.0671	34036;27808;27810;27828;27830;24835;18394;23979;23443;30463;32831	-	Tripeptidyl-peptidase 2 OS=Cajanus cajan OX=3821 GN=KK1_016535 PE=4 SV=1	7.57645e+06	94705.6	nucl
354_1	tr|A0A151T625|A0A151T625_CAJCA	3.12311	NA	45596.9	AVDGIFHVLR;FEWLCQLYKPK;GAHQGQGLGNSFLSHIR;NLADMPPDEAAK;TYVVQDGDIIFFK	0;0;0;1;0	1	1	0.1552	16755;30302;35899;23158;31355	-	Obg-like ATPase 1 OS=Cajanus cajan OX=3821 GN=KK1_017023 PE=3 SV=1	5.33142e+07	2.05055e+06	cyto
552_1	tr|A0A151T9C5|A0A151T9C5_CAJCA	4.3155	NA	97049	SSDFLTFGLK	1	1	1	0.0116	16207	-	Lipoxygenase OS=Cajanus cajan OX=3821 GN=KK1_018220 PE=3 SV=1	1.64455e+06	33562.2	cyto
10_22	tr|A0A151T9G2|A0A151T9G2_CAJCA	4.39681	NA	97075.8	DENFGHLK;DSELQAWWK;HASDEVYLGQR;KDSELQAWWK;SSDFLTYGIK;TDGEQFLK	0;0;0;1;0;0	1	2	0.0544	13441;20896;24779;24781;24778;24777;25297;25294;19721;19724;19723;12629;12630	-	Lipoxygenase OS=Cajanus cajan OX=3821 GN=KK1_018223 PE=3 SV=1	1.70572e+06	33445.6	cyto
349_1	tr|A0A151TAF4|A0A151TAF4_CAJCA	11.096	NA	51131.9	IFFDIGEYGR;IQGHIDQVNR;QWAEAATDFFEAFK	1;1;1	3	3	0.078	20495;18983;34017	tr|A0A445AK79|A0A445AK79_ARAHY;tr|A0A445FFH9|A0A445FFH9_GLYSO;tr|A0A371EIC1|A0A371EIC1_MUCPR;tr|A0A445CRN5|A0A445CRN5_ARAHY;tr|A0A0R0EL35|A0A0R0EL35_SOYBN;tr|T2DLH4|T2DLH4_PHAVU;tr|A0A445EAS4|A0A445EAS4_ARAHY;tr|A0A445AK31|A0A445AK31_ARAHY;tr|A0A0R0EWR2|A0A0R0EWR2_SOYBN;tr|A0A4D6M889|A0A4D6M889_VIGUN;tr|A0A2Z6LRL8|A0A2Z6LRL8_TRISU;tr|A0A2K3NUB6|A0A2K3NUB6_TRIPR;tr|A0A0L9U783|A0A0L9U783_PHAAN;tr|A…	COP9 signalosome complex subunit 2 (Fragment) OS=Cajanus cajan OX=3821 GN=KK1_018608 PE=4 SV=1	781771	28954.5	cyto
244_1	tr|A0A151TDE1|A0A151TDE1_CAJCA	4.3155	NA	47852.8	AAVAQAALAYQLYQR;LADDTEGTIEAAK;LLWASTSVK;SFDSLLDSLQEK;TIDSNASEAEGVYNALQK	0;1;0;0;0	1	1	0.1526	33571;33570;24689;11986;26100;26101;37864;37867	-	Transaldolase OS=Cajanus cajan OX=3821 GN=KK1_019689 PE=3 SV=1	6.39054e+06	236687	chlo
191_3	tr|A0A151TDV4|A0A151TDV4_CAJCA	9.7676	NA	73072	APGVQTPVIVR;DEEVNYFPSR;FDFDPLDVTK;FHWKPTCGVK;FPDMVHALKPNPK;FSTVIHER;GFFEVTHDISHLTCADFLR;GPILLEDYHLVEK;LGPNYLQIPANAPK;VGGSNHSHATKDLYDSIAAGNYPEWK	0;0;0;0;0;0;1;0;1;1	3	4	0.212	17220;17221;17217;17254;17222;17253;21987;21990;21988;21993;22025;19691;22147;30241;11448;11443;11447;11442;41465;30831;30833;30834;30832;29749;29714;44837	-	Catalase OS=Cajanus cajan OX=3821 GN=KK1_011456 PE=3 SV=1	3.69508e+07	972389	cyto
45_3	tr|A0A151TF15|A0A151TF15_CAJCA	8.79363	NA	110671	AITLPGEGEIMDMMEVADPDAVHAVR;IMSTNGLSENVFEIASK;SSGNFCTQCEAEGFR;TAHAMYSLK;VYSLIGGFCGSPVNFHAK;WFALQAMSDVPGNVENVR	1;0;0;0;0;1	2	2	0.1051	41546;35812;34778;16231;36974;36975;37836	-	Aminopeptidase N OS=Cajanus cajan OX=3821 GN=KK1_011902 PE=4 SV=1	0	0	chlo
117_1	tr|A0A151TF51|A0A151TF51_CAJCA	2.40821	NA	22228.7	EAIYGLTEVLR	1	1	1	0.055	24445	tr|A0A2K3N4E0|A0A2K3N4E0_TRIPR;tr|A0A445JY89|A0A445JY89_GLYSO;tr|A0A445EZB2|A0A445EZB2_GLYSO;tr|A0A371G432|A0A371G432_MUCPR;tr|A0A2Z6MI38|A0A2Z6MI38_TRISU;tr|A0A0B2NUS2|A0A0B2NUS2_GLYSO;tr|G7I708|G7I708_MEDTR;tr|A0A2Z6MYY4|A0A2Z6MYY4_TRISU;tr|A0A445EZE3|A0A445EZE3_GLYSO;tr|A0A2K3NDK0|A0A2K3NDK0_TRIPR;tr|A0A0B2SF35|A0A0B2SF35_GLYSO	Semialdhyde_dh domain-containing protein OS=Cajanus cajan OX=3821 GN=KK1_011930 PE=4 SV=1	108097	8315.17	mito
100_1	tr|A0A151TFK4|A0A151TFK4_CAJCA	3.12311	NA	92307	AVTFIENHDTGSTQGHWR	1	1	1	0.022	39582	tr|A0A371FTN1|A0A371FTN1_MUCPR;tr|A0A0R0KR77|A0A0R0KR77_SOYBN;tr|A0A1J7HA42|A0A1J7HA42_LUPAN;tr|A0A4D6LPZ5|A0A4D6LPZ5_VIGUN;tr|A0A0R0IUQ7|A0A0R0IUQ7_SOYBN;tr|A0A4D6L2I8|A0A4D6L2I8_VIGUN;tr|I1JBP4|I1JBP4_SOYBN;tr|A0A072U233|A0A072U233_MEDTR;tr|A0A2Z6N1F9|A0A2Z6N1F9_TRISU;tr|A0A0B2PHN3|A0A0B2PHN3_GLYSO;tr|A0A0B2Q0G2|A0A0B2Q0G2_GLYSO;tr|A0A1S3USI9|A0A1S3USI9_VIGRR;tr|A0A3Q0EIY6|A0A3Q0EIY6_VIGRR;tr|A…	Alpha-amylase (Fragment) OS=Cajanus cajan OX=3821 GN=KK1_012095 PE=4 SV=1	817740	16688.6	cyto
272_3	tr|A0A151THW0|A0A151THW0_CAJCA	4.39681	NA	95343.9	AQITAIHLIIGTLQR;FLAAGIAGLQQNSFYMHR;HILAGGPK;IANAAQQMANAAR;KLEMFFEEETR;QLQGQEENPFGDDASTTPK;YSAQMLSELR	1;0;0;0;0;0;0	1	1	0.1118	33601;37751;7567;27058;30640;37945;22726	-	Vacuolar protein sorting-associated protein 35 OS=Cajanus cajan OX=3821 GN=KK1_012910 PE=3 SV=1	0	0	cyto
202_2	tr|A0A151TKA3|A0A151TKA3_CAJCA	2.43037	NA	53620.8	LKDILEISNTSLK;SSHLPLTEYDQALDAESLNPGEQIFEK	0;1	1	1	0.0803	29007;45934	-	Phosphotransferase OS=Cajanus cajan OX=3821 GN=KK1_023826 PE=3 SV=1	1.0918e+06	43671.9	chlo
79_1	tr|A0A151TLZ5|A0A151TLZ5_CAJCA	3.83642	NA	60156.6	LPFPQAVLINGR;QYLGQQFYMR	1;0	1	1	0.0409	22424;23102	-	L-ascorbate oxidase isogeny OS=Cajanus cajan OX=3821 GN=KK1_021699 PE=4 SV=1	0	0	E.R.
418_1	tr|A0A151TMJ6|A0A151TMJ6_CAJCA	6.50981	NA	102919	GIDDITDLLGK;IYDYDVYNDIGDPDK	1;1	2	2	0.0288	20812;35401	-	Lipoxygenase OS=Cajanus cajan OX=3821 GN=KK1_021867 PE=3 SV=1	599046	10697.3	chlo
156_2	tr|A0A151TMM7|A0A151TMM7_CAJCA	11.7523	NA	120519	GFPEVALHFVK;GVNWAAFHPTLPLIVSGADDR;IVLGDLQTPFIK;LAAELGDNVPSLPEGK;LLETNPTVENQAK;LVHQCTLHETIR;TLDVPIYITK;TVQFHHENPWIVSASDDQTIR;VFIFDLQQR;VVGNTIFCLGR	0;0;1;1;1;0;0;0;0;0	3	3	0.1265	23742;39280;26990;33077;30211;31372;20929;40430;40429;21018;23489	-	Coatomer subunit alpha-2 OS=Cajanus cajan OX=3821 GN=KK1_021876 PE=4 SV=1	861757	12862	chlo
212_1	tr|A0A151TPR4|A0A151TPR4_CAJCA	6.24622	NA	64508.6	LGHSFTAHPK;YVYGTTLDSIAK	1;1	2	3	0.0384	15445;15447;24622	tr|I1LVC9|I1LVC9_SOYBN;tr|I1M0X1|I1M0X1_SOYBN;tr|A0A445I7G9|A0A445I7G9_GLYSO;sp|Q94IR2|CCD1_PHAVU;tr|A0A0R4J4U0|A0A0R4J4U0_SOYBN;tr|A0A0B2QI78|A0A0B2QI78_GLYSO;tr|I1M0X0|I1M0X0_SOYBN;tr|V7AJN9|V7AJN9_PHAVU;tr|A0A445HUI4|A0A445HUI4_GLYSO;tr|A0A1S2YWE9|A0A1S2YWE9_CICAR	Carotenoid 9,10(9',10')-cleavage dioxygenase 1 OS=Cajanus cajan OX=3821 GN=KK1_022683 PE=3 SV=1	258626	8082.07	cyto
78_1	tr|A0A151TT31|A0A151TT31_CAJCA	2.37431	NA	50773.3	GSLDAEEQVGK	1	1	1	0.0246	16997	tr|A0A1S2Y8Q7|A0A1S2Y8Q7_CICAR;tr|A0A444X716|A0A444X716_ARAHY;tr|G7J2W4|G7J2W4_MEDTR;tr|A0A4D6NR71|A0A4D6NR71_VIGUN;tr|C6TI54|C6TI54_SOYBN;tr|B7FKW9|B7FKW9_MEDTR;tr|A0A0B2QEN2|A0A0B2QEN2_GLYSO;tr|A0A0L9TEV0|A0A0L9TEV0_PHAAN;tr|A0A072V3N0|A0A072V3N0_MEDTR;tr|I1JUQ4|I1JUQ4_SOYBN;tr|A0A445KX92|A0A445KX92_GLYSO;tr|V7AU32|V7AU32_PHAVU;tr|A0A1S3U5R2|A0A1S3U5R2_VIGRR;tr|A0A0S3RC66|A0A0S3RC66_PHAAN	Uncharacterized protein OS=Cajanus cajan OX=3821 GN=KK1_009375 PE=4 SV=1	1.9991e+06	55530.5	plas
576_1	tr|A0A151TTQ3|A0A151TTQ3_CAJCA	4.39681	NA	63414.8	IGSSSTAELHPK	1	1	1	0.0202	23175	-	Auxin efflux carrier component OS=Cajanus cajan OX=3821 GN=KK1_009661 PE=3 SV=1	128806	4600.21	plas
53_2	tr|A0A151TUE2|A0A151TUE2_CAJCA	4.3155	NA	49139.6	GSALSALQGTNEEIGR;HYAHVDCPGHADYVK;TTLTAAITK	1;0;0	1	1	0.0885	32814;35769;9170	-	Elongation factor Tu OS=Cajanus cajan OX=3821 GN=KK1_009901 PE=3 SV=1	887637	27738.7	mito
18_5	tr|A0A151TUP6|A0A151TUP6_CAJCA	2.60984	NA	71277.2	ELESICNPIIAK;FTDASVQSDIK;IINEPTAAAIAYGLDKK;MVNHFVQEFK;NALENYAYNMR;NQVAMNPINTVFDAK;QFAAEEISSMVLMK	0;1;0;0;0;0;0	1	1	0.138	28325;22631;35221;25421;27982;33984;32918	-	Heat shock cognate 70 kDa protein OS=Cajanus cajan OX=3821 GN=KK1_010010 PE=3 SV=1	1.00399e+06	27888.5	cyto
424_2	tr|A0A151TUX7|A0A151TUX7_CAJCA	6.06003	NA	115860	DLVPGDIVELK;IYGFNELEK;QNGGLLFSR	0;1;1	2	2	0.0275	22211;22213;19018;14683	-	Calcium-transporting ATPase 4, endoplasmic reticulum-type OS=Cajanus cajan OX=3821 GN=KK1_010053 PE=3 SV=1	941562	19215.5	plas
145_4	tr|A0A151TVR1|A0A151TVR1_CAJCA	4.39681	NA	95113.8	GTDPGVMIYMLPLGR;HYESLNEETGGMNDVLYR	1;0	1	1	0.0388	33660;38645	-	Uncharacterized protein OS=Cajanus cajan OX=3821 GN=KK1_010391 PE=4 SV=1	564338	12268.2	chlo
262_1	tr|A0A151TWB3|A0A151TWB3_CAJCA	4.3155	NA	48195.8	LAQSVSELDEVVSTYR;VLLLPSDPLDAR	0;1	1	1	0.0654	36162;23899	-	Peptide chain release factor 1 OS=Cajanus cajan OX=3821 GN=KK1_010581 PE=3 SV=1	761065	28187.6	chlo
281_1	tr|A0A151U0X1|A0A151U0X1_CAJCA	2.25873	NA	32798.8	VNNLFLVR	1	1	1	0.0285	11113	-	Exocyst subunit Exo70 family protein OS=Cajanus cajan OX=3821 GN=KK1_005530 PE=3 SV=1	0	0	cyto
7_1	tr|A0A151U2S9|A0A151U2S9_CAJCA	5.30073	NA	47220.9	TPEEVLAAK;YSLDYHTIR	1;1	2	2	0.0423	10406;18428	tr|A0A0B2Q2L3|A0A0B2Q2L3_GLYSO;tr|A0A1J7GX47|A0A1J7GX47_LUPAN;tr|I1LAL9|I1LAL9_SOYBN;tr|A0A3Q7YA92|A0A3Q7YA92_CICAR;tr|A0A4D6N0D4|A0A4D6N0D4_VIGUN;tr|A0A1S3V7Q2|A0A1S3V7Q2_VIGRR;tr|A0A2K3L0E4|A0A2K3L0E4_TRIPR;tr|A0A371FSI9|A0A371FSI9_MUCPR;tr|A0A3Q7XYQ4|A0A3Q7XYQ4_CICAR;tr|A0A1S3E5V2|A0A1S3E5V2_CICAR;tr|A0A0R0HXE7|A0A0R0HXE7_SOYBN;tr|A0A0S3STQ7|A0A0S3STQ7_PHAAN;tr|A0A3Q7XQ52|A0A3Q7XQ52_CICAR;tr|A…	Uncharacterized protein all1601 family OS=Cajanus cajan OX=3821 GN=KK1_006254 PE=4 SV=1	1.30219e+06	52087.5	chlo
335_1	tr|A0A151U4D5|A0A151U4D5_CAJCA	4.95378	NA	70653.5	AEITHIFR;VFEILGIEEK	1;1	2	2	0.0278	14459;21453	-	Dolichyl-diphosphooligosaccharide--protein glycosyltransferase subunit 2 (Fragment) OS=Cajanus cajan OX=3821 GN=KK1_006831 PE=3 SV=1	940201	26862.9	plas
104_1	tr|A0A151U4U9|A0A151U4U9_CAJCA	6.39722	NA	47442.5	FDSEVSGDR;LAGPQLVQMFIGDGAK	1;1	2	2	0.0591	12215;34031	tr|A0A445LG60|A0A445LG60_GLYSO;tr|A0A2K3PEK6|A0A2K3PEK6_TRIPR;tr|A0A444XKW3|A0A444XKW3_ARAHY;tr|I1JRA0|I1JRA0_SOYBN;tr|V7BIW3|V7BIW3_PHAVU;tr|A0A4P1RBE6|A0A4P1RBE6_LUPAN;tr|A0A0R0ERR0|A0A0R0ERR0_SOYBN;tr|I1NJ15|I1NJ15_SOYBN;tr|A0A444XKS2|A0A444XKS2_ARAHY;tr|G7I8P7|G7I8P7_MEDTR;tr|A0A2Z6MA65|A0A2Z6MA65_TRISU;tr|A0A151TW13|A0A151TW13_CAJCA;tr|A0A445IMS8|A0A445IMS8_GLYSO;tr|A0A444YJW3|A0A444YJW3_ARA…	26S protease regulatory subunit 6A isogeny OS=Cajanus cajan OX=3821 GN=KK1_006984 PE=3 SV=1	1.27569e+06	51027.7	cyto
254_1	tr|A0A151U672|A0A151U672_CAJCA	2.03032	NA	27623.4	AFVPVFYNSR	1	1	1	0.0408	22277	tr|A0A371HLL1|A0A371HLL1_MUCPR;tr|A0A445F602|A0A445F602_GLYSO;tr|A0A0B2QK39|A0A0B2QK39_GLYSO;tr|A0A0B2PSS5|A0A0B2PSS5_GLYSO;tr|A0A445FPC0|A0A445FPC0_GLYSO;tr|A0A444XX98|A0A444XX98_ARAHY;tr|A0A445BG63|A0A445BG63_ARAHY;tr|A0A445BG35|A0A445BG35_ARAHY	Uncharacterized protein OS=Cajanus cajan OX=3821 GN=KK1_007471 PE=4 SV=1	230880	15392	plas
422_1	tr|A0A151U6A2|A0A151U6A2_CAJCA	3.12311	NA	24892.8	LTFLENSGLAK	1	1	1	0.048	19567	tr|A0A444XWA4|A0A444XWA4_ARAHY;tr|A0A371ICQ3|A0A371ICQ3_MUCPR;tr|A0A445BG00|A0A445BG00_ARAHY;tr|A0A1S2Y0J4|A0A1S2Y0J4_CICAR	Cytochrome b561 OS=Cajanus cajan OX=3821 GN=KK1_007502 PE=4 SV=1	1.80303e+06	360605	vacu
162_2	tr|A0A151U750|A0A151U750_CAJCA	2.12497	NA	90354.1	LNVSNTVMSK;VLIPNAYGVSSLK;YDDTNPEAEK	0;1;0	1	1	0.0416	18863;27541;21608	-	Glutaminyl-tRNA synthetase OS=Cajanus cajan OX=3821 GN=KK1_007857 PE=3 SV=1	53669.9	993.888	cyto
135_1	tr|A0A151UB24|A0A151UB24_CAJCA	2.95863	NA	17416.1	ADLVNNLGTIAR;DAVTYTEHAR	0;1	1	1	0.1401	24216;20894	tr|A0A151UB53|A0A151UB53_CAJCA	Heat shock protein 81-1 (Fragment) OS=Cajanus cajan OX=3821 GN=KK1_020770 PE=4 SV=1	1.20608e+06	120608	nucl
540_1	tr|A0A151UEL3|A0A151UEL3_CAJCA	3.12311	NA	7538.88	ILPVGASSFK	1	1	1	0.1493	12445	-	Enolase (Fragment) OS=Cajanus cajan OX=3821 GN=KK1_050462 PE=4 SV=1	2.65743e+06	885809	cyto
204_1	tr|A0A151UIN1|A0A151UIN1_CAJCA	5.01826	NA	16255.6	AFGFPFK;LISIAIPR	1;1	2	2	0.1027	6368;8338	-	50S ribosomal protein L5 (Fragment) OS=Cajanus cajan OX=3821 GN=KK1_050112 PE=3 SV=1	164352	14941.1	cyto
4_71	tr|A0A166ERE4|A0A166ERE4_9FABA	4.3155	NA	50281.4	AMHAVIDR;DDENVNSQPFMR;DNGLLLHIHR;GGLDFTKDDENVNSQPFMR;GHYLNATAGTCEEMIK;GHYLNATAGTCEEMIKR;LSGGDHIHAGTVVGK;TFQGPPHGIQVER;VALEACVQAR;VTPQPGVPPEEAGAAVAAESSTGTWTTVWTDGLTSLDR;WSPQLAAACEVWK	0;0;0;0;0;0;0;0;0;0;1	1	1	0.3157	8916;8917;28826;28217;28216;28213;28221;28214;28219;28212;28824;28817;28242;28846;28829;28816;28218;19342;19345;19343;19315;19335;19327;19320;19349;19352;19338;19306;19393;19326;19322;19347;19346;19333;19339;19309;19350;19321;19325;19330;19328;19340;19356;19314;19336;19317;19323;19331;19312;19351;19318;19307;19392;40678;40832;36391;36396;36132;38359;28122;28104;28098;28067;28049;28102;28081;28056…	-	Ribulose bisphosphate carboxylase large chain (Fragment) OS=Chesneya gracilis OX=1826927 GN=rbcL PE=3 SV=1	2.83803e+06	129001	cyto
173_1	tr|A0A173DR09|A0A173DR09_9FABA	7.43861	NA	55176.1	AVYESWFIHHK;THAIYHWNR	1;1	2	2	0.042	27082;19736	-	Purple acid phosphatase OS=Stylosanthes guianensis OX=62615 GN=PAP26 PE=2 SV=1	1.9214e+06	71163.1	chlo
4_12	tr|A0A173GH58|A0A173GH58_9FABA	4.3155	NA	21018.7	TFQGPPHGIQVER;VTPQPGVPPEEAGAAVAAESSTGTWTTVWTDGLTSLDR;WTYYTPEYETK	0;0;1	1	2	0.328	28766;28745;28755;28702;28760;28709;28757;28761;28763;28756;28770;28776;28773;28754;28747;28749;28720;28718;28687;28762;28768;28694;28713;28726;28771;28714;28746;28700;28736;28775;28758;28743;28750;28716;28705;28708;28741;28717;28734;28719;28772;28712;28690;28730;28765;28767;28735;28732;46826;46835;46830;29211;29214	-	Ribulose bisphosphate carboxylase large chain (Fragment) OS=Sophora fraseri OX=479969 GN=rbcL PE=3 SV=1	9.58884e+06	1.19861e+06	cyto
468_1	tr|A0A182BFE2|A0A182BFE2_LUPAN	4.3155	NA	20405.8	FDDSFSLGSIK	1	1	4	0.0547	20430;20426;20431;20428	tr|A0A371HFL0|A0A371HFL0_MUCPR;tr|A0A1J7HWG6|A0A1J7HWG6_LUPAN;tr|A0A371EH70|A0A371EH70_MUCPR;tr|A0A1J7H930|A0A1J7H930_LUPAN	Putative aquaporin tip2-1 OS=Lupinus angustifolius OX=3871 PE=3 SV=1	5.89184e+06	2.94592e+06	plas
89_3	tr|A0A191UJ70|A0A191UJ70_ARAHY	7.5896	NA	55650.2	ASSVAQVVTTLQER;EAIQEQMEIFLLQEQVEK;EAYPGDVFYLHSR;GEISSSESR;IVNTGTVLQVGDGIAR;LIESPAPGIISR;SVYEPLQTGLIAIDSMIPIGR;TNKPQFQEIISSTK;VINALAKPIDGR	0;1;0;0;0;0;0;1;0	2	3	0.2529	29471;29473;29474;41079;31610;31609;10193;33000;33001;33017;33002;32999;21899;41664;41662;41663;33216;33214;22445	tr|A0A345WEX3|A0A345WEX3_STYHA	ATP synthase subunit alpha, chloroplastic OS=Arachis hypogaea OX=3818 GN=atpA PE=3 SV=1	6.42956e+07	2.92253e+06	cyto
36_2	tr|A0A191UJ98|A0A191UJ98_ARAHY	31.0978	NA	56091.4	AGSMDNGDGIAVGWLGHPIFR;AQLGEIFELDR;LAFYDYIGNNPAK;QGMFVIPFMTR;RAQLGEIFELDR;RMPTFFETFPVVLIDGDGIVR;VHTVVLNDPGR;YQWDQGYFQQEIYR	1;1;1;1;1;1;1;1	8	17	0.2028	40681;40849;40848;40834;40691;40680;23299;29373;29397;24479;24940;27989;42694;20130;20129;38061;38060	tr|A0A345WEX5|A0A345WEX5_STYHA	Photosystem II CP47 reaction center protein OS=Arachis hypogaea OX=3818 GN=psbB PE=3 SV=1	1.10798e+08	6.92485e+06	plas
4_79	tr|A0A1C3HPP3|A0A1C3HPP3_9FABA	3.12311	NA	51117.8	AMHAVIDR;DDENVNSQPFMR;DNGLLLHIHR;FLFCAEAIFKAQAETGEIK;GGLDFTKDDENVNSQPFMR;GHYLNATAGTCEEMIK;GHYLNATAGTCEEMIKR;LSGGDHIHAGTVVGK;LTYYTPEYETK;LTYYTPEYETKDTDILAAFR;TFQGPPHGIQVER;VALEACVQAR;VTPQPGVPPEEAGAAVAAESSTGTWTTVWTDGLTSLDR	0;0;0;1;0;0;0;0;0;0;0;0;0	1	1	0.365	8916;8917;28826;28217;28216;28213;28221;28214;28219;28212;28824;28817;28242;28846;28829;28816;28218;19342;19345;19343;19315;19335;19327;19320;19349;19352;19338;19306;19393;19326;19322;19347;19346;19333;19339;19309;19350;19321;19325;19330;19328;19340;19356;19314;19336;19317;19323;19331;19312;19351;19318;19307;19392;40714;40678;40832;36391;36396;36132;38359;28122;28104;28098;28067;28049;28102;28081…	tr|A0A1C3HPP4|A0A1C3HPP4_9FABA;tr|A0A0F7G5Z1|A0A0F7G5Z1_9FABA	Ribulose bisphosphate carboxylase large chain (Fragment) OS=Desmodium cinereum OX=1853059 GN=rbcL PE=3 SV=1	373391	15557.9	cyto
425_1	tr|A0A1C7D2B7|A0A1C7D2B7_ARAHY	2.64002	NA	209785	LSETQVINIYK;SHYQYDLSQR	1;0	1	1	0.012	25857;25498	-	Protein TIC 214 OS=Arachis hypogaea OX=3818 GN=ycf1 PE=3 SV=1	244836	2205.73	cyto
36_1	tr|A0A1C7D3H0|A0A1C7D3H0_9FABA	5.93918	NA	24158.5	LEIQAIADDITSK;VYDWFEER	1;1	2	2	0.0977	27097;17473	sp|Q2PMQ5|CYB6_SOYBN;tr|A0A0F6NE54|A0A0F6NE54_LATDA;tr|A0A291PWF5|A0A291PWF5_9FABA;tr|I3SLZ6|I3SLZ6_LOTJA;tr|A0A0K0LU58|A0A0K0LU58_9FABA;sp|Q9XQR2|CYB6_PEA;tr|A0A1B3T006|A0A1B3T006_MEDSA;tr|R9ZSL6|R9ZSL6_9FABA;tr|A0A0F6NF54|A0A0F6NF54_LATJP;tr|A0A0K0LUK3|A0A0K0LUK3_9FABA;tr|J7EX90|J7EX90_VIGUN;tr|A0A385CHR7|A0A385CHR7_9FABA;sp|Q9BBQ6|CYB6_LOTJA;tr|A0A023I2N5|A0A023I2N5_VICFA;tr|A0A4V1ER68|A0A4V1E…	Cytochrome b6 OS=Pachyrhizus erosus OX=109171 GN=petB PE=3 SV=1	593850	74231.3	plas
4_37	tr|A0A1C9HFZ6|A0A1C9HFZ6_9FABA	3.12311	NA	47204.8	AMHAVIDR;DDENVNSQPFMR;DNGLLLHIHR;GGLDFTKDDENVNSQPFMR;TFQGPPHGIQVER;VALEACVQAR;VTPQPGVPPEEAGAAVAAESSTGTWTTVWTDGLTSLDR;YYTPDYVTKDTDILAAFR	0;0;0;0;0;0;0;1	1	1	0.2717	8916;8917;28826;28217;28216;28213;28221;28214;28219;28212;28824;28817;28242;28846;28829;28816;28218;19342;19345;19343;19315;19335;19327;19320;19349;19352;19338;19306;19393;19326;19322;19347;19346;19333;19339;19309;19350;19321;19325;19330;19328;19340;19356;19314;19336;19317;19323;19331;19312;19351;19318;19307;19392;40678;40832;28766;28745;28755;28702;28760;28709;28757;28761;28763;28756;28770;28776…	-	Ribulose bisphosphate carboxylase large chain (Fragment) OS=Sphaerophysa salsula OX=47651 GN=rbcL PE=3 SV=1	208322	9920.08	cyto
4_70	tr|A0A1J0A2B3|A0A1J0A2B3_9FABA	4.3155	NA	47714.2	AMHAVIDR;DDENVNSQPFMR;DNGLLLHIHR;GGLDFTKDDENVNSQPFMR;GHYLNATAGTCEEMIK;GHYLNATAGTCEEMIKR;LSGGDHIHAGTVVGK;RVTPQPGVPPEEAGAAVAAESSTGTWTTVWTDGLTSLDR;TFQGPPHGIQVER;VALEACVQAR;VTPQPGVPPEEAGAAVAAESSTGTWTTVWTDGLTSLDR	0;0;0;0;0;0;0;1;0;0;0	1	1	0.3039	8916;8917;28826;28217;28216;28213;28221;28214;28219;28212;28824;28817;28242;28846;28829;28816;28218;19342;19345;19343;19315;19335;19327;19320;19349;19352;19338;19306;19393;19326;19322;19347;19346;19333;19339;19309;19350;19321;19325;19330;19328;19340;19356;19314;19336;19317;19323;19331;19312;19351;19318;19307;19392;40678;40832;36391;36396;36132;38359;28122;28104;28098;28067;28049;28102;28081;28056…	-	Ribulose bisphosphate carboxylase large chain (Fragment) OS=Gueldenstaedtia verna OX=714474 GN=rbcL PE=3 SV=1	0	0	cyto
4_65	tr|A0A1J0A2B6|A0A1J0A2B6_9FABA	4.3155	NA	46228.4	AMHAVIDR;AVAAESSTGTWTTVWTDGLTSLDR;DDENVNSQPFMR;DNGLLLHIHR;GGLDFTKDDENVNSQPFMR;GHYLNATAGTCEEMIK;GHYLNATAGTCEEMIKR;LSGGDHIHAGTVVGK;TFQGPPHGIQVER;VALEACVQAR	0;1;0;0;0;0;0;0;0;0	1	1	0.2788	8916;8917;43199;28826;28217;28216;28213;28221;28214;28219;28212;28824;28817;28242;28846;28829;28816;28218;19342;19345;19343;19315;19335;19327;19320;19349;19352;19338;19306;19393;19326;19322;19347;19346;19333;19339;19309;19350;19321;19325;19330;19328;19340;19356;19314;19336;19317;19323;19331;19312;19351;19318;19307;19392;40678;40832;36391;36396;36132;38359;28122;28104;28098;28067;28049;28102;28081…	-	Ribulose bisphosphate carboxylase large chain (Fragment) OS=Gueldenstaedtia taihangensis OX=1915066 GN=rbcL PE=3 SV=1	0	0	cyto
4_73	tr|A0A1J0M6I0|A0A1J0M6I0_ONOVI	4.3155	NA	52319.4	AMHAVIDR;DDENVNSQPFMR;DNGLLLHIHR;DYRLTYYTPEYETK;GGLDFTKDDENVNSQPFMR;GHYLNATAATCEEMIK;LSGGDHIHAGTVVGK;LTYYTPEYETK;LTYYTPEYETKDTDILAAFR;TFQGPPHGIQVER;VALEACVQAR;VTPQPGVPPEEAGAAVAAESSTGTWTTVWTDGLTSLDR	0;0;0;0;0;1;0;0;0;0;0;0	1	6	0.322	8916;8917;28826;28217;28216;28213;28221;28214;28219;28212;28824;28817;28242;28846;28829;28816;28218;19342;19345;19343;19315;19335;19327;19320;19349;19352;19338;19306;19393;19326;19322;19347;19346;19333;19339;19309;19350;19321;19325;19330;19328;19340;19356;19314;19336;19317;19323;19331;19312;19351;19318;19307;19392;36863;40678;40832;36344;36621;36620;36618;36342;36652;28122;28104;28098;28067;28049…	tr|A0A0F7EW71|A0A0F7EW71_ONOVI	Ribulose bisphosphate carboxylase large chain (Fragment) OS=Onobrychis viciifolia OX=3882 GN=rbcL PE=3 SV=1	0	0	cyto
175_3	tr|A0A1J7FN08|A0A1J7FN08_LUPAN	3.12311	NA	51195.8	ANPENPSIELGPEFK;IFNTNNLWVNLK;LNGGLGTTMGCTGPK;MEIIPNPK;NEYCMEVTPK;SIPSIIELDSLK;VLQLETAAGAAIR;YGSNVPLLLMNSFNTHDDTQK;YLSGEAQHVEWSK	0;0;0;0;0;1;0;0;0	1	1	0.2543	33649;29060;29165;10402;23120;24076;24016;24015;42476;42578;42579;31026;31022;31027	-	UTP--glucose-1-phosphate uridylyltransferase OS=Lupinus angustifolius OX=3871 GN=TanjilG_22692 PE=3 SV=1	0	0	cyto
377_1	tr|A0A1J7FNS7|A0A1J7FNS7_LUPAN	4.3155	NA	34641.7	VVAAALNPIDYK	1	1	1	0.0374	22720	tr|A0A0B2QPS9|A0A0B2QPS9_GLYSO;tr|A0A371EK03|A0A371EK03_MUCPR;tr|D2DWB0|D2DWB0_PHAVU;tr|A0A1J7FNJ7|A0A1J7FNJ7_LUPAN;tr|A0A1J7FNS5|A0A1J7FNS5_LUPAN;tr|I1N5R7|I1N5R7_SOYBN;tr|V7C100|V7C100_PHAVU	PKS_ER domain-containing protein OS=Lupinus angustifolius OX=3871 GN=TanjilG_18742 PE=4 SV=1	0	0	chlo
154_1	tr|A0A1J7FP64|A0A1J7FP64_LUPAN	3.27411	NA	60592.4	FLANVDPIDVAR	1	1	1	0.0218	24592	tr|A0A371ES78|A0A371ES78_MUCPR;tr|A0A1S3U793|A0A1S3U793_VIGRR;tr|C6TGC6|C6TGC6_SOYBN;tr|A0A0L9T930|A0A0L9T930_PHAAN;tr|A0A445B3G4|A0A445B3G4_ARAHY;tr|A0A4D6M1C8|A0A4D6M1C8_VIGUN;tr|A0A1S3VEZ6|A0A1S3VEZ6_VIGRR;tr|A0A151RUG3|A0A151RUG3_CAJCA;tr|A0A0L9V909|A0A0L9V909_PHAAN;tr|A0A445KUW8|A0A445KUW8_GLYSO;tr|A0A0B2RPG8|A0A0B2RPG8_GLYSO;tr|A0A444X813|A0A444X813_ARAHY;tr|A0A3Q0F4Y3|A0A3Q0F4Y3_VIGRR;tr|A…	Glucose-6-phosphate isomerase OS=Lupinus angustifolius OX=3871 GN=TanjilG_30552 PE=3 SV=1	678401	22613.4	cyto
75_6	tr|A0A1J7FXC3|A0A1J7FXC3_LUPAN	2.64002	NA	98261.8	DAMNNLGGDSNK;ETYNAITK;GPMLLGVK;INPLVPVDLVIDHSVQVDVAR;NAYCLLNFGDSITTDHISPAGSIHK;QVEIPFKPAR;RGNDEVMAR;SENAVQANMELEFQR;SNLVGMGIIPLCFK;VLLQDFTGVPAVVDLACMR	1;0;0;0;0;0;0;0;0;0	1	1	0.1565	23993;12697;12696;8289;39644;39643;41353;21724;16540;35154;34969;32173;38451	-	Aconitate hydratase OS=Lupinus angustifolius OX=3871 GN=TanjilG_18021 PE=3 SV=1	7630.72	162.356	cyto
45_1	tr|A0A1J7FZU5|A0A1J7FZU5_LUPAN	4.39681	NA	100441	AITLPGEGEIMDIMEVADPDAVHAVR;SSGNFCTQCEAEGFR;TAHAMYSLK;VYSLIGGFCGSPVNFHAK	1;0;0;0	1	1	0.0761	41544;34778;16231;36974;36975	-	Uncharacterized protein OS=Lupinus angustifolius OX=3871 GN=TanjilG_28708 PE=4 SV=1	47580	849.644	chlo
561_1	tr|A0A1J7G0C0|A0A1J7G0C0_LUPAN	2.32899	NA	17726.1	AFSGPIVTLK	1	1	1	0.0602	12968	-	4-hydroxy-4-methyl-2-oxoglutarate aldolase OS=Lupinus angustifolius OX=3871 GN=TanjilG_16570 PE=3 SV=1	2.00096e+06	166747	cyto
262_2	tr|A0A1J7G4Y3|A0A1J7G4Y3_LUPAN	4.3155	NA	44784.5	AGTGGDEAGIWAGDLVR;LAQSVSELDEVVSTYR	1;0	1	1	0.0831	33692;36162	tr|A0A445LEX5|A0A445LEX5_GLYSO	RF_PROK_I domain-containing protein OS=Lupinus angustifolius OX=3871 GN=TanjilG_06276 PE=3 SV=1	0	0	nucl
19_2	tr|A0A1J7G652|A0A1J7G652_LUPAN	2.79502	NA	80662.1	FNTIGVSDAISMGTR;TAHLQILYGNVAPQGSVAK	0;1	1	1	0.0454	28862;35147	-	Uncharacterized protein OS=Lupinus angustifolius OX=3871 GN=TanjilG_06839 PE=3 SV=1	2.02411e+06	61336.8	chlo
608_1	tr|A0A1J7G9U4|A0A1J7G9U4_LUPAN	4.39681	NA	121064	SYEAEISSLR	1	1	1	0.0094	20618	-	GB1/RHD3-type G domain-containing protein OS=Lupinus angustifolius OX=3871 GN=TanjilG_00156 PE=4 SV=1	876613	12523	chlo
444_1	tr|A0A1J7GCQ2|A0A1J7GCQ2_LUPAN	2.85628	NA	81777.2	TPEAIEAFK	1	1	1	0.013	15176	-	S1 motif domain-containing protein OS=Lupinus angustifolius OX=3871 GN=TanjilG_18278 PE=4 SV=1	700716	18439.9	chlo
196_2	tr|A0A1J7GFP8|A0A1J7GFP8_LUPAN	2.40821	NA	202037	LVELLNKPK;VLANPLK	1;0	1	1	0.0092	16777;6387	tr|A0A4P1RCJ3|A0A4P1RCJ3_LUPAN	FKS1_dom1 domain-containing protein OS=Lupinus angustifolius OX=3871 GN=TanjilG_06548 PE=4 SV=1	0	0	plas
402_1	tr|A0A1J7GGA7|A0A1J7GGA7_LUPAN	2.03547	NA	74585.4	SPINHVDK;VVPPDQAR	1;0	1	1	0.0237	11666;10637	-	Peptidase_S9 domain-containing protein OS=Lupinus angustifolius OX=3871 GN=TanjilG_02954 PE=4 SV=1	748171	22005	chlo
33_1	tr|A0A1J7GI95|A0A1J7GI95_LUPAN	3.1014	NA	122386	SMGELLVLPFLSK	1	1	1	0.0119	30075	tr|A0A445EKB3|A0A445EKB3_ARAHY;tr|V7CAY7|V7CAY7_PHAVU;tr|A0A151SSC8|A0A151SSC8_CAJCA;tr|A0A445A258|A0A445A258_ARAHY;tr|A0A445A244|A0A445A244_ARAHY;tr|A0A371FL92|A0A371FL92_MUCPR;tr|A0A1S3UU43|A0A1S3UU43_VIGRR;tr|A0A445K0N6|A0A445K0N6_GLYSO;tr|A0A2K3NSH5|A0A2K3NSH5_TRIPR;tr|A0A0L9TS99|A0A0L9TS99_PHAAN;tr|A0A0B2R291|A0A0B2R291_GLYSO;tr|A0A4D6KPV9|A0A4D6KPV9_VIGUN;tr|A0A445G1T7|A0A445G1T7_GLYSO;tr|A…	Importin N-terminal domain-containing protein OS=Lupinus angustifolius OX=3871 GN=TanjilG_29162 PE=4 SV=1	0	0	plas
151_1	tr|A0A1J7GK55|A0A1J7GK55_LUPAN	3.12311	NA	41760	ATINHLTR	1	1	1	0.0214	9340	tr|A0A1S3T8F0|A0A1S3T8F0_VIGRR;tr|A0A2K3N6H5|A0A2K3N6H5_TRIPR;tr|A0A2K3NUR4|A0A2K3NUR4_TRIPR;tr|A0A2K3N6Y5|A0A2K3N6Y5_TRIPR;tr|A0A445JBM7|A0A445JBM7_GLYSO;tr|A0A072UPV1|A0A072UPV1_MEDTR;tr|A0A0L9T6D9|A0A0L9T6D9_PHAAN;tr|A0A4D6L5W4|A0A4D6L5W4_VIGUN;tr|A0A151S474|A0A151S474_CAJCA;tr|V7CNM5|V7CNM5_PHAVU;tr|A0A1S3EAP4|A0A1S3EAP4_CICAR;tr|A0A2Z6NAA7|A0A2Z6NAA7_TRISU	Uncharacterized protein OS=Lupinus angustifolius OX=3871 GN=TanjilG_19595 PE=4 SV=1	1.01896e+06	48522	chlo
66_1	tr|A0A1J7GLV1|A0A1J7GLV1_LUPAN	2.79502	NA	85871.6	ILGEQVQIVR	1	1	1	0.0132	16895	tr|A0A371F012|A0A371F012_MUCPR;tr|K7K3S2|K7K3S2_SOYBN;tr|A0A0R0KEI3|A0A0R0KEI3_SOYBN;tr|A0A0R0LJV8|A0A0R0LJV8_SOYBN;tr|A0A0B2RUZ9|A0A0B2RUZ9_GLYSO;tr|G7JEN0|G7JEN0_MEDTR;tr|A0A0R0LFW4|A0A0R0LFW4_SOYBN;tr|A0A2K3NKG8|A0A2K3NKG8_TRIPR;tr|A0A0R0LAS4|A0A0R0LAS4_SOYBN;tr|A0A0R0LAN8|A0A0R0LAN8_SOYBN;tr|A0A445L6U4|A0A445L6U4_GLYSO;tr|A0A392N0V3|A0A392N0V3_9FABA;tr|A0A445L6J5|A0A445L6J5_GLYSO;tr|A0A445L70…	Uncharacterized protein OS=Lupinus angustifolius OX=3871 GN=TanjilG_25702 PE=4 SV=1	0	0	chlo
123_2	tr|A0A1J7GN70|A0A1J7GN70_LUPAN	4.39681	NA	66094.5	AAGGFGGFIINNR;ATLSGISFVNPSTPIR;VTGVGILHYTNSK	1;0;0	1	3	0.0714	25388;25389;25431;33766;28385;28409	-	Uncharacterized protein OS=Lupinus angustifolius OX=3871 GN=TanjilG_19362 PE=4 SV=1	7.64271e+06	231597	plas
166_1	tr|A0A1J7GNJ7|A0A1J7GNJ7_LUPAN	3.83642	NA	27183	FFDPLGLAGTIK	1	1	1	0.0469	20973	tr|A0A444WZ23|A0A444WZ23_ARAHY;tr|A0A4P1RMB9|A0A4P1RMB9_LUPAN	Chlorophyll a-b binding protein, chloroplastic OS=Lupinus angustifolius OX=3871 GN=TanjilG_14745 PE=3 SV=1	83547.6	6426.74	chlo
322_2	tr|A0A1J7GT11|A0A1J7GT11_LUPAN	4.39681	NA	141534	NNVPLLLK;TAASFVSSR	1;0	1	1	0.0129	11756;12196	-	Uncharacterized protein OS=Lupinus angustifolius OX=3871 GN=TanjilG_05134 PE=4 SV=1	0	0	cyto
6_1	tr|A0A1J7GT24|A0A1J7GT24_LUPAN	10.7172	NA	118625	IGSYIHDSR;LEELALLEQPYIK;SQDFAAEVAAQTAAK	1;1;1	3	3	0.0337	13432;31739;30138	-	Elongation factor Ts, mitochondrial OS=Lupinus angustifolius OX=3871 GN=EFTS PE=3 SV=1	3.01268e+06	55790.3	chlo
133_1	tr|A0A1J7GT56|A0A1J7GT56_LUPAN	4.3155	NA	57536.8	DAVTDLSLHYLAK;FLIAGGGAPEIELSR;GSNQLVIDEAER	0;0;1	1	1	0.0749	27945;30930;24618	tr|A0A1J7IAS8|A0A1J7IAS8_LUPAN	T-complex protein 1 subunit delta OS=Lupinus angustifolius OX=3871 GN=TanjilG_06113 PE=3 SV=1	1.77926e+06	55601.9	chlo
288_1	tr|A0A1J7GTH2|A0A1J7GTH2_LUPAN	3.83642	NA	87701.2	GGRPTLASIQPGGTVTFEHR	1	1	1	0.025	36687	-	Bac_surface_Ag domain-containing protein OS=Lupinus angustifolius OX=3871 GN=TanjilG_29751 PE=4 SV=1	459697	11212.1	chlo
517_1	tr|A0A1J7GYM8|A0A1J7GYM8_LUPAN	2.5183	NA	135815	AAHLIAISEAEK	1	1	1	0.0101	24060	-	Uncharacterized protein OS=Lupinus angustifolius OX=3871 GN=TanjilG_12051 PE=4 SV=1	390207	4758.62	cyto
66_1	tr|A0A1J7GZE8|A0A1J7GZE8_LUPAN	8.631	NA	63068	FDYILTQQALVAVDSGAPINR;GVSFMVDNCSTTAR;HFSVIAVCPK;QIGVIGWGSQGPAQAQNLR	1;0;1;0	2	2	0.1096	41675;31339;31770;17994;38714;38716;38510	-	Ketol-acid reductoisomerase OS=Lupinus angustifolius OX=3871 GN=TanjilG_11671 PE=3 SV=1	1.21694e+07	468056	chlo
308_1	tr|A0A1J7H096|A0A1J7H096_LUPAN	4.39681	NA	94131.8	APHDLYESYYNSNK;DEAGEYLEESK;ESFKDLTK;ETTYEWELLNDVK;FEFQAEVSR;GLVDSDTLPLNVSR;LDNTPCVVVTSK;LMDIIINSLYSNK;LTSLDQYISR	0;1;0;0;0;0;0;0;0	1	1	0.1268	34234;24606;13717;33480;19011;30908;26650;31722;32014;22118	-	HATPase_c domain-containing protein OS=Lupinus angustifolius OX=3871 GN=TanjilG_17677 PE=3 SV=1	2.75215e+06	56166.2	plas
535_1	tr|A0A1J7H0X2|A0A1J7H0X2_LUPAN	3.12311	NA	35231.5	KQESEYGSGYGR	1	1	1	0.0386	25504	tr|A0A445FBD0|A0A445FBD0_GLYSO	Uncharacterized protein OS=Lupinus angustifolius OX=3871 GN=TanjilG_29940 PE=4 SV=1	0	0	nucl
460_1	tr|A0A1J7H103|A0A1J7H103_LUPAN	2.01089	NA	139916	IILLDEATSALDAESEK	1	1	1	0.0132	35561	tr|A0A2Z6M816|A0A2Z6M816_TRISU	Uncharacterized protein OS=Lupinus angustifolius OX=3871 GN=TanjilG_29176 PE=4 SV=1	639173	9002.44	plas
551_1	tr|A0A1J7H133|A0A1J7H133_LUPAN	2.06498	NA	113334	YSALMLSELR	1	1	1	0.0099	22234	tr|A0A4P1RBV1|A0A4P1RBV1_LUPAN	Vacuolar protein sorting-associated protein 35 OS=Lupinus angustifolius OX=3871 GN=TanjilG_17674 PE=3 SV=1	0	0	cyto
25_3	tr|A0A1J7H246|A0A1J7H246_LUPAN	4.3155	NA	81208	FLSIDAVEK;HTPEGAALEAEWNAK;NGNTGYDEIR;VLPGLIGGSADLASSNMTLLK;YIISGEFPAGWEK	0;0;0;0;1	1	2	0.0905	12563;33298;33297;17263;39597;39772;39773;29740;29739	-	TRANSKETOLASE_1 domain-containing protein OS=Lupinus angustifolius OX=3871 GN=TanjilG_11531 PE=4 SV=1	8.95587e+06	218436	chlo
443_1	tr|A0A1J7H2M1|A0A1J7H2M1_LUPAN	2.19831	NA	156796	AVLHPTAPLFDQESQTLKPR;DGALSDAELNDFQVK;LPEDIYPDR	0;0;1	1	1	0.0312	39363;39362;33253;19201	-	Uncharacterized protein OS=Lupinus angustifolius OX=3871 GN=TanjilG_10093 PE=3 SV=1	1.38087e+06	17260.9	chlo
180_1	tr|A0A1J7H4D1|A0A1J7H4D1_LUPAN	2.3224	NA	59176.2	IPFAELFAR	1	1	1	0.017	17156	tr|A0A1S3TWC8|A0A1S3TWC8_VIGRR;tr|A0A1J7GE65|A0A1J7GE65_LUPAN;tr|A0A0L9VTY8|A0A0L9VTY8_PHAAN;tr|A0A151RLZ4|A0A151RLZ4_CAJCA;tr|A0A445FTG9|A0A445FTG9_GLYSO;tr|A0A445GG75|A0A445GG75_GLYSO;tr|A0A445JP61|A0A445JP61_GLYSO;tr|A0A0S3RUN6|A0A0S3RUN6_PHAAN;tr|A0A0L9U4P4|A0A0L9U4P4_PHAAN;tr|A0A2Z6NQG8|A0A2Z6NQG8_TRISU;tr|A0A371FSK3|A0A371FSK3_MUCPR;tr|A0A445CDV5|A0A445CDV5_ARAHY;tr|I3T042|I3T042_LOTJA;tr|V…	Uncharacterized protein OS=Lupinus angustifolius OX=3871 GN=TanjilG_08329 PE=3 SV=1	65806	1880.17	mito
470_1	tr|A0A1J7H4D6|A0A1J7H4D6_LUPAN	8.79363	NA	75023.6	TLHTIVQQQENVDSTK;VVDLDDYAMDDDQYEEK	1;1	2	3	0.0485	35819;35818;38109	-	NADPH--cytochrome P450 reductase OS=Lupinus angustifolius OX=3871 GN=TanjilG_28461 PE=3 SV=1	611538	17986.4	chlo
234_3	tr|A0A1J7H8M8|A0A1J7H8M8_LUPAN	2.60984	NA	62197.5	IVVGNNFDEIVLDESK;SFDPITVDTDR;SIDSIVIAK	0;0;1	1	1	0.0646	35253;24483;24484;12958	-	Protein disulfide-isomerase OS=Lupinus angustifolius OX=3871 GN=TanjilG_11280 PE=3 SV=1	2.64963e+06	73600.9	chlo
109_2	tr|A0A1J7HCT8|A0A1J7HCT8_LUPAN	3.83642	NA	53171.7	AEEDGVACVEYIAGK;TPFTSGLGLDK	0;1	1	1	0.0517	29325;16259	-	Uncharacterized protein OS=Lupinus angustifolius OX=3871 GN=TanjilG_29159 PE=4 SV=1	1.28928e+06	39069	cyto
277_1	tr|A0A1J7HHJ5|A0A1J7HHJ5_LUPAN	2.56652	NA	67134.8	NQGGYDLIGR	1	1	1	0.0162	14780	-	Pyrophosphate--fructose 6-phosphate 1-phosphotransferase subunit alpha OS=Lupinus angustifolius OX=3871 GN=PFP-ALPHA PE=3 SV=1	139634	3878.73	cyto
75_1	tr|A0A1J7HHP8|A0A1J7HHP8_LUPAN	2.06498	NA	107682	ATIANMSPEYGATMGFFPVDHVTLEYLK;GPMLLGVK;QVEIPFKPAR;SENAVQANMELEFQR;TVHIPTGEK;VLLQDFTGVPAVVDLACMR	1;0;0;0;0;0	1	1	0.0904	42109;8289;21724;35154;34969;14283;38451	-	Aconitate hydratase OS=Lupinus angustifolius OX=3871 GN=TanjilG_07222 PE=3 SV=1	0	0	chlo
1_9	tr|A0A1J7HJE4|A0A1J7HJE4_LUPAN	10.5592	NA	59926.3	AHGGFSVFAGVGER;CALVYGQMNEPPGAR;EAPAFVEQATEQQILVTGIK;ESINSFQGVLDGK;FTQANSEVSALLGR;GAIGQVCQVIGAVVDVR;GSITSVQAIYVPADDLTDPAPATTFAHLDATTVLSR;IGLFGGAGVGK;KGSITSVQAIYVPADDLTDPAPATTFAHLDATTVLSR;LVLEVAQHLGEGVVR;MLSPLILGEDHYETAR;NLQDIIAILGMDELSEDDKLTVAR;QISELGIYPAVDPLDSTSR;VGLTGLTVAEHFR;VLNTGSPITVPVGR	0;0;1;1;0;0;0;0;0;0;1;0;0;0;0	3	6	0.4321	26308;26301;34360;40704;26389;26411;26388;29598;29624;29600;29599;35373;35374;46755;11054;11053;46810;46811;33163;33164;36911;36912;44038;39629;39627;39459;39628;26552;26551;26855	-	ATP synthase subunit beta OS=Lupinus angustifolius OX=3871 GN=TanjilG_15824 PE=3 SV=1	2.03987e+07	637460	mito
34_1	tr|A0A1J7HK61|A0A1J7HK61_LUPAN	7.49822	NA	79676.8	ALPTYTPEIPADATR;AMPNILMLRPADGNETAGAYK;ANSYSVHGSALGAK;FEGLGWHVIWVK;HIPEGAALEAEWNAK;IYKEFGITK;NLSQQNLNALAK;VTTTIGFGSPNK;YKEEAAELK	1;0;0;0;1;0;0;0;0	2	2	0.1621	33160;39467;39468;39469;27588;27562;30543;33442;18526;26037;26017;26039;26015;26038;26041;26080;26014;26040;23005;17782;17785	-	TRANSKETOLASE_1 domain-containing protein OS=Lupinus angustifolius OX=3871 GN=TanjilG_08106 PE=4 SV=1	605061	15922.7	chlo
158_6	tr|A0A1J7HMV6|A0A1J7HMV6_LUPAN	2.60984	NA	97640.9	ALTNAIGNLNIQDAYADALR;AQQICAVLYPGDATEDGK;DAALGNGGLGR;FELEQAYYATAESVR;FGLELEEITEQEK;FSPWEVVR;KFGLELEEITEQEK;QLLNILGVIYR;QTYYLSMEFLQGR;TIAYTNHTVLPEALEK;VAVQLNDTHPTLAIPELMR	1;0;0;0;0;0;0;0;0;0;0	1	1	0.1694	38421;36819;14981;35091;32447;15634;34136;25644;33655;35356;35355;38581;38447;38582	-	Alpha-1,4 glucan phosphorylase OS=Lupinus angustifolius OX=3871 GN=TanjilG_11912 PE=3 SV=1	145031	3152.84	cyto
273_1	tr|A0A1J7HNT6|A0A1J7HNT6_LUPAN	15.2048	NA	51388.4	LQHIIILQNK;QATINIGTIGHVAHGK;SFDVNKPGFEVDDIK;VNQFIEVRPGIVVK	1;1;1;1	4	5	0.1168	20655;33069;34843;32705;32706	tr|A0A394DFF4|A0A394DFF4_LUPAN;tr|A0A1J7HEB4|A0A1J7HEB4_LUPAN;tr|A0A445DP66|A0A445DP66_ARAHY	Tr-type G domain-containing protein OS=Lupinus angustifolius OX=3871 GN=TanjilG_26655 PE=4 SV=1	3.60317e+06	156660	cyto
131_2	tr|A0A1J7HRE5|A0A1J7HRE5_LUPAN	5.5446	NA	100732	AIDLVDEAGSR;LIGSPPGYVGYTEGGQLTEAVR;MPTLEEYGTNLTK;NPNRPIASFIFSGPTGVGK;NTLLIMTSNVGSSVIEK;RPYTVVLFDEIEK;VLENLGADPTNIR	1;0;0;0;0;0;1	2	2	0.1193	17570;41455;30315;38460;38459;36588;32928;26890	-	UVR domain-containing protein OS=Lupinus angustifolius OX=3871 GN=TanjilG_20288 PE=3 SV=1	4.19595e+06	79168.8	chlo
276_1	tr|A0A1J7HTL7|A0A1J7HTL7_LUPAN	3.83642	NA	66680	AAGGFGGINVYHR	1	1	1	0.0218	22191	-	Uncharacterized protein OS=Lupinus angustifolius OX=3871 GN=TanjilG_06161 PE=4 SV=1	1.23514e+06	58816.1	plas
238_4	tr|A0A1J7HUC2|A0A1J7HUC2_LUPAN	6.67569	NA	97249.5	AVPLALGLLCISNPK;AYYETMTESDLK;FLRPHYGTLK;LAPILSDAK;LMTVPSDSSSSGSSGNWLFK;LSEGYLTLAR;NLAGEIAQEYAK;QESVEATAEVSK;QQLELYVER;SLEHLLQYGEQNIR;TSTSSMTSVPKPLK	0;1;0;1;0;0;0;0;0;0;0	2	2	0.1545	32471;30450;23348;12277;38314;19445;25819;25820;24868;21481;21483;34225;34226;30768;30769	-	26S proteasome non-ATPase regulatory subunit 2 homolog OS=Lupinus angustifolius OX=3871 GN=TanjilG_11688 PE=3 SV=1	2.02861e+06	34383.2	plas
547_1	tr|A0A1J7HWB7|A0A1J7HWB7_LUPAN	2.3224	NA	82306	VDSIETLQER	1	1	1	0.0139	21915	-	Uncharacterized protein OS=Lupinus angustifolius OX=3871 GN=TanjilG_27290 PE=4 SV=1	3.62324e+06	65877	nucl
10_14	tr|A0A1J7HWJ9|A0A1J7HWJ9_LUPAN	4.39681	NA	96920.3	EHLEPNLDGLTVEQAIAENK;ELVEVGHGDK;HASDEVYLGQR;SSDFLVYILK	1;0;0;0	1	1	0.0591	39165;17869;24779;24781;24778;24777;21719	tr|A0A1J7IRY7|A0A1J7IRY7_LUPAN	Lipoxygenase OS=Lupinus angustifolius OX=3871 GN=TanjilG_26769 PE=3 SV=1	5.63886e+06	128156	cyto
214_3	tr|A0A1J7HWN8|A0A1J7HWN8_LUPAN	4.39681	NA	78765.1	IDNYYWLR;SDQFFNSEVVACPVDNTSSTTVLLPHR;TDDNILLFK;VDGIDTTVSHR	0;1;0;0	1	1	0.0797	20162;42033;17726;22272	-	Uncharacterized protein OS=Lupinus angustifolius OX=3871 GN=TanjilG_03728 PE=4 SV=1	0	0	chlo
84_1	tr|A0A1J7HXF2|A0A1J7HXF2_LUPAN	9.46843	NA	112454	HHDGYEALPSGPELA;MVTGDNINTAR;TGTLTTNHMVVNK	1;1;1	3	3	0.0377	32840;22539;29585	tr|A0A445AHT7|A0A445AHT7_ARAHY	Calcium-transporting ATPase OS=Lupinus angustifolius OX=3871 GN=TanjilG_14764 PE=3 SV=1	1.08876e+06	21775.2	plas
513_1	tr|A0A1J7HYQ8|A0A1J7HYQ8_LUPAN	4.3155	NA	46219.1	TVAISDQATALVQAGVPVIR	1	1	2	0.0465	39040;39042	tr|A0A4P1R3B3|A0A4P1R3B3_LUPAN	Aminotran_1_2 domain-containing protein OS=Lupinus angustifolius OX=3871 GN=TanjilG_14121 PE=4 SV=1	709090	29545.4	cyto
142_1	tr|A0A1J7I073|A0A1J7I073_LUPAN	2.45174	NA	88079.9	ITIPSALISK	1	1	1	0.0126	13156	tr|A0A2K3PF78|A0A2K3PF78_TRIPR;tr|A0A1S2YUD3|A0A1S2YUD3_CICAR;tr|A0A1J7H4E8|A0A1J7H4E8_LUPAN;tr|A0A392P9S7|A0A392P9S7_9FABA;tr|G7LAR4|G7LAR4_MEDTR;tr|A0A2Z6NKN0|A0A2Z6NKN0_TRISU	N-acetyltransferase domain-containing protein OS=Lupinus angustifolius OX=3871 GN=TanjilG_19286 PE=4 SV=1	31766.3	661.798	extr
205_1	tr|A0A1J7I3Y5|A0A1J7I3Y5_LUPAN	9.82972	NA	55913.1	FSQYGGYVTIDK;GILIGNAVINDETDSK;GNLTFATVR	1;1;1	3	4	0.074	25963;25964;33980;11134	-	Carboxypeptidase OS=Lupinus angustifolius OX=3871 GN=TanjilG_16354 PE=3 SV=1	3.94838e+07	1.27367e+06	vacu
152_1	tr|A0A1J7I8G9|A0A1J7I8G9_LUPAN	4.39681	NA	128354	ATGFPIAK;ISLGVTPAYK	0;1	1	1	0.0153	7972;16591	-	Uncharacterized protein OS=Lupinus angustifolius OX=3871 GN=TanjilG_11293 PE=3 SV=1	1.17625e+06	21782.4	mito
94_2	tr|A0A1J7IAG0|A0A1J7IAG0_LUPAN	4.39681	NA	99990	EYATEVDVDFVR;ITEYLCDPLQR;LYDINAELVEDR;NTFGLAAAGPLQVPQIQPGTSAR;SQPDLAILAVNTFVK;YNDPIYVK	0;0;0;1;0;0	1	1	0.09	29887;28910;30072;30071;39621;33164;15353	-	Beta-adaptin-like protein OS=Lupinus angustifolius OX=3871 GN=TanjilG_22932 PE=3 SV=1	0	0	chlo
337_1	tr|A0A1J7IFU9|A0A1J7IFU9_LUPAN	4.3155	NA	51365.9	NHVDLVELLGIADTK	1	1	2	0.0336	33575;33574	tr|A0A444YJX3|A0A444YJX3_ARAHY;tr|A0A445CNK2|A0A445CNK2_ARAHY;tr|A0A445IN29|A0A445IN29_GLYSO;tr|I1LBD0|I1LBD0_SOYBN;tr|A0A4D6N3A7|A0A4D6N3A7_VIGUN;tr|A0A151U4W3|A0A151U4W3_CAJCA;tr|A0A0S3SQA6|A0A0S3SQA6_PHAAN;tr|A0A1J7HXF7|A0A1J7HXF7_LUPAN;tr|A0A3Q0FA15|A0A3Q0FA15_VIGRR;tr|V7BJH6|V7BJH6_PHAVU;tr|A0A1S3V981|A0A1S3V981_VIGRR;tr|A0A445F9C6|A0A445F9C6_GLYSO	AA_TRNA_LIGASE_II domain-containing protein OS=Lupinus angustifolius OX=3871 GN=TanjilG_17597 PE=4 SV=1	276924	8933.02	nucl
504_1	tr|A0A1J7IJQ0|A0A1J7IJQ0_LUPAN	3.12311	NA	46234.8	LVDFSIGTDTGGSVR	1	1	1	0.0348	30786	-	Uncharacterized protein OS=Lupinus angustifolius OX=3871 GN=TanjilG_17595 PE=4 SV=1	749214	34055.2	cyto
291_1	tr|A0A1J7IJS5|A0A1J7IJS5_LUPAN	2.85628	NA	107683	LWTSLAEYYIR	1	1	1	0.012	29086	tr|A0A4D6KPZ5|A0A4D6KPZ5_VIGUN;tr|A0A371F4H8|A0A371F4H8_MUCPR;tr|V7BQG1|V7BQG1_PHAVU;tr|A0A1S3VJQ6|A0A1S3VJQ6_VIGRR;tr|A0A445GQ65|A0A445GQ65_GLYSO;tr|A0A3Q0FJZ4|A0A3Q0FJZ4_VIGRR;tr|A0A2Z6MMI4|A0A2Z6MMI4_TRISU;tr|A0A445BPQ0|A0A445BPQ0_ARAHY;tr|A0A2K3LZQ9|A0A2K3LZQ9_TRIPR;tr|A0A151T7I4|A0A151T7I4_CAJCA;tr|A0A2K3KX73|A0A2K3KX73_TRIPR;tr|A0A1S3VB26|A0A1S3VB26_VIGRR;tr|A0A444XCN6|A0A444XCN6_ARAHY;tr|G…	TPR_REGION domain-containing protein OS=Lupinus angustifolius OX=3871 GN=TanjilG_19885 PE=4 SV=1	0	0	cyto
284_1	tr|A0A1J7IJX7|A0A1J7IJX7_LUPAN	3.83642	NA	82291.4	SDGGYNYASTDLAALWYR	1	1	1	0.0246	35933	-	Auxin-induced protein OS=Lupinus angustifolius OX=3871 GN=TanjilG_04950 PE=3 SV=1	60294.7	1256.14	cyto
510_1	tr|A0A1J7IKV6|A0A1J7IKV6_LUPAN	2.10227	NA	76577.6	TPQFLGIDK	1	1	1	0.0124	15607	tr|A0A394DCL3|A0A394DCL3_LUPAN	Uncharacterized protein OS=Lupinus angustifolius OX=3871 GN=TanjilG_08201 PE=3 SV=1	2.6962e+06	81703	nucl
105_1	tr|A0A1J7IPV5|A0A1J7IPV5_LUPAN	10.7127	NA	73893.7	DGSQSTTYEHGFR;TQLPYDYYYLK;YFINNHLSFR	1;1;1	3	4	0.0529	29342;28795;28792;23936	tr|A0A072TLT0|A0A072TLT0_MEDTR;tr|A0A445BP50|A0A445BP50_ARAHY;tr|A0A371I383|A0A371I383_MUCPR;tr|A0A444XD67|A0A444XD67_ARAHY	Transmembrane 9 superfamily member OS=Lupinus angustifolius OX=3871 GN=TanjilG_18129 PE=3 SV=1	1.75793e+06	76431.7	plas
40_1	tr|A0A1J7IVH7|A0A1J7IVH7_LUPAN	3.1014	NA	108662	LITGSIELK;QAAAVNFK;TNDLLLDLK;VLGVADISVDVAR	0;0;0;1	1	1	0.0403	13995;9569;16465;26020	-	Importin N-terminal domain-containing protein OS=Lupinus angustifolius OX=3871 GN=TanjilG_05499 PE=4 SV=1	443491	9641.11	plas
2_1	tr|A0A1L3F1E6|A0A1L3F1E6_BRAJP	6.95794	NA	51396.5	AHGGYSVFAGVGER;FTQAGSEVSALLGR;VGLTGLTVAEHFR	1;1;0	2	2	0.0854	28870;29705;28676;28678	tr|A0A1X3FXP8|A0A1X3FXP8_9BRAD	ATP synthase subunit beta OS=Bradyrhizobium japonicum OX=375 GN=atpD PE=3 SV=1	600416	21443.4	cyto
16_2	tr|A0A1S2X989|A0A1S2X989_CICAR	2.96959	NA	75476.3	AVVTVPAYFNDSQR;DIDEVILVGGSTR;LSIKDIDEVILVGGSTR	0;0;1	1	1	0.0439	32017;25871;36467	tr|Q1SKX2|Q1SKX2_MEDTR;sp|Q02028|HSP7S_PEA	stromal 70 kDa heat shock-related protein, chloroplastic OS=Cicer arietinum OX=3827 GN=LOC101499290 PE=3 SV=1	0	0	chlo
182_2	tr|A0A1S2XBB3|A0A1S2XBB3_CICAR	4.39681	NA	103256	ELGTCDLYPQSLK;FDLAIQLGR;GVNCVDYFTGGDKPYLITGSDDHTAK;IWNLGSPDPNFTLDAHQK;SVRPTFSAER;VFEAHTDYIR;VSEIVAIWR;VVIGYDEGTIMVK;VWAIGYLK	0;0;0;0;1;0;0;0;0	1	1	0.1272	31706;16104;41697;41698;37858;37856;20440;23973;23972;17518;17521;29810;13089	-	Coatomer subunit beta' OS=Cicer arietinum OX=3827 GN=LOC101502055 PE=3 SV=1	918488	19967.1	nucl
209_1	tr|A0A1S2XDB8|A0A1S2XDB8_CICAR	4.38738	NA	61326.4	DPHGNVQVAK;FASVYSEVQNSR	1;1	2	2	0.0391	17186;28315	tr|A0A1S2YNV5|A0A1S2YNV5_CICAR;tr|G7JKF2|G7JKF2_MEDTR;tr|A0A445EL27|A0A445EL27_ARAHY;tr|Q2HTG9|Q2HTG9_MEDTR	Pyrophosphate--fructose 6-phosphate 1-phosphotransferase subunit beta OS=Cicer arietinum OX=3827 GN=LOC101514175 PE=3 SV=1	3.04291e+06	95091	cyto
12_8	tr|A0A1S2XEL7|A0A1S2XEL7_CICAR	8.79363	NA	89836.6	AAHFEESMK;DFSTAILER;EIDIGVPDEIGR;ELQETVQYPVEHPEK;ETVVEVPNVSWDDIGGLENVK;GILLYGPPGSGK;IVSQLLTLMDGLK;KGDLFLVR;LDQLIYIPLPDEDSR;LGDVVSVHQCPDVK;LSDEVDLER;LVVDEAVNDDNSVVAMHPQTMEK;NAPSIIFIDEIDSIAPK;VLNQLLTEMDGMSAK;YQAFAQTLQQSR;YTQGFSGADITEICQR	0;0;1;0;0;0;0;0;0;0;0;1;0;0;0;0	2	2	0.2723	16600;16680;25978;35661;35659;39648;20780;29561;30017;13028;35213;32244;32239;17610;40756;35845;34029;29835;35866	-	cell division cycle protein 48 homolog OS=Cicer arietinum OX=3827 GN=LOC101502173 PE=4 SV=1	3.59895e+06	81794.4	cyto
75_5	tr|A0A1S2XFZ1|A0A1S2XFZ1_CICAR	4.39681	NA	107384	GPMLLGVK;INPLVPVDLVIDHSVQVDVAR;NMLVVPPGSGIVHQVNLEYLGR;QVEIPFKPAR;SDETVAMIEAYLR;SENAVQANMELEFQR;SGEDADTLGLTGR;SNLVGMGIIPLCFK;VLLQDFTGVPAVVDLACMR	0;0;0;0;0;0;1;0;0	1	1	0.1372	8289;39644;39643;40021;40097;21724;31156;31494;35154;34969;25318;32173;38451	-	Aconitate hydratase OS=Cicer arietinum OX=3827 GN=LOC101507957 PE=3 SV=1	1.03095e+07	177750	chlo
35_3	tr|A0A1S2XIN0|A0A1S2XIN0_CICAR	8.631	NA	49863.9	ADLNVPLDDNQNITDDTR;AQGLSVGSSLVEEDK;ELDYLVGAVSSPK;FAVGTEAIAK;GVSLLLPSDVVIADK;GVTTIIGGGDSVAAVEK;HLIQNGAK;TFNEALDTTK;TIIWNGPMGVFEFDK;TIIWNGPMGVFEFDKFAVGTEAIAK;VILSSHLGRPK	0;0;1;0;0;0;0;1;0;0;0	2	6	0.2756	39287;39270;39268;39285;39289;30496;25974;25976;25977;12125;30845;30844;32173;32172;7701;17302;17301;17303;35795;35552;44450;44449;20137	-	Phosphoglycerate kinase OS=Cicer arietinum OX=3827 GN=LOC101506903 PE=3 SV=1	2.0008e+08	6.25251e+06	chlo
116_1	tr|A0A1S2XJR3|A0A1S2XJR3_CICAR	3.12311	NA	84464.5	GMLTGPVTILNWSFVR;KSGQAHYLDWAVHSFR;YGAGIGPGVYDIHSPR	0;1;0	1	1	0.0627	36321;37739;33972	-	5-methyltetrahydropteroyltriglutamate-- homocysteine methyltransferase OS=Cicer arietinum OX=3827 GN=LOC101500594 PE=3 SV=1	0	0	cyto
403_1	tr|A0A1S2XK38|A0A1S2XK38_CICAR	4.39681	NA	82732.9	DQALELFSENK;EALDEFGKPWQLNEGDGAFYGPK;ESQIKDEVR;GKWPFWLSPR;MFAILLEHYK;NEASGALSGLTR;VYGISYPDQK	1;0;0;0;0;0;0	1	1	0.1182	25378;40743;40742;18707;24756;24972;21399;21159	-	threonine--tRNA ligase, mitochondrial 1 OS=Cicer arietinum OX=3827 GN=LOC101507141 PE=3 SV=1	1.92735e+06	39333.6	chlo
170_1	tr|A0A1S2XP36|A0A1S2XP36_CICAR	2.59006	NA	52070.8	IASYYEEYYK;LEEFGVSGSDAENVCYLR	0;1	1	1	0.0583	24534;39464	-	monodehydroascorbate reductase 4, peroxisomal OS=Cicer arietinum OX=3827 GN=LOC101503692 PE=4 SV=1	0	0	plas
2_1	tr|A0A1S2XQX3|A0A1S2XQX3_CICAR	6.55562	NA	43269.5	AAALNIVPTSTGAAK;ESPLDVIAINDTGGVK	1;1	2	2	0.0765	26164;33389	tr|A0A151QX09|A0A151QX09_CAJCA;tr|V7CUE1|V7CUE1_PHAVU;tr|A0A0L9U7S9|A0A0L9U7S9_PHAAN;tr|A0A4D6M9A9|A0A4D6M9A9_VIGUN;tr|A0A1S3TC21|A0A1S3TC21_VIGRR;tr|V5N8T6|V5N8T6_PHAVU;tr|A0A0S3RWE5|A0A0S3RWE5_PHAAN	Glyceraldehyde-3-phosphate dehydrogenase OS=Cicer arietinum OX=3827 GN=LOC101493610 PE=3 SV=1	478224	19129	chlo
19_1	tr|A0A1S2XRE3|A0A1S2XRE3_CICAR	3.27411	NA	55099.2	QIDTFGLFAK	1	1	1	0.0204	17323	tr|A0A0B2PDX3|A0A0B2PDX3_GLYSO;tr|A0A0B2NWW5|A0A0B2NWW5_GLYSO;tr|A0A0B2SX27|A0A0B2SX27_GLYSO;tr|A0A445DFR9|A0A445DFR9_ARAHY;tr|A0A2K3MEA9|A0A2K3MEA9_TRIPR;tr|V7B397|V7B397_PHAVU;tr|A0A4D6MV46|A0A4D6MV46_VIGUN;tr|A0A1J7GWD8|A0A1J7GWD8_LUPAN;tr|A0A0L9VTH0|A0A0L9VTH0_PHAAN;tr|A0A2K3N7F6|A0A2K3N7F6_TRIPR;sp|Q8L884|LAX4_MEDTR;tr|A0A444ZP00|A0A444ZP00_ARAHY;tr|A0A371EIN4|A0A371EIN4_MUCPR;tr|A0A445AKD6|…	auxin transporter-like protein 2 OS=Cicer arietinum OX=3827 GN=LOC101505743 PE=4 SV=1	113339	12593.2	plas
82_3	tr|A0A1S2XRW4|A0A1S2XRW4_CICAR	4.3155	NA	41678	AEYDESGPSIVHR;AGFAGDDAPR;DLYGNIVLSGGSTMFPGIADR;IWHHTFYNELR;TYELPDGQVITIGAER;VAPEEHPVLLTEAPLNPK;YPIEHGIVSNWDDMEK	0;0;0;0;1;0;0	1	1	0.2785	28442;28441;11066;40930;30396;35683;38394;38395;38393;38332;38331	tr|G7KVE1|G7KVE1_MEDTR;tr|A0A1S3E8T8|A0A1S3E8T8_CICAR;sp|P46258|ACT3_PEA;tr|P94096|P94096_PEA;tr|A0A0A1E7Y8|A0A0A1E7Y8_PEA	actin-3 OS=Cicer arietinum OX=3827 GN=ACTIN PE=3 SV=1	1.05409e+06	43920.3	cysk
164_1	tr|A0A1S2XST0|A0A1S2XST0_CICAR	3.83642	NA	176219	ASDSANLDSAAELLIR	1	1	1	0.0099	29970	tr|A0A4D6M9G7|A0A4D6M9G7_VIGUN;tr|A0A368UIE9|A0A368UIE9_SOYBN;tr|A0A445CLY7|A0A445CLY7_ARAHY;tr|A0A0S3RX11|A0A0S3RX11_PHAAN;tr|A0A445LAT6|A0A445LAT6_GLYSO;tr|A0A444YHX7|A0A444YHX7_ARAHY;tr|Q2HW53|Q2HW53_MEDTR;tr|A0A0L9U7D8|A0A0L9U7D8_PHAAN;tr|A0A4P1RPC9|A0A4P1RPC9_LUPAN;tr|A0A445LC31|A0A445LC31_GLYSO;tr|A0A0B2RDB7|A0A0B2RDB7_GLYSO;tr|A0A368UIE4|A0A368UIE4_SOYBN	ferredoxin-dependent glutamate synthase, chloroplastic OS=Cicer arietinum OX=3827 GN=LOC101506279 PE=4 SV=1	276184	3138.46	chlo
27_1	tr|A0A1S2XSU7|A0A1S2XSU7_CICAR	4.39681	NA	78736.3	EINSVNDNPLIDVSR	1	1	1	0.0207	34070	tr|I6NIW9|I6NIW9_MEDSF;tr|A0A2I5K3S5|A0A2I5K3S5_ASTME;tr|J3JR97|J3JR97_MEDSF;tr|V7BET8|V7BET8_PHAVU;sp|Q04593|PAL2_PEA;tr|A0A1J7H2B7|A0A1J7H2B7_LUPAN;tr|A0A151SE54|A0A151SE54_CAJCA;tr|A0PBZ3|A0PBZ3_LOTJA;tr|J3JR92|J3JR92_MEDSA;tr|I6NIC4|I6NIC4_MEDSA;tr|A0A396H7I3|A0A396H7I3_MEDTR;tr|A0A371EMK1|A0A371EMK1_MUCPR;tr|V7BGY4|V7BGY4_PHAVU;tr|A0A4P1R8T6|A0A4P1R8T6_LUPAN;tr|A0A2Z6LP97|A0A2Z6LP97_TRISU;tr…	Phenylalanine ammonia-lyase OS=Cicer arietinum OX=3827 GN=LOC101496077 PE=3 SV=1	196145	5029.37	chlo
112_1	tr|A0A1S2XUM1|A0A1S2XUM1_CICAR	2.45174	NA	58295.1	SASNIIFFNGLR	1	1	1	0.0235	22771	tr|A0A444YPS1|A0A444YPS1_ARAHY;tr|A0A4D6M9N6|A0A4D6M9N6_VIGUN;tr|A0A0R0KX47|A0A0R0KX47_SOYBN;tr|A0A445FIU3|A0A445FIU3_GLYSO;tr|V7CXM4|V7CXM4_PHAVU;tr|I1JQ57|I1JQ57_SOYBN;tr|A0A0B2RMW3|A0A0B2RMW3_GLYSO;tr|A0A445CQR7|A0A445CQR7_ARAHY;tr|A0A371FBN4|A0A371FBN4_MUCPR	lysosomal Pro-X carboxypeptidase-like OS=Cicer arietinum OX=3827 GN=LOC101495097 PE=4 SV=1	0	0	vacu
352_1	tr|A0A1S2XWL1|A0A1S2XWL1_CICAR	4.3155	NA	45203.9	LHGGTPANFLDVGGNASEGQVVEAFK	1	1	1	0.0618	43605	tr|A0A0B2SVQ0|A0A0B2SVQ0_GLYSO;tr|A0A392MZ57|A0A392MZ57_9FABA;tr|I1LYN0|I1LYN0_SOYBN;tr|A0A445HF47|A0A445HF47_GLYSO;tr|A0A2Z6P1D1|A0A2Z6P1D1_TRISU;tr|A0A394DF95|A0A394DF95_LUPAN;tr|A0A445EGP6|A0A445EGP6_ARAHY;tr|A0A445AFA1|A0A445AFA1_ARAHY;tr|A5HIG2|A5HIG2_9FABA;tr|A0A1J7HMP4|A0A1J7HMP4_LUPAN;tr|I3SMU1|I3SMU1_LOTJA	Succinate--CoA ligase [ADP-forming] subunit beta, mitochondrial OS=Cicer arietinum OX=3827 GN=LOC101493504 PE=3 SV=1	863698	25402.9	mito
574_1	tr|A0A1S2XXX1|A0A1S2XXX1_CICAR	4.3155	NA	47425.3	DISSTTPQYVTQIK	1	1	1	0.0316	32380	-	basic 7S globulin-like OS=Cicer arietinum OX=3827 GN=LOC101509822 PE=3 SV=1	4.62487e+06	256937	chlo
120_1	tr|A0A1S2XY75|A0A1S2XY75_CICAR	6.24622	NA	63027.7	TDTIIADFGESAIGR;TEEYSHTAVNK	1;1	2	2	0.0468	31984;22855	-	alkaline/neutral invertase CINV2 OS=Cicer arietinum OX=3827 GN=LOC101512400 PE=4 SV=1	1.23462e+06	33368.2	nucl
286_1	tr|A0A1S2XYA2|A0A1S2XYA2_CICAR	2.45174	NA	64731.1	VITGFLLR	1	1	1	0.0141	9463	tr|A0A072VPJ5|A0A072VPJ5_MEDTR	putative CCA tRNA nucleotidyltransferase 2 OS=Cicer arietinum OX=3827 GN=LOC101495220 PE=3 SV=2	15871.4	428.958	chlo
600_1	tr|A0A1S2XYX0|A0A1S2XYX0_CICAR	4.39681	NA	85043.5	SAIMTTAYVHDNTIKPLK	1	1	1	0.0229	37580	-	subtilisin-like protease SBT1.3 OS=Cicer arietinum OX=3827 GN=LOC101493415 PE=3 SV=1	0	0	cyto
567_1	tr|A0A1S2XZ20|A0A1S2XZ20_CICAR	2.01089	NA	97873.2	IHEFLGK	1	1	1	0.0082	9360	tr|G7ID71|G7ID71_MEDTR	Lipoxygenase OS=Cicer arietinum OX=3827 GN=LOC101495975 PE=3 SV=1	584313	11686.3	cyto
68_1	tr|A0A1S2XZS9|A0A1S2XZS9_CICAR	2.45174	NA	65478	AISLLAPVMGAEITCSK;ILSPDLAIQHILPCVK	1;0	1	1	0.0562	32128;32735	-	serine/threonine-protein phosphatase 2A 65 kDa regulatory subunit A beta isoform OS=Cicer arietinum OX=3827 GN=LOC101504161 PE=4 SV=1	0	0	chlo
231_1	tr|A0A1S2XZX9|A0A1S2XZX9_CICAR	2.60984	NA	116574	LLPLYTLALTK;QAASEIPSKPLPLVR;QHLELLLESIPTMFQSNR;TSESAFGAAIK	0;0;1;0	1	1	0.0511	23823;32787;33020;38862;17811	tr|A0A151TQ51|A0A151TQ51_CAJCA	protein transport protein Sec24-like At4g32640 OS=Cicer arietinum OX=3827 GN=LOC101494897 PE=4 SV=1	0	0	chlo
221_1	tr|A0A1S2Y0D9|A0A1S2Y0D9_CICAR	4.07533	NA	134658	IHQETFGK;LFPIIVR	1;1	2	2	0.0124	13453;9878	tr|A0A445F9Q7|A0A445F9Q7_GLYSO;tr|A0A396IH67|A0A396IH67_MEDTR;tr|G7JFE1|G7JFE1_MEDTR;tr|A0A371GBI0|A0A371GBI0_MUCPR;tr|A0A445IUJ4|A0A445IUJ4_GLYSO;tr|A0A396KC68|A0A396KC68_MEDTR;tr|A0A445BDU9|A0A445BDU9_ARAHY;tr|A0A072VSV4|A0A072VSV4_MEDTR;tr|A0A4P1RL07|A0A4P1RL07_LUPAN;tr|A0A445IUN2|A0A445IUN2_GLYSO	spliceosome-associated protein 130 A OS=Cicer arietinum OX=3827 GN=LOC101497519 PE=4 SV=1	479804	7496.94	cyto
62_4	tr|A0A1S2Y0I0|A0A1S2Y0I0_CICAR	3.12311	NA	50374.9	ALTVPELTQQMWDAK;AVLMDLEPGTMDSVR;EVDEQMINVQNK;FPGQLNSDLR;KLAVNLIPFPR;LAVNLIPFPR;LHFFMVGFAPLTSR;MMLTFSVFPSPK;NSSYFVEWIPNNVK;VSEQFTAMFR;YQGNNDLQLER	0;0;0;0;0;0;0;0;0;0;1	1	1	0.2768	35470;34091;27964;17610;17612;22521;17333;17334;33268;33601;33600;27075;34627;34645;21099;25169	tr|A0A2Z6BDF7|A0A2Z6BDF7_GLYUR	Tubulin beta chain OS=Cicer arietinum OX=3827 GN=LOC101495326 PE=3 SV=1	1.2415e+06	56431.8	nucl
547_1	tr|A0A1S2Y0L3|A0A1S2Y0L3_CICAR	2.59006	NA	40181.6	VYFATLNNGK	1	1	1	0.0275	16811	-	PTI1-like tyrosine-protein kinase 3 OS=Cicer arietinum OX=3827 GN=LOC101494063 PE=3 SV=1	374396	14975.8	chlo
459_1	tr|A0A1S2Y1U7|A0A1S2Y1U7_CICAR	2.43548	NA	130058	IVPGSLPSPVEGPIILIVNK	1	1	1	0.0169	37759	tr|A0A3Q7XPH7|A0A3Q7XPH7_CICAR	phosphoglucan, water dikinase, chloroplastic isoform X1 OS=Cicer arietinum OX=3827 GN=LOC101503946 PE=4 SV=1	0	0	chlo
36_10	tr|A0A1S2Y325|A0A1S2Y325_CICAR	4.39681	NA	104645	AAHLVDSTNQVGHFQK;ADGFAGVFPEHK;ADGFAGVFPEHKYEIVK;ADIGIAVADATDAAR;ALNLGVNVK;DASISALPVDELIEK;ELSEIAEQAK;EVHFLPFNPVDK;EVHFLPFNPVDKR;EYVILLAAR;GAPEQIINLCNCK;GHVESVVK;HICGMTGDGVNDAPALK;IPIEEVFEQLK;KADIGIAVADATDAAR;KGEIEAVVIATGVHTFFGK;KHICGMTGDGVNDAPALK;LLEGDPLSVDQSALTGESLPVTK;LSQQGAITK;TENQDAIDAAIVGMLADPK;TGTLTLNK	0;0;0;0;0;0;0;0;0;0;1;0;0;0;0;0;0;0;0;0;0	1	1	0.245	34798;34797;24784;24783;24787;36530;29519;12280;32937;19208;29864;29862;29861;32912;32911;16561;31579;9747;35030;35031;27039;32353;32352;37443;37441;37440;36464;36462;36299;39934;39933;12953;37314;37161;37313;9544	-	Plasma membrane ATPase OS=Cicer arietinum OX=3827 GN=LOC101514586 PE=3 SV=1	704690	13817.5	plas
453_1	tr|A0A1S2Y341|A0A1S2Y341_CICAR	3.27411	NA	52349.3	VTVPLNADVYQSSSDKPSDGDFR	1	1	1	0.0478	43068	-	glucan endo-1,3-beta-glucosidase 5 OS=Cicer arietinum OX=3827 GN=LOC101496323 PE=3 SV=1	1.17125e+06	50923.9	chlo
362_1	tr|A0A1S2Y3L8|A0A1S2Y3L8_CICAR	3.12311	NA	89788.3	TPTIFLLGAQDLR	1	1	1	0.0158	27915	tr|A0A1S2Y1R5|A0A1S2Y1R5_CICAR;tr|A0A1S2Y1S6|A0A1S2Y1S6_CICAR;tr|A0A1S2Y302|A0A1S2Y302_CICAR;tr|A0A0R0HYJ0|A0A0R0HYJ0_SOYBN;tr|A0A445IFS8|A0A445IFS8_GLYSO;tr|A0A0B2PR75|A0A0B2PR75_GLYSO;tr|I1L7C1|I1L7C1_SOYBN	acylamino-acid-releasing enzyme isoform X2 OS=Cicer arietinum OX=3827 GN=LOC101502347 PE=4 SV=1	0	0	chlo
522_1	tr|A0A1S2Y4S1|A0A1S2Y4S1_CICAR	4.39681	NA	18893.7	FQVGDHLVWK	1	1	1	0.0562	23256	tr|A0A445B4U9|A0A445B4U9_ARAHY;tr|A0A444X5Z5|A0A444X5Z5_ARAHY	early nodulin-like protein 3 OS=Cicer arietinum OX=3827 GN=LOC101505878 PE=4 SV=1	924054	92405.4	extr
249_3	tr|A0A1S2Y5E7|A0A1S2Y5E7_CICAR	4.3155	NA	80613.5	EYGITAPETK;GIVNNETLGYFIGR;IKEYGITAPETK;LFYIPSFK;LPFAAAQIGQAFR	0;1;0;0;0	1	1	0.0653	15980;31626;25151;12322;26291	tr|A0A072USM8|A0A072USM8_MEDTR;tr|A0A072UUT9|A0A072UUT9_MEDTR;tr|A0A445D9W9|A0A445D9W9_ARAHY;tr|A0A072U6L4|A0A072U6L4_MEDTR;tr|A0A396IN48|A0A396IN48_MEDTR;tr|A0A396GU03|A0A396GU03_MEDTR	glycine--tRNA ligase, mitochondrial 1-like OS=Cicer arietinum OX=3827 GN=LOC101510708 PE=4 SV=1	3.00316e+06	61289	chlo_mito
79_4	tr|A0A1S2Y6I1|A0A1S2Y6I1_CICAR	5.14318	NA	60518.8	DQIGSFYYFPSLAFHK;LPFADGILINGR;QYLGQQFYMR	1;1;0	2	2	0.0699	34329;21233;23102	-	L-ascorbate oxidase homolog OS=Cicer arietinum OX=3827 GN=LOC101510707 PE=4 SV=1	1.70565e+06	63172.1	extr
96_3	tr|A0A1S2Y808|A0A1S2Y808_CICAR	4.39681	NA	61118.2	AAGGFGGIR;LPIPDGILINGR;QYLGQQFYLR;YAINSVSYVAPDTPLK	0;1;0;0	1	2	0.0858	7994;24888;24915;26084;34649	-	L-ascorbate oxidase homolog OS=Cicer arietinum OX=3827 GN=LOC101492328 PE=4 SV=1	200750	7721.16	extr
191_2	tr|A0A1S2Y835|A0A1S2Y835_CICAR	4.3155	NA	56812.3	APGVQTPVIVR;DEEVNYFPSR;FDFDPLDVTK;FHWKPTCGVK;FPDMVHALKPNPK;FSTVIHER;GFFEVTHDVSHLTCADFLR;GPILLEDYHLVEK;SHIQENWR;TWPEDIIPLQPVGR	0;0;0;0;0;0;0;0;0;1	1	8	0.2358	17220;17221;17217;17254;17222;17253;21987;21990;21988;21993;22025;19691;22147;30241;11448;11443;11447;11442;41337;41338;41336;30831;30833;30834;30832;14378;33222;33220;33219;33226;33224;33221;33225;33223	-	Catalase OS=Cicer arietinum OX=3827 GN=LOC101513499 PE=3 SV=1	2.02565e+06	72344.6	pero
219_1	tr|A0A1S2Y9L1|A0A1S2Y9L1_CICAR	7.58478	NA	68906.5	DFLFGLDGK;DFLFGLDGKR;YPIFGGWK	1;1;1	3	3	0.0293	12236;17314;10868	-	Dolichyl-diphosphooligosaccharide--protein glycosyltransferase subunit 1 OS=Cicer arietinum OX=3827 GN=LOC101502563 PE=3 SV=1	113308	2905.33	plas
210_1	tr|A0A1S2Y9R7|A0A1S2Y9R7_CICAR	3.12311	NA	60964	ALQAGTSHNLGQNFSR;DLPLLINQWANVTR;DVSSGSVVISR;EASHVEGFSPELALVTIGGGK	0;0;1;0	1	1	0.1146	34701;34700;33866;15857;40036;40037	tr|A0A2K3PF09|A0A2K3PF09_TRIPR	proline--tRNA ligase, chloroplastic/mitochondrial OS=Cicer arietinum OX=3827 GN=LOC101501703 PE=3 SV=1	883868	25253.4	mito
36_11	tr|A0A1S2YAJ4|A0A1S2YAJ4_CICAR	4.39681	NA	104677	AAHLVDSTNQVGHFQK;ADGFAGVFPEHK;ADGFAGVFPEHKYEIVK;ADIGIAVADATDAAR;ALNLGVNVK;DAAVSALPVDELIEK;ELSEIAEQAK;EVHFLPFNPVDK;EVHFLPFNPVDKR;GHVESVVK;HDSAETITR;HICGMTGDGVNDAPALK;IPVEEVFEQLK;KGEIEAVVIATGVHTFFGK;KHICGMTGDGVNDAPALK;LGMGTNMYPSSSLLGQSK;LSQQGAITK;MITGDQLAIAK;TENQDAIDAAIVGMLADPK;TGTLTLNK;TLHGLQPPETTNIFNDK	0;0;0;0;0;0;0;0;0;0;0;0;0;0;0;0;0;0;0;0;1	1	2	0.2545	34798;34797;24784;24783;24787;36530;29519;12280;32524;19208;29864;29862;29861;32912;32911;9747;15962;35030;35031;26587;37443;37441;37440;36464;36462;36299;36496;12953;20841;37314;37161;37313;9544;36713;36711	-	Plasma membrane ATPase OS=Cicer arietinum OX=3827 GN=LOC101497867 PE=3 SV=1	1.42368e+06	27915.3	plas
11_3	tr|A0A1S2YDB4|A0A1S2YDB4_CICAR	8.631	NA	47901.3	GLAYDISDDQQDITR;IVDTFPGQSIDFFGALR;LLEYGNMLVQEQENVK;MGINPIMMSAGELESGNAGEPAK;VPLILGIWGGK;YLSEAALGDANQDAIK	1;0;0;0;0;1	2	2	0.2243	34839;37510;38052;42152;17860;34366	-	ribulose bisphosphate carboxylase/oxygenase activase 2, chloroplastic OS=Cicer arietinum OX=3827 GN=LOC101512000 PE=4 SV=1	3.70443e+06	161062	chlo
394_1	tr|A0A1S2YEA3|A0A1S2YEA3_CICAR	2.60984	NA	110445	LDEFLNQLR	1	1	1	0.0092	20361	tr|A0A445DVI1|A0A445DVI1_ARAHY;tr|A0A445KS29|A0A445KS29_GLYSO;tr|A0A1S3UTR3|A0A1S3UTR3_VIGRR;tr|A0A444ZZV1|A0A444ZZV1_ARAHY;tr|G7LIV7|G7LIV7_MEDTR;tr|A0A0L9THA6|A0A0L9THA6_PHAAN;tr|A0A0R0K5X3|A0A0R0K5X3_SOYBN;tr|A0A151TKH6|A0A151TKH6_CAJCA;tr|A0A445J911|A0A445J911_GLYSO;tr|A0A4D6L9Q9|A0A4D6L9Q9_VIGUN;tr|V7CQ38|V7CQ38_PHAVU;tr|A0A4P1RFL4|A0A4P1RFL4_LUPAN;tr|A0A392QFD1|A0A392QFD1_9FABA;tr|A0A0S3QX8…	DExH-box ATP-dependent RNA helicase DExH10 OS=Cicer arietinum OX=3827 GN=LOC101505143 PE=4 SV=1	396166	6602.77	cyto
18_9	tr|A0A1S2YEC8|A0A1S2YEC8_CICAR	7.2531	NA	73486.9	DAGVIAGLNVAR;DGKPYIQVK;DYFDGKEPNK;EAEEFAEEDK;EAEEFAEEDKK;EALEWLDDNQSVEK;EALEWLDDNQSVEKEDYEEK;EVEAVCNPIITAVYQR;FDLSGIPPAPR;FEELNNDLFR;IINEPTAAAIAYGLDKK;ITPSWVAFTDSER;LKEVEAVCNPIITAVYQR;NGHVEIIANDQGNR;VFSPEEISAMILTK	0;0;0;0;0;0;1;0;0;0;0;0;0;0;1	2	4	0.2384	20665;16556;16559;22691;22138;26356;26357;33947;40380;36039;21175;21172;21173;25474;25475;35221;31401;38305;31975;31974;32459;32681;32679	-	luminal-binding protein OS=Cicer arietinum OX=3827 GN=LOC101513614 PE=3 SV=1	858082	21452	E.R.
22_1	tr|A0A1S2YEG6|A0A1S2YEG6_CICAR	2.25834	NA	30901.2	EQDVSLGANK;TLYGKFHGGANFVAPGYTK	0;1	1	1	0.1003	13945;39265	-	probable aquaporin PIP-type 7a OS=Cicer arietinum OX=3827 GN=LOC101511778 PE=3 SV=1	2.22183e+06	246870	plas
266_1	tr|A0A1S2YEQ2|A0A1S2YEQ2_CICAR	6.39722	NA	30792.1	QALGTAAQNDK;SLGAAIIFNR	1;1	2	2	0.0734	16385;14017	-	probable aquaporin PIP1-2 OS=Cicer arietinum OX=3827 GN=LOC101496879 PE=3 SV=1	1.56378e+07	1.56378e+06	plas
243_3	tr|A0A1S2YG77|A0A1S2YG77_CICAR	4.3155	NA	52410.2	GQVALVPGSAFGDDTCIR;IQSQFTSGASSISQK;LGYIAGPK	0;1;0	1	1	0.0851	37202;32066;5508	-	bifunctional aspartate aminotransferase and glutamate/aspartate-prephenate aminotransferase OS=Cicer arietinum OX=3827 GN=LOC101498423 PE=4 SV=1	1.75688e+06	60582.2	chlo
266_1	tr|A0A1S2YGI4|A0A1S2YGI4_CICAR	3.83642	NA	73527.6	AEEILAQFAGK	1	1	1	0.0166	17644	tr|A0A072TSZ4|A0A072TSZ4_MEDTR;tr|A0A2K3P7T4|A0A2K3P7T4_TRIPR;tr|A0A2Z6N2L9|A0A2Z6N2L9_TRISU	Signal recognition particle subunit SRP72 OS=Cicer arietinum OX=3827 GN=LOC101504832 PE=3 SV=1	540171	12861.2	nucl
267_2	tr|A0A1S2YHH9|A0A1S2YHH9_CICAR	4.3155	NA	50002	LQAGYLFPEIAR;SHALSTIEGYSGYGAEQGEKPLR;THVVTTPGSGFGPGGEGFVR	0;0;1	1	2	0.1198	25981;42825;42826;38453;38454	-	LL-diaminopimelate aminotransferase, chloroplastic OS=Cicer arietinum OX=3827 GN=LOC101497433 PE=3 SV=1	4.45122e+06	164860	chlo
127_1	tr|A0A1S2YI03|A0A1S2YI03_CICAR	4.39681	NA	43809.7	VAPLTHAVGNVLK	1	1	1	0.0323	26208	sp|P21727|TPT_PEA;tr|I1KLP7|I1KLP7_SOYBN;tr|A0A445DQX8|A0A445DQX8_ARAHY;tr|A0A072UMI3|A0A072UMI3_MEDTR;tr|A0A4D6L7C2|A0A4D6L7C2_VIGUN;tr|A0A1S3UTV3|A0A1S3UTV3_VIGRR;tr|A0A2Z6NNP1|A0A2Z6NNP1_TRISU;tr|A0A371EGI2|A0A371EGI2_MUCPR;tr|I3S7L3|I3S7L3_MEDTR;tr|A0A1J7H6T5|A0A1J7H6T5_LUPAN;tr|V7CME2|V7CME2_PHAVU;tr|A0A445JZ52|A0A445JZ52_GLYSO;tr|A0A1J7HC31|A0A1J7HC31_LUPAN;tr|A0A151RHD8|A0A151RHD8_CAJCA;tr…	triose phosphate/phosphate translocator, chloroplastic OS=Cicer arietinum OX=3827 GN=LOC101491269 PE=4 SV=1	705832	54294.8	chlo
46_6	tr|A0A1S2YIZ5|A0A1S2YIZ5_CICAR	2.19831	NA	110056	AGMSYFHETIWK;DITPDDKQELDEALQR;DSYITTLNVLQAYTLK;FTAATLEHGMHPPVSPKPEWR;GGGPTHLAILSQPPDTIHGSLR;LEELGNMLTGLDAGDSIVIAK;LVEYDALLLDR;QELDEALQR;QEVMIGYSDSGK;RQEWLLSELSGK;SLLLQVAGHK;TPPTPQDEMR;VTIDLVEMVFAK	0;0;0;0;0;0;0;0;0;0;1;0;0	1	1	0.1812	30513;36324;36322;35846;40066;39198;39202;39201;38877;26231;18633;26525;29984;17241;21815;28148	-	phosphoenolpyruvate carboxylase OS=Cicer arietinum OX=3827 GN=LOC101510288 PE=3 SV=1	1.14588e+06	16606.9	cyto
8_1	tr|A0A1S2YJN8|A0A1S2YJN8_CICAR	3.83642	NA	61234.3	TLDPNDVQNEK	1	1	1	0.0205	20751	tr|A0A445E374|A0A445E374_ARAHY	synaptotagmin-2-like OS=Cicer arietinum OX=3827 GN=LOC101496885 PE=4 SV=1	350090	10608.8	cyto
500_1	tr|A0A1S2YKB7|A0A1S2YKB7_CICAR	4.39681	NA	107256	IIDSGEQIGLK	1	1	1	0.0115	21284	tr|A0A3Q7YGC2|A0A3Q7YGC2_CICAR	phototropin-1-like isoform X1 OS=Cicer arietinum OX=3827 GN=LOC101492784 PE=4 SV=1	1.8355e+06	32776.7	nucl
278_1	tr|A0A1S2YKF7|A0A1S2YKF7_CICAR	4.3155	NA	55234.2	HGQSTWNAEGR;LNQTPGSPVAGGK	0;1	1	1	0.048	21494;20848	tr|A0A1S2YKF4|A0A1S2YKF4_CICAR;tr|A0A151TNM6|A0A151TNM6_CAJCA;tr|A0A445E4X6|A0A445E4X6_ARAHY;tr|A0A445AAC4|A0A445AAC4_ARAHY;tr|G7JKZ0|G7JKZ0_MEDTR	probable 2-carboxy-D-arabinitol-1-phosphatase isoform X1 OS=Cicer arietinum OX=3827 GN=LOC101505045 PE=4 SV=1	336325	11210.8	chlo
149_1	tr|A0A1S2YKM3|A0A1S2YKM3_CICAR	7.43861	NA	62019.1	DSTTIIADAASK;GYISPQFVTNPEK;LGLLSVTSGANPVSIK;VGAATETELEDR	1;0;1;0	2	2	0.0901	19550;29173;31675;23286	-	ruBisCO large subunit-binding protein subunit alpha, chloroplastic OS=Cicer arietinum OX=3827 GN=LOC101503231 PE=3 SV=1	4.38273e+06	128904	chlo
351_2	tr|A0A1S2YMB2|A0A1S2YMB2_CICAR	8.79363	NA	93656.2	AVEKEFEMALQDR;AVLDAATIAGLHPLR;EFEMALQDR;FIGTAGAASTMMNPK;GSGPDAQDSGPDNK;LIHETTATALAYGIYK	0;0;0;0;1;1	2	3	0.086	32690;31613;19986;20610;31802;27045;34959;34958	-	heat shock 70 kDa protein 15 OS=Cicer arietinum OX=3827 GN=LOC101491477 PE=3 SV=1	1.42217e+06	28443.5	cyto
156_1	tr|A0A1S2YNG8|A0A1S2YNG8_CICAR	3.83642	NA	93282.9	LGFLAGLVPR	1	1	1	0.0122	13154	tr|A0A445I0C3|A0A445I0C3_GLYSO;tr|A0A2Z6PDT4|A0A2Z6PDT4_TRISU;tr|A0A4P1RE13|A0A4P1RE13_LUPAN;tr|A0A445HKL3|A0A445HKL3_GLYSO;tr|A0A445I081|A0A445I081_GLYSO;tr|A0A445A8H3|A0A445A8H3_ARAHY;tr|G7JIL4|G7JIL4_MEDTR;tr|B0BL94|B0BL94_LOTJA;tr|A0A445E2W3|A0A445E2W3_ARAHY;tr|A0A4D6LIS7|A0A4D6LIS7_VIGUN;tr|A0A1S3TJQ2|A0A1S3TJQ2_VIGRR;tr|A0A151TMK3|A0A151TMK3_CAJCA;tr|V7AEV2|V7AEV2_PHAVU;tr|Q8GSP7|Q8GSP7_LOT…	V-type proton ATPase subunit a OS=Cicer arietinum OX=3827 GN=LOC101490524 PE=3 SV=1	1.78035e+06	45649.9	chlo
148_2	tr|A0A1S2YNI9|A0A1S2YNI9_CICAR	3.27411	NA	43102.2	EAAWGLAR;IVDVLTEQNIVPGIK	0;1	1	1	0.0576	7471;33592	tr|A0A1S2YNM8|A0A1S2YNM8_CICAR	Fructose-bisphosphate aldolase OS=Cicer arietinum OX=3827 GN=LOC101497227 PE=3 SV=1	0	0	chlo
24_1	tr|A0A1S2YNZ7|A0A1S2YNZ7_CICAR	8.631	NA	44040.8	DKDLAHIEEHMK;GGDVSWHIHDER;MVPFAGWSMPIQYK;SLIALQGPLAAPVLQHLTK;TVLYDFHVANGGK	0;0;0;1;1	2	5	0.172	29253;26767;26766;34166;34167;38587;38588;27256;27252;27254	-	Aminomethyltransferase OS=Cicer arietinum OX=3827 GN=LOC101495700 PE=3 SV=1	6.25297e+06	240499	mito
219_2	tr|A0A1S2YPZ7|A0A1S2YPZ7_CICAR	2.7723	NA	53481.9	AIDNAEGLVK;FATNVSGVYAIGDVIPGPMLAHK;GTLGGTCLNVGCIPSK;ILGVHIMAPNAGELIHEAAIALQYDASSEDIAR;IVSSTGALALTEIPK;TPFTSGLNLDK	0;0;0;0;0;1	1	1	0.2147	12809;42335;33489;33469;46647;29814;29815;19556	-	dihydrolipoyl dehydrogenase, mitochondrial OS=Cicer arietinum OX=3827 GN=LOC101489871 PE=4 SV=1	6.33141e+06	197857	cyto
320_3	tr|A0A1S2YQ71|A0A1S2YQ71_CICAR	2.77468	NA	78669.1	GFYLYDDR;GGIIFWADSLGSK;IVGAHFFSPAHVMPLLEIVR;QQIFADLEK;SLVHIFFAQR;SMLIPLLQEDK	0;1;0;0;0;0	1	1	0.0983	16567;27235;39371;39369;18245;17581;22878;22877;25145;25670	-	peroxisomal fatty acid beta-oxidation multifunctional protein MFP2 OS=Cicer arietinum OX=3827 GN=LOC101492255 PE=4 SV=1	0	0	cyto
107_1	tr|A0A1S2YSW7|A0A1S2YSW7_CICAR	4.3155	NA	41522.4	NSVALDIVNFGEEDEGK	1	1	1	0.0434	36798	tr|A0A371IGU2|A0A371IGU2_MUCPR;tr|A0A2K3NH51|A0A2K3NH51_TRIPR;tr|A0A445HZB3|A0A445HZB3_GLYSO;tr|G7LC12|G7LC12_MEDTR;tr|A0A1S2YSV6|A0A1S2YSV6_CICAR;tr|C6T7C4|C6T7C4_SOYBN;tr|A0A392NED1|A0A392NED1_9FABA;tr|A0A371GCP7|A0A371GCP7_MUCPR;tr|A0A445HYD5|A0A445HYD5_GLYSO;tr|A0A392NG18|A0A392NG18_9FABA;tr|A0A1S3VLH8|A0A1S3VLH8_VIGRR;tr|I1J8K3|I1J8K3_SOYBN;tr|A0A3Q7XVE2|A0A3Q7XVE2_CICAR;tr|A0A4D6KX21|A0A4D6…	26S proteasome non-ATPase regulatory subunit 4 homolog isoform X3 OS=Cicer arietinum OX=3827 GN=LOC101496369 PE=4 SV=1	0	0	nucl
576_1	tr|A0A1S2YTH1|A0A1S2YTH1_CICAR	4.3155	NA	49104.3	QNCNAASLIFFLHR	1	1	1	0.0327	34536	tr|A0A2K3P0L4|A0A2K3P0L4_TRIPR	AP-1 complex subunit mu-2-like OS=Cicer arietinum OX=3827 GN=LOC101510970 PE=3 SV=1	2.84714e+06	105450	chlo
232_1	tr|A0A1S2YU98|A0A1S2YU98_CICAR	3.12311	NA	50216.6	IKPSVTHEPFK	1	1	1	0.0242	22981	tr|A0A445DYA9|A0A445DYA9_ARAHY;tr|A0A392MWR0|A0A392MWR0_9FABA;tr|A0A445A3H1|A0A445A3H1_ARAHY;tr|A0A2Z6LQI7|A0A2Z6LQI7_TRISU;tr|A0A072TQP2|A0A072TQP2_MEDTR;tr|A0A445DYC4|A0A445DYC4_ARAHY	homogentisate 1,2-dioxygenase OS=Cicer arietinum OX=3827 GN=LOC101499118 PE=4 SV=1	501384	22790.2	cyto
78_1	tr|A0A1S2YUX8|A0A1S2YUX8_CICAR	3.83642	NA	66395	IDHYLGK;QYLTEEQIFR	0;1	1	1	0.0291	7279;22438	-	Glucose-6-phosphate 1-dehydrogenase OS=Cicer arietinum OX=3827 GN=LOC101494735 PE=3 SV=1	403047	10893.1	chlo
518_1	tr|A0A1S2YZN3|A0A1S2YZN3_CICAR	4.3155	NA	45473.2	KPDFDAFIDPQK	1	1	1	0.0293	27207	-	Phosphoribulokinase OS=Cicer arietinum OX=3827 GN=LOC101503694 PE=3 SV=1	1.02752e+06	41100.6	chlo
255_2	tr|A0A1S2YZP7|A0A1S2YZP7_CICAR	3.27411	NA	60230	AIQAGEQLVR;LIAGSSEGGAAVFR;TISTYIDSFR;VFEIGPVFR	1;0;0;0	1	1	0.0799	15023;24739;19958;14186	-	aspartate--tRNA ligase 2, cytoplasmic-like OS=Cicer arietinum OX=3827 GN=LOC101508623 PE=3 SV=1	2.23193e+06	58735.1	cyto
442_2	tr|A0A1S2YZW8|A0A1S2YZW8_CICAR	4.39681	NA	89036.4	EIEGLPATALGLAAQSAVSK;ESPDWQTLSEAR;ETILALGGGK;FATVDLELHTK;LLNYNNYAEVSMATK;TQVIPPLPEDR	0;1;0;0;0;0	1	1	0.1	36747;36745;29197;13430;24753;34740;24472	-	probable cytosolic oligopeptidase A OS=Cicer arietinum OX=3827 GN=LOC101507357 PE=3 SV=1	734839	15634.9	chlo
411_1	tr|A0A1S2Z0W2|A0A1S2Z0W2_CICAR	2.03032	NA	116764	ALAETGGDLEK;EDLASKPENIR;LEDLALLEQPYIK;SQDFAAEVAAQTAAK	0;0;1;0	1	1	0.0463	18701;24696;32116;31377	tr|A0A1S2Z0W1|A0A1S2Z0W1_CICAR	Elongation factor Ts, mitochondrial OS=Cicer arietinum OX=3827 GN=LOC101504765 PE=3 SV=1	206799	3692.84	chlo
526_1	tr|A0A1S2Z2I8|A0A1S2Z2I8_CICAR	2.32899	NA	56422.9	CHTVIFATGATAK	1	1	1	0.0252	25936	tr|A0A151U2X8|A0A151U2X8_CAJCA	Thioredoxin reductase OS=Cicer arietinum OX=3827 GN=LOC101513349 PE=3 SV=1	1.41229e+06	52307	chlo
376_1	tr|A0A1S2Z4N3|A0A1S2Z4N3_CICAR	6.46628	NA	158330	EQGAQLSLLAK;SIYFLSWK	1;1	2	2	0.0131	20746;16415	tr|A0A4D6M3D9|A0A4D6M3D9_VIGUN;tr|A0A1S3V3Y0|A0A1S3V3Y0_VIGRR;tr|A0A445J1B1|A0A445J1B1_GLYSO;tr|I1L3K1|I1L3K1_SOYBN;tr|A0A0L9VIZ1|A0A0L9VIZ1_PHAAN;tr|V7C650|V7C650_PHAVU;tr|A0A0B2R1J0|A0A0B2R1J0_GLYSO;tr|A0A0R0FSW8|A0A0R0FSW8_SOYBN;tr|A0A1S3V3T5|A0A1S3V3T5_VIGRR;tr|A0A151T474|A0A151T474_CAJCA;tr|A0A4P1RBT3|A0A4P1RBT3_LUPAN;tr|A0A371EUT7|A0A371EUT7_MUCPR;tr|I1MQ84|I1MQ84_SOYBN;tr|A0A445D4U0|A0A445…	cleavage and polyadenylation specificity factor subunit 1 OS=Cicer arietinum OX=3827 GN=LOC101512932 PE=4 SV=1	69466.6	902.164	chlo
335_1	tr|A0A1S2Z565|A0A1S2Z565_CICAR	2.63994	NA	82001.2	FYSLLDPTYAK	1	1	1	0.015	24176	tr|A0A444YYQ4|A0A444YYQ4_ARAHY;tr|K7MIW7|K7MIW7_SOYBN;tr|V7C2Y8|V7C2Y8_PHAVU;tr|A0A1J7HS87|A0A1J7HS87_LUPAN;tr|A0A445J1Y0|A0A445J1Y0_GLYSO;tr|I1L3V7|I1L3V7_SOYBN;tr|G7KKA7|G7KKA7_MEDTR;tr|A0A0L9VI67|A0A0L9VI67_PHAAN;tr|A0A445J1R0|A0A445J1R0_GLYSO;tr|A0A445J1U5|A0A445J1U5_GLYSO;tr|G7KKA8|G7KKA8_MEDTR;tr|A0A1J7IAY5|A0A1J7IAY5_LUPAN;tr|A0A0B2QV05|A0A0B2QV05_GLYSO;tr|A0A445GLG3|A0A445GLG3_GLYSO;tr|A0…	dolichyl-diphosphooligosaccharide--protein glycosyltransferase subunit STT3B OS=Cicer arietinum OX=3827 GN=LOC101489932 PE=4 SV=1	8.5308e+06	218739	plas
123_3	tr|A0A1S2Z641|A0A1S2Z641_CICAR	8.79363	NA	66400.6	LDENLLIHWSGIQQR;NKLDENLLIHWSGIQQR;VTGVGILHYTNSK	1;1;0	2	3	0.0508	35628;35627;37983;28385;28409	-	monocopper oxidase-like protein SKU5 OS=Cicer arietinum OX=3827 GN=LOC101490477 PE=4 SV=1	182115	6504.12	plas
252_1	tr|A0A1S2Z6B6|A0A1S2Z6B6_CICAR	14.2094	NA	52607.2	AGAIYER;ENYGCEVVCFTADVGQGIK;EVGADAVSHGCTGK;HNVPVPVTK	1;1;1;1	4	4	0.1025	4278;40477;26240;11526	-	argininosuccinate synthase, chloroplastic OS=Cicer arietinum OX=3827 GN=LOC101489509 PE=3 SV=1	1.85166e+07	529047	chlo
221_1	tr|A0A1S2Z748|A0A1S2Z748_CICAR	4.3155	NA	122753	IPGVISASSFDGK	1	1	1	0.0115	22829	tr|A0A368UK08|A0A368UK08_SOYBN;tr|A0A4D6LJT7|A0A4D6LJT7_VIGUN;tr|A0A0R0H948|A0A0R0H948_SOYBN;tr|A0A4P1R9A2|A0A4P1R9A2_LUPAN;tr|A0A0L9V8D0|A0A0L9V8D0_PHAAN;tr|A0A445HJC1|A0A445HJC1_GLYSO;tr|A0A445A6Z6|A0A445A6Z6_ARAHY;tr|A0A445E1Z9|A0A445E1Z9_ARAHY;tr|A0A151TLT5|A0A151TLT5_CAJCA;tr|A0A445J4R3|A0A445J4R3_GLYSO;tr|A0A4P1R1L8|A0A4P1R1L8_LUPAN;tr|A0A445E214|A0A445E214_ARAHY;tr|A0A1J7H7L1|A0A1J7H7L1_LU…	protein transport protein SEC31 homolog B OS=Cicer arietinum OX=3827 GN=LOC101503285 PE=4 SV=1	1.29689e+06	31631.5	cyto
593_1	tr|A0A1S3DWA6|A0A1S3DWA6_CICAR	2.12497	NA	111189	QWATLNLVNISVYGNR	1	1	1	0.016	35901	-	probable leucine-rich repeat receptor-like serine/threonine-protein kinase At3g14840 OS=Cicer arietinum OX=3827 GN=LOC101511119 PE=4 SV=1	1.33735e+06	29718.9	plas
324_1	tr|A0A1S3E087|A0A1S3E087_CICAR	2.32875	NA	77829.9	LDDVIDLVVPR;QVDSAAVFHNASTR	1;0	1	1	0.0349	24095;31267	tr|A0A1S2XNC2|A0A1S2XNC2_CICAR;tr|A0A444ZNE3|A0A444ZNE3_ARAHY;tr|A0A445AJK4|A0A445AJK4_ARAHY;tr|P93325|P93325_MEDSA;tr|A0A1J7GDX7|A0A1J7GDX7_LUPAN	Delta-1-pyrroline-5-carboxylate synthase OS=Cicer arietinum OX=3827 GN=LOC101499756 PE=3 SV=1	228192	5070.93	chlo
42_1	tr|A0A1S3E7N7|A0A1S3E7N7_CICAR	7.1715	NA	85636.6	ALHNLFSIR;VHLDLPGK	1;1	2	2	0.0218	17431;10563	tr|A0A445BTM1|A0A445BTM1_ARAHY;tr|A0A2Z6MMB5|A0A2Z6MMB5_TRISU;tr|G8A378|G8A378_MEDTR;tr|A0A445C9U1|A0A445C9U1_ARAHY;tr|A0A2K3PID2|A0A2K3PID2_TRIPR	probable beta-D-xylosidase 7 OS=Cicer arietinum OX=3827 GN=LOC101512213 PE=4 SV=1	708130	15066.6	vacu
360_1	tr|A0A1S3E873|A0A1S3E873_CICAR	2.46502	NA	106294	QLGHNIDVVNNGAEAVRAVQR	1	1	1	0.0223	41424	tr|G7J964|G7J964_MEDTR;tr|A0A3Q7YAW6|A0A3Q7YAW6_CICAR	histidine kinase 5-like isoform X1 OS=Cicer arietinum OX=3827 GN=LOC101492661 PE=4 SV=1	0	0	nucl
247_1	tr|A0A1S3EDD1|A0A1S3EDD1_CICAR	4.39681	NA	109864	SLGFSYDWDR;TISVDEEPTIEQLR	0;1	1	1	0.0248	23789;33378	-	leucine--tRNA ligase, chloroplastic/mitochondrial OS=Cicer arietinum OX=3827 GN=LOC101493021 PE=3 SV=1	1.81135e+06	38539.5	chlo
421_1	tr|A0A1S3TB14|A0A1S3TB14_VIGRR	2.19831	NA	175732	LGQGEQELATDLDFSR	1	1	1	0.0104	35142	tr|A0A392MRF6|A0A392MRF6_9FABA;tr|A0A0B2SIG4|A0A0B2SIG4_GLYSO;tr|A0A0R0EFZ7|A0A0R0EFZ7_SOYBN;tr|A0A151RTC9|A0A151RTC9_CAJCA;tr|A0A1S2Y233|A0A1S2Y233_CICAR;tr|A0A0B2NUA4|A0A0B2NUA4_GLYSO;tr|A0A445EYV3|A0A445EYV3_GLYSO;tr|A0A0L9UU77|A0A0L9UU77_PHAAN;tr|A0A445AGU3|A0A445AGU3_ARAHY;tr|A0A2Z6MR51|A0A2Z6MR51_TRISU;tr|V7C6W7|V7C6W7_PHAVU;tr|I1NCV6|I1NCV6_SOYBN;tr|A0A4P1R551|A0A4P1R551_LUPAN;tr|A0A4D6LLE…	intron-binding protein aquarius OS=Vigna radiata var. radiata OX=3916 GN=LOC106753638 PE=3 SV=1	0	0	cyto
112_1	tr|A0A1S3TIS0|A0A1S3TIS0_VIGRR	17.6495	NA	41750.5	LLIQNQDEMIK;LQVIVFGK;QFNGLVDVYR;TLASDGVAGLYR;YFPTQALNFAFK	1;1;1;1;1	5	5	0.1384	25524;8564;20235;20754;27984	tr|A0A0L9V233|A0A0L9V233_PHAAN;tr|A0A444Y1R1|A0A444Y1R1_ARAHY;tr|A0A445BYZ0|A0A445BYZ0_ARAHY;tr|A0A445BZP5|A0A445BZP5_ARAHY;tr|A0A445BZ07|A0A445BZ07_ARAHY	ADP,ATP carrier protein 1, mitochondrial-like OS=Vigna radiata var. radiata OX=3916 GN=LOC106755932 PE=3 SV=1	4.68363e+06	187345	chlo
584_1	tr|A0A1S3TJB8|A0A1S3TJB8_VIGRR	4.3155	NA	50035.2	VSPGEIVILPQGFR	1	1	1	0.0311	30306	-	homogentisate 1,2-dioxygenase OS=Vigna radiata var. radiata OX=3916 GN=LOC106756101 PE=4 SV=1	556126	26482.2	nucl
200_1	tr|A0A1S3TM44|A0A1S3TM44_VIGRR	3.83642	NA	52675.4	YYDPLWWGR	1	1	1	0.019	20223	tr|A0A1J7HTV6|A0A1J7HTV6_LUPAN;tr|A0A2K3M8G3|A0A2K3M8G3_TRIPR;tr|G7KUF1|G7KUF1_MEDTR;tr|A0A151TU30|A0A151TU30_CAJCA;tr|A0A1S2XRT6|A0A1S2XRT6_CICAR;tr|A0A0L9U7K8|A0A0L9U7K8_PHAAN;tr|A0A444YHA7|A0A444YHA7_ARAHY;tr|A0A4D6M9H7|A0A4D6M9H7_VIGUN;tr|V7CVX9|V7CVX9_PHAVU;tr|A0A445CLE9|A0A445CLE9_ARAHY;tr|A0A2Z6NM11|A0A2Z6NM11_TRISU;tr|A0A392MC39|A0A392MC39_9FABA;tr|A0A2K3M7I5|A0A2K3M7I5_TRIPR	probable polygalacturonase At2g43860 OS=Vigna radiata var. radiata OX=3916 GN=LOC106756774 PE=3 SV=1	93563.1	4455.38	extr
225_1	tr|A0A1S3TPW6|A0A1S3TPW6_VIGRR	2.46073	NA	92341.4	SSSIGNGVQFLNR;VSGTEHTHILR	0;1	1	1	0.0295	28085;23954	tr|A0A0L9UAA1|A0A0L9UAA1_PHAAN;tr|A0A4D6MCW6|A0A4D6MCW6_VIGUN	Sucrose synthase OS=Vigna radiata var. radiata OX=3916 GN=LOC106757631 PE=3 SV=1	1.11589e+06	23742.3	cyto
217_1	tr|A0A1S3TQW2|A0A1S3TQW2_VIGRR	4.3155	NA	61657.5	QVDVPVYTAGTDVKPSEIAK	1	1	1	0.0354	40195	tr|A0A445CQI7|A0A445CQI7_ARAHY;tr|A0A444YPS9|A0A444YPS9_ARAHY;tr|A0A445CQI5|A0A445CQI5_ARAHY;tr|A0A445FIX7|A0A445FIX7_GLYSO;tr|A0A445LEC7|A0A445LEC7_GLYSO;tr|A0A0S3RZ69|A0A0S3RZ69_PHAAN;tr|A0A4D6MBE5|A0A4D6MBE5_VIGUN;tr|A0A445CQH2|A0A445CQH2_ARAHY;tr|A0A444YPP1|A0A444YPP1_ARAHY;tr|A0A445FIV0|A0A445FIV0_GLYSO;tr|A0A445LEC4|A0A445LEC4_GLYSO;tr|A0A1S2XT91|A0A1S2XT91_CICAR;tr|A0A0L9U8C7|A0A0L9U8C7_PH…	signal recognition particle 54 kDa protein, chloroplastic OS=Vigna radiata var. radiata OX=3916 GN=LOC106757838 PE=3 SV=1	885906	23943.4	chlo
324_3	tr|A0A1S3TQY7|A0A1S3TQY7_VIGRR	2.06947	NA	77853.6	GPVGVDGLLTTR;HQNEITFGDK;LDDVIDLVIPR;QVDSAAVFHNASTR;VITEAIPDSVGAK	0;0;0;0;1	1	1	0.0839	21720;21864;24577;31267;25578	tr|A0A0S3RZI6|A0A0S3RZI6_PHAAN;tr|A0A4D6MAU8|A0A4D6MAU8_VIGUN	Delta-1-pyrroline-5-carboxylate synthase OS=Vigna radiata var. radiata OX=3916 GN=LOC106757860 PE=3 SV=1	479457	11415.6	E.R.
13_1	tr|A0A1S3TRJ8|A0A1S3TRJ8_VIGRR	4.3155	NA	30710.1	FFDPLGLANDPEEK	1	1	1	0.0504	32571	tr|A0A4P1RMX2|A0A4P1RMX2_LUPAN;tr|A0A445HHL6|A0A445HHL6_GLYSO;tr|A0A444X279|A0A444X279_ARAHY;tr|C6TLL3|C6TLL3_SOYBN;tr|A0A445FNF0|A0A445FNF0_GLYSO;tr|A0A0B2RR44|A0A0B2RR44_GLYSO;tr|A0A371H6D1|A0A371H6D1_MUCPR;tr|A0A0L9UA07|A0A0L9UA07_PHAAN;tr|A0A151U9D6|A0A151U9D6_CAJCA;tr|A0A4D6ME07|A0A4D6ME07_VIGUN	Chlorophyll a-b binding protein, chloroplastic OS=Vigna radiata var. radiata OX=3916 GN=LOC106758023 PE=3 SV=1	1.62954e+06	95855	plas
161_1	tr|A0A1S3TVG0|A0A1S3TVG0_VIGRR	13.1904	NA	116343	AITTIPENFTPHK;FGHNEIDEPSFTQPK;SNLSEFDDVQGHPGFDK	1;1;1	3	5	0.0438	30505;30504;34731;36373;36371	tr|A0A445DAA8|A0A445DAA8_ARAHY;tr|A0A445DAD3|A0A445DAD3_ARAHY;tr|A0A3Q7XWU5|A0A3Q7XWU5_CICAR;tr|G7KVS0|G7KVS0_MEDTR;tr|V7B462|V7B462_PHAVU;tr|A0A0L9UWY3|A0A0L9UWY3_PHAAN	2-oxoglutarate dehydrogenase, mitochondrial OS=Vigna radiata var. radiata OX=3916 GN=LOC106759201 PE=4 SV=1	2.25814e+06	40323.9	chlo
61_1	tr|A0A1S3TVT1|A0A1S3TVT1_VIGRR	6.80502	NA	82183.3	AQFEKLEYTEDDYQK;DLATVDSILLR;LIVGMPFK;NTSFNLLQGCR;SAIGIGTLLQDGLGDTIR;TGQLPVQK	1;0;1;0;0;0	2	2	0.0959	36526;22822;11484;25891;35361;10289	-	4-hydroxy-3-methylbut-2-en-1-yl diphosphate synthase (Ferredoxin), chloroplastic OS=Vigna radiata var. radiata OX=3916 GN=LOC106759294 PE=3 SV=1	660663	12705.1	chlo
114_1	tr|A0A1S3TVT8|A0A1S3TVT8_VIGRR	3.83642	NA	86034.4	AFQAVDQFLQIAK	1	1	1	0.0164	26625	tr|A0A371G2J9|A0A371G2J9_MUCPR;tr|I1L6C2|I1L6C2_SOYBN;tr|A0A444XP62|A0A444XP62_ARAHY;tr|A0A444XNS4|A0A444XNS4_ARAHY;tr|A0A444XNS1|A0A444XNS1_ARAHY;tr|A0A444XP16|A0A444XP16_ARAHY;tr|A0A0L9U3R6|A0A0L9U3R6_PHAAN;tr|A0A445FX53|A0A445FX53_GLYSO;tr|A0A445J5Y2|A0A445J5Y2_GLYSO;tr|A0A445BJA7|A0A445BJA7_ARAHY;tr|A0A445FWQ7|A0A445FWQ7_GLYSO;tr|V7B5K5|V7B5K5_PHAVU;tr|A0A444XNR2|A0A444XNR2_ARAHY;tr|A0A4P1RMD…	probable inactive serine/threonine-protein kinase scy1 OS=Vigna radiata var. radiata OX=3916 GN=LOC106759295 PE=4 SV=1	148496	3907.79	cyto
58_1	tr|A0A1S3TWS8|A0A1S3TWS8_VIGRR	2.04501	NA	74013.7	VVGTLGYLAPELPR	1	1	1	0.0208	30883	tr|A0A396H5G2|A0A396H5G2_MEDTR;tr|V7B3L8|V7B3L8_PHAVU;tr|A0A445DGB7|A0A445DGB7_ARAHY;tr|A0A0L9U5J8|A0A0L9U5J8_PHAAN;tr|A0A444ZNJ4|A0A444ZNJ4_ARAHY;tr|A0A444ZNQ6|A0A444ZNQ6_ARAHY;tr|A0A151RJP9|A0A151RJP9_CAJCA;tr|A0A444ZNI7|A0A444ZNI7_ARAHY;tr|A0A1J7H8F0|A0A1J7H8F0_LUPAN;tr|A0A072TZM8|A0A072TZM8_MEDTR;tr|I1N2K8|I1N2K8_SOYBN;tr|G7K494|G7K494_MEDTR;tr|A0A444ZNK8|A0A444ZNK8_ARAHY;tr|A0A4D6NGD7|A0A4D6…	L-type lectin-domain containing receptor kinase S.4 OS=Vigna radiata var. radiata OX=3916 GN=LOC106759527 PE=4 SV=1	2.11472e+06	55650.4	plas
558_1	tr|A0A1S3TXG7|A0A1S3TXG7_VIGRR	4.3155	NA	43754.7	ANVLEASILWR	1	1	1	0.0271	22613	tr|A0A4D6N9J2|A0A4D6N9J2_VIGUN;tr|A0A0L9UPY4|A0A0L9UPY4_PHAAN	3-isopropylmalate dehydrogenase OS=Vigna radiata var. radiata OX=3916 GN=LOC106759681 PE=3 SV=1	932235	42374.3	chlo
128_1	tr|A0A1S3U1H3|A0A1S3U1H3_VIGRR	4.39681	NA	24905.1	ENVSSEALEAAR	1	1	1	0.0543	24824	tr|A0A1S2YZ76|A0A1S2YZ76_CICAR;tr|A0A371HA44|A0A371HA44_MUCPR;tr|A0A2K3M5W1|A0A2K3M5W1_TRIPR;tr|A0A445AMG7|A0A445AMG7_ARAHY;tr|A0A445L415|A0A445L415_GLYSO;tr|A0A0R0JKN5|A0A0R0JKN5_SOYBN;tr|A0A0R0GFJ1|A0A0R0GFJ1_SOYBN;tr|A0A1S2XK26|A0A1S2XK26_CICAR;tr|A0A445CH12|A0A445CH12_ARAHY;tr|V7AM91|V7AM91_PHAVU;tr|Q6DV76|Q6DV76_9FABA;tr|C6SVF4|C6SVF4_SOYBN;tr|C6SWZ6|C6SWZ6_SOYBN;tr|G7IV57|G7IV57_MEDTR;tr|A0…	60S ribosomal protein L10 OS=Vigna radiata var. radiata OX=3916 GN=LOC106760932 PE=4 SV=1	143573	9571.52	mito
18_2	tr|A0A1S3U4U7|A0A1S3U4U7_VIGRR	2.70126	NA	96569	KLFVLDHHDYLIPYLR;TDGEQFLK	1;0	1	1	0.028	39448;9715	-	Lipoxygenase OS=Vigna radiata var. radiata OX=3916 GN=LOC106761928 PE=3 SV=1	5.88723e+06	122651	cyto
35_5	tr|A0A1S3U634|A0A1S3U634_VIGRR	5.58813	NA	49889.8	ADLNVPLDDNQNITDDTR;AEDSIGPEVEK;ELDYLVGAVSNPK;FAPDANSK;FAVGTEAIAK;GVSLLLPSDVVIADK;GVSLLLPSDVVIADKFAPDANSK;GVTTIIGGGDSVAAVEK;IGVIESLLEK;LDLATSLLAK;VGVANVMSHISTGGGASLELLEGK;VILSSHLGRPK;VVPASAIPDGWMGLDIGPDSIK	0;1;0;0;0;0;0;0;0;0;0;0;1	2	2	0.355	39287;39270;39268;39285;39289;18686;26691;6725;12125;30845;30844;42202;42203;32173;32172;15668;13362;42085;41949;41950;42081;41951;42083;42086;20137;41227	-	Phosphoglycerate kinase OS=Vigna radiata var. radiata OX=3916 GN=LOC106762222 PE=3 SV=1	1.32679e+08	3.90232e+06	chlo
287_1	tr|A0A1S3U7I8|A0A1S3U7I8_VIGRR	4.3155	NA	38594.9	SPIHVYYQLDNFYQNHR	1	1	1	0.0494	40905	tr|V7BX91|V7BX91_PHAVU;tr|A0A445CEN8|A0A445CEN8_ARAHY;tr|A0A0S3SJU4|A0A0S3SJU4_PHAAN;tr|A0A444Y0M2|A0A444Y0M2_ARAHY;tr|A0A445CEN9|A0A445CEN9_ARAHY	ALA-interacting subunit OS=Vigna radiata var. radiata OX=3916 GN=LOC106762539 PE=3 SV=1	803981	42314.8	plas
276_1	tr|A0A1S3U8K4|A0A1S3U8K4_VIGRR	4.3155	NA	51509.2	ISDAVVLIDR	1	1	1	0.0209	15666	tr|A0A4D6M5A0|A0A4D6M5A0_VIGUN;tr|A0A151STY4|A0A151STY4_CAJCA;tr|A0A1S2Z3M4|A0A1S2Z3M4_CICAR;tr|G7IYW1|G7IYW1_MEDTR;tr|A0A445I3E2|A0A445I3E2_GLYSO;tr|A0A151RNP9|A0A151RNP9_CAJCA;tr|A0A1S2YVN2|A0A1S2YVN2_CICAR;tr|A0A1S3V1V1|A0A1S3V1V1_VIGRR;tr|A0A072V4E2|A0A072V4E2_MEDTR;tr|A0A444ZM11|A0A444ZM11_ARAHY;tr|A0A4P1R770|A0A4P1R770_LUPAN;tr|A0A4P1RSA6|A0A4P1RSA6_LUPAN;tr|A0A0B2QN51|A0A0B2QN51_GLYSO;tr|V…	uridine 5'-monophosphate synthase OS=Vigna radiata var. radiata OX=3916 GN=LOC106762793 PE=3 SV=1	2.60565e+06	100217	chlo
145_1	tr|A0A1S3UHI3|A0A1S3UHI3_VIGRR	13.8358	NA	29942.2	EVIAILMQR;FDVGNVVMVTGGR;GSFETIHVQDATGHEFATR;GTKPWVSLPK	1;1;1;1	4	4	0.1932	15216;25676;40076;16144	tr|A0A1S3V1M7|A0A1S3V1M7_VIGRR;tr|A0A0B2P1D1|A0A0B2P1D1_GLYSO;tr|A0A0S3R4D4|A0A0S3R4D4_PHAAN;tr|A0A371EYI2|A0A371EYI2_MUCPR;tr|A0A0L9UWB5|A0A0L9UWB5_PHAAN;tr|A0A1S3UXG5|A0A1S3UXG5_VIGRR;tr|A0A0S3RKK1|A0A0S3RKK1_PHAAN;tr|A0A0R0L9T9|A0A0R0L9T9_SOYBN;tr|A0A4D6L0S8|A0A4D6L0S8_VIGUN;tr|A0A445L7R1|A0A445L7R1_GLYSO;tr|A0A371E3U0|A0A371E3U0_MUCPR;tr|A0A4D6ML13|A0A4D6ML13_VIGUN;tr|A0A0L9TNS9|A0A0L9TNS9_PH…	40S ribosomal protein S4 OS=Vigna radiata var. radiata OX=3916 GN=LOC106765335 PE=3 SV=1	4.0149e+06	191186	mito
230_1	tr|A0A1S3ULT4|A0A1S3ULT4_VIGRR	4.39681	NA	411416	NEVTDYELKPGGR	1	1	1	0.0035	30708	tr|A0A396IDP3|A0A396IDP3_MEDTR;tr|A0A445DLX6|A0A445DLX6_ARAHY;tr|A0A151S612|A0A151S612_CAJCA;tr|A0A0L9T5U6|A0A0L9T5U6_PHAAN;tr|A0A3Q0F8S8|A0A3Q0F8S8_VIGRR;tr|K7L5L6|K7L5L6_SOYBN;tr|V7CNQ5|V7CNQ5_PHAVU;tr|A0A445KNB8|A0A445KNB8_GLYSO;tr|A0A4P1RVC7|A0A4P1RVC7_LUPAN;tr|A0A444ZT46|A0A444ZT46_ARAHY;tr|A0A3Q7XTH1|A0A3Q7XTH1_CICAR;tr|A0A3Q7XU92|A0A3Q7XU92_CICAR;tr|A0A0B2R421|A0A0B2R421_GLYSO;tr|A0A072UQW…	E3 ubiquitin-protein ligase UPL1 isoform X1 OS=Vigna radiata var. radiata OX=3916 GN=LOC106766785 PE=4 SV=1	276619	1503.36	plas
109_1	tr|A0A1S3US35|A0A1S3US35_VIGRR	3.83642	NA	52770.5	AEEDGVACVEYIAGK;IVSSTGALALTEIPK	0;1	1	1	0.06	29325;27113	tr|A0A445EM62|A0A445EM62_ARAHY;tr|A0A371I2Q9|A0A371I2Q9_MUCPR;tr|A0A0L9TS29|A0A0L9TS29_PHAAN;tr|A0A151SCV7|A0A151SCV7_CAJCA;tr|A0A445AW73|A0A445AW73_ARAHY	leghemoglobin reductase OS=Vigna radiata var. radiata OX=3916 GN=LOC106768284 PE=4 SV=1	0	0	cyto
357_1	tr|A0A1S3USG3|A0A1S3USG3_VIGRR	3.12311	NA	76793.3	FAATLGELVGGR	1	1	1	0.0175	19486	tr|A0A445KPZ9|A0A445KPZ9_GLYSO;tr|A0A4P1R414|A0A4P1R414_LUPAN;tr|A0A4P1RTJ1|A0A4P1RTJ1_LUPAN;tr|A0A444ZXA6|A0A444ZXA6_ARAHY;tr|A0A0S3QYE3|A0A0S3QYE3_PHAAN;tr|A0A151RRP6|A0A151RRP6_CAJCA;tr|A0A445KPZ6|A0A445KPZ6_GLYSO;tr|A0A4D6L8H3|A0A4D6L8H3_VIGUN;tr|A0A445DS12|A0A445DS12_ARAHY;tr|I1K4K8|I1K4K8_SOYBN	Acyl-coenzyme A oxidase OS=Vigna radiata var. radiata OX=3916 GN=LOC106768402 PE=3 SV=1	966677	21481.7	cyto
252_1	tr|A0A1S3UT01|A0A1S3UT01_VIGRR	11.4917	NA	107061	EALNALYHHPDDAVR;ILVASLTGALPK;NLIEALFQHTTR	1;1;1	3	3	0.0406	34457;21663;29899	tr|A0A445G4F8|A0A445G4F8_GLYSO;tr|A0A445EQ13|A0A445EQ13_ARAHY;tr|A0A445B0B8|A0A445B0B8_ARAHY;tr|A0A3Q0FA86|A0A3Q0FA86_VIGRR	transportin MOS14 isoform X1 OS=Vigna radiata var. radiata OX=3916 GN=LOC106768535 PE=4 SV=1	246473	5244.11	nucl
35_1	tr|A0A1S3UU71|A0A1S3UU71_VIGRR	4.39681	NA	103568	AAEEVIYGR;ASVDYLADASWLAR;ENPSQVQPK;GQTLSQLVFHR;LAQLVQEAALVAVR	0;1;0;0;0	1	1	0.0618	15232;31979;15865;25118;30794	tr|A0A371GN95|A0A371GN95_MUCPR;tr|I1KPL2|I1KPL2_SOYBN;tr|A0A445J8V8|A0A445J8V8_GLYSO;tr|A0A0L9TH25|A0A0L9TH25_PHAAN;tr|I1KPL4|I1KPL4_SOYBN;tr|A0A4D6L9E0|A0A4D6L9E0_VIGUN	probable inactive ATP-dependent zinc metalloprotease FTSHI 1, chloroplastic isoform X1 OS=Vigna radiata var. radiata OX=3916 GN=LOC106768807 PE=4 SV=1	0	0	chlo
365_1	tr|A0A1S3UUK9|A0A1S3UUK9_VIGRR	4.39681	NA	67497.4	LTEVGSSSLPTGR	1	1	1	0.021	25710	tr|A0A445F146|A0A445F146_GLYSO;tr|A0A2K3P0D9|A0A2K3P0D9_TRIPR;tr|A0A371H2Y4|A0A371H2Y4_MUCPR;tr|A0A1S2YAQ1|A0A1S2YAQ1_CICAR;tr|A0A445F155|A0A445F155_GLYSO;tr|A0A445F165|A0A445F165_GLYSO;tr|A0A444ZBG8|A0A444ZBG8_ARAHY;tr|A0A4D6KM92|A0A4D6KM92_VIGUN;tr|A0A1S2YCA6|A0A1S2YCA6_CICAR;tr|K7N1N7|K7N1N7_SOYBN;tr|D3KTZ6|D3KTZ6_LOTJA;tr|A0A445DKU0|A0A445DKU0_ARAHY;tr|A0A0S3S7U1|A0A0S3S7U1_PHAAN;tr|A0A151T3X…	lysM domain receptor-like kinase 3 isoform X2 OS=Vigna radiata var. radiata OX=3916 GN=LOC106768898 PE=4 SV=1	235604	8726.09	plas
558_1	tr|A0A1S3UVP6|A0A1S3UVP6_VIGRR	2.85628	NA	52046	NVQMEEFER	1	1	1	0.0201	22219	tr|A0A371GAQ6|A0A371GAQ6_MUCPR	protein ALTERED XYLOGLUCAN 4-like OS=Vigna radiata var. radiata OX=3916 GN=LOC106769083 PE=4 SV=2	759716	29219.8	plas
117_1	tr|A0A1S3UXM5|A0A1S3UXM5_VIGRR	23.2379	NA	44580.1	IADAEENLGESEVR;NLFEEGGDWER;QGDFLLNR;SFFSAFAGLTEQIK;TVVYSQFLESYK;VAGVLETNRPDAK;VVDAPEILTVIGK	1;1;1;1;1;1;1	7	7	0.2202	30963;25200;10610;31385;28598;25757;25272	tr|A0A0B2Q242|A0A0B2Q242_GLYSO;tr|A0A445EQT4|A0A445EQT4_ARAHY;tr|A0A4D6KWJ8|A0A4D6KWJ8_VIGUN;tr|A0A151TE54|A0A151TE54_CAJCA;tr|C6TIT1|C6TIT1_SOYBN;tr|A0A445ATF2|A0A445ATF2_ARAHY	26S proteasome non-ATPase regulatory subunit 6 homolog OS=Vigna radiata var. radiata OX=3916 GN=LOC106769512 PE=4 SV=1	1.72226e+07	688905	cyto
164_1	tr|A0A1S3UZV3|A0A1S3UZV3_VIGRR	4.39681	NA	84973	TAQFFLNSFEER	1	1	1	0.0159	30958	tr|A0A2Z6NTQ2|A0A2Z6NTQ2_TRISU;tr|A0A0R0KKC6|A0A0R0KKC6_SOYBN;tr|A0A371G8R6|A0A371G8R6_MUCPR;tr|A0A0S3RES9|A0A0S3RES9_PHAAN;tr|A0A151TKL8|A0A151TKL8_CAJCA;tr|A0A444ZXG1|A0A444ZXG1_ARAHY;tr|A0A0R0ILU7|A0A0R0ILU7_SOYBN;tr|K7KLM0|K7KLM0_SOYBN;tr|A0A445JEL1|A0A445JEL1_GLYSO;tr|A0A0L9TJL2|A0A0L9TJL2_PHAAN;tr|A0A445KQ39|A0A445KQ39_GLYSO;tr|A0A1S3T886|A0A1S3T886_VIGRR;tr|A0A2Z6LNL3|A0A2Z6LNL3_TRISU;tr|A…	protein ACTIVITY OF BC1 COMPLEX KINASE 8, chloroplastic OS=Vigna radiata var. radiata OX=3916 GN=LOC106770279 PE=4 SV=1	931723	21668	chlo
385_1	tr|A0A1S3V5M9|A0A1S3V5M9_VIGRR	4.3155	NA	84396.2	VVTVSHGYAWEIK	1	1	2	0.0171	29463;29461	-	Starch synthase, chloroplastic/amyloplastic OS=Vigna radiata var. radiata OX=3916 GN=LOC106772035 PE=3 SV=1	256266	7118.5	cyto
486_1	tr|A0A1S3V5X3|A0A1S3V5X3_VIGRR	2.95863	NA	78272.2	TSQHSYAAIQK	1	1	1	0.0156	23407	tr|A0A444YY82|A0A444YY82_ARAHY;tr|A0A444XPM6|A0A444XPM6_ARAHY;tr|A0A444XPN0|A0A444XPN0_ARAHY	ABC transporter G family member 11 OS=Vigna radiata var. radiata OX=3916 GN=LOC106772001 PE=4 SV=1	0	0	plas
132_1	tr|A0A1S3V6V1|A0A1S3V6V1_VIGRR	3.83642	NA	70702.3	GIPAYLGVLGTK	1	1	1	0.0192	18051	tr|A0A445F8B8|A0A445F8B8_GLYSO;tr|K7LK48|K7LK48_SOYBN;tr|A0A0L9TUS2|A0A0L9TUS2_PHAAN;tr|A0A1J7H8V1|A0A1J7H8V1_LUPAN;tr|A0A444XQI3|A0A444XQI3_ARAHY;tr|A0A394DC65|A0A394DC65_LUPAN;tr|A0A445IPD1|A0A445IPD1_GLYSO;tr|V7BDF3|V7BDF3_PHAVU;tr|A0A072VHM4|A0A072VHM4_MEDTR;tr|A0A445IG05|A0A445IG05_GLYSO;tr|A0A445AF18|A0A445AF18_ARAHY;tr|A0A445BI49|A0A445BI49_ARAHY;tr|A0A371GGI8|A0A371GGI8_MUCPR;tr|A0A394DDV…	probable methyltransferase PMT3 OS=Vigna radiata var. radiata OX=3916 GN=LOC106772161 PE=4 SV=1	406087	10686.5	plas
104_1	tr|A0A1S3V783|A0A1S3V783_VIGRR	4.39681	NA	23896.1	NIEQHASDNVNK	1	1	1	0.0556	27771	tr|A0A445IDM8|A0A445IDM8_GLYSO;tr|A0A0B2QNW3|A0A0B2QNW3_GLYSO;tr|A0A0S3SL85|A0A0S3SL85_PHAAN;tr|Q40216|Q40216_LOTJA;tr|A0A1S2XSU5|A0A1S2XSU5_CICAR;tr|A0A1S2YJV0|A0A1S2YJV0_CICAR;tr|A0A0S3SRE0|A0A0S3SRE0_PHAAN;tr|A0A445F2X1|A0A445F2X1_GLYSO;tr|A0A444YMM6|A0A444YMM6_ARAHY;tr|A0A445BVK3|A0A445BVK3_ARAHY;tr|I3T139|I3T139_MEDTR;tr|A0A2Z6LU31|A0A2Z6LU31_TRISU;tr|G7IBN5|G7IBN5_MEDTR;tr|I3T956|I3T956_LOT…	ras-related protein RABE1a OS=Vigna radiata var. radiata OX=3916 GN=LOC106772279 PE=4 SV=1	0	0	chlo
99_1	tr|A0A1S3V898|A0A1S3V898_VIGRR	2.56652	NA	66220.4	LIALDPLNK	1	1	1	0.0154	11779	tr|A0A072TFS4|A0A072TFS4_MEDTR;tr|A0A445EDC7|A0A445EDC7_ARAHY;tr|A0A1S3TS90|A0A1S3TS90_VIGRR;tr|A0A0C3UMZ7|A0A0C3UMZ7_MEDTR;tr|A0A445AI29|A0A445AI29_ARAHY;tr|A0A0R0I2I0|A0A0R0I2I0_SOYBN;tr|Q0ZHB8|Q0ZHB8_LOTJA;tr|A0A1S2Z5R8|A0A1S2Z5R8_CICAR;tr|A0A4D6MVG3|A0A4D6MVG3_VIGUN;tr|A0A151SYK3|A0A151SYK3_CAJCA;tr|A0A0S3STZ3|A0A0S3STZ3_PHAAN;tr|A0A0B2RAX8|A0A0B2RAX8_GLYSO;tr|A0A445EDF0|A0A445EDF0_ARAHY;tr|A…	L-galactono-1,4-lactone dehydrogenase, mitochondrial OS=Vigna radiata var. radiata OX=3916 GN=LOC106772555 PE=4 SV=1	0	0	chlo
36_4	tr|A0A1S3VBN9|A0A1S3VBN9_VIGRR	4.39681	NA	104571	ADIGIAVADATDAAR;EAQWAIAQR;EVHFLPFNPVDK;EVHFLPFNPVDKR;GHVESVVK;HICGMTGDGVNDAPALK;KADIGIAVADATDAAR;KHICGMTGDGVNDAPALK;LSQQGAITK;TGTLTLNK	0;1;0;0;0;0;0;0;0;0	1	1	0.0854	29519;17501;29864;29862;29861;32912;32911;9747;35030;35031;32353;32352;36464;36462;36299;12953;9544	tr|A0A4D6MKR0|A0A4D6MKR0_VIGUN;tr|A0A0L9T9G6|A0A0L9T9G6_PHAAN;tr|A0A0S3T094|A0A0S3T094_PHAAN	Plasma membrane ATPase OS=Vigna radiata var. radiata OX=3916 GN=LOC106773509 PE=3 SV=1	4.64318e+06	96732.9	plas
36_3	tr|A0A1S3VBU6|A0A1S3VBU6_VIGRR	5.4238	NA	105216	AGIKEVHFLPFNPTDK;HICGMTGDGVNDAPALK;IDQSALTGESLPVTK;KHICGMTGDGVNDAPALK;LLEGDPLK;LLEGDPLKIDQSALTGESLPVTK;LSQQGAITK;NIIEVFAK;TGTLTLNK	1;0;0;0;0;0;0;1;0	2	3	0.0854	35502;35503;35030;35031;32373;32382;36464;36462;36299;10746;40171;12953;12523;9544	-	Plasma membrane ATPase OS=Vigna radiata var. radiata OX=3916 GN=LOC106773521 PE=3 SV=1	7.97676e+06	162791	plas
56_2	tr|A0A1S3VFG5|A0A1S3VFG5_VIGRR	6.91511	NA	100524	LLPYFYTLMYEAHTK;RPFILSR;SFVDTLHQNGQK;VTFLGIPK;WIQLGAFYPFAR	0;0;1;1;0	2	3	0.0601	36361;10905;27956;27953;10438;30502	-	alpha-glucosidase OS=Vigna radiata var. radiata OX=3916 GN=LOC106774389 PE=3 SV=1	2.87906e+06	79973.9	chlo
550_1	tr|A0A1S3VGN8|A0A1S3VGN8_VIGRR	4.3155	NA	97015.3	DTMNINAIAR	1	1	1	0.0118	17099	-	probable linoleate 9S-lipoxygenase 5 OS=Vigna radiata var. radiata OX=3916 GN=LOC106775016 PE=3 SV=1	5.31636e+06	115573	cyto
534_1	tr|A0A1S3VJ12|A0A1S3VJ12_VIGRR	4.39681	NA	88588.6	QNLSVTDAVIDTLSK	1	1	3	0.0186	32992;32765;32993	tr|A0A371GLX5|A0A371GLX5_MUCPR;tr|A0A4D6KLA0|A0A4D6KLA0_VIGUN	glycerophosphodiester phosphodiesterase GDPDL3 OS=Vigna radiata var. radiata OX=3916 GN=LOC106775652 PE=4 SV=2	2.04374e+06	49847.3	plas
11_1	tr|A0A1S3VLP8|A0A1S3VLP8_VIGRR	2.34816	NA	103101	WIQLGAFYPFAR	1	1	1	0.013	26350	tr|V7BNA8|V7BNA8_PHAVU;tr|A0A151SB63|A0A151SB63_CAJCA;tr|A0A2Z6MHQ3|A0A2Z6MHQ3_TRISU;tr|A0A371HIY4|A0A371HIY4_MUCPR;tr|A0A445GTA2|A0A445GTA2_GLYSO;tr|A0A396J8U9|A0A396J8U9_MEDTR;tr|A0A444ZE12|A0A444ZE12_ARAHY;tr|A0A1S2XAU6|A0A1S2XAU6_CICAR;tr|A0A4D6KRZ8|A0A4D6KRZ8_VIGUN;tr|A0A445GT22|A0A445GT22_GLYSO;tr|A0A396J4F2|A0A396J4F2_MEDTR;tr|A0A1S2XD87|A0A1S2XD87_CICAR;tr|A0A2Z6PVN2|A0A2Z6PVN2_TRISU;tr|A…	alpha-glucosidase OS=Vigna radiata var. radiata OX=3916 GN=LOC106776167 PE=3 SV=1	0	0	vacu
90_1	tr|A0A1S3VPD6|A0A1S3VPD6_VIGRR	2.49765	NA	47676.3	HVQNNPPELVPEEDR;LTPFYNVK	1;0	1	1	0.0529	35817;11211	tr|A0A0L9UQB9|A0A0L9UQB9_PHAAN;tr|A0A4D6LSJ9|A0A4D6LSJ9_VIGUN	acetylornithine deacetylase OS=Vigna radiata var. radiata OX=3916 GN=LOC106776959 PE=4 SV=1	1.36818e+06	62189.9	cyto
85_1	tr|A0A1S3VR98|A0A1S3VR98_VIGRR	4.39681	NA	117365	AEGVLFEDDGDGYEFTK;AIWMLDPGIK;IEINGYEEYSGTEYR	0;0;1	1	1	0.0401	36370;20810;35634	tr|A0A1S3VRM7|A0A1S3VRM7_VIGRR;tr|A0A1S3VQZ4|A0A1S3VQZ4_VIGRR;tr|A0A1S3VQQ3|A0A1S3VQQ3_VIGRR;tr|A0A0S3T4D4|A0A0S3T4D4_PHAAN;tr|A0A0L9URQ4|A0A0L9URQ4_PHAAN	uncharacterized protein LOC106777590 isoform X3 OS=Vigna radiata var. radiata OX=3916 GN=LOC106777590 PE=3 SV=1	0	0	nucl
160_1	tr|A0A1S3VRV3|A0A1S3VRV3_VIGRR	8.89017	NA	72726.6	AAYPIEYIPNAK;FTHVLYNLSPAELYEQAIK;GSFITATGALATLSGAK	1;1;1	3	3	0.0729	23113;38274;28524	tr|A0A445KXS7|A0A445KXS7_GLYSO;tr|A0A4D6LPB3|A0A4D6LPB3_VIGUN;tr|A0A0S3T2D2|A0A0S3T2D2_PHAAN;tr|A0A445C8Y2|A0A445C8Y2_ARAHY;tr|V7CJI0|V7CJI0_PHAVU;tr|A0A445KY53|A0A445KY53_GLYSO;tr|A0A0L9UYD4|A0A0L9UYD4_PHAAN;tr|I1JV14|I1JV14_SOYBN;tr|A0A445C8X3|A0A445C8X3_ARAHY	phosphoenolpyruvate carboxykinase (ATP) OS=Vigna radiata var. radiata OX=3916 GN=LOC106777641 PE=3 SV=1	3.59954e+06	97284.9	cyto
105_1	tr|A0A1S3VSN3|A0A1S3VSN3_VIGRR	3.83642	NA	68824.6	GIPAILGVISTQR;ILRPGGFWVLSGPPVNYEHR	0;1	1	1	0.0549	22392;38767	tr|A0A3Q0FKL3|A0A3Q0FKL3_VIGRR;tr|V7CLG2|V7CLG2_PHAVU;tr|A0A4D6LQV8|A0A4D6LQV8_VIGUN;tr|A0A0L9US88|A0A0L9US88_PHAAN	probable methyltransferase PMT20 isoform X1 OS=Vigna radiata var. radiata OX=3916 GN=LOC106777820 PE=4 SV=1	5.86084e+06	154233	cyto
189_2	tr|A0A1S3VST0|A0A1S3VST0_VIGRR	4.39681	NA	34778.8	SKPETGEVIGVFESIQPSDTDLGAK;VPFLFTIK	1;0	1	1	0.1003	40869;13638	-	oxygen-evolving enhancer protein 1, chloroplastic OS=Vigna radiata var. radiata OX=3916 GN=LOC106778062 PE=4 SV=1	1.03556e+06	43148.2	chlo
122_6	tr|A0A1S3VVM7|A0A1S3VVM7_VIGRR	5.23584	NA	40898.5	DHDKPVQQVIAEMTNGGVDR;FGVNEFVNPK;FITHTVPFSEINK;GQTPLFPR;GTFYGNYKPR;ILYTSLCHTDVYFWEAK;THPVNFLNER	1;0;0;0;0;0;1	2	3	0.2316	41002;17774;30997;30995;9044;19949;40479;40478;20881;20880	tr|A0A4D6NQK2|A0A4D6NQK2_VIGUN;tr|A0A0L9UFJ2|A0A0L9UFJ2_PHAAN	alcohol dehydrogenase 1 OS=Vigna radiata var. radiata OX=3916 GN=LOC106778879 PE=3 SV=1	8.77112e+06	487284	cyto
529_1	tr|A0A1S3VW73|A0A1S3VW73_VIGRR	4.39681	NA	61521.3	GEIQCIGATTLDEYR	1	1	1	0.0275	34527	-	uncharacterized protein LOC106779054 OS=Vigna radiata var. radiata OX=3916 GN=LOC106779054 PE=4 SV=1	330066	9707.83	cyto
190_1	tr|A0A1S3VYU9|A0A1S3VYU9_VIGRR	2.25873	NA	66179.4	KVINAASVIVGPK	1	1	1	0.0217	21518	tr|A0A445KPW5|A0A445KPW5_GLYSO;tr|A0A444XBU1|A0A444XBU1_ARAHY;tr|A0A371GI17|A0A371GI17_MUCPR;tr|A0A4D6L7J5|A0A4D6L7J5_VIGUN;tr|A0A0R0IR93|A0A0R0IR93_SOYBN;tr|I1KSG4|I1KSG4_SOYBN;tr|A0A1S3VYT8|A0A1S3VYT8_VIGRR;tr|A0A0R0JWI5|A0A0R0JWI5_SOYBN;tr|I1K420|I1K420_SOYBN;tr|V7CRB1|V7CRB1_PHAVU;tr|A0A151R149|A0A151R149_CAJCA;tr|A0A0R0JWB4|A0A0R0JWB4_SOYBN;tr|K7KQJ6|K7KQJ6_SOYBN;tr|A0A444XB73|A0A444XB73_ARA…	uncharacterized protein LOC106779816 isoform X1 OS=Vigna radiata var. radiata OX=3916 GN=LOC106779816 PE=4 SV=1	0	0	chlo
18_7	tr|A0A1S3VZR7|A0A1S3VZR7_VIGRR	4.39681	NA	52705.4	DAGVIAGLNVAR;DYFDGKEPNK;EAEEFAEEDK;EAEEFAEEDKK;EALEWLDDNQSVEK;FDLSGIPPAPR;IINEPTAAAIAYGLDKK;QLSSQHQVR;VEIESLFDGVDFSEPLTR	0;0;0;0;0;0;0;1;0	1	1	0.2122	20665;22691;22138;26356;26357;33947;21175;21172;21173;35221;17882;37859	-	luminal-binding protein OS=Vigna radiata var. radiata OX=3916 GN=LOC106779998 PE=3 SV=1	0	0	cyto
58_1	tr|A0A1W5P490|A0A1W5P490_9FABA	13.0727	NA	83124.6	ALSIVQGR;EIPLPHEFILNR;GIQITSGFFQIWR;TNWGIGHDIK	1;1;1;1	4	6	0.0573	6499;29116;29114;29115;31594;17365	tr|A0A345WFC8|A0A345WFC8_9FABA;tr|A0A345WEW6|A0A345WEW6_STYHA	Photosystem I P700 chlorophyll a apoprotein A1 OS=Maackia floribunda OX=53896 GN=psaA PE=3 SV=1	6.2737e+07	3.13685e+06	plas
64_1	tr|A0A1W6F892|A0A1W6F892_9FABA	5.2144	NA	273654	DQPFVSVFSHR;NILVIASTHIPQK	1;1	2	2	0.0103	26184;29641	tr|A0A2D1LVB7|A0A2D1LVB7_STYJP;tr|A0A3Q8AJ78|A0A3Q8AJ78_LUPMC;tr|A0A291PW29|A0A291PW29_9FABA;sp|Q2PMM5|YCF2_SOYBN;tr|R9ZPU3|R9ZPU3_9FABA;tr|A0A385G273|A0A385G273_9FABA;tr|A0A161U2E0|A0A161U2E0_LUPAL;tr|A0A3Q8B5B6|A0A3Q8B5B6_LUPPR;tr|R9ZR12|R9ZR12_9FABA;tr|A0A291PWE4|A0A291PWE4_9FABA;tr|I2E2S9|I2E2S9_VIGUN;tr|A0A072TPZ8|A0A072TPZ8_MEDTR;tr|A0A3Q8UFI7|A0A3Q8UFI7_SOPFL;tr|A0A345D6U4|A0A345D6U4_9FABA…	Protein Ycf2 OS=Ammopiptanthus nanus OX=111851 GN=ycf2 PE=3 SV=1	923075	6688.95	cyto
1_2	tr|A0A1X3FXP8|A0A1X3FXP8_9BRAD	2.24012	NA	51387.4	GQEVTDTGQPISVPVGAGTLGR;IGLFGGAGVGK;VGLTGLTVAEHFR	1;0;0	1	1	0.0958	40434;11054;11053;26552;26551	-	ATP synthase subunit beta OS=Bradyrhizobium canariense OX=255045 GN=atpD PE=3 SV=1	0	0	cyto
41_1	tr|A0A1X3FYA3|A0A1X3FYA3_9BRAD	3.83642	NA	55143	EAYPGDVFYLHSR;VVDALGNPIDGK	0;1	1	1	0.0491	28291;18326	tr|A0A1L3F1B8|A0A1L3F1B8_BRAJP	ATP synthase subunit alpha OS=Bradyrhizobium canariense OX=255045 GN=atpA PE=3 SV=1	643986	22206.4	chlo
4_8	tr|A0A1X9ZPI8|A0A1X9ZPI8_9FABA	4.3155	NA	19505	LGISAKNYGR;TFQGPPHGIQVER;VTPQPGVPPEEAGAAVAAESSTGTWTTVWTDGLTSLDR	1;0;0	1	2	0.3409	14818;14821;28766;28745;28755;28702;28760;28709;28757;28761;28763;28756;28770;28776;28773;28754;28747;28749;28720;28718;28687;28762;28768;28694;28713;28726;28771;28714;28746;28700;28736;28775;28758;28743;28750;28716;28705;28708;28741;28717;28734;28719;28772;28712;28690;28730;28765;28767;28735;28732;46826;46835;46830	tr|A0A1X9ZPI4|A0A1X9ZPI4_9FABA	Ribulose bisphosphate carboxylase large chain (Fragment) OS=Astragalus tribuloides OX=20425 GN=rbcL PE=3 SV=1	1.86703e+07	3.11172e+06	chlo
379_1	tr|A0A1Y2J9H8|A0A1Y2J9H8_BRAJP	2.11273	NA	51961.3	LYDMQKAGTLLWPAINVNDSVTK	1	1	1	0.0486	43521	tr|A0A1X3G0G9|A0A1X3G0G9_9BRAD	Adenosylhomocysteinase OS=Bradyrhizobium japonicum OX=375 GN=ahcY PE=3 SV=1	0	0	cysk
536_1	tr|A0A1Y2JSN9|A0A1Y2JSN9_BRAJP	4.3155	NA	45108.2	TYLQAIPYFDR	1	1	1	0.0276	26219	tr|A0A1X3FPE2|A0A1X3FPE2_9BRAD;tr|A0A1Y2JS89|A0A1Y2JS89_BRAJP	NADH-quinone oxidoreductase subunit D OS=Bradyrhizobium japonicum OX=375 GN=nuoD PE=3 SV=1	1.58535e+06	63414.1	chlo
54_2	tr|A0A221C697|A0A221C697_MEDSF	4.39681	NA	49208.8	IGGIGTVPVGR;IHINIVVIGHVDSGK;YYCTVIDAPGHR	0;1;0	1	2	0.085	15849;32952;32953;30105;30104	-	Elongation factor 1-alpha OS=Medicago sativa subsp. falcata OX=3878 PE=2 SV=1 >tr|G7KN61|G7KN61_MEDTR Elongation factor 1-alpha OS=Medicago truncatula OX=3880 GN=25495654 PE=3 SV=2	1.32928e+06	47474.2	cyto
4_66	tr|A0A249Y5L9|A0A249Y5L9_9FABA	2.11273	NA	46013.2	AMHAVIDR;DDENVNSQPFMR;DNGLLLHIHR;GGLDFTKDDENVNSQPFMR;GHYLNATAGTCEEMIK;GHYLNATAGTCEEMIKR;LSGGDHIHAGTVVGK;TFQGPPHGIQVER;VALEACVQAR;VTPQPGVPPEEAGAAVAAESSTGTWTTVWTDGLTSLDR;YYTPEYETK	0;0;0;0;0;0;0;0;0;0;1	1	2	0.3341	8916;8917;28826;28217;28216;28213;28221;28214;28219;28212;28824;28817;28242;28846;28829;28816;28218;19342;19345;19343;19315;19335;19327;19320;19349;19352;19338;19306;19393;19326;19322;19347;19346;19333;19339;19309;19350;19321;19325;19330;19328;19340;19356;19314;19336;19317;19323;19331;19312;19351;19318;19307;19392;40678;40832;36391;36396;36132;38359;28122;28104;28098;28067;28049;28102;28081;28056…	tr|A0A249Y5Y5|A0A249Y5Y5_TRIRP;tr|A0A1C9HFN7|A0A1C9HFN7_9FABA	Ribulose bisphosphate carboxylase large chain (Fragment) OS=Sesbania cannabina OX=206307 GN=rbcL PE=3 SV=1	2.21895e+06	110947	cyto
4_1	tr|A0A286QWH1|A0A286QWH1_9FABA	4.3155	NA	15674.1	STGTWTTVWTDGLTSLDR;TFQGPPHGIQVER	1;0	1	1	0.2214	38879;28766;28745;28755;28702;28760;28709;28757;28761;28763;28756;28770;28776;28773;28754;28747;28749;28720;28718;28687;28762;28768;28694;28713;28726;28771;28714;28746;28700;28736;28775;28758;28743;28750;28716;28705;28708;28741;28717;28734;28719;28772;28712;28690;28730;28765;28767;28735;28732	-	Ribulose bisphosphate carboxylase large chain (Fragment) OS=Trigonella stellata OX=119388 GN=rbcL PE=3 SV=1	5.49685e+06	785264	cyto
406_1	tr|A0A290G068|A0A290G068_ARAHY	2.00211	NA	51040	QVTNNFSEDNILGR	1	1	1	0.0296	33025	tr|A0A1S2YB69|A0A1S2YB69_CICAR;tr|A0A445DL22|A0A445DL22_ARAHY;tr|A0A290GI17|A0A290GI17_ARAHY;tr|A0A444ZBM4|A0A444ZBM4_ARAHY	Resistance protein (Fragment) OS=Arachis hypogaea OX=3818 PE=2 SV=1	1.02064e+06	44375.7	chlo
555_1	tr|A0A290G5C2|A0A290G5C2_ARAHY	4.39681	NA	52947.4	VSDFGLAHLALPTATPNR	1	1	1	0.0367	36260	tr|A0A445C673|A0A445C673_ARAHY;tr|A0A444YCG7|A0A444YCG7_ARAHY	Resistance protein (Fragment) OS=Arachis hypogaea OX=3818 PE=2 SV=1	270707	9334.72	plas
130_1	tr|A0A290GK49|A0A290GK49_ARAHY	15.2599	NA	64280.6	APTHAILNEEGVDLPR;GIEYLHSQGTNVSHGNIK;TSAVEVATVK;VSDFGLAHLVGPSSTPNR	1;1;1;1	4	5	0.1039	34590;34592;36986;15145;35965	tr|A0A444ZTW3|A0A444ZTW3_ARAHY;tr|A0A445DNB1|A0A445DNB1_ARAHY	Resistance protein (Fragment) OS=Arachis hypogaea OX=3818 PE=2 SV=1	1.3264e+06	40193.8	plas
4_28	tr|A0A2D1BXM3|A0A2D1BXM3_9FABA	2.25834	NA	24953.5	DDENVNSQPFMR;DHDILAAFR;GGLDFTKDDENVNSQPFMR;LTYYTPEYETK;TFQGPPHGIQVER;VTPQPGVPPEEAGAAVAAESSTGTWTTVWTDGLTSLDR	0;1;0;0;0;0	1	1	0.3632	28826;28217;28216;28213;28221;28214;28219;28212;28824;28817;28242;28846;28829;28816;28218;13829;40678;40832;26795;26786;26797;26783;26793;26776;26798;26782;26791;26777;26772;26771;28766;28745;28755;28702;28760;28709;28757;28761;28763;28756;28770;28776;28773;28754;28747;28749;28720;28718;28687;28762;28768;28694;28713;28726;28771;28714;28746;28700;28736;28775;28758;28743;28750;28716;28705;28708;287…	-	Ribulose bisphosphate carboxylase large chain (Fragment) OS=Strophostyles helvola OX=90593 GN=rbcL PE=3 SV=1	81063.9	6755.33	cyto
4_22	tr|A0A2D2CH19|A0A2D2CH19_9FABA	10.7127	NA	15751.1	IPICYIKTFQGPPHGIQVER;IPIDYIKTFQGPPHGIQVER;IPIQYIKTFQGPPHGIQVER;TFQGPPHGIQVER	1;1;1;0	3	4	0.2254	42174;41805;41918;41914;28766;28745;28755;28702;28760;28709;28757;28761;28763;28756;28770;28776;28773;28754;28747;28749;28720;28718;28687;28762;28768;28694;28713;28726;28771;28714;28746;28700;28736;28775;28758;28743;28750;28716;28705;28708;28741;28717;28734;28719;28772;28712;28690;28730;28765;28767;28735;28732	-	Ribulose bisphosphate carboxylase large chain (Fragment) OS=Cajanus scarabaeoides OX=669084 GN=rbcL PE=3 SV=1	9.07476e+06	1.51246e+06	cyto
376_1	tr|A0A2K3JM59|A0A2K3JM59_TRIPR	3.12311	NA	27358.8	SDELNLAVLK	1	1	1	0.0408	15712	tr|A0A392ML04|A0A392ML04_9FABA;tr|A0A072USU3|A0A072USU3_MEDTR	Putative fructokinase-4-like protein OS=Trifolium pratense OX=57577 GN=L195_g048748 PE=4 SV=1	2.45773e+06	163849	chlo
578_1	tr|A0A2K3JVU0|A0A2K3JVU0_TRIPR	3.12311	NA	20819.6	LGGEDFDNR	1	1	1	0.0489	12580	-	Putative mediator of RNA polymerase II transcription subunit 37c-like protein (Fragment) OS=Trifolium pratense OX=57577 GN=L195_g059056 PE=3 SV=1	195182	17743.8	chlo
310_1	tr|A0A2K3K0S8|A0A2K3K0S8_TRIPR	2.3224	NA	11048.8	TAVAFLR	1	1	1	0.0722	7111	tr|A0A0L9UPE8|A0A0L9UPE8_PHAAN;tr|A0A4P1R6M9|A0A4P1R6M9_LUPAN;tr|A0A1S2XEC9|A0A1S2XEC9_CICAR;tr|I1M5U8|I1M5U8_SOYBN;tr|A0A392M6N8|A0A392M6N8_9FABA;tr|A0A1J7I879|A0A1J7I879_LUPAN;tr|A0A445IFD9|A0A445IFD9_GLYSO;tr|G7IKP7|G7IKP7_MEDTR;tr|A0A151SPN6|A0A151SPN6_CAJCA;tr|A0A371ID02|A0A371ID02_MUCPR;tr|A0A392LZG4|A0A392LZG4_9FABA;tr|G7II78|G7II78_MEDTR;tr|A0A2Z6MRG9|A0A2Z6MRG9_TRISU;tr|A0A1S3U4E4|A0A1S3…	Pre-mRNA-processing-splicing factor 8-like protein (Fragment) OS=Trifolium pratense OX=57577 GN=L195_g059925 PE=4 SV=1	130618	14513.1	cyto
12_1	tr|A0A2K3K3G7|A0A2K3K3G7_TRIPR	2.60984	NA	18541.1	ENPEAMDEDLVDNEVAEIK;LDQLIYIPLPDEDSR;YTQGFSGADITEICQR	1;0;0	1	1	0.3049	38888;35213;35866	-	Cell division cycle protein 48 (Fragment) OS=Trifolium pratense OX=57577 GN=L195_g052139 PE=3 SV=1	29527.3	3280.81	nucl
92_3	tr|A0A2K3L6D5|A0A2K3L6D5_TRIPR	4.39681	NA	39553	AGFAGDDAPR;IWHHTFYNELR;SYELPDGQVITIGNER;TTGIVLDSGDGVSHTVPIYEGYALPHAILR;VAPEEHPVLLTEAPLNPK	0;0;1;0;0	1	1	0.2381	14094;31552;31550;31561;31546;31549;31551;31540;31565;31553;31560;31557;31555;31563;31542;31581;35252;42116;42118;36988;36989	tr|A0A2K3PHG1|A0A2K3PHG1_TRIPR	Actin-97-like protein (Fragment) OS=Trifolium pratense OX=57577 GN=L195_g030011 PE=3 SV=1	1.84575e+06	80250.2	cysk
165_1	tr|A0A2K3L6S1|A0A2K3L6S1_TRIPR	4.39681	NA	29461.7	VLGSDPVDYLVTPR	1	1	1	0.0504	31850	tr|A0A445F844|A0A445F844_GLYSO;tr|A0A4D6N1B4|A0A4D6N1B4_VIGUN;tr|V7BDW3|V7BDW3_PHAVU;tr|A0A1J7I1U6|A0A1J7I1U6_LUPAN;tr|A0A0S3SPL1|A0A0S3SPL1_PHAAN;tr|A0A445F899|A0A445F899_GLYSO;tr|A0A2K3LU48|A0A2K3LU48_TRIPR;tr|A0A1S2Z7U3|A0A1S2Z7U3_CICAR;tr|A0A151R603|A0A151R603_CAJCA;tr|A0A0B2RDY4|A0A0B2RDY4_GLYSO;tr|A0A2Z6MGP6|A0A2Z6MGP6_TRISU;tr|A0A2Z6LU16|A0A2Z6LU16_TRISU;tr|A0A1S3V5F1|A0A1S3V5F1_VIGRR;tr|I…	Protein trigalactosyldiacylglycerol chloroplastic-like (Fragment) OS=Trifolium pratense OX=57577 GN=L195_g030143 PE=3 SV=1	1.65846e+06	165846	plas
472_1	tr|A0A2K3L715|A0A2K3L715_TRIPR	2.03032	NA	36943.2	SQFPVLFVPSK	1	1	1	0.0335	23918	tr|A0A2Z6NTJ4|A0A2Z6NTJ4_TRISU;tr|A0A444ZN52|A0A444ZN52_ARAHY;tr|A0A445DGG5|A0A445DGG5_ARAHY	Protein SSUH2 (Fragment) OS=Trifolium pratense OX=57577 GN=L195_g030245 PE=4 SV=1	307429	12297.2	cyto
152_1	tr|A0A2K3LAW3|A0A2K3LAW3_TRIPR	2.45174	NA	19017.2	SLGAAIIFNR	1	1	1	0.0562	13753	tr|A0A2K3MQN2|A0A2K3MQN2_TRIPR;tr|A0A445A2A5|A0A445A2A5_ARAHY;tr|A0A445D6A2|A0A445D6A2_ARAHY;tr|A0A444YCT1|A0A444YCT1_ARAHY;tr|A0A445D6Y7|A0A445D6Y7_ARAHY;tr|A0A445DTT0|A0A445DTT0_ARAHY;tr|A0A072TUG6|A0A072TUG6_MEDTR;tr|A0A2Z6MMH2|A0A2Z6MMH2_TRISU;tr|A0A1S2YEQ2|A0A1S2YEQ2_CICAR;tr|A0A444Z8L8|A0A444Z8L8_ARAHY;tr|A0A371GZ96|A0A371GZ96_MUCPR;tr|A0A445E295|A0A445E295_ARAHY;tr|A0A2K3L9Z2|A0A2K3L9Z2_TR…	Aquaporin (Fragment) OS=Trifolium pratense OX=57577 GN=aquaporin PE=3 SV=1	1.50221e+06	214602	plas
12_2	tr|A0A2K3LH34|A0A2K3LH34_TRIPR	2.06498	NA	19847.8	AAHFEESMK;DIIDPALLRPGR;LDQLIYIPLPDEDSR;YQAFAQTLQQSR;YTQGFSGADITEICQR	0;1;0;0;0	1	1	0.3596	16600;26742;35213;29835;35866	-	Cell division cycle protein 48 (Fragment) OS=Trifolium pratense OX=57577 GN=L195_g033816 PE=3 SV=1	80084.3	10010.5	cyto
215_1	tr|A0A2K3LLA4|A0A2K3LLA4_TRIPR	3.83642	NA	71913.4	AVLVQIVNPAR	1	1	1	0.0176	17759	tr|A0A0L9V5W5|A0A0L9V5W5_PHAAN;tr|A0A0R0HE22|A0A0R0HE22_SOYBN;tr|A0A1S3TJN6|A0A1S3TJN6_VIGRR;tr|V7AHT6|V7AHT6_PHAVU;tr|A0A1S2YJI9|A0A1S2YJI9_CICAR;tr|A0A2Z6P937|A0A2Z6P937_TRISU;tr|A0A392M0X6|A0A392M0X6_9FABA;tr|A0A4D6LGK0|A0A4D6LGK0_VIGUN;tr|A0A371I5A9|A0A371I5A9_MUCPR;tr|G7JCN5|G7JCN5_MEDTR;tr|A0A151TL18|A0A151TL18_CAJCA;tr|A0A0B2RR40|A0A0B2RR40_GLYSO	Trehalose synthase-like protein OS=Trifolium pratense OX=57577 GN=L195_g035291 PE=4 SV=1	1.23797e+06	31742.8	nucl
422_1	tr|A0A2K3LQE3|A0A2K3LQE3_TRIPR	2.60984	NA	23256	IAPPLVVSLPSGELLLGK	1	1	1	0.0853	35385	tr|A0A2K3NQE0|A0A2K3NQE0_TRIPR;tr|A0A392PDA9|A0A392PDA9_9FABA	Vam6/Vps39-like protein OS=Trifolium pratense OX=57577 GN=L195_g036769 PE=4 SV=1	0	0	cyto
487_1	tr|A0A2K3LQE8|A0A2K3LQE8_TRIPR	3.27411	NA	17395	QIIQSPTYIVK	1	1	1	0.0688	22669	tr|I3S698|I3S698_MEDTR;tr|A0A2Z6MYE9|A0A2Z6MYE9_TRISU;tr|A0A4D6Q3X5|A0A4D6Q3X5_LENCU;tr|G7LGR9|G7LGR9_MEDTR	Protein ASPARTIC PROTEASE IN GUARD CELL 2-like OS=Trifolium pratense OX=57577 GN=L195_g036773 PE=3 SV=1	0	0	extr
582_1	tr|A0A2K3LZH5|A0A2K3LZH5_TRIPR	2.39997	NA	14432	GGSEEQALK	1	1	1	0.064	9130	-	Retrovirus-related Pol polyprotein from transposon TNT 1-94 OS=Trifolium pratense OX=57577 GN=L195_g039973 PE=4 SV=1	594830	59483	mito
170_1	tr|A0A2K3M5Z4|A0A2K3M5Z4_TRIPR	3.83642	NA	39601.8	VGFVFNPYGGK	1	1	1	0.0312	17879	tr|A0A2K3MBU3|A0A2K3MBU3_TRIPR;tr|A0A1S3E1V3|A0A1S3E1V3_CICAR;tr|A0A392MTJ5|A0A392MTJ5_9FABA;tr|A0A444WNV5|A0A444WNV5_ARAHY;tr|A0A4P1QWI4|A0A4P1QWI4_LUPAN;tr|A0A2K3PAT4|A0A2K3PAT4_TRIPR;tr|G7IMM5|G7IMM5_MEDTR;tr|A0A444ZE13|A0A444ZE13_ARAHY;tr|A0A4P1QW08|A0A4P1QW08_LUPAN	Reticuline oxidase-like protein (Fragment) OS=Trifolium pratense OX=57577 GN=L195_g042294 PE=3 SV=1	662650	27610.4	nucl
546_1	tr|A0A2K3MAE3|A0A2K3MAE3_TRIPR	4.39681	NA	16990	HPASYQISYVVPPNK	1	1	1	0.098	34227	-	Tripeptidyl-peptidase 2-like protein (Fragment) OS=Trifolium pratense OX=57577 GN=L195_g043853 PE=4 SV=1	693284	63025.8	plas
499_1	tr|A0A2K3MAG3|A0A2K3MAG3_TRIPR	2.27888	NA	11248	LNTLGVSLSR	1	1	1	0.0952	17011	-	Germin-like protein (Fragment) OS=Trifolium pratense OX=57577 GN=L195_g043872 PE=3 SV=1	81358.1	16271.6	mito
246_1	tr|A0A2K3MFB4|A0A2K3MFB4_TRIPR	4.39681	NA	8781.3	QSALTGESLPVTK	1	1	1	0.1548	26586	-	Plasma membrane H+-ATPase OS=Trifolium pratense OX=57577 GN=L195_g045574 PE=4 SV=1	243794	40632.4	chlo
108_1	tr|A0A2K3MNI9|A0A2K3MNI9_TRIPR	2.24012	NA	14386.7	ESTLHLVLR	1	1	1	0.0698	14322	tr|A0A1S3VQ98|A0A1S3VQ98_VIGRR;tr|A0A371G5J5|A0A371G5J5_MUCPR;tr|G7JDX2|G7JDX2_MEDTR;tr|I3TAN7|I3TAN7_LOTJA;tr|A0A444XVL5|A0A444XVL5_ARAHY;tr|I3T3Q7|I3T3Q7_LOTJA;tr|A0A1S3VZ65|A0A1S3VZ65_VIGRR;tr|A0A2Z6LL75|A0A2Z6LL75_TRISU;tr|A0A167SVS6|A0A167SVS6_9FABA;tr|A0A2Z6N3I2|A0A2Z6N3I2_TRISU;tr|A0A445I6L9|A0A445I6L9_GLYSO;tr|A0A0B2QSA3|A0A0B2QSA3_GLYSO;tr|I3ST00|I3ST00_MEDTR;tr|A0A396GV82|A0A396GV82_MED…	Ubiquitin OS=Trifolium pratense OX=57577 GN=ubiquitin PE=4 SV=1	4.94356e+06	449415	cyto
74_1	tr|A0A2K3MVC6|A0A2K3MVC6_TRIPR	3.83642	NA	46880.7	LGFSSLLFGR	1	1	1	0.0229	14930	tr|G7IEF0|G7IEF0_MEDTR;tr|G7IEE7|G7IEE7_MEDTR;tr|A0A2Z6P9L0|A0A2Z6P9L0_TRISU;tr|A0A445CKP1|A0A445CKP1_ARAHY;tr|A0A445CKQ1|A0A445CKQ1_ARAHY;tr|I3T1N5|I3T1N5_MEDTR;tr|A0A396K0C6|A0A396K0C6_MEDTR	Basic 7s globulin OS=Trifolium pratense OX=57577 GN=L195_g017958 PE=3 SV=1	0	0	chlo
235_2	tr|A0A2K3MVY1|A0A2K3MVY1_TRIPR	4.39681	NA	72933.6	IQDSAENLGEVLR;IVGFEVKPFSVK;VNMILDNLPLVVPIK;YNELETQEEAQEETGWK	1;0;0;0	1	1	0.0902	29913;27210;27211;34150;38143	tr|G7J9U2|G7J9U2_MEDTR;tr|A0A4P1QZ51|A0A4P1QZ51_LUPAN;tr|A0A1S2Y946|A0A1S2Y946_CICAR	Transmembrane 9 superfamily member OS=Trifolium pratense OX=57577 GN=L195_g018155 PE=3 SV=1	390222	17737.4	plas
20_4	tr|A0A2K3MY81|A0A2K3MY81_TRIPR	3.83642	NA	80893.1	ADLVNNLGTIAR;AVENSPFLEK;ELVSNASDALDKIR;KAVENSPFLEK;LDAQPELFIR;SGDEMTSLKDYVTR	0;0;1;0;0;0	1	1	0.0868	20283;16199;27784;20421;18487;29438	-	Heat shock protein 83-like OS=Trifolium pratense OX=57577 GN=L195_g018952 PE=3 SV=1	5.45057e+06	123877	cyto
122_3	tr|A0A2K3N0N3|A0A2K3N0N3_TRIPR	4.39681	NA	59785.6	GIVNNETLGYFIGR;LPFAAAQIGQAFR;QGDQQLNVFR;VFTPSVIEPSFGIGR	0;0;1;0	1	1	0.0975	32269;28411;28434;22483;33018	-	Glycine-tRNA ligase 1 mitochondrial-like (Fragment) OS=Trifolium pratense OX=57577 GN=L195_g019748 PE=4 SV=1	1.163e+06	34205.8	chlo
291_1	tr|A0A2K3NBQ5|A0A2K3NBQ5_TRIPR	3.83642	NA	19966.6	LQELQNQGFSCLIATPTGPYSCNWVAPAIPK	1	1	1	0.1713	43054	-	Uncharacterized protein OS=Trifolium pratense OX=57577 GN=L195_g023744 PE=4 SV=1	0	0	nucl
10_21	tr|A0A2K3NE65|A0A2K3NE65_TRIPR	4.39681	NA	88801.6	DENFGHLK;FVCNSWVYNSK;LPLDVISTISPLPVIK;NWVFPDQALPNDLIK;NYMQVEFYLK;SSDFLTYGIK	0;1;0;0;0;0	1	1	0.0891	13441;28788;34279;34278;35012;35021;35013;27221;19721;19724;19723	tr|A0A2K3PQW0|A0A2K3PQW0_TRIPR	Lipoxygenase (Fragment) OS=Trifolium pratense OX=57577 GN=L195_g024611 PE=3 SV=1	0	0	cyto
414_1	tr|A0A2K3NFH8|A0A2K3NFH8_TRIPR	2.46073	NA	57813.2	TGIALVYDTVDFK	1	1	1	0.0252	29865	tr|A0A2Z6LUG9|A0A2Z6LUG9_TRISU;tr|A0A392RQL1|A0A392RQL1_9FABA	Acid beta-fructofuranosidase-like protein (Fragment) OS=Trifolium pratense OX=57577 GN=L195_g025088 PE=3 SV=1	82187.5	2935.27	cyto
35_1	tr|A0A2K3NM85|A0A2K3NM85_TRIPR	5.36154	NA	62703.2	AVEWDASWSK;STFAWGLEAR	1;1	2	2	0.036	17694;16313	tr|G7JZK0|G7JZK0_MEDTR;tr|A0A444YAX1|A0A444YAX1_ARAHY;tr|A0A2Z6M0K2|A0A2Z6M0K2_TRISU;tr|E3NYH0|E3NYH0_9FABA;tr|A0A444YB10|A0A444YB10_ARAHY;tr|A0A2Z6N762|A0A2Z6N762_TRISU	Asparagine synthetase (Fragment) OS=Trifolium pratense OX=57577 GN=L195_g000532 PE=4 SV=1	1.25704e+06	44894.2	cyto
441_1	tr|A0A2K3NMU2|A0A2K3NMU2_TRIPR	2.11273	NA	86477	SVGEECIQENELR	1	1	1	0.017	31942	-	Tyrosyl-tRNA synthetase OS=Trifolium pratense OX=57577 GN=L195_g000777 PE=4 SV=1	0	0	nucl
290_1	tr|A0A2K3NN83|A0A2K3NN83_TRIPR	2.96959	NA	65153.9	YDLTVPFAR	1	1	1	0.0155	14905	tr|A0A072VJI1|A0A072VJI1_MEDTR;tr|V7CQD4|V7CQD4_PHAVU;tr|A0A1S2Y2D5|A0A1S2Y2D5_CICAR;tr|A0A1J7H169|A0A1J7H169_LUPAN;tr|A0A371I4B6|A0A371I4B6_MUCPR;tr|A0A0L9T8Z7|A0A0L9T8Z7_PHAAN;tr|A0A151T3C3|A0A151T3C3_CAJCA;tr|K7KRK6|K7KRK6_SOYBN;tr|A0A1J7GGF1|A0A1J7GGF1_LUPAN;tr|A0A445KTM5|A0A445KTM5_GLYSO;tr|A0A445DKF6|A0A445DKF6_ARAHY;tr|A0A2K3N990|A0A2K3N990_TRIPR;tr|A0A1S3UU50|A0A1S3UU50_VIGRR;tr|I1KQ70|I1…	Histidine-tRNA ligase-like protein OS=Trifolium pratense OX=57577 GN=L195_g000920 PE=4 SV=1	357886	9418.05	chlo
48_1	tr|A0A2K3NQ23|A0A2K3NQ23_TRIPR	3.83642	NA	93774.8	LWGENFFDPATK	1	1	1	0.0142	25231	tr|A0A1S2YKU2|A0A1S2YKU2_CICAR;tr|A0A444Y037|A0A444Y037_ARAHY;tr|G7IH13|G7IH13_MEDTR;tr|A0A445A9A5|A0A445A9A5_ARAHY;tr|A0A444Y1Z8|A0A444Y1Z8_ARAHY;tr|A0A444Y212|A0A444Y212_ARAHY;tr|A0A371G6N4|A0A371G6N4_MUCPR;tr|A0A4P1QQH7|A0A4P1QQH7_LUPAN;tr|A0A4D6NCG1|A0A4D6NCG1_VIGUN;tr|A0A1S2XI19|A0A1S2XI19_CICAR;tr|A0A392MQR2|A0A392MQR2_9FABA;tr|A0A1S2XIS4|A0A1S2XIS4_CICAR;tr|A0A0L9UJ87|A0A0L9UJ87_PHAAN;tr|A…	Elongation factor 2-like protein OS=Trifolium pratense OX=57577 GN=L195_g001580 PE=4 SV=1	311446	6106.78	cyto
32_2	tr|A0A2K3NQ26|A0A2K3NQ26_TRIPR	8.631	NA	56335	DGYPSDPELIYLTDGASK;EVAEFIQR;FNDEFMEQYEDHR;IMTDGFNSCR;KEVAEFIQR;KFNDEFMEQYEDHR;LLEATGISTVPGSGFGQK;PPKPLDYESINENVK;RDGYPSDPELIYLTDGASK;VLMDIGPPLSK	0;0;1;0;0;1;0;0;0;0	2	5	0.1893	38263;38264;11549;35853;35634;35854;35633;20487;16465;37562;35686;35393;40025;18495;18498;18497	tr|A0A2Z6NVB9|A0A2Z6NVB9_TRISU	Alanine aminotransferase OS=Trifolium pratense OX=57577 GN=L195_g001574 PE=4 SV=1	1.43887e+06	53291.6	cyto
101_1	tr|A0A2K3NRB4|A0A2K3NRB4_TRIPR	8.79363	NA	116336	CIGATTLDEYR;EEVTGSDIAEIVSK;FQQVYVDQPTVEDTISILR;ISDSALVEAAILSDR;IVQGDVPQALMNR;LSLMNDTDK;QAVIDQDPEGK;TAISEGLAQR;VIQQNVENELAK;YELHHGVR;YGSLNSLQR	0;1;0;0;0;0;1;0;0;0;0	2	2	0.1277	25525;30690;39387;32383;30210;16711;22266;16492;28266;15322;16240	-	Chaperone protein ClpB3 chloroplastic-like OS=Trifolium pratense OX=57577 GN=L195_g002030 PE=3 SV=1	2.89052e+06	44469.5	cyto
324_4	tr|A0A2K3NRE3|A0A2K3NRE3_TRIPR	4.39681	NA	72486.5	GPVGVDGLLTTR;HQNEITFGDK;IENEADVAAAQEAGYEK;LDDVIDLVIPR;QVDSAAVFHNASTR	0;0;1;0;0	1	1	0.0961	21720;21864;35442;24577;31267	-	Delta-1-pyrroline-5-carboxylate synthase-like protein OS=Trifolium pratense OX=57577 GN=L195_g002055 PE=3 SV=1	0	0	chlo
93_1	tr|A0A2K3NSK4|A0A2K3NSK4_TRIPR	3.83642	NA	117393	SLGSSSQIFTGIFPR	1	1	1	0.0144	29089	tr|V7CWF4|V7CWF4_PHAVU;tr|A0A151RGK0|A0A151RGK0_CAJCA;tr|G7KX96|G7KX96_MEDTR;tr|A0A0S3RWA0|A0A0S3RWA0_PHAAN;tr|A0A445FEM0|A0A445FEM0_GLYSO;tr|A0A445FEP2|A0A445FEP2_GLYSO;tr|A0A445CTD6|A0A445CTD6_ARAHY;tr|A0A0L9U6T3|A0A0L9U6T3_PHAAN;tr|A0A2Z6N661|A0A2Z6N661_TRISU;tr|A0A445CTI9|A0A445CTI9_ARAHY;tr|A0A1J7HA04|A0A1J7HA04_LUPAN;tr|A0A0R0EK76|A0A0R0EK76_SOYBN;tr|A0A445CTG4|A0A445CTG4_ARAHY;tr|A0A4D6M7N…	Alpha-mannosidase OS=Trifolium pratense OX=57577 GN=L195_g002474 PE=3 SV=1	1.47974e+06	30828	extr
498_1	tr|A0A2K3NSL1|A0A2K3NSL1_TRIPR	3.12311	NA	68913.4	NPVELDGLR	1	1	1	0.0147	12279	tr|A0A444Z9S5|A0A444Z9S5_ARAHY;tr|G7KC66|G7KC66_MEDTR;tr|G7KC67|G7KC67_MEDTR;tr|A0A1S2YYN9|A0A1S2YYN9_CICAR;tr|A0A444Z9S8|A0A444Z9S8_ARAHY	Xaa-pro aminopeptidase P-like protein OS=Trifolium pratense OX=57577 GN=L195_g002473 PE=3 SV=1	0	0	cyto
451_2	tr|A0A2K3NT74|A0A2K3NT74_TRIPR	2.46073	NA	86537.6	DTEIAMGSYQPHYTWSAR;QQVVGTVFTHHQK;SIQTGYIQAIR	1;0;0	1	1	0.0552	38380;31413;31029;23960	tr|G7JYS0|G7JYS0_MEDTR	Phospholipase D OS=Trifolium pratense OX=57577 GN=L195_g002699 PE=3 SV=1	0	0	cyto
214_2	tr|A0A2K3NV87|A0A2K3NV87_TRIPR	2.379	NA	87013.1	GPYYYYTK;IDNYYWLR;TDDNILLFK;VDGIDTTVSHR	1;0;0;0	1	1	0.0469	16783;20162;17726;22272	tr|A0A2K3NNK6|A0A2K3NNK6_TRIPR	Protease 2-like protein OS=Trifolium pratense OX=57577 GN=L195_g003424 PE=4 SV=1	1.99033e+06	39806.7	chlo
3_1	tr|A0A2K3NVG0|A0A2K3NVG0_TRIPR	3.83642	NA	85887.5	NYSQFVSFPIYTWKEK;VFISDDFDGELFPR	1;0	1	1	0.0399	36139;30151	-	Heat shock protein 90-like (Fragment) OS=Trifolium pratense OX=57577 GN=L195_g003521 PE=3 SV=1	1.00367e+06	20483.1	cyto
7_3	tr|A0A2K3NVM8|A0A2K3NVM8_TRIPR	2.85628	NA	95179.3	GVLLHGPPGTGK;LDIIDPALLR;TGVTFDDFAGQEYIK;VSTAQVLVIGATNR;WGIHGISLPGR	0;1;0;0;0	1	1	0.0732	19808;20011;34117;29501;22024	tr|A0A2Z6NQD0|A0A2Z6NQD0_TRISU	ATP-dependent zinc metalloprotease FtsH-like protein OS=Trifolium pratense OX=57577 GN=L195_g003583 PE=4 SV=1	532216	10644.3	chlo
39_1	tr|A0A2K3NWV9|A0A2K3NWV9_TRIPR	4.90347	NA	123579	LNIEALQNR;YDAQISVFGQK	1;1	2	2	0.018	14037;20230	tr|A0A0S3RLR9|A0A0S3RLR9_PHAAN;tr|A0A4D6MHM1|A0A4D6MHM1_VIGUN;tr|A0A371G025|A0A371G025_MUCPR;tr|A0A445LSL7|A0A445LSL7_GLYSO;tr|A0A2Z6ME85|A0A2Z6ME85_TRISU;tr|A0A445LTF4|A0A445LTF4_GLYSO;tr|A0A1S3T7U8|A0A1S3T7U8_VIGRR;tr|A0A1J7IUS6|A0A1J7IUS6_LUPAN;tr|A0A0L9UWW5|A0A0L9UWW5_PHAAN;tr|V7BBF0|V7BBF0_PHAVU	Ubiquitin-activating enzyme E1 1-like protein OS=Trifolium pratense OX=57577 GN=L195_g004022 PE=3 SV=1	1.39093e+06	22078.2	chlo
79_3	tr|A0A2K3NZI3|A0A2K3NZI3_TRIPR	2.3224	NA	126234	AIIGTIGDVDSYQLPDAK;ENNTGSFPR;GVYSQPDNILGR;LPLTNEAIVIPTQVNYVGK;QETPDPPEALK;QGCLINITADGK;TGAQVMSVSNNDENK;YEKPLQDLK;YPLKEPFVELLK	0;0;0;0;0;0;1;0;0	1	1	0.1039	36219;15695;15732;15696;26187;38020;23099;25293;33086;19842;30676	tr|A0A2Z6MI79|A0A2Z6MI79_TRISU;tr|A0A2K3P4C3|A0A2K3P4C3_TRIPR	Presequence protease chloroplastic/mitochondrial-like OS=Trifolium pratense OX=57577 GN=L195_g004963 PE=4 SV=1	117905	1531.23	chlo
313_1	tr|A0A2K3NZU2|A0A2K3NZU2_TRIPR	7.00665	NA	73201.4	APGIGLLYNELVK;ELGSNLGTIR	1;1	2	2	0.0348	28337;17007	tr|A0A2K3MW51|A0A2K3MW51_TRIPR;tr|A0A1S2X9F3|A0A1S2X9F3_CICAR;tr|A0A445DMP2|A0A445DMP2_ARAHY;tr|A0A444WYZ8|A0A444WYZ8_ARAHY;tr|G7INV8|G7INV8_MEDTR;tr|A0A392P5M3|A0A392P5M3_9FABA;tr|A0A2K3PLL7|A0A2K3PLL7_TRIPR;tr|A0A2Z6PDQ8|A0A2Z6PDQ8_TRISU;tr|A0A444WZ54|A0A444WZ54_ARAHY;tr|A0A444ZTL3|A0A444ZTL3_ARAHY;tr|A0A445BAH0|A0A445BAH0_ARAHY	Potassium transporter (Fragment) OS=Trifolium pratense OX=57577 GN=L195_g005089 PE=3 SV=1	1.55349e+06	57536.7	plas
243_2	tr|A0A2K3P187|A0A2K3P187_TRIPR	3.12311	NA	31929.7	GQVALVPGSAFGDDTCIR;LGYIAGPK;VLILCSPSNPTGSVYPK	0;0;1	1	1	0.1468	37202;5508;36728	tr|A0A2Z6MUD7|A0A2Z6MUD7_TRISU	Bifunctional aspartate aminotransferase and glutamate/aspartate-prephenate aminotransferase-like protein OS=Trifolium pratense OX=57577 GN=L195_g005581 PE=4 SV=1	0	0	mito
110_1	tr|A0A2K3P2V8|A0A2K3P2V8_TRIPR	2.06184	NA	48742	YADIIIPR	1	1	1	0.0186	10550	tr|A0A0R0FQY0|A0A0R0FQY0_SOYBN;tr|A0A2K3LQX0|A0A2K3LQX0_TRIPR;tr|A0A4D6KY46|A0A4D6KY46_VIGUN;tr|I1JJM2|I1JJM2_SOYBN;tr|A0A4P1RRF9|A0A4P1RRF9_LUPAN;tr|A0A0L9TEZ3|A0A0L9TEZ3_PHAAN;tr|A0A445GZV5|A0A445GZV5_GLYSO;tr|A0A444YFK3|A0A444YFK3_ARAHY;tr|A0A444YFN3|A0A444YFN3_ARAHY;tr|A0A371F720|A0A371F720_MUCPR;tr|A0A1S3UMY0|A0A1S3UMY0_VIGRR;tr|A0A1S3UMS1|A0A1S3UMS1_VIGRR;tr|A0A0B2SI36|A0A0B2SI36_GLYSO;tr|A…	Uridine kinase OS=Trifolium pratense OX=57577 GN=L195_g006180 PE=3 SV=1	125453	4480.46	pero
131_1	tr|A0A2K3P321|A0A2K3P321_TRIPR	3.83642	NA	60746.1	FGHVTFFWNGNR;VQILTSHTLEPVPIAIGGPGLAPGVR	0;1	1	1	0.0681	26696;26677;40534	tr|A0A2Z6LQP0|A0A2Z6LQP0_TRISU	2,3-bisphosphoglycerate-independent phosphoglycerate mutase OS=Trifolium pratense OX=57577 GN=L195_g006232 PE=4 SV=1	0	0	cyto
129_3	tr|A0A2K3P3F7|A0A2K3P3F7_TRIPR	2.22631	NA	84248.7	AVEEYKEAK;CVKPPIIYGDVSRPK;DEAFFAANAAAQASR;FALESFWDGK;GGIGVIQIDEAALR;GMLTGPVTILNWSFVR;LDDEIKSWLAFAAQK;SWLAFAAQK	0;0;1;0;0;0;0;0	1	1	0.1232	17260;34549;32030;22262;22261;22263;29021;35436;34623;15716	-	5-methyltetrahydropteroyltriglutamate-homocysteine methyltransferase-like protein OS=Trifolium pratense OX=57577 GN=L195_g006379 PE=3 SV=1	858087	18257.2	cyto
309_1	tr|A0A2K3P3J0|A0A2K3P3J0_TRIPR	2.03032	NA	80147.1	FDQELSK;MASTPGVSATLFNALAK;VIIATGFIASTPQNIPTTLK;YGIPIIIR	1;0;0;0	1	1	0.0711	10133;34161;38166;12916	-	Bifunctional aspartokinase/homoserine dehydrogenase chloroplastic-like OS=Trifolium pratense OX=57577 GN=L195_g006420 PE=4 SV=1	657334	16433.3	cyto
184_1	tr|A0A2K3P5N3|A0A2K3P5N3_TRIPR	4.3155	NA	39437.1	AYSYWLYNVPWGLYK;DFHIGWFIHPIVYGEYPK;FGIVYVDFK;NWMTFNEPR;VVAALGYDNGFFAPGR	0;1;0;0;0	1	1	0.1971	38051;41061;15161;15160;20221;33878	-	Beta-glucosidase 44-like protein OS=Trifolium pratense OX=57577 GN=L195_g007174 PE=3 SV=1	138021	7264.28	chlo
136_1	tr|A0A2K3P5Q7|A0A2K3P5Q7_TRIPR	2.35304	NA	91950.5	SGWGFAFPR	1	1	1	0.0109	15794	tr|V7AQM8|V7AQM8_PHAVU;tr|A0A1J7I836|A0A1J7I836_LUPAN;tr|A0A445BRQ8|A0A445BRQ8_ARAHY;tr|V7BCG2|V7BCG2_PHAVU;tr|A0A0B2SQS8|A0A0B2SQS8_GLYSO;tr|A0A072V3Z7|A0A072V3Z7_MEDTR;tr|A0A445K372|A0A445K372_GLYSO;tr|A0A445CD19|A0A445CD19_ARAHY;tr|A0A445GZP5|A0A445GZP5_GLYSO;tr|I1M634|I1M634_SOYBN;tr|A0A0L9T8J5|A0A0L9T8J5_PHAAN;tr|A0A0L9V9G6|A0A0L9V9G6_PHAAN;tr|A0A445GZE5|A0A445GZE5_GLYSO;tr|A0A4D6NSY8|A0A4D6…	Glutamate receptor-like protein (Fragment) OS=Trifolium pratense OX=57577 GN=L195_g007187 PE=3 SV=1	0	0	plas
75_10	tr|A0A2K3P5S0|A0A2K3P5S0_TRIPR	3.1014	NA	98563.8	ACDLGLEVKPWIK;ETYNAITK;GPMLLGVK;INPLVPVDLVIDHSVQVDVAR;LVEIPFKPAR;MFVDYSEPQVER;NAYCLLNFGDSITTDHISPAGSIHK;RGNDEVMAR;SENAVQANMELEFQR;SGVTATDLVLTVTQMLR;SNLVGMGIIPLCFK;TIHIPSGEK;VLLQDFTGVPAVVDLACMR	0;0;0;0;1;0;0;0;0;0;0;0;0	1	3	0.1991	31813;31814;12697;12696;8289;39644;39643;21185;21182;21183;31203;31529;31200;31528;41353;16540;35154;34969;35602;32173;14284;38451	-	Aconitate hydratase OS=Trifolium pratense OX=57577 GN=L195_g007220 PE=3 SV=1	7.81869e+06	166355	cyto
369_1	tr|A0A2K3P710|A0A2K3P710_TRIPR	4.39681	NA	62827.8	LVFYDLHGGGFK	1	1	1	0.0218	27280	tr|A0A371H218|A0A371H218_MUCPR;tr|A0A445ENV4|A0A445ENV4_ARAHY;tr|A0A4D6NJB8|A0A4D6NJB8_VIGUN;tr|A0A151SAQ9|A0A151SAQ9_CAJCA;tr|A0A1S3UVM3|A0A1S3UVM3_VIGRR;tr|A0A1S3TG99|A0A1S3TG99_VIGRR;tr|A0A392NAR2|A0A392NAR2_9FABA;tr|V7B2W1|V7B2W1_PHAVU;tr|A0A2Z6NT96|A0A2Z6NT96_TRISU;tr|A0A371GQQ5|A0A371GQQ5_MUCPR;tr|A0A371HFW9|A0A371HFW9_MUCPR;tr|A0A2Z6NZL5|A0A2Z6NZL5_TRISU;tr|A0A445AV08|A0A445AV08_ARAHY;tr|A…	Lysine--tRNA ligase (Fragment) OS=Trifolium pratense OX=57577 GN=L195_g007667 PE=3 SV=1	244379	7187.63	cyto
594_1	tr|A0A2K3P7T4|A0A2K3P7T4_TRIPR	2.95863	NA	73472.7	VLLLIHANK	1	1	1	0.0136	15688	-	Signal recognition particle subunit SRP72 OS=Trifolium pratense OX=57577 GN=L195_g007950 PE=3 SV=1	0	0	cyto
235_1	tr|A0A2K3P912|A0A2K3P912_TRIPR	2.3224	NA	69353.6	ILDSAENLGEVLR;IVGFEVKPFSVK;VNMILDNLPLVVPIK;YNELETQEEAQEETGWK	1;0;0;0	1	1	0.0945	29494;27210;27211;34150;38143	tr|A0A2K3P9A0|A0A2K3P9A0_TRIPR;tr|A0A444YVA6|A0A444YVA6_ARAHY;tr|A0A1S3UG61|A0A1S3UG61_VIGRR;tr|G7I879|G7I879_MEDTR;tr|A0A2Z6LNQ1|A0A2Z6LNQ1_TRISU;tr|A0A445CWN8|A0A445CWN8_ARAHY;tr|A0A0L9V0Y4|A0A0L9V0Y4_PHAAN	Transmembrane 9 superfamily member OS=Trifolium pratense OX=57577 GN=L195_g008386 PE=3 SV=1	2.38776e+06	113703	plas
528_1	tr|A0A2K3PA25|A0A2K3PA25_TRIPR	2.60984	NA	42724	ANGNALDEELGQGKPK	1	1	1	0.0417	33532	-	Protein FAM135A OS=Trifolium pratense OX=57577 GN=L195_g008753 PE=4 SV=1	0	0	cyto
464_1	tr|A0A2K3PBD1|A0A2K3PBD1_TRIPR	3.27411	NA	59906.5	NLTIENTAGPDAHQAVAFR	1	1	1	0.0344	39232	-	Putative pectinesterase pectinesterase inhibitor 51-like protein OS=Trifolium pratense OX=57577 GN=L195_g009219 PE=3 SV=1	566736	29828.2	chlo
225_2	tr|A0A2K3PDA5|A0A2K3PDA5_TRIPR	4.39681	NA	84121.8	LMTLAGVYSFWK;LTALHGSIEK;QGLDFTPK;SSSIGNGVQFLNR	0;0;1;0	1	1	0.0585	29590;29121;17342;11525;28085	-	Sucrose synthase OS=Trifolium pratense OX=57577 GN=L195_g009912 PE=3 SV=1	2.41728e+06	61981.5	cyto
20_1	tr|A0A2K3PFT5|A0A2K3PFT5_TRIPR	4.39681	NA	63833.2	QALQLLQDNYPEFVAK	1	1	1	0.0284	36229	tr|A0A445KAJ0|A0A445KAJ0_GLYSO;tr|V7AW61|V7AW61_PHAVU;tr|A0A445A6E5|A0A445A6E5_ARAHY;tr|A0A4D6LLW8|A0A4D6LLW8_VIGUN;tr|A0A1S3TL45|A0A1S3TL45_VIGRR;tr|A0A072V1D5|A0A072V1D5_MEDTR;tr|A0A1J7HZ98|A0A1J7HZ98_LUPAN;tr|A0A444XWS8|A0A444XWS8_ARAHY;tr|C6TJ77|C6TJ77_SOYBN;tr|A0A0R0JHX3|A0A0R0JHX3_SOYBN;tr|A0A1S2YFU0|A0A1S2YFU0_CICAR;tr|A0A1S3T8C3|A0A1S3T8C3_VIGRR;tr|A0A2Z6LRT5|A0A2Z6LRT5_TRISU;tr|A0A1J7FPF…	Patellin-3-like protein OS=Trifolium pratense OX=57577 GN=L195_g010767 PE=4 SV=1	189411	5261.41	nucl
135_2	tr|A0A2K3PHJ1|A0A2K3PHJ1_TRIPR	2.3224	NA	70418.6	EDQLEYIEER;GVVDSDDLPLNISR;HSEFISYPIYLWTEK;LDDETEEEK;VFIMDNCEELIPEYLGFVK	1;0;0;0;0	1	1	0.108	26317;31212;36591;36592;18815;39784	-	Heat shock protein 83-like (Fragment) OS=Trifolium pratense OX=57577 GN=L195_g011441 PE=3 SV=1	1.09632e+07	288506	cyto
251_2	tr|A0A2K3PI82|A0A2K3PI82_TRIPR	4.39681	NA	52988.5	LADTGAVVSLFSR;LLIFQNTLPSLGVGR;NLYAVQHR;YTAGQVYYYPAFQSAIHGEK	1;0;0;0	1	2	0.1199	26737;26739;33359;14986;39613	-	Transport protein SEC24-like OS=Trifolium pratense OX=57577 GN=L195_g011644 PE=4 SV=1	312219	9461.17	chlo
153_1	tr|A0A2K3PIB1|A0A2K3PIB1_TRIPR	4.39681	NA	24221.6	KGDNDLPGLTDVEKPR	1	1	1	0.0748	34815	tr|I3SQ32|I3SQ32_MEDTR;tr|A0A2K3L926|A0A2K3L926_TRIPR;tr|A0A2K3M8J2|A0A2K3M8J2_TRIPR;tr|I3S397|I3S397_LOTJA;tr|I3S1W3|I3S1W3_MEDTR;tr|A0A445DR26|A0A445DR26_ARAHY;tr|A0A444ZWP4|A0A444ZWP4_ARAHY;tr|V7CMH4|V7CMH4_PHAVU;tr|A0A151RZ71|A0A151RZ71_CAJCA	40S ribosomal protein s6-like (Fragment) OS=Trifolium pratense OX=57577 GN=L195_g011723 PE=4 SV=1	271575	20890.4	nucl
20_5	tr|A0A2K3PN04|A0A2K3PN04_TRIPR	7.67283	NA	80080.8	ADLVNNLGTIAR;AVENSPFLEK;ELISNASDAIDK;ELISNASDAIDKIR;GIVDSEDLPLNISR;KAVENSPFLEK	0;0;1;1;0;0	2	2	0.073	20283;16199;20840;28098;27708;20421	-	Heat shock cognate protein 80-like OS=Trifolium pratense OX=57577 GN=L195_g013385 PE=3 SV=1	3.09282e+06	70291.5	plas
343_1	tr|A0A2K3PPT5|A0A2K3PPT5_TRIPR	4.3155	NA	38992.6	WNYDGSSTGQAPGEDSEVIIYPQAIFK	1	1	2	0.0758	45703;45702	tr|G7J9B8|G7J9B8_MEDTR;tr|I3T2M4|I3T2M4_MEDTR;tr|A0A1S3TPZ5|A0A1S3TPZ5_VIGRR;tr|A0A0S3RZR8|A0A0S3RZR8_PHAAN;tr|A0A4P1QVI1|A0A4P1QVI1_LUPAN;sp|P04078|GLNA1_MEDSA;tr|A0A0L9U8R3|A0A0L9U8R3_PHAAN;tr|O04999|O04999_MEDTR;sp|P32289|GLNA_VIGAC;tr|A0A1S3TQ08|A0A1S3TQ08_VIGRR	Glutamine synthetase OS=Trifolium pratense OX=57577 GN=L195_g014048 PE=3 SV=1	1.53579e+06	102386	cyto
178_3	tr|A0A2K3PR35|A0A2K3PR35_TRIPR	8.631	NA	47484.1	AAEIFSNPK;EDGGFEVIK;GGNNILVICDAYTPQGEPIPTNK;GGNNILVICDAYTPQGEPIPTNKR	0;0;1;1	2	4	0.0974	11073;11606;42971;42966;42965;43678	sp|Q9XQ94|GLNA2_MEDSA;tr|A0A072V4J3|A0A072V4J3_MEDTR;tr|Q84UC1|Q84UC1_MEDTR	Glutamine synthetase OS=Trifolium pratense OX=57577 GN=L195_g014496 PE=3 SV=1	1.09407e+06	68379.4	chlo
138_1	tr|A0A2K3PS62|A0A2K3PS62_TRIPR	17.8397	NA	50556.2	FFEVPTGWK;LSGTGSEGATIR;LVTVEDIVR;SIFDFESIR;SMPTSAALDVVAK;YDYENVDAGAAK	1;1;1;1;1;1	6	6	0.1382	16068;17692;13319;16161;23796;24090	tr|A0A445JA69|A0A445JA69_GLYSO;tr|A0A151T3C9|A0A151T3C9_CAJCA;tr|A0A1S2YDV8|A0A1S2YDV8_CICAR;tr|A0A445KT80|A0A445KT80_GLYSO;tr|A0A444Z2W0|A0A444Z2W0_ARAHY;tr|I1KQ93|I1KQ93_SOYBN	Phosphoglucomutase OS=Trifolium pratense OX=57577 GN=L195_g014893 PE=4 SV=1	8.98508e+06	320896	cysk
375_1	tr|A0A2P0M8E2|A0A2P0M8E2_9FABA	8.79363	NA	65496.8	SQSQSQQLPTHQR;VDVDHADDPGK	1;1	2	2	0.041	31735;21075	-	Purple acid phosphatase OS=Stylosanthes guianensis OX=62615 GN=PAP23 PE=2 SV=1	101463	3382.11	plas
4_24	tr|A0A2P9DTU9|A0A2P9DTU9_9FABA	4.3155	NA	17746	DDENVNSQPFMR;ESSTGTWTTVWTDGLTSLDR;GGLDFTKDDENVNSQPFMR;TFQGPPHGIQVER	0;1;0;0	1	2	0.3312	28826;28217;28216;28213;28221;28214;28219;28212;28824;28817;28242;28846;28829;28816;28218;41030;41029;40678;40832;28766;28745;28755;28702;28760;28709;28757;28761;28763;28756;28770;28776;28773;28754;28747;28749;28720;28718;28687;28762;28768;28694;28713;28726;28771;28714;28746;28700;28736;28775;28758;28743;28750;28716;28705;28708;28741;28717;28734;28719;28772;28712;28690;28730;28765;28767;28735;287…	-	Ribulose-1,5-bisphosphate carboxylase/oxygenase (Fragment) OS=Zornia latifolia OX=1453850 GN=rbcL PE=4 SV=1	0	0	chlo
4_25	tr|A0A2S0DEW1|A0A2S0DEW1_9FABA	8.631	NA	24375.3	GGLDFTRDDENVNSQPFMR;GGLDFTWDDENVNSQPFMR;TFQGPPHGIQVER;VTPQPGVPPEEAGAAVAAESSTGTWTTVWTDGLTSLDR	1;1;0;0	2	4	0.3165	41036;41146;41147;41270;28766;28745;28755;28702;28760;28709;28757;28761;28763;28756;28770;28776;28773;28754;28747;28749;28720;28718;28687;28762;28768;28694;28713;28726;28771;28714;28746;28700;28736;28775;28758;28743;28750;28716;28705;28708;28741;28717;28734;28719;28772;28712;28690;28730;28765;28767;28735;28732;46826;46835;46830	-	Ribulose bisphosphate carboxylase large chain (Fragment) OS=Crotalaria lachnosema OX=1977552 GN=rbcL PE=3 SV=1	1.67933e+06	186592	mito
4_33	tr|A0A2S0DEX2|A0A2S0DEX2_9FABA	3.12311	NA	26989.6	ASVGFKAVVK;DDENVNSQPFMR;GGLDFTKDDENVNSQPFMR;LTYYTPEYETK;LTYYTPEYETKDTDILAAFR;TFQGPPHGIQVER;VTPQPGVPPEEAGAAVAAESSTGTWTTVWTDGLTSLDR	1;0;0;0;0;0;0	1	9	0.4108	12092;12089;12037;12096;12100;12057;12059;12043;12056;28826;28217;28216;28213;28221;28214;28219;28212;28824;28817;28242;28846;28829;28816;28218;40678;40832;26795;26786;26797;26783;26793;26776;26798;26782;26791;26777;26772;26771;42584;42582;42581;28766;28745;28755;28702;28760;28709;28757;28761;28763;28756;28770;28776;28773;28754;28747;28749;28720;28718;28687;28762;28768;28694;28713;28726;28771;287…	-	Ribulose bisphosphate carboxylase large chain (Fragment) OS=Indigofera dendroides OX=539057 GN=rbcL PE=3 SV=1	1.52163e+07	1.08688e+06	mito
25_4	tr|A0A2Z5EQG8|A0A2Z5EQG8_GLYGL	2.48086	NA	55128	ASSVAQVVTTLQER;EAYPGDVFYLHSR;IAQIPVSEAYLGR;IVNTGTVLQVGDGIAR;LIESPAPGIISR	0;0;1;0;0	1	1	0.1347	30966;32260;29161;33127;24061	tr|A0A151R2G8|A0A151R2G8_CAJCA;tr|A0A1L5BWH2|A0A1L5BWH2_9FABA;tr|A0A0K0LNE2|A0A0K0LNE2_WISFL;tr|A0A1C7D3Z0|A0A1C7D3Z0_9FABA;tr|A0A023I6Y2|A0A023I6Y2_GLYGL;tr|A0A191UJ70|A0A191UJ70_ARAHY;tr|A0A291B5E1|A0A291B5E1_9FABA;tr|A0A3G1KJX6|A0A3G1KJX6_9FABA;tr|A0A0K0LVU0|A0A0K0LVU0_9FABA;tr|A0A120HX76|A0A120HX76_9FABA;tr|A0A3Q9DJJ6|A0A3Q9DJJ6_9FABA;tr|A0A0U2K8U2|A0A0U2K8U2_ASTMO;tr|A0A0K0LTZ2|A0A0K0LTZ2_9F…	ATP synthase subunit alpha, chloroplastic OS=Glycyrrhiza glabra OX=49827 GN=atpA PE=3 SV=1	3.58994e+06	149581	cyto
162_1	tr|A0A2Z6LHU9|A0A2Z6LHU9_TRISU	4.39681	NA	86925.5	TVGNLIYTVATK;YDDTNPEAEK	1;0	1	1	0.0288	24951;21608	tr|A0A1S2XZV0|A0A1S2XZV0_CICAR;tr|G7ICA2|G7ICA2_MEDTR	Uncharacterized protein OS=Trifolium subterraneum OX=3900 GN=TSUD_50230 PE=3 SV=1	283888	5677.77	cyto
196_1	tr|A0A2Z6LI13|A0A2Z6LI13_TRISU	3.83642	NA	56431.3	AAVSFDILYR	1	1	1	0.02	16882	tr|A0A4D6N6X8|A0A4D6N6X8_VIGUN;tr|A0A2K3PPZ7|A0A2K3PPZ7_TRIPR;tr|A0A4D6NE56|A0A4D6NE56_VIGUN;tr|A0A444XV50|A0A444XV50_ARAHY;tr|A0A445BEP8|A0A445BEP8_ARAHY;tr|A0A2K3NEH2|A0A2K3NEH2_TRIPR;tr|A0A1S3V7D9|A0A1S3V7D9_VIGRR;tr|A0A1S2XZP3|A0A1S2XZP3_CICAR	tRNA-synt_1e domain-containing protein OS=Trifolium subterraneum OX=3900 GN=TSUD_50180 PE=3 SV=1	171402	6121.49	nucl
238_2	tr|A0A2Z6LKP7|A0A2Z6LKP7_TRISU	4.39681	NA	90462.8	AVPLALGLLCISNPK;IGAIMGLGIAYAGSQNEQIR;LSEGYLTLAR;QESVEATAEVSK;SPEDIYK;VGQAVDVVGQAGRPK	0;1;0;0;0;0	1	3	0.0963	32471;38102;38103;38104;19445;24868;9644;30792;30791	-	26S proteasome non-ATPase regulatory subunit 2 homolog OS=Trifolium subterraneum OX=3900 GN=TSUD_202810 PE=3 SV=1	0	0	cyto
238_1	tr|A0A2Z6LLT4|A0A2Z6LLT4_TRISU	4.39681	NA	88134.8	QESVEATAEVSK;SLEHLLQYGEQNIR;SPEDIYK;TITGFQTHSTPVILAAGDR;VGQAVDVVGQAGRPK	0;0;0;1;0	1	2	0.0835	24868;34225;34226;9644;37282;37294;30792;30791	-	26S proteasome non-ATPase regulatory subunit 2 homolog OS=Trifolium subterraneum OX=3900 GN=TSUD_204070 PE=3 SV=1	2.08392e+06	37212.9	plas
178_4	tr|A0A2Z6LSX1|A0A2Z6LSX1_TRISU	4.3155	NA	44556.6	AAEIFSNPK;EDGGFEVIK;HETASIDTFSWGVANR;VQAEIPWYGIEQEYTLLQTNVK	0;0;0;1	1	1	0.1379	11073;11606;36069;36066;43653	-	Gln-synt_C domain-containing protein OS=Trifolium subterraneum OX=3900 GN=TSUD_381880 PE=3 SV=1	0	0	chlo
110_1	tr|A0A2Z6LT74|A0A2Z6LT74_TRISU	3.83642	NA	92621.8	LVQQAGLYVHLR	1	1	2	0.0143	24490;24491	tr|A0A1S2XES4|A0A1S2XES4_CICAR;tr|A0A445GMY9|A0A445GMY9_GLYSO;tr|A0A0R0FIV9|A0A0R0FIV9_SOYBN;tr|A0A445IF48|A0A445IF48_GLYSO;tr|A0A151SX02|A0A151SX02_CAJCA;tr|A0A445GN43|A0A445GN43_GLYSO;tr|A0A4D6NI32|A0A4D6NI32_VIGUN;tr|A0A445A266|A0A445A266_ARAHY;tr|I1MSH3|I1MSH3_SOYBN;tr|A0A4P1RJ63|A0A4P1RJ63_LUPAN;tr|A0A0B2QX38|A0A0B2QX38_GLYSO;tr|A0A2K3MM63|A0A2K3MM63_TRIPR;tr|A0A445GUL9|A0A445GUL9_GLYSO;tr|A…	Beta-galactosidase OS=Trifolium subterraneum OX=3900 GN=TSUD_111660 PE=3 SV=1	306746	7865.29	chlo
282_1	tr|A0A2Z6LVP9|A0A2Z6LVP9_TRISU	8.79363	NA	123353	AFGLGCDWR;AGWPTADAPDLTLK;ASGEGVQPQEYTIIK;TTEQNYSNYMFR	0;1;1;0	2	2	0.0456	17798;30187;33236;32512	-	Uncharacterized protein OS=Trifolium subterraneum OX=3900 GN=TSUD_128380 PE=3 SV=1	4.11406e+06	69729.9	cyto
25_1	tr|A0A2Z6LZR1|A0A2Z6LZR1_TRISU	3.12311	NA	79946.7	ALPTYTPEVPADATR;VLPGLIGGSADLASSNMTLLK	1;0	1	1	0.0487	32778;39597;39772;39773	-	TRANSKETOLASE_1 domain-containing protein OS=Trifolium subterraneum OX=3900 GN=TSUD_265700 PE=4 SV=1	1.07645e+06	29093.3	chlo
351_1	tr|A0A2Z6M1C9|A0A2Z6M1C9_TRISU	3.27411	NA	28864.6	QYGGIFHLR	1	1	1	0.0354	15308	tr|A0A2K3NB00|A0A2K3NB00_TRIPR;tr|A0A371GL70|A0A371GL70_MUCPR;tr|A0A1S2YYV7|A0A1S2YYV7_CICAR	Uncharacterized protein OS=Trifolium subterraneum OX=3900 GN=TSUD_224660 PE=4 SV=1	133708	7865.19	cyto
55_1	tr|A0A2Z6M2C4|A0A2Z6M2C4_TRISU	5.38683	NA	55350.7	VLSTTFSGTNK;WDELNAFFQK	1;1	2	2	0.042	17910;23518	-	Uncharacterized protein (Fragment) OS=Trifolium subterraneum OX=3900 GN=TSUD_373670 PE=4 SV=1	504803	24038.3	chlo
314_1	tr|A0A2Z6M2Q5|A0A2Z6M2Q5_TRISU	16.3663	NA	52930.9	GPEWFASFGR;IFTNLYGLHDPFLK;LEEIDMLQEVTK;RGPEWFASFGR;THFGGIKDEDR	1;1;1;1;1	5	5	0.0994	17870;34349;28592;23915;22732	tr|A0A2K3PF73|A0A2K3PF73_TRIPR	NADH dehydrogenase [ubiquinone] flavoprotein 1, mitochondrial OS=Trifolium subterraneum OX=3900 GN=TSUD_17500 PE=3 SV=1	1.98366e+06	70844.9	mito
511_1	tr|A0A2Z6M3D3|A0A2Z6M3D3_TRISU	3.12311	NA	42026.4	DLSNLVKPEDIVSSEHLTTLLAIVSK	1	1	2	0.0701	44869;44868	-	V-type proton ATPase subunit C OS=Trifolium subterraneum OX=3900 GN=TSUD_322710 PE=3 SV=1	72766.8	2910.67	chlo
388_1	tr|A0A2Z6M669|A0A2Z6M669_TRISU	4.3155	NA	54951.2	VTWTENSVTVTGPPR	1	1	1	0.0292	33683	tr|G7JEN4|G7JEN4_MEDTR;tr|A0A445E6M8|A0A445E6M8_ARAHY;tr|A0A445E9D3|A0A445E9D3_ARAHY;tr|V7AMX2|V7AMX2_PHAVU	3-phosphoshikimate 1-carboxyvinyltransferase OS=Trifolium subterraneum OX=3900 GN=TSUD_265690 PE=3 SV=1	899381	39103.5	chlo
426_1	tr|A0A2Z6M8Z1|A0A2Z6M8Z1_TRISU	6.81315	NA	54267.7	ALHDALSIVK;VLVELAELQDR	1;1	2	2	0.0418	14296;23070	tr|A0A1J7HFQ4|A0A1J7HFQ4_LUPAN;tr|V7CRG8|V7CRG8_PHAVU;tr|A0A4P1RT00|A0A4P1RT00_LUPAN;tr|A0A1S2YGW8|A0A1S2YGW8_CICAR;tr|A0A4D6L7P2|A0A4D6L7P2_VIGUN;tr|A0A4P1RWV2|A0A4P1RWV2_LUPAN;tr|A0A151UCC5|A0A151UCC5_CAJCA;tr|A0A445KQ31|A0A445KQ31_GLYSO;tr|A0A445JDL4|A0A445JDL4_GLYSO;tr|G7L831|G7L831_MEDTR;tr|A0A0L9TJL4|A0A0L9TJL4_PHAAN	Uncharacterized protein (Fragment) OS=Trifolium subterraneum OX=3900 GN=TSUD_80470 PE=3 SV=1	1.97107e+06	59729.5	cyto
8_1	tr|A0A2Z6MC56|A0A2Z6MC56_TRISU	2.3224	NA	20359.4	VFEEALNYFR	1	1	1	0.0581	25166	tr|A0A4P1QTV2|A0A4P1QTV2_LUPAN;tr|A0A445C6Q7|A0A445C6Q7_ARAHY;tr|A0A445E612|A0A445E612_ARAHY;tr|A0A2K3N4H3|A0A2K3N4H3_TRIPR;tr|A0A445C6Q2|A0A445C6Q2_ARAHY;tr|A0A2K3M0L8|A0A2K3M0L8_TRIPR;tr|A0A2K3N9A2|A0A2K3N9A2_TRIPR	Uncharacterized protein OS=Trifolium subterraneum OX=3900 GN=TSUD_31750 PE=4 SV=1	161193	16119.3	nucl
53_1	tr|A0A2Z6MCC2|A0A2Z6MCC2_TRISU	2.7723	NA	42476.3	HYAHVDCPGHADYVK;KPHLNVGTIGHVDHGK;TTLTAAITK	0;1;0	1	1	0.1028	35769;34833;9170	tr|A0A4P1RMQ8|A0A4P1RMQ8_LUPAN	Elongation factor Tu (Fragment) OS=Trifolium subterraneum OX=3900 GN=TSUD_381900 PE=3 SV=1	1.06881e+06	39585.6	cyto
94_3	tr|A0A2Z6MDS0|A0A2Z6MDS0_TRISU	3.83642	NA	58784	ETGLDQYAIAK;GSTDSILDDIER;LFVTNDAATIVNELEVQHPAAK	0;1;0	1	1	0.0824	18720;22251;39339	tr|A0A072VGH7|A0A072VGH7_MEDTR	Uncharacterized protein OS=Trifolium subterraneum OX=3900 GN=TSUD_15620 PE=3 SV=1	0	0	cyto
183_1	tr|A0A2Z6ME11|A0A2Z6ME11_TRISU	7.67283	NA	53643.3	AAFYVDKR;GAALASDAFFPFAWK	1;1	2	2	0.0467	10920;29121	tr|A0A2K3P1J9|A0A2K3P1J9_TRIPR;tr|A0A444XA98|A0A444XA98_ARAHY;tr|A0A396HZU0|A0A396HZU0_MEDTR;tr|A0A1S2Z7T1|A0A1S2Z7T1_CICAR;tr|A0A1J7GK01|A0A1J7GK01_LUPAN;tr|G7KEF8|G7KEF8_MEDTR;tr|A0A2Z6LT42|A0A2Z6LT42_TRISU;tr|A0A445B1A4|A0A445B1A4_ARAHY	MGS domain-containing protein (Fragment) OS=Trifolium subterraneum OX=3900 GN=TSUD_118400 PE=4 SV=1	432244	13507.6	chlo
236_1	tr|A0A2Z6MHF8|A0A2Z6MHF8_TRISU	2.46073	NA	84873.1	VLESAFTALEGLNK	1	1	1	0.0181	31032	tr|A0A1S2YVH0|A0A1S2YVH0_CICAR;tr|A0A445EHQ2|A0A445EHQ2_ARAHY;tr|A0A4D6MN75|A0A4D6MN75_VIGUN;tr|A0A1J7HQ75|A0A1J7HQ75_LUPAN;tr|A0A445GCX0|A0A445GCX0_GLYSO;tr|A0A371FB26|A0A371FB26_MUCPR;tr|A0A0R0FSS2|A0A0R0FSS2_SOYBN;tr|A0A445EHI7|A0A445EHI7_ARAHY;tr|A0A1S3VTA3|A0A1S3VTA3_VIGRR;tr|C6TJE8|C6TJE8_SOYBN;tr|A0A445GD28|A0A445GD28_GLYSO;tr|A0A445GCT6|A0A445GCT6_GLYSO;tr|A0A444Y5S6|A0A444Y5S6_ARAHY;tr|A…	Uncharacterized protein OS=Trifolium subterraneum OX=3900 GN=TSUD_359390 PE=4 SV=1	303215	6064.31	chlo
539_1	tr|A0A2Z6MIR8|A0A2Z6MIR8_TRISU	4.3155	NA	46462	WDGSEPELAAVATGSHIDAIPYSGK	1	1	1	0.0577	43391	tr|A0A2K3P7L4|A0A2K3P7L4_TRIPR	Uncharacterized protein OS=Trifolium subterraneum OX=3900 GN=TSUD_63600 PE=4 SV=1	320482	13353.4	cyto
323_1	tr|A0A2Z6MJB7|A0A2Z6MJB7_TRISU	4.3155	NA	51894.2	DFEQIGEFLHR;GQPENAVYDFEDK;GYSLVTGGTENHLVLWDLRPLGLTGNK;IMGLDLPSGGHLTHGYYTSGGK;ISATSIYFESLPYK;LCDLCNITVNK;LIICGGSAYPR;NAVFGDSSALAPGGVR;QAMSPGFK	0;0;1;0;0;0;0;0;0	1	2	0.2824	26300;30291;45362;45363;41559;41557;33158;25137;20120;30466;7686	-	Serine hydroxymethyltransferase OS=Trifolium subterraneum OX=3900 GN=TSUD_68600 PE=3 SV=1	2.063e+06	85958.4	chlo
300_1	tr|A0A2Z6MNL8|A0A2Z6MNL8_TRISU	4.39681	NA	72697	DIEALGNKPAFVSHIGDISYAR	1	1	1	0.034	39958	tr|A0A392MWE6|A0A392MWE6_9FABA	Purple acid phosphatase OS=Trifolium subterraneum OX=3900 GN=TSUD_95020 PE=3 SV=1	0	0	cyto
188_2	tr|A0A2Z6MP12|A0A2Z6MP12_TRISU	4.39681	NA	83090.7	AGNPILAQQYSETEAMK;AGVFVAQAAGNGGPFPK	1;0	1	1	0.0441	36108;32784	-	Uncharacterized protein OS=Trifolium subterraneum OX=3900 GN=TSUD_375980 PE=3 SV=1	0	0	E.R.
151_1	tr|A0A2Z6MR30|A0A2Z6MR30_TRISU	6.85754	NA	127374	EITSIWQTDELR;QKPTPVDEAR	1;1	2	2	0.0193	30997;20105	tr|A0A2Z6LVK3|A0A2Z6LVK3_TRISU;tr|C9W981|C9W981_ARAHY;tr|A0A4D6N6X2|A0A4D6N6X2_VIGUN;tr|A0A1S3V119|A0A1S3V119_VIGRR;tr|A0A072TLJ0|A0A072TLJ0_MEDTR;tr|Q6Q2Z9|Q6Q2Z9_SOYBN;tr|A0A1S2XL26|A0A1S2XL26_CICAR;tr|A0A396JSY5|A0A396JSY5_MEDTR;tr|A0A151SE33|A0A151SE33_CAJCA;tr|A0A0L9TYL3|A0A0L9TYL3_PHAAN;tr|A0A2K3N9V9|A0A2K3N9V9_TRIPR;tr|A0A392R949|A0A392R949_9FABA;tr|A0A396GDU8|A0A396GDU8_MEDTR;tr|A0A371E7Q…	Uncharacterized protein OS=Trifolium subterraneum OX=3900 GN=TSUD_241920 PE=3 SV=1	0	0	nucl
256_1	tr|A0A2Z6MRX9|A0A2Z6MRX9_TRISU	6.46179	NA	108071	IFTILFR;ILDLVVGNVNDK	1;1	2	2	0.0198	11679;25552	-	Importin N-terminal domain-containing protein OS=Trifolium subterraneum OX=3900 GN=TSUD_162030 PE=4 SV=1	153261	3405.8	plas
37_1	tr|A0A2Z6MSC0|A0A2Z6MSC0_TRISU	3.27411	NA	40987.7	VSAANSRPPNPQ	1	1	1	0.0313	21310	tr|A0A394D7W5|A0A394D7W5_LUPAN;tr|A0A2Z6NDL6|A0A2Z6NDL6_TRISU;tr|A0A0S3RU22|A0A0S3RU22_PHAAN;tr|A0A1S2XPC9|A0A1S2XPC9_CICAR;tr|A0A2K3NYE0|A0A2K3NYE0_TRIPR;tr|A0A396GZS6|A0A396GZS6_MEDTR;tr|A0A1S3TA94|A0A1S3TA94_VIGRR;tr|A0A445FVS9|A0A445FVS9_GLYSO;tr|A0A0R0F259|A0A0R0F259_SOYBN;tr|A0A2K3PJA8|A0A2K3PJA8_TRIPR;tr|A0A151RVV4|A0A151RVV4_CAJCA;tr|A0A445FVV4|A0A445FVV4_GLYSO;tr|A0A0L9T9Y0|A0A0L9T9Y0_PH…	TPP_enzyme_N domain-containing protein OS=Trifolium subterraneum OX=3900 GN=TSUD_162000 PE=4 SV=1	2.96922e+06	212087	cyto
66_2	tr|A0A2Z6MTP4|A0A2Z6MTP4_TRISU	8.86223	NA	63071.2	DLFHLLPDAFK;EINGAGINSSFAVHQDVDGR;GVSFMVDNCSTTAR;QIGVIGWGSQGPAQAQNLR;YTENGMAEDLAYK	1;1;0;0;1	3	4	0.1328	24107;39917;39922;31339;31770;38714;38716;38510;30577	-	Ketol-acid reductoisomerase OS=Trifolium subterraneum OX=3900 GN=TSUD_103840 PE=3 SV=1	1.56256e+07	578725	chlo
49_1	tr|A0A2Z6MX75|A0A2Z6MX75_TRISU	4.39681	NA	23181.2	VNQAIYLLTTGAR	1	1	1	0.0622	29249	tr|A0A0B2P9E6|A0A0B2P9E6_GLYSO;tr|A0A1S2Z921|A0A1S2Z921_CICAR;tr|A0A445E5B5|A0A445E5B5_ARAHY;tr|A0A445E8M7|A0A445E8M7_ARAHY;tr|B7FGS4|B7FGS4_MEDTR;tr|A0A445E7W3|A0A445E7W3_ARAHY;tr|A0A0B2NPF4|A0A0B2NPF4_GLYSO;tr|A0A151T2Y0|A0A151T2Y0_CAJCA;tr|I3SG74|I3SG74_LOTJA;tr|A0A2K3JPK6|A0A2K3JPK6_TRIPR;tr|A0A3Q7K7P0|A0A3Q7K7P0_CICAR;tr|A0A2K3NG02|A0A2K3NG02_TRIPR;sp|O65731|RS5_CICAR;tr|C6TFI0|C6TFI0_SOYBN;…	Ribosomal_S7 domain-containing protein OS=Trifolium subterraneum OX=3900 GN=TSUD_393860 PE=3 SV=1	1.46405e+06	133095	cyto
1_1	tr|A0A2Z6MYZ0|A0A2Z6MYZ0_TRISU	3.83642	NA	55915.3	VGLTGLTVAEHFR	1	1	1	0.025	24567	tr|A0A444XW77|A0A444XW77_ARAHY;tr|A0A1S3E4C9|A0A1S3E4C9_CICAR;tr|A0A1X3FXP8|A0A1X3FXP8_9BRAD;tr|A0A2K3NAQ8|A0A2K3NAQ8_TRIPR;tr|A0A444XW75|A0A444XW75_ARAHY;tr|A0A4D6N8T5|A0A4D6N8T5_VIGUN;tr|A0A1J7I2A9|A0A1J7I2A9_LUPAN;tr|A0A2Z6M0U2|A0A2Z6M0U2_TRISU;tr|A0A1J7HJE4|A0A1J7HJE4_LUPAN;tr|A0A0R4J4C8|A0A0R4J4C8_SOYBN;tr|A0A0S3SM21|A0A0S3SM21_PHAAN;tr|A0A0L9TFH9|A0A0L9TFH9_PHAAN;tr|A0A371HFZ9|A0A371HFZ9_MU…	ATP synthase subunit beta OS=Trifolium subterraneum OX=3900 GN=TSUD_49280 PE=3 SV=1	70594	2277.23	mito
163_1	tr|A0A2Z6N038|A0A2Z6N038_TRISU	4.705	NA	96428.4	FSNSSSWASVVR;IAEVLLER	1;1	2	2	0.0235	26466;12827	tr|G7JXE3|G7JXE3_MEDTR	ELYS domain-containing protein OS=Trifolium subterraneum OX=3900 GN=TSUD_226760 PE=4 SV=1	141150	2880.62	nucl
142_1	tr|A0A2Z6N481|A0A2Z6N481_TRISU	2.06498	NA	68300.3	GIPAILGVISTQR	1	1	1	0.0217	26390	tr|A0A1S3VSN3|A0A1S3VSN3_VIGRR;tr|A0A4D6KZX7|A0A4D6KZX7_VIGUN;tr|A0A4D6LQV8|A0A4D6LQV8_VIGUN;tr|G7K6V0|G7K6V0_MEDTR;tr|A0A1J7G0K3|A0A1J7G0K3_LUPAN;tr|V7CG72|V7CG72_PHAVU;tr|A0A1S2YZK2|A0A1S2YZK2_CICAR;tr|A0A445GGW2|A0A445GGW2_GLYSO;tr|A0A445GFJ8|A0A445GFJ8_GLYSO;tr|A0A0B2SRX5|A0A0B2SRX5_GLYSO;tr|A0A444WW52|A0A444WW52_ARAHY;tr|A0A151RER9|A0A151RER9_CAJCA;tr|A0A444WVK0|A0A444WVK0_ARAHY;tr|A0A371E1E…	Uncharacterized protein (Fragment) OS=Trifolium subterraneum OX=3900 GN=TSUD_222760 PE=4 SV=1	1.29081e+06	33968.6	cyto
68_2	tr|A0A2Z6N661|A0A2Z6N661_TRISU	2.03032	NA	95455.4	SLGSSSQIFTGIFPR;VMSGYYQAAR;VNALYSTPSIYTDAK	0;0;1	1	1	0.0469	32899;32898;20855;33536	-	Alpha-mannosidase OS=Trifolium subterraneum OX=3900 GN=TSUD_323060 PE=3 SV=1	838179	20954.5	cyto
137_2	tr|A0A2Z6N6Z3|A0A2Z6N6Z3_TRISU	6.80502	NA	69921.7	HDNVQILEK;NDPEDEDAENIR;QILALILTYK;YTPLLAK	0;1;1;0	2	2	0.0616	18394;29135;21424;8010	-	TPPII domain-containing protein (Fragment) OS=Trifolium subterraneum OX=3900 GN=TSUD_292080 PE=4 SV=1	1.66012e+06	40490.6	cyto
436_1	tr|A0A2Z6N9E4|A0A2Z6N9E4_TRISU	4.3155	NA	52166	GWAPQVAILGHR	1	1	1	0.0256	23783	-	Uncharacterized protein OS=Trifolium subterraneum OX=3900 GN=TSUD_218230 PE=4 SV=1	0	0	cyto
481_1	tr|A0A2Z6NBD0|A0A2Z6NBD0_TRISU	3.1014	NA	99753.6	IALVDALAQQIQNR	1	1	1	0.0152	32250	tr|A0A444XYK9|A0A444XYK9_ARAHY;tr|A0A444XYL5|A0A444XYL5_ARAHY;tr|G7JKQ6|G7JKQ6_MEDTR;tr|A0A151RML0|A0A151RML0_CAJCA;tr|A0A445C0F7|A0A445C0F7_ARAHY;tr|A0A445C0J8|A0A445C0J8_ARAHY;tr|A0A445C061|A0A445C061_ARAHY	Uncharacterized protein OS=Trifolium subterraneum OX=3900 GN=TSUD_267120 PE=3 SV=1	0	0	nucl
158_3	tr|A0A2Z6NBY6|A0A2Z6NBY6_TRISU	2.12497	NA	111560	AFATYVQAK;EEVGEDNFFLFGAK;FADNEDLQK;FITDVGATVNHDPEIGDLLK;ICYILYPGDESIEGK;KFADNEDLQK;QAYYLSMEFLQGR;TGYSVSPDAMFDIQVK;TVAYTNHTVLPEALEK	0;0;0;0;0;0;0;1;0	1	1	0.1147	14911;32958;17739;38719;38718;38717;34849;22548;33252;35069;35205	-	Alpha-1,4 glucan phosphorylase OS=Trifolium subterraneum OX=3900 GN=TSUD_275680 PE=3 SV=1	0	0	chlo
2_2	tr|A0A2Z6NCA2|A0A2Z6NCA2_TRISU	3.83642	NA	74661.9	ADILDSALLRPGR;ETITGDEFR	0;1	1	1	0.0317	24489;13923	tr|A0A151S648|A0A151S648_CAJCA;tr|A0A068FQM7|A0A068FQM7_CICAR;tr|A0A396J5E1|A0A396J5E1_MEDTR;tr|Q2PEX6|Q2PEX6_TRIPR;tr|A0A072V7S2|A0A072V7S2_MEDTR	AAA domain-containing protein OS=Trifolium subterraneum OX=3900 GN=TSUD_321070 PE=3 SV=1	120064	3078.56	extr
165_1	tr|A0A2Z6NEE3|A0A2Z6NEE3_TRISU	8.85467	NA	66756.8	EDVRPIFWANRPK;SNGIQNVLALR;TEDGVDNLFER	1;1;1	3	5	0.0589	29655;17891;17928;17931;21465	tr|A0A1J7I0Y1|A0A1J7I0Y1_LUPAN;tr|A0A1S2Z4N8|A0A1S2Z4N8_CICAR;tr|A0A072VS77|A0A072VS77_MEDTR	Methylenetetrahydrofolate reductase OS=Trifolium subterraneum OX=3900 GN=TSUD_16930 PE=3 SV=1	1.93064e+06	49503.6	cyto
259_1	tr|A0A2Z6NEJ0|A0A2Z6NEJ0_TRISU	4.39681	NA	83272.8	AIGGCAVYVSDKPR;IWWMIPR	1;0	1	1	0.028	31051;15566	tr|A0A2K3MSY7|A0A2K3MSY7_TRIPR	Uncharacterized protein OS=Trifolium subterraneum OX=3900 GN=TSUD_136700 PE=4 SV=1	2.0663e+06	57397.1	nucl
40_2	tr|A0A2Z6NND5|A0A2Z6NND5_TRISU	2.32875	NA	109168	DQLAITAIK;GIATHYGDAVR;LPESEENQYVMK;QAAAVNFK;TNDLLLDLK	0;1;0;0;0	1	2	0.0504	13949;20804;20802;30819;9569;16465	tr|A0A1S2YVN1|A0A1S2YVN1_CICAR	Importin N-terminal domain-containing protein OS=Trifolium subterraneum OX=3900 GN=TSUD_361000 PE=4 SV=1	703017	14646.2	nucl
53_2	tr|A0A2Z6NTI9|A0A2Z6NTI9_TRISU	3.83642	NA	65592.3	FAGDTAEIGIIR;VGCEGTVPFR	1;0	1	1	0.0371	20455;15752	-	Uncharacterized protein OS=Trifolium subterraneum OX=3900 GN=TSUD_402970 PE=4 SV=1	318359	9647.24	chlo
550_1	tr|A0A2Z6NUV5|A0A2Z6NUV5_TRISU	2.77468	NA	83287.3	EYNFIGWR	1	1	1	0.0108	17948	tr|A0A2K3NU79|A0A2K3NU79_TRIPR;tr|A0A2Z6LLD0|A0A2Z6LLD0_TRISU	Uncharacterized protein OS=Trifolium subterraneum OX=3900 GN=TSUD_283750 PE=4 SV=1	920264	32866.6	plas
442_1	tr|A0A2Z6NWM7|A0A2Z6NWM7_TRISU	8.79363	NA	88023.1	EAVLNGVSLDDDK;EAVLNGVSLDDDKR;ETILALGGGK;FATVDLELHTK;LLNYNNYAEVSMATK;TQVIPPLPEDR	1;1;0;0;0;0	2	3	0.0781	27959;31847;31863;13430;24753;34740;24472	-	Peptidase_M3 domain-containing protein OS=Trifolium subterraneum OX=3900 GN=TSUD_221730 PE=3 SV=1	3.31692e+06	67692.3	chlo
212_1	tr|A0A2Z6P0H6|A0A2Z6P0H6_TRISU	2.46073	NA	88876.7	MAFLQANITR;NILELAAEIR;NINSLALFSNIEVNPRPDEK	0;1;0	1	1	0.0494	21590;20148;39487;39486	-	Bac_surface_Ag domain-containing protein OS=Trifolium subterraneum OX=3900 GN=TSUD_87770 PE=4 SV=1	546436	13010.4	chlo
90_3	tr|A0A2Z6P3T6|A0A2Z6P3T6_TRISU	4.3155	NA	45139	AINPLELAMDAIK;LTPFYNVK	1;0	1	1	0.0508	27015;11211	tr|G7JZY6|G7JZY6_MEDTR;tr|A0A1S2YY53|A0A1S2YY53_CICAR	M20_dimer domain-containing protein OS=Trifolium subterraneum OX=3900 GN=TSUD_232060 PE=4 SV=1	701150	38952.8	cyto
178_1	tr|A0A2Z6P493|A0A2Z6P493_TRISU	9.04212	NA	28293.3	ELEVIHSR;FGEAVWFK;NVSSGSPWYGPDR	1;1;1	3	3	0.1086	14318;14334;29272	tr|A0A2Z6P636|A0A2Z6P636_TRISU;tr|A0A2Z6NHH5|A0A2Z6NHH5_TRISU;tr|A0A2Z6PFP7|A0A2Z6PFP7_TRISU	Chlorophyll a-b binding protein, chloroplastic OS=Trifolium subterraneum OX=3900 GN=TSUD_284570 PE=3 SV=1	5.15538e+06	644422	chlo
217_1	tr|A0A2Z6P842|A0A2Z6P842_TRISU	4.96242	NA	106910	AHVTLESLNK;FAHYSEDK;LYYDYYFHR;MNTSTGAPPDYFDK;NSVDTWVYPNLFR	1;1;0;0;0	2	2	0.0579	18982;14828;26845;32375;33091	-	CBM20 domain-containing protein OS=Trifolium subterraneum OX=3900 GN=TSUD_329290 PE=4 SV=1	5.05814e+06	91966.2	chlo
520_1	tr|A0A2Z6PI68|A0A2Z6PI68_TRISU	2.40821	NA	15179.7	TQDLTSLIGGCTNRFR	1	1	1	0.1185	35810	-	Uncharacterized protein OS=Trifolium subterraneum OX=3900 GN=TSUD_411570 PE=4 SV=1	0	0	cyto
10_1	tr|A0A2Z6PL58|A0A2Z6PL58_TRISU	9.08317	NA	41577.8	AVFPSIVGRPR;IWHHTFYNELR;TTGIVLDSGDGVSHTVPIYEGYALPHAILR	1;1;1	3	5	0.1379	18379;18378;27439;42761;42762	tr|A0A371GJ33|A0A371GJ33_MUCPR;tr|A0A1S2XRW4|A0A1S2XRW4_CICAR;tr|Q6UDA0|Q6UDA0_TRIPR;tr|A0A445B5I3|A0A445B5I3_ARAHY;tr|A0A445B5D0|A0A445B5D0_ARAHY;tr|R9QFS1|R9QFS1_9FABA;tr|A0A0L9TDG2|A0A0L9TDG2_PHAAN;tr|Q96445|Q96445_SOYBN;tr|G7KVE1|G7KVE1_MEDTR;tr|A0A072VCE0|A0A072VCE0_MEDTR;tr|A0A371EMQ9|A0A371EMQ9_MUCPR;tr|A0A0K1JSF1|A0A0K1JSF1_9FABA;tr|A0A445D3V7|A0A445D3V7_ARAHY;tr|A0A0S3RXL7|A0A0S3RXL7_PHA…	Uncharacterized protein OS=Trifolium subterraneum OX=3900 GN=TSUD_379260 PE=3 SV=1	6.6051e+06	275213	cysk
285_1	tr|A0A2Z6PQG4|A0A2Z6PQG4_TRISU	4.39681	NA	6275.33	ILTGYEITGAR	1	1	1	0.1833	22049	tr|A0A385G2B0|A0A385G2B0_9FABA;tr|A0A4D6KUW9|A0A4D6KUW9_VIGUN;tr|A0A4P8PG18|A0A4P8PG18_9FABA;tr|G9JLS6|G9JLS6_LOTJA;tr|A0A445C6Y0|A0A445C6Y0_ARAHY;tr|M1FPG4|M1FPG4_SOYBN;tr|A0A151UEX8|A0A151UEX8_CAJCA;tr|R4IU53|R4IU53_VICFA;tr|A0A396GCS9|A0A396GCS9_MEDTR;tr|A0A385CBX8|A0A385CBX8_STYJP;tr|G9JLN2|G9JLN2_MILPI;tr|A0A126TEX6|A0A126TEX6_MEDTR;tr|A0A444X331|A0A444X331_ARAHY;tr|E9KZK9|E9KZK9_VIGRR	Proton_antipo_M domain-containing protein OS=Trifolium subterraneum OX=3900 GN=TSUD_291720 PE=4 SV=1	1.7983e+06	449576	cyto
494_1	tr|A0A2Z6PTW3|A0A2Z6PTW3_TRISU	2.7723	NA	22962.1	GIEVGLAHGFLLVGPFVK	1	1	1	0.0837	37076	tr|A0A1J7HHC9|A0A1J7HHC9_LUPAN;tr|A0A2K3PCU6|A0A2K3PCU6_TRIPR;tr|A0A392MVZ8|A0A392MVZ8_9FABA	PsaL domain-containing protein OS=Trifolium subterraneum OX=3900 GN=TSUD_181890 PE=4 SV=1	0	0	chlo
25_1	tr|A0A2Z6PW54|A0A2Z6PW54_TRISU	3.83642	NA	97411	AFVIVNDSCYHQLVSHWLNTHAVVEPFIIATNR;HLSVVHPIHK	1;0	1	2	0.0495	43251;43252;17291	tr|A0A2K3KFR7|A0A2K3KFR7_TRIPR	Lipoxygenase OS=Trifolium subterraneum OX=3900 GN=TSUD_414390 PE=3 SV=1	0	0	cyto
25_3	tr|A0A345WEW2|A0A345WEW2_STYHA	8.79363	NA	121272	IVINQILQSPGIYYR;LNLDIPQTNTFLLPR;QVALDSGASAIAEHEGK;WGSIESPFYEIDK	1;1;0;0	2	2	0.0561	35096;34837;33834;32539	tr|A0A345WFC4|A0A345WFC4_9FABA	DNA-directed RNA polymerase subunit beta OS=Stylosanthes hamata OX=37660 GN=rpoB PE=3 SV=1 >tr|A0A345WF43|A0A345WF43_9FABA DNA-directed RNA polymerase subunit beta OS=Stylosanthes scabra OX=79078 GN=rpoB PE=3 SV=1	160388	2916.14	nucl
66_3	tr|A0A345WEW6|A0A345WEW6_STYHA	24.5906	NA	83135.6	EILEAHKGPFTGQGHK;EIPLPHEFILNR;GIQITSGFFQIWR;TNWGIGHDIK;TSFEEWAKPGHFSR;VAPATQPR;YADFLTFR	1;1;1;1;1;1;1	7	12	0.108	34763;30716;30717;30719;30713;30715;30718;32249;20096;34002;9155;16088	tr|A0A345WFC8|A0A345WFC8_9FABA	Photosystem I P700 chlorophyll a apoprotein A1 OS=Stylosanthes hamata OX=37660 GN=psaA PE=3 SV=1 >tr|A0A345WF47|A0A345WF47_9FABA Photosystem I P700 chlorophyll a apoprotein A1 OS=Stylosanthes scabra OX=79078 GN=psaA PE=3 SV=1	3.32344e+07	1.66172e+06	plas
1_11	tr|A0A345WEX6|A0A345WEX6_STYHA	17.5785	NA	53815.1	AHGGVSVFGGVGER;ATNLEMEGK;AVAMSATDGLMR;DIVGQQINVTCEVQQLLGNNR;EGSITSIQAVYVPADDLTDPAPATTFAHLDATTVLSR;ESGVINEQNIGESK;FVQAGSEVSALLGR;GIYPAVDPLDSTSTMLQPR;GMEVIDTGAPLSVPVGGATLGR;IDQIIGPVLDVAFPPGK;IGLFGGAGVGK;IVGEEHYETAQR;MPNIYNALVVR;MPSAVGYQPTLSTEMGSLQER;MRINPTTSGPEVSVLEK;SAPAFIQLDTK;TREGNDLYMEMK;TVLIMELINNIAK;VALVYGQMNEPPGAR;VGLTALTMAEYFR	0;1;0;0;0;1;0;0;0;1;0;0;1;0;1;0;0;0;0;0	5	11	0.6325	24545;24549;24550;24553;24552;12161;21948;42510;42509;42508;46812;29929;29930;27676;27653;27655;27656;39806;39810;40163;35905;35904;35902;11054;11053;27567;27568;23802;23273;23830;23803;41855;41728;41856;41730;41610;37387;19484;19485;30488;29437;29478;33104;33103;33101;33100;33102;33098;33099;32777;29421	-	ATP synthase subunit beta, chloroplastic OS=Stylosanthes hamata OX=37660 GN=atpB PE=3 SV=1 >tr|A0A345WF57|A0A345WF57_9FABA ATP synthase subunit beta, chloroplastic OS=Stylosanthes scabra OX=79078 GN=atpB PE=3 SV=1 >tr|A0A345WFD8|A0A345WFD8_9FABA ATP synthase subunit beta, chloroplastic OS=Stylosanthes viscosa OX=79081 GN=atpB PE=3 SV=1	1.29115e+08	4.61123e+06	cyto
4_85	tr|A0A345WEY0|A0A345WEY0_STYHA	11.7541	NA	52586.5	AMHAVIDR;DDENVNSQPFMR;DNGLLLHIHR;GGLDFTKDDENVNSQPFMR;GHYLNATAGTCEEMIK;GHYLNATAGTCEEMIKR;IPISYIKTFQGPPHGIQVER;LEGERDITLGFVDLLR;LSGGDHIHAGTVVGK;LTYYTPEYETK;LTYYTPEYETKDTDILAAFR;SIKFEFQAMDTL;TFQGPPHGIQVER;VALEACVQAR;VTPQPGVPPEEAGAAVAAESSTGTWTTVWTDGLTSLDR;WSPELAAACEVWKSIK	0;0;0;0;0;0;1;0;0;0;0;1;0;0;0;1	3	6	0.4168	8916;8917;28826;28217;28216;28213;28221;28214;28219;28212;28824;28817;28242;28846;28829;28816;28218;19342;19345;19343;19315;19335;19327;19320;19349;19352;19338;19306;19393;19326;19322;19347;19346;19333;19339;19309;19350;19321;19325;19330;19328;19340;19356;19314;19336;19317;19323;19331;19312;19351;19318;19307;19392;40678;40832;36391;36396;36132;38359;41601;41600;36942;28122;28104;28098;28067;28049…	-	Ribulose bisphosphate carboxylase large chain OS=Stylosanthes hamata OX=37660 GN=rbcL PE=3 SV=1 >tr|A0A345WF61|A0A345WF61_9FABA Ribulose bisphosphate carboxylase large chain OS=Stylosanthes scabra OX=79078 GN=rbcL PE=3 SV=1	4.52286e+07	1.80914e+06	cyto
392_1	tr|A0A345WF42|A0A345WF42_9FABA	4.3155	NA	156227	LINFQTQSISIR	1	1	1	0.0088	27191	tr|A0A444YNM1|A0A444YNM1_ARAHY;tr|A0A345WFC3|A0A345WFC3_9FABA;tr|A0A444XQD2|A0A444XQD2_ARAHY;tr|A0A2Z5HWE5|A0A2Z5HWE5_ARAHY;tr|A0A191UJ63|A0A191UJ63_ARAHY;tr|A0A345WEW1|A0A345WEW1_STYHA;tr|A0A444XQD1|A0A444XQD1_ARAHY;tr|A0A445BMF7|A0A445BMF7_ARAHY	DNA-directed RNA polymerase subunit beta'' OS=Stylosanthes scabra OX=79078 GN=rpoC2 PE=3 SV=1	2.91399e+06	35108.3	nucl
320_1	tr|A0A345WF46|A0A345WF46_9FABA	2.37431	NA	85322.3	LLIDTTDFDTK	1	1	1	0.0146	22951	tr|A0A345WEW5|A0A345WEW5_STYHA;tr|A0A345WFC7|A0A345WFC7_9FABA	NAD(P)H-quinone oxidoreductase subunit 5, chloroplastic OS=Stylosanthes scabra OX=79078 GN=ndhF PE=3 SV=1	765838	36468.5	chlo
425_2	tr|A0A345WFC2|A0A345WFC2_9FABA	7.35544	NA	207135	GSLLITQLILR;QVLFLFQK;SHYQYDLSQR	1;1;0	2	2	0.0167	23198;15757;25498	-	Protein TIC 214 OS=Stylosanthes viscosa OX=79081 GN=ycf1 PE=3 SV=1	123871	1126.1	chlo
407_1	tr|A0A368UIE1|A0A368UIE1_SOYBN	8.79363	NA	123438	FKETFLDLPK;VDPHVIDDVHQFVTR;VLWSTFLSVK;YSVPLDLVYR	1;1;0;0	2	2	0.0409	23552;35094;21572;23108	tr|A0A0B2NY60|A0A0B2NY60_GLYSO;tr|A0A368UJM3|A0A368UJM3_SOYBN;tr|A0A368ULQ6|A0A368ULQ6_SOYBN;tr|A0A445LAM4|A0A445LAM4_GLYSO	Uncharacterized protein OS=Glycine max OX=3847 GN=GLYMA_03G110500 PE=3 SV=1	1.93848e+06	29822.7	chlo
207_2	tr|A0A368UIE9|A0A368UIE9_SOYBN	4.39681	NA	176591	ASDSANLDSAAELLIR;ETMPNIQQVFVK;FAQVTNPAIDPLR;FCTGGMSLGAISR;GILAQLGYEK;GLQNGDTATSAIK;GNADIIQISGHDGGTGASPISSIK;HAGGPWELGLTESHQTLIENGLR;IAQGAKPGEGGQLPGK;ICHTNNCPVGVASQR;IVKEENVDDIER;LLGHNGEINTIQGNLNWMQSR;LVAEAGIGTVASGVAK;LVGEANDYVGK;SPFAIYHR;TQHLDLNYILSNVGLPK;VEPASSIVQR;VSAPVGQMQLK;WKPLTDVVDGYSPTLPHLK;WPLAQPMR	0;0;0;0;0;0;0;0;0;0;0;0;0;0;0;1;0;0;0;0	1	2	0.1777	33566;33581;30073;29869;27882;18250;24828;39629;39630;39628;40567;40566;31391;34359;34358;30259;40114;40108;29901;20980;14616;36718;36717;17986;17985;21318;38820;38819;15451	tr|A0A368UIE4|A0A368UIE4_SOYBN	Glutamine amidotransferase type-2 domain-containing protein OS=Glycine max OX=3847 GN=GLYMA_03G128300 PE=4 SV=1 >tr|A0A445LB27|A0A445LB27_GLYSO Ferredoxin-dependent glutamate synthase 1, chloroplastic/mitochondrial isoform B OS=Glycine soja OX=3848 GN=D0Y65_007009 PE=4 SV=1	0	0	chlo
430_1	tr|A0A371DYJ5|A0A371DYJ5_MUCPR	3.27411	NA	46736.3	ELFLTISNILK	1	1	1	0.0269	23310	tr|A0A371FAJ9|A0A371FAJ9_MUCPR;tr|A0A0B2PCV9|A0A0B2PCV9_GLYSO;tr|A0A151RVW9|A0A151RVW9_CAJCA;tr|C6TIY5|C6TIY5_SOYBN	Eukaryotic translation initiation factor 3 subunit M OS=Mucuna pruriens OX=157652 GN=eif3m PE=3 SV=1	8.0227e+06	297137	chlo
90_1	tr|A0A371E0X3|A0A371E0X3_MUCPR	3.83642	NA	130827	SELDQYLEESLLPR	1	1	1	0.0119	30723	tr|A0A445G5E3|A0A445G5E3_GLYSO;tr|A0A371G8J7|A0A371G8J7_MUCPR;tr|A0A0R0FSX5|A0A0R0FSX5_SOYBN;tr|A0A1S3ECE4|A0A1S3ECE4_CICAR;tr|A0A445GL21|A0A445GL21_GLYSO;tr|A0A1S3TJQ8|A0A1S3TJQ8_VIGRR;tr|A0A0R0G2E7|A0A0R0G2E7_SOYBN;tr|A0A151SLC9|A0A151SLC9_CAJCA;tr|A0A371GC13|A0A371GC13_MUCPR;tr|A0A2K3PFA5|A0A2K3PFA5_TRIPR;tr|A0A445I5N3|A0A445I5N3_GLYSO;tr|A0A151QZC1|A0A151QZC1_CAJCA;tr|V7CA32|V7CA32_PHAVU;tr|A…	Zinc finger BED domain-containing protein DAYSLEEPER (Fragment) OS=Mucuna pruriens OX=157652 GN=HAT PE=4 SV=1	921067	23026.7	nucl
175_2	tr|A0A371E136|A0A371E136_MUCPR	8.631	NA	54598	ANPENPSIELGPEFK;IQTPTDEVVVPYDTLAPTPDGSSEVK;LNGGLGTTMGCTGPK;MEIIPNPK;NGFINLVSR;SIPSIVELDSIK;VLQLETAAGAAIR;YGSNVPLLLMNSFNTHDDTQK;YLSGEAQHVEWSK	0;1;0;0;0;1;0;0;0	2	2	0.2656	33649;44462;29165;10402;12479;12478;12502;23625;24016;24015;42476;42578;42579;31026;31022;31027	-	UTP--glucose-1-phosphate uridylyltransferase OS=Mucuna pruriens OX=157652 GN=UGP PE=3 SV=1	5.10197e+06	164580	plas
188_2	tr|A0A371E194|A0A371E194_MUCPR	4.3155	NA	57910.9	DLVLSHGALIPLLAQLNEHAK;EQAVWALGNVAGDSPR	1;0	1	1	0.0705	41349;34154	tr|A0A444ZFD5|A0A444ZFD5_ARAHY;tr|A0A445GTK8|A0A445GTK8_GLYSO;tr|A0A444ZFB4|A0A444ZFB4_ARAHY;tr|A0A444ZFL3|A0A444ZFL3_ARAHY;tr|A0A444WPX0|A0A444WPX0_ARAHY;tr|A0A444ZFG7|A0A444ZFG7_ARAHY;tr|A0A444ZFD8|A0A444ZFD8_ARAHY;tr|A0A0B2PZW3|A0A0B2PZW3_GLYSO;tr|A0A444ZFA7|A0A444ZFA7_ARAHY;tr|A0A444WPU7|A0A444WPU7_ARAHY	Importin subunit alpha-2 (Fragment) OS=Mucuna pruriens OX=157652 GN=IMPA2 PE=4 SV=1	0	0	nucl
132_1	tr|A0A371E276|A0A371E276_MUCPR	2.95863	NA	39145.3	LGLWGLFTR	1	1	1	0.0244	17126	tr|A0A445GEH9|A0A445GEH9_GLYSO;tr|A0A445FEH5|A0A445FEH5_GLYSO;tr|A0A0B2NUR8|A0A0B2NUR8_GLYSO;tr|A0A151T982|A0A151T982_CAJCA;tr|A0A1S3TWJ4|A0A1S3TWJ4_VIGRR;tr|A0A371GC50|A0A371GC50_MUCPR;tr|A0A0L9U688|A0A0L9U688_PHAAN;tr|A0A4D6M7J1|A0A4D6M7J1_VIGUN;tr|A0A0R0FUL1|A0A0R0FUL1_SOYBN;tr|A0A0B2Q0S0|A0A0B2Q0S0_GLYSO;tr|A0A4D6LZ36|A0A4D6LZ36_VIGUN;tr|Q8W198|Q8W198_SOYBN;tr|A0A0B2PW39|A0A0B2PW39_GLYSO;tr|A…	Mitochondrial phosphate carrier protein 3, mitochondrial (Fragment) OS=Mucuna pruriens OX=157652 GN=MPT3 PE=3 SV=1	0	0	chlo
203_3	tr|A0A371E416|A0A371E416_MUCPR	4.3155	NA	84240.4	GIYSLNNYLQVK;SNLKPVTLELGGK;YGLAAGVFTK	1;0;0	1	1	0.0455	26943;25331;25371;12711	tr|A0A151QQW4|A0A151QQW4_CAJCA;tr|A0A1J7HRI3|A0A1J7HRI3_LUPAN	Aldehyde dehydrogenase family 2 member B4, mitochondrial OS=Mucuna pruriens OX=157652 GN=ALDH2B4 PE=3 SV=1	155393	3613.79	mito
476_1	tr|A0A371E4L2|A0A371E4L2_MUCPR	2.96959	NA	38359.3	LPYISKLLK	1	1	1	0.0265	14650	-	Purple acid phosphatase 8 (Fragment) OS=Mucuna pruriens OX=157652 GN=PAP8 PE=4 SV=1	2.22435e+06	139022	chlo
483_1	tr|A0A371E6U1|A0A371E6U1_MUCPR	3.12311	NA	50814.6	IVGWAPQPK	1	1	1	0.0201	11692	-	UDP-glycosyltransferase 83A1 (Fragment) OS=Mucuna pruriens OX=157652 GN=UGT83A1 PE=4 SV=1	2.70967e+06	129032	cyto
28_2	tr|A0A371E8R1|A0A371E8R1_MUCPR	2.79502	NA	96292.1	HASDEVYLGQR;LLPEKGTAEYEEMVK	0;1	1	1	0.0304	20810;31750	-	Lipoxygenase (Fragment) OS=Mucuna pruriens OX=157652 GN=LOX1.2 PE=3 SV=1	0	0	cyto
174_1	tr|A0A371EBF7|A0A371EBF7_MUCPR	3.83642	NA	54978	GINQVYIIGGDGTQR	1	1	1	0.0298	28967	tr|A0A445KT83|A0A445KT83_GLYSO;tr|G7L7C4|G7L7C4_MEDTR;tr|A0A445K6X2|A0A445K6X2_GLYSO;tr|A0A2K3PDN0|A0A2K3PDN0_TRIPR;tr|A0A4P1QSC3|A0A4P1QSC3_LUPAN;tr|A0A445D399|A0A445D399_ARAHY;tr|A0A072V223|A0A072V223_MEDTR;tr|A0A371GB29|A0A371GB29_MUCPR;tr|A0A445BGX7|A0A445BGX7_ARAHY;tr|A0A2K3PFH5|A0A2K3PFH5_TRIPR;tr|A0A4P1QYL9|A0A4P1QYL9_LUPAN;tr|V7AXB8|V7AXB8_PHAVU;tr|A0A444YZJ8|A0A444YZJ8_ARAHY;tr|A0A2K3PCY…	ATP-dependent 6-phosphofructokinase 3 (Fragment) OS=Mucuna pruriens OX=157652 GN=PFK3 PE=3 SV=1	920270	29686.1	cyto
155_1	tr|A0A371ECA7|A0A371ECA7_MUCPR	4.39681	NA	86615	LHWVEFQNK;TNSFTSPYQEIVDAYGVAR	0;1	1	1	0.0371	22306;38436	tr|A0A0R0H303|A0A0R0H303_SOYBN;tr|A0A445I1V9|A0A445I1V9_GLYSO;tr|A0A445HM33|A0A445HM33_GLYSO;tr|A0A4P1RPN2|A0A4P1RPN2_LUPAN;tr|A0A445BW04|A0A445BW04_ARAHY;tr|A0A444Y7Y4|A0A444Y7Y4_ARAHY;tr|A0A445I1M5|A0A445I1M5_GLYSO;tr|A0A151TN28|A0A151TN28_CAJCA;tr|A0A444Y817|A0A444Y817_ARAHY;tr|A0A445I1M3|A0A445I1M3_GLYSO;tr|A0A0R0H3E6|A0A0R0H3E6_SOYBN	V-type proton ATPase subunit a (Fragment) OS=Mucuna pruriens OX=157652 GN=VHA-a1 PE=3 SV=1	0	0	nucl
204_1	tr|A0A371EIK1|A0A371EIK1_MUCPR	4.39681	NA	302100	TVSIYDDLR;YAAEILSVVLAQAR	0;1	1	1	0.0084	17813;31314	-	Protein ILITYHIA (Fragment) OS=Mucuna pruriens OX=157652 GN=ILA PE=4 SV=1	0	0	nucl
120_1	tr|A0A371EJ07|A0A371EJ07_MUCPR	4.39681	NA	96306.5	ALYNALGFAQANFSNDMER;ILPYCDGIMTQLLK;ILTAVVQGMNASEGNNDVR;LAPLVNHALPFMLSALVK;NGILEAYSGIFQGFK;TAAYETLNEVVR	0;0;0;0;0;1	1	2	0.1116	38685;33824;37449;36951;33546;27698;27697	-	Importin subunit beta-1 (Fragment) OS=Mucuna pruriens OX=157652 GN=KPNB1 PE=4 SV=1	1.39506e+06	31705.8	cyto
305_1	tr|A0A371EQJ2|A0A371EQJ2_MUCPR	4.3155	NA	49432.5	GIATASSAHGLGTAALSAK	1	1	1	0.0409	34452	tr|A0A444WW82|A0A444WW82_ARAHY;tr|A0A2K3PEH5|A0A2K3PEH5_TRIPR;tr|A0A0L9TPK3|A0A0L9TPK3_PHAAN;tr|A0A445ETZ1|A0A445ETZ1_ARAHY;tr|A0A445EUA7|A0A445EUA7_ARAHY;tr|V7CDM2|V7CDM2_PHAVU;tr|A0A444WW84|A0A444WW84_ARAHY;tr|A0A0S3R3N6|A0A0S3R3N6_PHAAN;tr|A0A0B2RXK9|A0A0B2RXK9_GLYSO;tr|A0A1S3UVA8|A0A1S3UVA8_VIGRR;tr|I3SZV0|I3SZV0_LOTJA;tr|A0A1S3EDA1|A0A1S3EDA1_CICAR;tr|A0A072TS64|A0A072TS64_MEDTR;tr|A0A072TTT…	Plastidal glycolate/glycerate translocator 1, chloroplastic OS=Mucuna pruriens OX=157652 GN=PLGG1 PE=4 SV=1	0	0	plas
128_1	tr|A0A371ES78|A0A371ES78_MUCPR	7.67283	NA	62322.2	FLANVDPIDVAR;TFTTAETMLNAR	1;1	2	2	0.0427	22541;23714	tr|C6TGC6|C6TGC6_SOYBN;tr|A0A445B3G4|A0A445B3G4_ARAHY;tr|A0A1S3VEZ6|A0A1S3VEZ6_VIGRR;tr|A0A151RUG3|A0A151RUG3_CAJCA;tr|A0A0L9V909|A0A0L9V909_PHAAN;tr|A0A0B2RPG8|A0A0B2RPG8_GLYSO;tr|A0A444X813|A0A444X813_ARAHY;tr|A0A445KVQ9|A0A445KVQ9_GLYSO;tr|A0A445B3H6|A0A445B3H6_ARAHY;tr|A0A151TC03|A0A151TC03_CAJCA;tr|K7MVZ6|K7MVZ6_SOYBN;tr|A0A4D6NW66|A0A4D6NW66_VIGUN;tr|V7ASE5|V7ASE5_PHAVU;tr|A0A371EYP0|A0A371…	Glucose-6-phosphate isomerase OS=Mucuna pruriens OX=157652 GN=PGIC1 PE=3 SV=1	3.16406e+06	98877	cyto
344_2	tr|A0A371ETB3|A0A371ETB3_MUCPR	4.39681	NA	82084.8	FSSISWTHDSK;RDDSVVEDYHGVK	0;1	1	1	0.033	25415;31619	-	Prolyl endopeptidase OS=Mucuna pruriens OX=157652 GN=PREP PE=4 SV=1	1.95222e+06	47615.1	cyto
294_1	tr|A0A371ETM8|A0A371ETM8_MUCPR	4.3155	NA	53746.1	SILFAAVGTAGQR	1	1	2	0.0258	23305;23304	tr|A0A445A1D6|A0A445A1D6_ARAHY;tr|I1MHG8|I1MHG8_SOYBN;tr|I1MHH1|I1MHH1_SOYBN;tr|A0A0R0GC36|A0A0R0GC36_SOYBN;tr|A0A4D6NJP7|A0A4D6NJP7_VIGUN;tr|A0A0L9UBA0|A0A0L9UBA0_PHAAN;tr|A0A445GUZ6|A0A445GUZ6_GLYSO;tr|A0A0S3RHC3|A0A0S3RHC3_PHAAN;tr|I1MHH0|I1MHH0_SOYBN;tr|V7B2J8|V7B2J8_PHAVU;tr|I1MHG7|I1MHG7_SOYBN;tr|A0A445A1I6|A0A445A1I6_ARAHY;tr|A0A445DW96|A0A445DW96_ARAHY;tr|A0A445A1D5|A0A445A1D5_ARAHY;tr|A0…	Uncharacterized protein (Fragment) OS=Mucuna pruriens OX=157652 GN=CR513_51493 PE=3 SV=1	3.34092e+06	167046	plas
167_1	tr|A0A371EV13|A0A371EV13_MUCPR	3.83642	NA	67755	VVIGPATVGGIQAGAFK	1	1	1	0.0274	28874	tr|A0A151RDD5|A0A151RDD5_CAJCA;tr|A0A371FMQ9|A0A371FMQ9_MUCPR;tr|A0A4P1QVW4|A0A4P1QVW4_LUPAN;tr|A0A371FN72|A0A371FN72_MUCPR;tr|A2Q2V1|A2Q2V1_MEDTR;tr|A0A445K0W2|A0A445K0W2_GLYSO;tr|A0A2Z6M6U8|A0A2Z6M6U8_TRISU;tr|A0A1J7HLU2|A0A1J7HLU2_LUPAN;tr|A0A0S3S4N4|A0A0S3S4N4_PHAAN;tr|A0A4D6KPA5|A0A4D6KPA5_VIGUN;tr|I1L0Q8|I1L0Q8_SOYBN;tr|A0A0L9VDA2|A0A0L9VDA2_PHAAN;tr|A0A1S2XDD9|A0A1S2XDD9_CICAR;tr|V7BMZ5|V7…	ATP-citrate synthase beta chain protein 1 (Fragment) OS=Mucuna pruriens OX=157652 GN=ACLB-1 PE=4 SV=1	2.01698e+06	57627.9	chlo
30_1	tr|A0A371EWW5|A0A371EWW5_MUCPR	2.11273	NA	60254.5	SGLGYTIVRPGPLQEEPGGQR	1	1	1	0.0387	41020	tr|A0A151SG72|A0A151SG72_CAJCA;tr|I1KG15|I1KG15_SOYBN;tr|A0A4D6MKX2|A0A4D6MKX2_VIGUN;tr|A0A445JIR5|A0A445JIR5_GLYSO;tr|V7AQP0|V7AQP0_PHAVU;tr|A0A1S3VX54|A0A1S3VX54_VIGRR;tr|I1KVW7|I1KVW7_SOYBN;tr|I1KVW6|I1KVW6_SOYBN;tr|A0A445JQ16|A0A445JQ16_GLYSO;tr|A0A0S3T0E3|A0A0S3T0E3_PHAAN;tr|A0A1S2XG98|A0A1S2XG98_CICAR;tr|G7JUE5|G7JUE5_MEDTR	Uncharacterized protein (Fragment) OS=Mucuna pruriens OX=157652 GN=CR513_50268 PE=4 SV=1	2.29312e+06	61976.2	chlo
571_1	tr|A0A371F0I2|A0A371F0I2_MUCPR	2.24012	NA	207645	YDELVGK	1	1	1	0.0038	5671	-	Uncharacterized protein (Fragment) OS=Mucuna pruriens OX=157652 GN=CR513_48784 PE=4 SV=1	1.76256e+06	13663.2	golg
158_1	tr|A0A371F0J0|A0A371F0J0_MUCPR	3.27411	NA	53066.3	AGMIPLQMELGGK;DACIVLEDADLDLVAANIVK;EGNLIWPLLLDNVRPDMR;FLVSDSFPGNER;GGFSYSGQR;IAWEEPFGPVLPVIR;SGDLVSYCAEEGVR	0;1;0;0;0;0;0	1	1	0.2036	24998;40570;40521;25697;25698;10426;35061;31281	-	NADP-dependent glyceraldehyde-3-phosphate dehydrogenase (Fragment) OS=Mucuna pruriens OX=157652 GN=GAPN PE=3 SV=1	0	0	cysk
5_1	tr|A0A371F0M6|A0A371F0M6_MUCPR	4.3155	NA	47391.8	VYNLGNTSPVPVGK	1	1	1	0.0325	27912	tr|A0A445ABA9|A0A445ABA9_ARAHY;tr|A0A445JCZ1|A0A445JCZ1_GLYSO;tr|K7L607|K7L607_SOYBN;tr|A0A0R0K2I8|A0A0R0K2I8_SOYBN;tr|A0A151SQA9|A0A151SQA9_CAJCA;tr|A0A444ZS52|A0A444ZS52_ARAHY;tr|A0A444ZS69|A0A444ZS69_ARAHY;tr|A0A444ZRW9|A0A444ZRW9_ARAHY;tr|A0A444ZRT7|A0A444ZRT7_ARAHY;tr|A0A445KNT6|A0A445KNT6_GLYSO;tr|A0A444ZRT6|A0A444ZRT6_ARAHY	UDP-glucuronate 4-epimerase 6 (Fragment) OS=Mucuna pruriens OX=157652 GN=GAE6 PE=4 SV=1	204899	8908.65	plas
478_1	tr|A0A371F5T5|A0A371F5T5_MUCPR	2.3224	NA	9041.62	QRGLVGLVI	1	1	1	0.1139	13275	-	Uncharacterized protein (Fragment) OS=Mucuna pruriens OX=157652 GN=CR513_46693 PE=4 SV=1	7.25196e+06	1.20866e+06	chlo
11_3	tr|A0A371FAZ7|A0A371FAZ7_MUCPR	4.39681	NA	181298	DDNPIGATLIGR;EPWHDIHSR;LYATIDLEK;SIDGGAAFGFPETPEDAAR;TSVPLLK;VLMLVWDDR;VSLYQDAHVPDNFVPK;WVEILDEHK;YDTQFHSLFR;YPGVPYTFFSQR	0;0;0;0;0;0;0;0;0;1	1	3	0.0703	23664;21431;17235;36534;6498;20317;35695;21111;25995;30330;30328;30329	-	Phospholipase D alpha 1 (Fragment) OS=Mucuna pruriens OX=157652 GN=PLD1 PE=4 SV=1	2.68502e+06	26584.4	cyto
567_1	tr|A0A371FFF7|A0A371FFF7_MUCPR	2.46502	NA	45247.4	SNPSILADPSLSFFR	1	1	1	0.0361	33829	-	FAM10 family protein (Fragment) OS=Mucuna pruriens OX=157652 GN=CR513_42903 PE=4 SV=1	0	0	nucl
306_1	tr|A0A371FGC8|A0A371FGC8_MUCPR	7.93427	NA	69596.9	GGYFDNYGIIR;LLLDAIEGER;SYPGYTDDPTVPK	1;1;1	3	3	0.0554	22733;16853;27791	tr|A0A445BPS8|A0A445BPS8_ARAHY;tr|A0A444XCW6|A0A444XCW6_ARAHY;tr|A0A151SHB5|A0A151SHB5_CAJCA	Glucose-6-phosphate 1-dehydrogenase (Fragment) OS=Mucuna pruriens OX=157652 GN=CR513_42527 PE=3 SV=1	1.05055e+06	28393.3	cyto
16_1	tr|A0A371FHW0|A0A371FHW0_MUCPR	7.85018	NA	81275.6	APHIEYPVR;EAQAQMNEELSGWK;LVVGDVFR	1;1;1	3	3	0.0435	17819;33449;11482	tr|A0A0B2SDW5|A0A0B2SDW5_GLYSO;tr|A0A4D6NMA8|A0A4D6NMA8_VIGUN;tr|A0A0B2SSP7|A0A0B2SSP7_GLYSO;tr|A0A445I5G2|A0A445I5G2_GLYSO;tr|I1MI08|I1MI08_SOYBN;tr|A0A1S3U764|A0A1S3U764_VIGRR;tr|V7AXX9|V7AXX9_PHAVU;tr|A0A0B2QPK9|A0A0B2QPK9_GLYSO;tr|A0A0L9UBZ3|A0A0L9UBZ3_PHAAN;tr|A0A151UD44|A0A151UD44_CAJCA	Transmembrane 9 superfamily member (Fragment) OS=Mucuna pruriens OX=157652 GN=TMN11 PE=3 SV=1	1.87742e+06	60562.1	plas
160_1	tr|A0A371FIN5|A0A371FIN5_MUCPR	2.11273	NA	51161.3	TAVANIPYGGAK	1	1	1	0.0256	18189	tr|A0A0L9VLJ6|A0A0L9VLJ6_PHAAN;tr|A0A1J7G9Q0|A0A1J7G9Q0_LUPAN;tr|C6TDZ0|C6TDZ0_SOYBN;tr|A0A151T515|A0A151T515_CAJCA;tr|A0A151T9S6|A0A151T9S6_CAJCA;tr|A0A445FEX8|A0A445FEX8_GLYSO;tr|A0A445CSV5|A0A445CSV5_ARAHY;tr|A0A2Z6N8Z9|A0A2Z6N8Z9_TRISU;tr|A0A4D6MBA4|A0A4D6MBA4_VIGUN;tr|A0A371GDA9|A0A371GDA9_MUCPR;tr|A0A0L9U701|A0A0L9U701_PHAAN;tr|A0A2K3MWI5|A0A2K3MWI5_TRIPR;tr|V7C136|V7C136_PHAVU;tr|A0A1J7FNP…	Glutamate dehydrogenase OS=Mucuna pruriens OX=157652 GN=GDH1 PE=3 SV=1	1.15549e+06	42795.8	mito
34_6	tr|A0A371FKG0|A0A371FKG0_MUCPR	9.35537	NA	83060.4	AMPNILMLRPADGNETAGAYK;ANSYSVHGSALGAK;FEGLGWHVIWVK;FGASAPAGK;FLAIDAVEK;IYKEFGITK;KNLGWPYEPFHVPEDVK;LPQLPGTSIEGVEK;NLGWPYEPFHVPEDVK;NLSQQNLNALAK;QKLPQLPGTSIEGVEK;SIINGELPAGWEK;VTTTIGYGSPNK;YKEEAAELK	0;0;0;0;0;0;0;1;0;0;1;1;0;0	3	7	0.1987	39467;39468;39469;27588;27562;30543;7989;15186;18526;37888;30489;30488;30487;36741;36744;36742;36743;36738;26037;26017;26039;26015;26038;26041;26080;26014;26040;34302;34509;34510;29085;23544;17782;17785	-	TRANSKETOLASE_1 domain-containing protein (Fragment) OS=Mucuna pruriens OX=157652 GN=CR513_40853 PE=4 SV=1	8.4997e+07	2.12493e+06	chlo
351_3	tr|A0A371FLN5|A0A371FLN5_MUCPR	8.79363	NA	90495	AVEKEFEMALQDR;AVLDAATIAGLHPLR;EFEMALQDR;FDHIDINDK;FIGTAGAASTMMNPK;YANPVLLSAEIR	0;0;0;1;0;1	2	3	0.0786	32690;31613;19986;20610;19170;19171;31802;27076	-	Heat shock 70 kDa protein 15 (Fragment) OS=Mucuna pruriens OX=157652 GN=HSP70-15 PE=3 SV=1	3.32544e+06	67866.2	cyto
28_6	tr|A0A371FNB0|A0A371FNB0_MUCPR	2.79502	NA	96700.6	HASDEVYLGQR;HLSVLHPIHK;KDSELQAWWK;SSDFLTYGIK	0;0;1;0	1	1	0.0475	20810;17780;21348;16082	-	Lipoxygenase OS=Mucuna pruriens OX=157652 GN=LOXA PE=3 SV=1	1.19794e+06	24957	cyto
95_1	tr|A0A371FNU8|A0A371FNU8_MUCPR	3.83642	NA	90900	FDNSYFVELLK	1	1	1	0.0135	23820	tr|A0A4D6LJJ2|A0A4D6LJJ2_VIGUN;tr|I3T173|I3T173_LOTJA;tr|A0A1J7FXD3|A0A1J7FXD3_LUPAN;tr|V7CLV3|V7CLV3_PHAVU;tr|Q5QIA9|Q5QIA9_VIGUN;tr|A0A151TMV3|A0A151TMV3_CAJCA;tr|A0A445A8F3|A0A445A8F3_ARAHY;tr|A0A0R4J4C4|A0A0R4J4C4_SOYBN;tr|A0A1S3VPG9|A0A1S3VPG9_VIGRR;tr|A0A4P1RI94|A0A4P1RI94_LUPAN;tr|V7AFV3|V7AFV3_PHAVU;tr|A0A0L9V7W3|A0A0L9V7W3_PHAAN;tr|A0A0S3T3W8|A0A0S3T3W8_PHAAN;tr|C6TNN2|C6TNN2_SOYBN;tr|A0…	L-ascorbate peroxidase 3 (Fragment) OS=Mucuna pruriens OX=157652 GN=APX3 PE=3 SV=1	0	0	plas
189_1	tr|A0A371FQQ7|A0A371FQQ7_MUCPR	16.1321	NA	52282.7	AICTEAGLLALR;APLESYADIGGLDAQIQEIK;IESLDPALLRPGR;TMLELLNQLDGFDSR;VADDLSPSIVFIDEIDAVGTK	1;1;1;1;1	5	5	0.1716	23182;40343;27736;35764;40971	tr|A0A445CPZ1|A0A445CPZ1_ARAHY;tr|A0A445EEN9|A0A445EEN9_ARAHY;tr|A0A445IHX0|A0A445IHX0_GLYSO;tr|A0A2K3LIY3|A0A2K3LIY3_TRIPR;tr|A0A4P1RIM1|A0A4P1RIM1_LUPAN;tr|A0A0B2SXH6|A0A0B2SXH6_GLYSO;tr|A0A072U2S5|A0A072U2S5_MEDTR;tr|A0A1S2XWG8|A0A1S2XWG8_CICAR;tr|Q2HTA3|Q2HTA3_MEDTR;tr|A0A0R4J4W3|A0A0R4J4W3_SOYBN;tr|A0A1J7FZ56|A0A1J7FZ56_LUPAN;tr|A0A4D6M8V8|A0A4D6M8V8_VIGUN;tr|A0A1J7GMK6|A0A1J7GMK6_LUPAN;tr|A…	26S proteasome regulatory subunit 4-like A (Fragment) OS=Mucuna pruriens OX=157652 GN=RPT2A PE=3 SV=1	9.86641e+06	340221	cyto
530_1	tr|A0A371FUQ8|A0A371FUQ8_MUCPR	3.12311	NA	65505.2	EVIGDLFNQLR	1	1	1	0.0189	23750	-	Cytosolic purine 5'-nucleotidase (Fragment) OS=Mucuna pruriens OX=157652 GN=nt5c2 PE=4 SV=1	3.63657e+06	98285.8	cyto
303_1	tr|A0A371FVW4|A0A371FVW4_MUCPR	4.39681	NA	79055.8	GSYSLGPYLFSK	1	1	1	0.0166	26185	tr|A0A4D6N6J4|A0A4D6N6J4_VIGUN;tr|A0A151U7T0|A0A151U7T0_CAJCA;tr|G7IAS5|G7IAS5_MEDTR;tr|A0A0S3SM05|A0A0S3SM05_PHAAN;tr|A0A444XV69|A0A444XV69_ARAHY;tr|A0A1S3V694|A0A1S3V694_VIGRR;tr|A0A2Z6M0Q6|A0A2Z6M0Q6_TRISU;tr|A0A0L9TE67|A0A0L9TE67_PHAAN;tr|A0A445ITG5|A0A445ITG5_GLYSO;tr|A0A1S2Y1E2|A0A1S2Y1E2_CICAR;tr|I1LEM3|I1LEM3_SOYBN;tr|A0A072VQ34|A0A072VQ34_MEDTR;tr|A0A445IT67|A0A445IT67_GLYSO;tr|A0A445IT2…	ABC transporter G family member 7 (Fragment) OS=Mucuna pruriens OX=157652 GN=ABCG7 PE=4 SV=1	486875	13910.7	plas
125_6	tr|A0A371FWK9|A0A371FWK9_MUCPR	4.3155	NA	57137.5	GYELVSGGTENHLVLVNLK;IMALDLPHGGHLSHGYQTDTK;INQAVFPGLQGGPHNHTITGLAVALK;ISAVSIFFETMPYR;NTVPGDVSAMVPGGIR;QLNAPLEIIDPEIADIIELEK;SSLPDEAVYDK;SSLPDEAVYDKERPGVTWPK;VLEAVHIAANK;YSEGYPGAR;YYGGNEYIDMAETLCQK	0;0;0;0;0;1;0;0;0;0;0	1	1	0.3359	39447;39445;41789;43834;34027;34309;32471;32083;42366;20780;41544;18326;11801;11804;11802;11798;39744	-	Serine hydroxymethyltransferase OS=Mucuna pruriens OX=157652 GN=CR513_36499 PE=3 SV=1	0	0	mito
20_6	tr|A0A371FXV3|A0A371FXV3_MUCPR	3.83642	NA	80247.8	ADLVNNLGTIAR;AVENSPFLEK;GIVDSEDLPLNISR;IKEVSHEWSLVNK;KAVENSPFLEK;KPEEITKEEYAAFYK;LDAQPELFIHIIPDK;SGDEMTSLKDYVTR	0;0;0;0;0;1;0;0	1	1	0.1341	20283;16199;27708;28585;20421;33158;31690;29438	-	Heat shock cognate protein 80 OS=Mucuna pruriens OX=157652 GN=HSC80 PE=3 SV=1	1.08011e+07	251188	cyto
96_1	tr|A0A371G234|A0A371G234_MUCPR	13.1904	NA	59264.1	EPFLISWNGLQHR;VTYGDIYPLGVK;YAVNSVSYVAPDTPLK	1;1;1	3	3	0.0782	32896;26382;34504	-	L-ascorbate oxidase-like protein OS=Mucuna pruriens OX=157652 GN=Bp10 PE=4 SV=1	848419	33936.8	vacu
53_3	tr|A0A371G876|A0A371G876_MUCPR	4.3155	NA	67469.6	GITINTATVEYETESR;HYAHVDCPGHADYVK;KYDEIDAAPEER;NMITGAAQMDGAILVVSGADGPMPQTK;NTTVTGVEMFQK	1;0;0;0;0	1	1	0.1327	35954;35769;27696;44245;25283;25772	-	Elongation factor Tu (Fragment) OS=Mucuna pruriens OX=157652 GN=TUFB1 PE=3 SV=1	1.97988e+06	70710	chlo
265_1	tr|A0A371GHV2|A0A371GHV2_MUCPR	4.39681	NA	116210	HQAVNVVAAR	1	1	1	0.0098	17196	tr|A0A0B2R064|A0A0B2R064_GLYSO;tr|Q43085|Q43085_PEA;tr|A0A0S3SYG6|A0A0S3SYG6_PHAAN;tr|A0A4D6MRL7|A0A4D6MRL7_VIGUN;tr|A0A0L9VQF5|A0A0L9VQF5_PHAAN;tr|A0A1S3VDJ2|A0A1S3VDJ2_VIGRR	FT-interacting protein 1 (Fragment) OS=Mucuna pruriens OX=157652 GN=FTIP1 PE=4 SV=1	0	0	plas
65_2	tr|A0A371GJP6|A0A371GJP6_MUCPR	4.3155	NA	73689.5	AGAPVDQTIK;DYFGAHTYER;GDCIIDGGNEWYENTER;ICSYAQGMNLIR;IDIEGSYHTEWFK;IGLAGLAVMGQNLALNIAEK;LPANLVQAQR;NGPSLMPGGSFEAFK	0;0;0;0;1;0;0;0	1	2	0.1621	11817;11818;22102;22103;39255;27826;33327;33325;39080;39081;16038;31660	-	6-phosphogluconate dehydrogenase, decarboxylating (Fragment) OS=Mucuna pruriens OX=157652 GN=CR513_27369 PE=3 SV=1	2.35922e+06	52427.1	cyto
118_1	tr|A0A371GLF5|A0A371GLF5_MUCPR	2.45174	NA	92294.3	TGFLGLWGK	1	1	1	0.0112	11191	tr|A0A0B2R451|A0A0B2R451_GLYSO;tr|A0A444ZBF2|A0A444ZBF2_ARAHY;tr|A0A445DKV2|A0A445DKV2_ARAHY;tr|A0A151TQK8|A0A151TQK8_CAJCA;tr|A0A1S3VJA4|A0A1S3VJA4_VIGRR;tr|A0A0B2SD96|A0A0B2SD96_GLYSO;tr|A0A0L9V8G1|A0A0L9V8G1_PHAAN;tr|I1LXJ2|I1LXJ2_SOYBN;tr|A0A445F1H3|A0A445F1H3_GLYSO;tr|A0A3Q0FJE9|A0A3Q0FJE9_VIGRR;tr|A0A444ZBE1|A0A444ZBE1_ARAHY;tr|A0A444ZBG4|A0A444ZBG4_ARAHY;tr|A0A4D6KS53|A0A4D6KS53_VIGUN;tr|A…	Calcium permeable stress-gated cation channel 1 (Fragment) OS=Mucuna pruriens OX=157652 GN=CSC1 PE=4 SV=1	22531.3	682.766	plas
218_1	tr|A0A371GPW7|A0A371GPW7_MUCPR	2.95863	NA	133398	HAIGALVYDHLIAQK	1	1	1	0.0128	33622	tr|A0A072UEZ1|A0A072UEZ1_MEDTR;tr|A0A445CMA4|A0A445CMA4_ARAHY;tr|A0A444YHY4|A0A444YHY4_ARAHY;tr|A0A445CM45|A0A445CM45_ARAHY;tr|A0A4D6MCS8|A0A4D6MCS8_VIGUN;tr|A0A1S3TQ63|A0A1S3TQ63_VIGRR;tr|A0A072U3S9|A0A072U3S9_MEDTR;tr|A0A072U5F1|A0A072U5F1_MEDTR;tr|A0A072U4U2|A0A072U4U2_MEDTR;tr|I1JQF2|I1JQF2_SOYBN;tr|A0A4P1RIF3|A0A4P1RIF3_LUPAN;tr|A0A1J7FWJ3|A0A1J7FWJ3_LUPAN;tr|A0A445LEU7|A0A445LEU7_GLYSO;tr|A…	Sister-chromatid cohesion protein 3 (Fragment) OS=Mucuna pruriens OX=157652 GN=SCC3 PE=4 SV=1	1.26371e+06	16627.7	chlo
603_1	tr|A0A371GQ93|A0A371GQ93_MUCPR	4.39681	NA	181850	ILNVIEGFLK	1	1	1	0.0062	20299	-	Nuclear pore complex protein NUP160 (Fragment) OS=Mucuna pruriens OX=157652 GN=NUP160 PE=4 SV=1	0	0	chlo
173_1	tr|A0A371GTC3|A0A371GTC3_MUCPR	2.3224	NA	95956.6	LDSEIIYDR	1	1	1	0.0105	19465	tr|A0A0L9T3P1|A0A0L9T3P1_PHAAN;tr|V7AUF7|V7AUF7_PHAVU;tr|A0A445DSD5|A0A445DSD5_ARAHY;tr|A0A445L3R9|A0A445L3R9_GLYSO;tr|V7CR97|V7CR97_PHAVU;tr|A0A072UTF3|A0A072UTF3_MEDTR;tr|A0A0R0KB38|A0A0R0KB38_SOYBN;tr|A0A0S3REZ5|A0A0S3REZ5_PHAAN;tr|A0A0L9TJ31|A0A0L9TJ31_PHAAN;tr|A0A0B2RLF4|A0A0B2RLF4_GLYSO;tr|A0A2K3PJ53|A0A2K3PJ53_TRIPR;tr|A0A151TQT7|A0A151TQT7_CAJCA;tr|A0A394D9S1|A0A394D9S1_LUPAN;tr|A0A445KQ9…	Ribonucleoside-diphosphate reductase (Fragment) OS=Mucuna pruriens OX=157652 GN=RNR1 PE=3 SV=1	291902	5121.09	cyto
295_1	tr|A0A371GXH8|A0A371GXH8_MUCPR	2.34816	NA	30316.7	FFSIPCTIGDCTFVDAMLDLGASINVMPTSIYKSLNFGDLEPIGMTIQLANR	1	1	1	0.1905	43925	-	Uncharacterized protein (Fragment) OS=Mucuna pruriens OX=157652 GN=CR513_22357 PE=4 SV=1	0	0	cyto
56_6	tr|A0A371H0B7|A0A371H0B7_MUCPR	2.43548	NA	102695	DASLYGLGENTQPHGIK;DHANYYSPR;FHELVPVDGLWIDMNEASNFCSGK;QELYQWQSVAESAR;RPFILSR;STYVGSGK;WIEVGAFYPFSR	0;0;0;1;0;0;0	1	1	0.0984	35352;35353;19421;19422;41543;33979;10905;7754;30560	-	Alpha-xylosidase 1 OS=Mucuna pruriens OX=157652 GN=XYL1 PE=3 SV=1	0	0	chlo
525_1	tr|A0A371H1T9|A0A371H1T9_MUCPR	4.3155	NA	42082.3	YYNNLINELIAK	1	1	1	0.0323	28835	-	Uncharacterized protein (Fragment) OS=Mucuna pruriens OX=157652 GN=CR513_20548 PE=3 SV=1	345308	19183.8	vacu
243_1	tr|A0A371H6H7|A0A371H6H7_MUCPR	6.71921	NA	107506	AFALLSEEGIAK;AVFGEVYPDPVR;HNDLDDVGK;LTSILQNK;VEDILADPENK;VVADHIR	0;0;0;1;1;0	2	2	0.0605	23915;27161;15378;11942;23691;8123	-	Alanine--tRNA ligase (Fragment) OS=Mucuna pruriens OX=157652 GN=ALATS PE=3 SV=1	4.65024e+06	78817.6	chlo
297_1	tr|A0A371H881|A0A371H881_MUCPR	2.45174	NA	81678.6	AETTAEDLREEK	1	1	1	0.0166	24323	-	MAR-binding filament-like protein 1-1 (Fragment) OS=Mucuna pruriens OX=157652 GN=MFP1-1 PE=4 SV=1	1.34193e+06	28551.6	chlo
308_2	tr|A0A371HAM4|A0A371HAM4_MUCPR	4.39681	NA	96539	ADGAFAISEDTWNEPLGR;ESFKDLTK;ETTYEWELLNDVK;FEFQAEVSR;IADEDPDESTDK;IMQSQTLSDANK;LDNTPCVVVTSK;LMDIIINSLYSNK;LTSLDQYISR;NPEDESVK	0;0;0;0;0;1;0;0;0;0	1	1	0.1364	36933;13717;33480;19011;26688;27246;26650;31722;32014;22118;11951	-	Endoplasmin-like protein OS=Mucuna pruriens OX=157652 GN=HSP90 PE=3 SV=1	46626.8	932.537	vacu
233_1	tr|A0A371HG79|A0A371HG79_MUCPR	3.12311	NA	58098.9	EALNQNDILISPAAPSAAYK;VPGGSSGGSAAAVSAR	1;0	1	1	0.0659	39925;24620	tr|A0A0R0F9I6|A0A0R0F9I6_SOYBN;tr|A0A1J7HKU5|A0A1J7HKU5_LUPAN;tr|A0A445FRG5|A0A445FRG5_GLYSO	Glutamyl-tRNA(Gln) amidotransferase subunit A, chloroplastic/mitochondrial (Fragment) OS=Mucuna pruriens OX=157652 GN=GATA PE=3 SV=1	224729	8989.14	chlo
580_1	tr|A0A371HHX0|A0A371HHX0_MUCPR	3.27411	NA	70872.8	GWASIQTIPR	1	1	1	0.0158	16849	-	Beta-fructofuranosidase, soluble isoenzyme I (Fragment) OS=Mucuna pruriens OX=157652 GN=INV*DC4 PE=3 SV=1	8.03489e+06	251090	plas
442_3	tr|A0A371HI90|A0A371HI90_MUCPR	2.64002	NA	88252.7	EIEGLPATALGLAAQSAVSK;ETVLALGGGK;LLNYNNYAEVSMATK;QDEGLVAGIR;TQVIPPLPEDR;VIDGLFNLAK;YDINEEELRPFFSLPK	0;1;0;0;0;0;0	1	1	0.117	36747;36745;12911;34740;16913;24472;18166;37396;37397	-	Organellar oligopeptidase A, chloroplastic/mitochondrial (Fragment) OS=Mucuna pruriens OX=157652 GN=OOP PE=3 SV=1	399176	7826.97	chlo
169_1	tr|A0A371HU77|A0A371HU77_MUCPR	21.7348	NA	62422.8	EIASIIETGSYSK;ETGDIYSTNEPQLAFNSR;HDELGQETLLNLLLR;IGDLELFR;NYLHYNLYDQAEK;TIQLEYTDAK	1;1;1;1;1;1	6	7	0.1415	26496;39440;35715;35716;10614;34164;19043	-	Putative 26S proteasome non-ATPase regulatory subunit 3 (Fragment) OS=Mucuna pruriens OX=157652 GN=21D7 PE=4 SV=1	1.06681e+07	266703	cyto
32_1	tr|A0A371HVU0|A0A371HVU0_MUCPR	2.63994	NA	55535.2	AMVIINPGNPTGQCISEANLR;DGYPSDPELIYLTDGASK;IMTDGFNSCR;LLEATGISTVPGSGFGQK;NVVCNFTEGAMYSFPQIR;RDGYPSDPELIYLTDGASK	1;0;0;0;0;0	1	1	0.1723	41524;38263;38264;20487;35686;40355;40506;40025	-	Glutamate--glyoxylate aminotransferase 2 (Fragment) OS=Mucuna pruriens OX=157652 GN=GGAT2 PE=4 SV=1	0	0	cyto
231_2	tr|A0A371HXW9|A0A371HXW9_MUCPR	3.27411	NA	40603.6	NFGVTEFINPK;VDEYITHSLTLAEINK	0;1	1	1	0.0712	22401;36939	-	S-(hydroxymethyl)glutathione dehydrogenase OS=Mucuna pruriens OX=157652 GN=ADHIII PE=3 SV=1	355794	18726	cyto
18_5	tr|A0A371I102|A0A371I102_MUCPR	2.0862	NA	107991	EHLEPNLEGLTVDEAIQK;TDGEQFLK	1;0	1	1	0.0272	39364;9715	-	Lipoxygenase OS=Mucuna pruriens OX=157652 GN=LOX1.3 PE=3 SV=1	2.70023e+06	56254.8	cyto
571_1	tr|A0A371I203|A0A371I203_MUCPR	2.3224	NA	99756	LTLVDGEPVLGENPVR	1	1	1	0.0181	34325	-	Nuclear cap-binding protein subunit 1 (Fragment) OS=Mucuna pruriens OX=157652 GN=ABH1 PE=4 SV=1	0	0	chlo
178_2	tr|A0A371I332|A0A371I332_MUCPR	3.12311	NA	47530.1	IIAEYIWIGGTGIDVR;ITEQAGVVLSLDPKPIEGDWNGAGCHTNYSTK;TISRPVEHPSELPK	0;0;1	1	2	0.1435	35859;46621;32545;32546	-	Glutamine synthetase OS=Mucuna pruriens OX=157652 GN=CR513_06190 PE=3 SV=1	3.96331e+07	2.20184e+06	chlo
10_2	tr|A0A371I8E0|A0A371I8E0_MUCPR	4.39681	NA	96294.4	HSSDEVYLGQR;LADFLAYALK	0;1	1	1	0.0248	25284;19495	-	Lipoxygenase (Fragment) OS=Mucuna pruriens OX=157652 GN=LOX1.5 PE=3 SV=1	117078	2545.17	cyto
136_1	tr|A0A371I9C8|A0A371I9C8_MUCPR	2.56652	NA	88187.9	VVINIFDVR	1	1	1	0.0117	14217	tr|A0A445KW63|A0A445KW63_GLYSO;tr|A0A2K3NIW6|A0A2K3NIW6_TRIPR;tr|A0A2Z6MSR7|A0A2Z6MSR7_TRISU;tr|A0A0L9UH68|A0A0L9UH68_PHAAN;tr|A0A2K3NXJ5|A0A2K3NXJ5_TRIPR;tr|A0A444X619|A0A444X619_ARAHY;tr|K7KIC0|K7KIC0_SOYBN;tr|A0A4D6NSI1|A0A4D6NSI1_VIGUN;tr|V7ATK1|V7ATK1_PHAVU;tr|A0A1J7FMC3|A0A1J7FMC3_LUPAN;tr|A0A371IGY8|A0A371IGY8_MUCPR;tr|A0A3Q7K746|A0A3Q7K746_CICAR;tr|G7J950|G7J950_MEDTR;tr|A0A1S3U4Z4|A0A1S3…	Eukaryotic translation initiation factor 3 subunit B (Fragment) OS=Mucuna pruriens OX=157652 GN=TIF3B1 PE=3 SV=1	1.07334e+06	26833.5	cyto
3_1	tr|A0A371IBW9|A0A371IBW9_MUCPR	2.35304	NA	101308	LTEEFVPR	1	1	1	0.0087	14618	tr|A0A0L9TXB2|A0A0L9TXB2_PHAAN;tr|A0A396JPG9|A0A396JPG9_MEDTR;tr|A0A445IGX0|A0A445IGX0_GLYSO;tr|A0A2K3PG37|A0A2K3PG37_TRIPR;tr|V7BI80|V7BI80_PHAVU;tr|A0A0B2QGH7|A0A0B2QGH7_GLYSO;tr|G7IED3|G7IED3_MEDTR;tr|A0A151U4F9|A0A151U4F9_CAJCA;tr|A0A2Z6NXU3|A0A2Z6NXU3_TRISU;tr|A0A1S2XXI2|A0A1S2XXI2_CICAR;tr|A0A445AE22|A0A445AE22_ARAHY;tr|A0A445LP21|A0A445LP21_GLYSO;tr|A0A445EF72|A0A445EF72_ARAHY;tr|A0A0S3SRZ…	Putative transmembrane GTPase FZO-like, chloroplastic (Fragment) OS=Mucuna pruriens OX=157652 GN=FZL PE=4 SV=1	5.9439e+06	116547	chlo
171_2	tr|A0A371IC74|A0A371IC74_MUCPR	4.39681	NA	87260.4	FATEVAGVQDLGMLGR;IKTDTPVAK;KDQDAIFAAVETIAK;LNEDINEEWISDK;LSDAESMIALK	0;0;1;0;0	1	2	0.0801	34020;13952;33223;33222;33004;22041	-	Uncharacterized protein OS=Mucuna pruriens OX=157652 GN=CR513_02511 PE=3 SV=1	754801	16773.4	chlo
413_1	tr|A0A371IDX4|A0A371IDX4_MUCPR	2.06498	NA	139347	GLLPSGQVVAVK;SLDYILFDPEK	1;0	1	1	0.0182	21099;26855	tr|A0A1J7H2T6|A0A1J7H2T6_LUPAN	Cysteine-rich receptor-like protein kinase 25 (Fragment) OS=Mucuna pruriens OX=157652 GN=CRK25 PE=4 SV=1	0	0	plas
177_1	tr|A0A371IET5|A0A371IET5_MUCPR	3.83642	NA	56733.8	AAELTTLLESR	1	1	1	0.0211	18553	sp|Q01915|ATPAM_SOYBN;tr|R4IV40|R4IV40_VICFA;tr|Q9XPB2|Q9XPB2_VIGRR;tr|A0A445ECX6|A0A445ECX6_ARAHY;tr|A0A385CAV9|A0A385CAV9_STYJP;sp|P05493|ATPAM_PEA;tr|A0A072TFS9|A0A072TFS9_MEDTR;tr|G9JLN6|G9JLN6_MILPI;tr|A0A385G2B2|A0A385G2B2_9FABA;sp|P24459|ATPAM_PHAVU;tr|A0A4P8PG31|A0A4P8PG31_9FABA;tr|G9JLT6|G9JLT6_LOTJA;tr|N0DL20|N0DL20_PHAAN;tr|Q6I8E6|Q6I8E6_SOYBN;tr|A0A2Z6M310|A0A2Z6M310_TRISU;tr|A0A445ED…	ATP synthase subunit alpha (Fragment) OS=Mucuna pruriens OX=157652 GN=ATPA PE=3 SV=1	155832	4869.75	chlo
266_2	tr|A0A371IH52|A0A371IH52_MUCPR	2.85628	NA	101351	FVVIVAQK;VEMIDNLFK;WAVANFSAR	0;0;1	1	1	0.0287	11456;19484;15704	tr|A0A072VA82|A0A072VA82_MEDTR;tr|A0A151TKW1|A0A151TKW1_CAJCA;tr|A0A396J0T6|A0A396J0T6_MEDTR	Protein argonaute 4 (Fragment) OS=Mucuna pruriens OX=157652 GN=AGO4 PE=4 SV=1	5.63374e+06	93895.6	nucl
4_4	tr|A0A385G2G9|A0A385G2G9_9FABA	2.25873	NA	17693	TFQGPPHGIQVER;VTPQLGVPPEEAGAAVAAESSTGTWTTVWTDGLTSLDR	0;1	1	1	0.3168	26233;26234;43261	-	Ribulose bisphosphate carboxylase large chain (Fragment) OS=Crotalaria burhia OX=1117112 GN=rbcL PE=3 SV=1	0	0	cyto
41_2	tr|A0A385JDY8|A0A385JDY8_PEA	11.5092	NA	54604.8	ASSVAQVVTTLQER;EAYPGDVFYLHSR;IVNTGTVLQVGDGIAR;TFTGEAEAILK	1;0;1;1	3	3	0.1078	26848;28291;29370;17750	tr|A0A2I6Q6N9|A0A2I6Q6N9_9FABA;tr|A0A0F6NKE6|A0A0F6NKE6_LATCY;tr|A0A0F6NKX8|A0A0F6NKX8_LATIN;tr|A0A0F6NKZ0|A0A0F6NKZ0_LATTI;tr|A0A385CBI5|A0A385CBI5_9FABA;tr|A0A109RTJ1|A0A109RTJ1_9FABA;tr|A0A0F6NLT2|A0A0F6NLT2_VICSA;tr|D5MAT1|D5MAT1_LATSA;tr|A0A0F6NGJ7|A0A0F6NGJ7_PEA;sp|P08215|ATPA_PEA;tr|A0A345X0X5|A0A345X0X5_PEA;tr|A0A0F6NFE1|A0A0F6NFE1_9FABA;tr|A0A023IN54|A0A023IN54_LENCU	ATP synthase subunit alpha, chloroplastic OS=Pisum sativum subsp. elatius OX=47742 GN=atpA PE=3 SV=1	2.71643e+06	108657	cyto
130_1	tr|A0A386K0Y9|A0A386K0Y9_PEA	2.45174	NA	92416.8	QGLDIVPR	1	1	1	0.0099	8739	tr|A0A386K0Z4|A0A386K0Z4_PEA;tr|A0A386K0Z2|A0A386K0Z2_PEA;tr|A0A386K1A3|A0A386K1A3_PEA;tr|A0A386K0Z9|A0A386K0Z9_PEA;sp|P31926|SUS_VICFA;tr|A0A386K193|A0A386K193_PEA;tr|A0A386K0X0|A0A386K0X0_PEA;tr|Q9T0M9|Q9T0M9_PEA;tr|A0A386K159|A0A386K159_PEA;tr|A0A386K1E5|A0A386K1E5_PEA;tr|A0A0K0PTC2|A0A0K0PTC2_9FABA;tr|A0A386K0X5|A0A386K0X5_PEA;tr|O81610|O81610_PEA;tr|A0A386K171|A0A386K171_PEA	Sucrose synthase (Fragment) OS=Pisum sativum OX=3888 GN=Sus1 PE=3 SV=1	277232	6300.73	cyto
137_1	tr|A0A392LXN1|A0A392LXN1_9FABA	2.46073	NA	47572.1	GEYNLQLYIR;HENLQILEK	1;0	1	1	0.0449	24598;19472	-	Tripeptidyl-peptidase 2-like (Fragment) OS=Trifolium medium OX=97028 GN=A2U01_0000477 PE=4 SV=1	383151	13212.1	cyto
361_1	tr|A0A392LYW6|A0A392LYW6_9FABA	2.13223	NA	132133	YPHHQKLEIESQISK	1	1	1	0.0129	36833	-	Transposon Tf2-1 polyprotein (Fragment) OS=Trifolium medium OX=97028 GN=A2U01_0000932 PE=4 SV=1	3.34413e+06	58669	cyto
211_1	tr|A0A392M901|A0A392M901_9FABA	3.83642	NA	13845.8	VPHIGWNALQITK	1	1	1	0.1074	26575	tr|A0A072UVM2|A0A072UVM2_MEDTR;tr|A0A1S3W010|A0A1S3W010_VIGRR;tr|A0A072V6U4|A0A072V6U4_MEDTR;tr|A0A0S3S6Z5|A0A0S3S6Z5_PHAAN;tr|A0A4D6KT14|A0A4D6KT14_VIGUN;tr|K7LA93|K7LA93_SOYBN;tr|A0A392QQH9|A0A392QQH9_9FABA;tr|A0A4P1R6I9|A0A4P1R6I9_LUPAN;tr|A0A445JN61|A0A445JN61_GLYSO;tr|A0A0L9TE25|A0A0L9TE25_PHAAN;tr|V7BN86|V7BN86_PHAVU;tr|A0A371GVE1|A0A371GVE1_MUCPR	Imidazole glycerol phosphate synthase hisHF chloroplastic-like OS=Trifolium medium OX=97028 GN=A2U01_0004800 PE=4 SV=1	0	0	cyto
9_1	tr|A0A392M9U3|A0A392M9U3_9FABA	3.27411	NA	72126.6	SIQDAYINAIR;YDTQFHSLFR	1;0	1	1	0.0331	22343;24026	tr|A0A2Z6NE93|A0A2Z6NE93_TRISU;tr|A0A371FAZ7|A0A371FAZ7_MUCPR;tr|A0A2K3NM39|A0A2K3NM39_TRIPR	Phospholipase D alpha 1-like (Fragment) OS=Trifolium medium OX=97028 GN=A2U01_0005083 PE=4 SV=1	1.86082e+06	46520.6	cyto
231_1	tr|A0A392MD10|A0A392MD10_9FABA	3.83642	NA	27455.6	ATVQVVDLQVFASPR	1	1	1	0.0617	29707	tr|G7I7R4|G7I7R4_MEDTR;tr|A0A1S2Y6F3|A0A1S2Y6F3_CICAR;tr|A0A444YGB7|A0A444YGB7_ARAHY;tr|A0A445CJT8|A0A445CJT8_ARAHY;tr|I3SVH1|I3SVH1_MEDTR;tr|A0A2K3MY82|A0A2K3MY82_TRIPR;tr|A0A2K3N831|A0A2K3N831_TRIPR;tr|A0A4D6MBK5|A0A4D6MBK5_VIGUN;tr|A0A2K3KZ06|A0A2K3KZ06_TRIPR	Synaptotagmin-2-like (Fragment) OS=Trifolium medium OX=97028 GN=A2U01_0006253 PE=4 SV=1	0	0	cyto
463_1	tr|A0A392MIP3|A0A392MIP3_9FABA	2.26256	NA	37611.3	SYYLGTHTGR	1	1	1	0.0307	20616	tr|A0A2K3P402|A0A2K3P402_TRIPR;tr|A0A1S2YWU8|A0A1S2YWU8_CICAR;tr|A0A1S2XLE8|A0A1S2XLE8_CICAR;tr|A0A4D6L1X5|A0A4D6L1X5_VIGUN;tr|A0A445DNZ0|A0A445DNZ0_ARAHY;tr|A0A4P1R976|A0A4P1R976_LUPAN;tr|A0A4P1RGI4|A0A4P1RGI4_LUPAN;tr|A0A2Z6P591|A0A2Z6P591_TRISU;tr|A0A445DNY1|A0A445DNY1_ARAHY;tr|A0A3Q0F5S3|A0A3Q0F5S3_VIGRR;tr|A0A0L9TLF0|A0A0L9TLF0_PHAAN;tr|A0A371GPS2|A0A371GPS2_MUCPR;tr|G7LAY4|G7LAY4_MEDTR;tr|A…	Cullin-3A-like OS=Trifolium medium OX=97028 GN=A2U01_0008255 PE=3 SV=1	1.18164e+06	78776.1	nucl
337_1	tr|A0A392MIY5|A0A392MIY5_9FABA	2.10227	NA	57111.1	GPNILTPK;SFDDTGLGPVPSSWK	1;0	1	1	0.0426	9158;32845	tr|A0A2K3P547|A0A2K3P547_TRIPR;tr|A0A2Z6NY95|A0A2Z6NY95_TRISU;tr|D3YBD3|D3YBD3_TRIRP	Subtilisin-like protease-like (Fragment) OS=Trifolium medium OX=97028 GN=A2U01_0007910 PE=3 SV=1	6.1394e+06	198045	chlo
87_1	tr|A0A392N8I0|A0A392N8I0_9FABA	3.83642	NA	21798.2	AVLDAATIAGLHPLR	1	1	2	0.0773	27485;27484	tr|A0A072UGG8|A0A072UGG8_MEDTR;tr|I1M5L8|I1M5L8_SOYBN;tr|A0A445IF28|A0A445IF28_GLYSO;tr|A0A151SHH7|A0A151SHH7_CAJCA;tr|A0A0B2SUB4|A0A0B2SUB4_GLYSO;tr|A0A1S2YMB2|A0A1S2YMB2_CICAR;tr|A0A0S3SFH4|A0A0S3SFH4_PHAAN;tr|A0A445BQ62|A0A445BQ62_ARAHY;tr|A0A371FLN5|A0A371FLN5_MUCPR;tr|V7BXL6|V7BXL6_PHAVU;tr|I1KV87|I1KV87_SOYBN;tr|A0A1S2YM36|A0A1S2YM36_CICAR;tr|A0A1S3U5L2|A0A1S3U5L2_VIGRR;tr|A0A371EB06|A0A371…	Heat-shock protein (Fragment) OS=Trifolium medium OX=97028 GN=A2U01_0017090 PE=4 SV=1	47802.7	4345.7	cyto
119_1	tr|A0A392NBQ9|A0A392NBQ9_9FABA	2.79502	NA	18839.6	TQGAGFGPFFYLPK	1	1	1	0.0848	27754	tr|A0A1S3UTA6|A0A1S3UTA6_VIGRR;tr|A0A445G622|A0A445G622_GLYSO;tr|A0A445KKC1|A0A445KKC1_GLYSO;tr|A0A0B2Q254|A0A0B2Q254_GLYSO;tr|A0A2Z6PDJ9|A0A2Z6PDJ9_TRISU;tr|A0A445G611|A0A445G611_GLYSO;tr|A0A151TE75|A0A151TE75_CAJCA;tr|A0A1S2YVS8|A0A1S2YVS8_CICAR;tr|A0A445G616|A0A445G616_GLYSO;tr|I1MUM7|I1MUM7_SOYBN;tr|A0A445G612|A0A445G612_GLYSO;tr|A0A0L9TQ75|A0A0L9TQ75_PHAAN;tr|A0A2K3PD63|A0A2K3PD63_TRIPR;tr|A…	Malate dehydrogenase glyoxysomal OS=Trifolium medium OX=97028 GN=A2U01_0017637 PE=4 SV=1	532015	59112.8	cyto
108_1	tr|A0A392NUL3|A0A392NUL3_9FABA	2.18558	NA	18654.6	IWQPSENVILIR	1	1	1	0.0745	26307	tr|A0A371H0F1|A0A371H0F1_MUCPR;tr|A0A0L9T8Y7|A0A0L9T8Y7_PHAAN;tr|I1KW51|I1KW51_SOYBN;tr|A0A445JJ88|A0A445JJ88_GLYSO;tr|A0A1S3UCN2|A0A1S3UCN2_VIGRR;tr|A0A2K3M9H5|A0A2K3M9H5_TRIPR;tr|V7AIQ4|V7AIQ4_PHAVU;tr|A0A1S2YUC0|A0A1S2YUC0_CICAR;tr|A0A2Z6PJ33|A0A2Z6PJ33_TRISU;tr|A0A072TPP7|A0A072TPP7_MEDTR;tr|A0A4D6LCE0|A0A4D6LCE0_VIGUN	Uncharacterized protein (Fragment) OS=Trifolium medium OX=97028 PE=4 SV=1	1.81979e+06	202199	cyto
172_1	tr|A0A392NW57|A0A392NW57_9FABA	4.39681	NA	21885.2	SLVEFFGTLSR;YIEGYVQK	1;0	1	1	0.0995	24149;14947	-	Clathrin heavy chain 1 (Fragment) OS=Trifolium medium OX=97028 GN=A2U01_0023759 PE=4 SV=1	126652	8443.47	chlo
429_1	tr|A0A392PV66|A0A392PV66_9FABA	2.11273	NA	9038.49	SYGPLAFLK	1	1	1	0.1125	11690	tr|A0A445AA98|A0A445AA98_ARAHY;tr|A0A445E4S1|A0A445E4S1_ARAHY	Serine carboxypeptidase-like 48-like (Fragment) OS=Trifolium medium OX=97028 PE=3 SV=1	51473.8	8578.97	nucl
370_1	tr|A0A392QE53|A0A392QE53_9FABA	2.19831	NA	19367.6	GFSWPIAAYR	1	1	1	0.0568	21088	tr|A0A1S2XD12|A0A1S2XD12_CICAR;tr|B7FF89|B7FF89_MEDTR;tr|I3SN70|I3SN70_MEDTR;tr|A0A4P1QQ37|A0A4P1QQ37_LUPAN;tr|A0A2K3KBZ8|A0A2K3KBZ8_TRIPR;tr|A0A444ZDN0|A0A444ZDN0_ARAHY;tr|A0A445DIV4|A0A445DIV4_ARAHY;tr|A0A0H2UKZ4|A0A0H2UKZ4_PEA;tr|A0A4P1QW49|A0A4P1QW49_LUPAN;tr|A0A0M3KL12|A0A0M3KL12_PEA	Photosystem I reaction center subunit III chloroplastic-like (Fragment) OS=Trifolium medium OX=97028 PE=4 SV=1	35357.3	3535.73	chlo
457_1	tr|A0A392QPS4|A0A392QPS4_9FABA	4.39681	NA	12710.6	VTSAVHATDPVAIYQVDK	1	1	2	0.15	36604;36605	tr|A0A1S2XPR1|A0A1S2XPR1_CICAR;tr|A0A2K3MJQ8|A0A2K3MJQ8_TRIPR;tr|A0A2Z6MXW0|A0A2Z6MXW0_TRISU;tr|A0A371F143|A0A371F143_MUCPR;tr|G7K503|G7K503_MEDTR	Fasciclin-like arabinogalactan protein 7 (Fragment) OS=Trifolium medium OX=97028 PE=4 SV=1	3.51938e+06	1.75969e+06	plas
304_1	tr|A0A392QU10|A0A392QU10_9FABA	2.96959	NA	6885.47	IAAVFVEPIQGEGGIYSATK	1	1	1	0.3125	39531	tr|B7FIX1|B7FIX1_MEDTR;tr|A0A0S3RN07|A0A0S3RN07_PHAAN;tr|A0A4D6N997|A0A4D6N997_VIGUN;tr|A0A0L9UZY5|A0A0L9UZY5_PHAAN;tr|A0A0B2P1N8|A0A0B2P1N8_GLYSO;tr|A0A0B2QTQ2|A0A0B2QTQ2_GLYSO;tr|A0A392NJC3|A0A392NJC3_9FABA;tr|A0A0L9TEB2|A0A0L9TEB2_PHAAN;tr|A0A4D6MHJ3|A0A4D6MHJ3_VIGUN;tr|A0A1S3U989|A0A1S3U989_VIGRR;tr|A0A151RD85|A0A151RD85_CAJCA;tr|A0A1J7I470|A0A1J7I470_LUPAN;tr|A0A2K3LTT5|A0A2K3LTT5_TRIPR;tr|A…	Acetylornithine aminotransferase mitochondrial-like (Fragment) OS=Trifolium medium OX=97028 PE=4 SV=1	0	0	cyto
477_1	tr|A0A392QYD2|A0A392QYD2_9FABA	4.39681	NA	15660.2	GAVVTVPAYFNDSQR	1	1	1	0.0972	33292	-	Heat-shock protein (Fragment) OS=Trifolium medium OX=97028 PE=3 SV=1	9.91824e+06	991824	cyto
21_3	tr|A0A392SIY6|A0A392SIY6_9FABA	3.83642	NA	8132.07	ATAGDTHLGGEDFDNR;IINEPTAAALSYGIQKR	0;1	1	2	0.4459	30452;30451;33144;33142	-	Heat-shock protein (Fragment) OS=Trifolium medium OX=97028 PE=4 SV=1	132192	26438.4	pero
439_1	tr|A0A392SV87|A0A392SV87_9FABA	3.27411	NA	9999.21	IINEPTAAAIAYGFHK	1	1	1	0.1758	34950	-	Heat-shock protein (Fragment) OS=Trifolium medium OX=97028 PE=3 SV=1	509343	101869	cyto
55_3	tr|A0A394D0H9|A0A394D0H9_LUPAN	10.1246	NA	163260	ALSIVQGR;DKPVALSIVQAR;EIPLPHEFILNR;GIQITSGFFQIWR;QILIEPIFAQWIQSAHGK;TNFGIGHSIK;WKPSVSWFK	1;0;1;1;0;0;0	3	4	0.056	7205;21549;21548;26593;26596;28264;36651;14155;17206	tr|G7J0Z5|G7J0Z5_MEDTR	Uncharacterized protein OS=Lupinus angustifolius OX=3871 GN=TanjilG_00184 PE=3 SV=1	1.80617e+07	475307	plas
220_2	tr|A0A394D7V7|A0A394D7V7_LUPAN	8.79363	NA	107625	IPDIHLLQQAEQSAK;QVNVQMEYSR;RDEKPAPYAR;SNYYDALLAAESR;TGTFLGSLWESR;TNVAITLLEAGLAK	1;0;0;0;0;1	2	3	0.0752	34128;34127;24071;22394;30586;27303;29064	-	Ribonuclease OS=Lupinus angustifolius OX=3871 GN=TanjilG_16838 PE=4 SV=1	0	0	chlo
355_1	tr|A0A394DBV6|A0A394DBV6_LUPAN	4.39681	NA	124252	FYFHEEVR;HAALIALAQIAEGCSK;LLVILQNGK;QMVQEGALTALASVADSSQEHFKK	0;0;0;1	1	1	0.0507	19561;19563;33674;14931;14893;40824	tr|A0A4P1RW08|A0A4P1RW08_LUPAN	Importin N-terminal domain-containing protein OS=Lupinus angustifolius OX=3871 GN=TanjilG_17808 PE=4 SV=1	80136.2	1571.3	nucl
405_1	tr|A0A394DCI0|A0A394DCI0_LUPAN	2.7723	NA	56395.9	FDLQNTLQK	1	1	1	0.0174	15911	tr|A0A4D6KRJ4|A0A4D6KRJ4_VIGUN;tr|I1KUK8|I1KUK8_SOYBN;tr|A0A0L9VG81|A0A0L9VG81_PHAAN;tr|A0A444WZF6|A0A444WZF6_ARAHY;tr|A0A1J7HYX7|A0A1J7HYX7_LUPAN;tr|V7BV96|V7BV96_PHAVU;tr|A0A151T7Z3|A0A151T7Z3_CAJCA;tr|A0A1S3VKI0|A0A1S3VKI0_VIGRR;tr|A0A1J7HYE3|A0A1J7HYE3_LUPAN;tr|A0A445BA52|A0A445BA52_ARAHY;tr|A0A371EEQ3|A0A371EEQ3_MUCPR;tr|A0A445GPA8|A0A445GPA8_GLYSO;tr|A0A445JGL7|A0A445JGL7_GLYSO	Uncharacterized protein OS=Lupinus angustifolius OX=3871 GN=TanjilG_24302 PE=4 SV=1	418956	13092.4	chlo
294_1	tr|A0A394DCS5|A0A394DCS5_LUPAN	7.28324	NA	67399.9	LQEYLEQVR;NQFVETNVGFDTICK;VVGVPVTLNGDLK	1;1;1	3	3	0.0601	21484;35032;25937	tr|A0A1S2Y3E0|A0A1S2Y3E0_CICAR;tr|A0A2K3NZT8|A0A2K3NZT8_TRIPR;tr|A0A0B2NPP1|A0A0B2NPP1_GLYSO;tr|A0A151TEY0|A0A151TEY0_CAJCA;tr|V7C6Y0|V7C6Y0_PHAVU;tr|A0A445EZ65|A0A445EZ65_GLYSO;tr|A0A444XAW9|A0A444XAW9_ARAHY;tr|A0A1J7HHJ5|A0A1J7HHJ5_LUPAN;tr|A0A1S3VRS8|A0A1S3VRS8_VIGRR;tr|A0A445B0R4|A0A445B0R4_ARAHY;tr|A0A445JXD7|A0A445JXD7_GLYSO;tr|A0A0L9UUG2|A0A0L9UUG2_PHAAN;tr|A0A2Z6NVG1|A0A2Z6NVG1_TRISU	Pyrophosphate--fructose 6-phosphate 1-phosphotransferase subunit alpha OS=Lupinus angustifolius OX=3871 GN=PFP-ALPHA PE=3 SV=1	616302	17119.5	cyto
570_1	tr|A0A394DCT8|A0A394DCT8_LUPAN	2.43037	NA	42801	DQNLNATAPATDNDNQR	1	1	1	0.0445	37119	-	TPT domain-containing protein OS=Lupinus angustifolius OX=3871 GN=TanjilG_25939 PE=4 SV=1	6.48446e+06	589497	cyto
3_1	tr|A0A394DF82|A0A394DF82_LUPAN	7.43861	NA	45962.8	DELTLEGIK;GIYQYGFEKPSAIQQR;QFFVAVER	0;1;1	2	4	0.0813	12406;37540;37537;11684;11682	tr|A0A220T1M4|A0A220T1M4_9FABA;tr|A0A072V6Z3|A0A072V6Z3_MEDTR;tr|A0A444ZH39|A0A444ZH39_ARAHY;tr|A0A445IX02|A0A445IX02_GLYSO;tr|A0A371G7N4|A0A371G7N4_MUCPR;tr|A0A0R0GBB6|A0A0R0GBB6_SOYBN;tr|A0A151T5P5|A0A151T5P5_CAJCA;tr|A0A445GU74|A0A445GU74_GLYSO;tr|A0A0S3RI19|A0A0S3RI19_PHAAN;tr|A0A444ZHE8|A0A444ZHE8_ARAHY;tr|A0A444ZH12|A0A444ZH12_ARAHY;tr|A0A1S3U4R2|A0A1S3U4R2_VIGRR;tr|A0A444ZH00|A0A444ZH00_AR…	Uncharacterized protein OS=Lupinus angustifolius OX=3871 GN=TanjilG_09088 PE=4 SV=1	1.69781e+06	60636.1	cyto
3_2	tr|A0A394DFH8|A0A394DFH8_LUPAN	3.83642	NA	90185.9	AFDMIQDISER;EELIDCLGTIAQSGTSK;VFISDDFDGELFPR	1;0;0	1	1	0.0528	22817;32800;30151	-	HATPase_c domain-containing protein OS=Lupinus angustifolius OX=3871 GN=TanjilG_07569 PE=3 SV=1	1.83064e+06	33900.7	chlo
203_4	tr|A0A394DIJ3|A0A394DIJ3_LUPAN	4.3155	NA	59542.8	IAFTGSTETGK;SNLKPVTLELGGK;YGLAAGVFTK	1;0;0	1	1	0.0627	16097;25331;25371;12711	-	Aldedh domain-containing protein OS=Lupinus angustifolius OX=3871 GN=TanjilG_00572 PE=3 SV=1	2.8407e+06	83549.9	chlo
63_2	tr|A0A394DIY6|A0A394DIY6_LUPAN	2.27888	NA	181270	DNVLFGSAFDPAR;HDLELLPGGDLTEIGER;STLVAAVFR;VLGIIPQSPVLFSGTVR	1;0;0;0	1	1	0.0346	28935;36072;13609;35169	-	Uncharacterized protein OS=Lupinus angustifolius OX=3871 GN=TanjilG_09517 PE=4 SV=1	509631	6140.13	plas
239_1	tr|A0A396GIJ3|A0A396GIJ3_MEDTR	3.27411	NA	19243.8	YLFLNAVANQLR	1	1	1	0.0723	27273	tr|I3S438|I3S438_MEDTR;tr|A0A1J7GNI0|A0A1J7GNI0_LUPAN;tr|A0A2Z6MLJ0|A0A2Z6MLJ0_TRISU;tr|A0A394DAB2|A0A394DAB2_LUPAN;tr|G7LAR7|G7LAR7_MEDTR;tr|A0A3Q7XG94|A0A3Q7XG94_CICAR;tr|A0A1J7GLX5|A0A1J7GLX5_LUPAN;tr|A0A1S2YUD2|A0A1S2YUD2_CICAR;tr|A0A2K3PC21|A0A2K3PC21_TRIPR;tr|A0A3Q7YGM5|A0A3Q7YGM5_CICAR;tr|A0A1S3EDS7|A0A1S3EDS7_CICAR;tr|A0A445ADI1|A0A445ADI1_ARAHY;tr|A0A1J7GKK3|A0A1J7GKK3_LUPAN;tr|A0A3Q7Y3A…	Putative CCR4-Not complex component, Not1 OS=Medicago truncatula OX=3880 GN=MtrunA17_Chr8g0334611 PE=4 SV=1	58356.2	8336.6	nucl
241_1	tr|A0A396HIZ4|A0A396HIZ4_MEDTR	11.116	NA	103413	FDIYPYLER;FNIAAPGADQSVYFPFTEK;VVSGINVFDPK	1;1;1	3	3	0.0428	22803;38294;21362	tr|A0A072UAS1|A0A072UAS1_MEDTR	Sucrose synthase OS=Medicago truncatula OX=3880 GN=MtrunA17_Chr6g0481131 PE=3 SV=1	1.31514e+06	23484.6	cyto
552_1	tr|A0A396I8I0|A0A396I8I0_MEDTR	2.03032	NA	23670.4	MGNPKIHVNIVVIGHVDSGK	1	1	1	0.0913	38539	tr|G7JKW3|G7JKW3_MEDTR	Tr-type G domain-containing protein OS=Medicago truncatula OX=3880 GN=MtrunA17_Chr4g0026961 PE=4 SV=1	1.24353e+06	103627	cyto
487_1	tr|A0A396JAE5|A0A396JAE5_MEDTR	2.60984	NA	53757.4	VQQLLQDFFDGK	1	1	2	0.0248	29757;29756	tr|G7IQ96|G7IQ96_MEDTR	Putative Heat shock protein 70 family OS=Medicago truncatula OX=3880 GN=MtrunA17_Chr2g0299821 PE=3 SV=1	452846	16772.1	plas
423_1	tr|A0A396JDA2|A0A396JDA2_MEDTR	2.95863	NA	81758	LQVSEAEVNNISIR	1	1	1	0.0187	32568	tr|A0A151SUN4|A0A151SUN4_CAJCA;tr|A0A444YCL4|A0A444YCL4_ARAHY;tr|A0A392MS39|A0A392MS39_9FABA;tr|A0A445C6A2|A0A445C6A2_ARAHY;tr|A0A1S3TWB4|A0A1S3TWB4_VIGRR;tr|V7BZ90|V7BZ90_PHAVU;tr|A0A4D6N8N8|A0A4D6N8N8_VIGUN;tr|A0A445BVH9|A0A445BVH9_ARAHY;sp|P0C891|OEP80_PEA;tr|A0A0L9UNK4|A0A0L9UNK4_PHAAN;tr|A0A1S2XBY9|A0A1S2XBY9_CICAR;tr|A0A444Y8H2|A0A444Y8H2_ARAHY;tr|G7IUC7|G7IUC7_MEDTR;tr|A0A2K3P276|A0A2K3P27…	Putative bacterial surface antigen (D15) OS=Medicago truncatula OX=3880 GN=MtrunA17_Chr2g0328911 PE=4 SV=1	540470	13511.8	chlo
225_1	tr|A0A396JSN7|A0A396JSN7_MEDTR	2.01887	NA	233335	ITITPMPVKR	1	1	1	0.0049	16933	tr|A0A072VUA9|A0A072VUA9_MEDTR	Putative DNA helicase chromatin remodeling SNF2 family OS=Medicago truncatula OX=3880 GN=MtrunA17_Chr1g0175191 PE=4 SV=1	40191.6	379.166	nucl
499_1	tr|A0A396K0N0|A0A396K0N0_MEDTR	3.12311	NA	78647.9	SITNDWEEHLAVK	1	1	2	0.0191	31288;31287	tr|G7IDZ4|G7IDZ4_MEDTR	Putative Heat shock protein Hsp90 family OS=Medicago truncatula OX=3880 GN=MtrunA17_Chr1g0202601 PE=3 SV=1	694317	16934.6	cyto
38_2	tr|A0A3G1KJT9|A0A3G1KJT9_9FABA	20.5924	NA	51946.8	APWLEPLRGPNGLDLSR;DQETTGFAWWAGNAR;GIDRDLEPVLFMTPLN;GPNGLDLSR;SAEYMTHAPLGSLNSVGGVATEINAVNYVSPR;SPTGEVIFGGETMR	1;1;1;1;1;1	6	6	0.1987	33859;31008;33161;9710;42953;27026	tr|A0A0Y0U0C7|A0A0Y0U0C7_9FABA;tr|A0A1Z1CNM6|A0A1Z1CNM6_9FABA;tr|A0A0F7RPF4|A0A0F7RPF4_VIGRR;tr|A0A1L5BWG0|A0A1L5BWG0_9FABA	Photosystem II CP43 reaction center protein OS=Caragana rosea var. rosea OX=2051892 GN=psbC PE=3 SV=1	7.30654e+06	487102	plas
4_4	tr|A0A3G2SFM5|A0A3G2SFM5_VIGMU	3.12311	NA	7377.13	IVGNVFGFKALR;TFQGPPHGIQVER	1;0	1	1	0.3788	24318;28766;28745;28755;28702;28760;28709;28757;28761;28763;28756;28770;28776;28773;28754;28747;28749;28720;28718;28687;28762;28768;28694;28713;28726;28771;28714;28746;28700;28736;28775;28758;28743;28750;28716;28705;28708;28741;28717;28734;28719;28772;28712;28690;28730;28765;28767;28735;28732	-	Ribulose bisphosphate carboxylase large chain (Fragment) OS=Vigna mungo OX=3915 PE=3 SV=1	0	0	chlo
4_51	tr|A0A3G6ZG97|A0A3G6ZG97_9FABA	4.3155	NA	38977.8	AAVAAESSTGTWTTVWTDGLTSLDR;AMHAVIDR;DDENVNSQPFMR;DNGLLLHIHR;GGLDFTKDDENVNSQPFMR;GHYLNATAGTCEEMIK;GHYLNATAGTCEEMIKR;LSGGDHIHAGTVVGK;TFQGPPHGIQVER	1;0;0;0;0;0;0;0;0	1	1	0.3066	43523;8916;8917;28826;28217;28216;28213;28221;28214;28219;28212;28824;28817;28242;28846;28829;28816;28218;19342;19345;19343;19315;19335;19327;19320;19349;19352;19338;19306;19393;19326;19322;19347;19346;19333;19339;19309;19350;19321;19325;19330;19328;19340;19356;19314;19336;19317;19323;19331;19312;19351;19318;19307;19392;40678;40832;36391;36396;36132;38359;28122;28104;28098;28067;28049;28102;28081…	-	Ribulose bisphosphate carboxylase large chain (Fragment) OS=Indigofera colutea OX=198864 GN=rbcL PE=3 SV=1	0	0	cyto
4_84	tr|A0A3G6ZGA7|A0A3G6ZGA7_9FABA	14.8772	NA	45832.1	AMHAVIDR;DDENVNSQPFMR;DNGLLLHIHR;GGLDFTKDDENVNSQPFMR;GHYLNATAGTCEEMIK;GHYLNATAGTCEEMIKR;LSGGDHIHAGTVVGK;LTYYTPEYETK;LTYYTPEYETKDTDILAAFR;TFQGPPHGIQVER;VALEACVQAR;VTPQPGVPPEEDGAAVAAESSTGTWTTVWTDGLTSLDR;VTPQPGVPPEEEGAAVAAESSTGTWTTVWTDGLTSLDR;VTPQPGVPPEEFGAAVAAESSTGTWTTVWTDGLTSLDR;VTPQPGVPPEEWGAAVAAESSTGTWTTVWTDGLTSLDR	0;0;0;0;0;0;0;0;0;0;0;1;1;1;1	4	7	0.3116	8916;8917;28826;28217;28216;28213;28221;28214;28219;28212;28824;28817;28242;28846;28829;28816;28218;19342;19345;19343;19315;19335;19327;19320;19349;19352;19338;19306;19393;19326;19322;19347;19346;19333;19339;19309;19350;19321;19325;19330;19328;19340;19356;19314;19336;19317;19323;19331;19312;19351;19318;19307;19392;40678;40832;36391;36396;36132;38359;28122;28104;28098;28067;28049;28102;28081;28056…	-	Ribulose bisphosphate carboxylase large chain (Fragment) OS=Tephrosia luzoniensis OX=2491927 GN=rbcL PE=3 SV=1	6.71065e+06	335532	chlo
83_1	tr|A0A3Q0ESX7|A0A3Q0ESX7_VIGRR	7.5896	NA	57126.7	ELLATHPGLEFLQSTPEFQER;YLTQDDFKPVLR	1;1	2	2	0.0661	42785;29676	tr|A0A0S3S509|A0A0S3S509_PHAAN;tr|A0A151TXS4|A0A151TXS4_CAJCA;tr|A0A444XM82|A0A444XM82_ARAHY;tr|A0A4D6KJG0|A0A4D6KJG0_VIGUN;tr|A0A444XM45|A0A444XM45_ARAHY;tr|A0A1S3TCU2|A0A1S3TCU2_VIGRR;tr|A0A444XM19|A0A444XM19_ARAHY;tr|A0A445BJR7|A0A445BJR7_ARAHY;tr|A0A444XM59|A0A444XM59_ARAHY;tr|A0A444XM36|A0A444XM36_ARAHY;tr|A0A0L9VKU2|A0A0L9VKU2_PHAAN	probable serine/threonine protein phosphatase 2A regulatory subunit B''delta isoform X2 OS=Vigna radiata var. radiata OX=3916 GN=LOC106754121 PE=4 SV=1	535182	19113.7	cyto
145_1	tr|A0A3Q0EY35|A0A3Q0EY35_VIGRR	3.1014	NA	98577.9	KVSYADYYER;YEVTGDPLYK	1;0	1	1	0.0228	25379;21707	tr|A0A0S3SG55|A0A0S3SG55_PHAAN;tr|I1MD97|I1MD97_SOYBN;tr|A0A3Q0EUC0|A0A3Q0EUC0_VIGRR;tr|A0A0L9UP18|A0A0L9UP18_PHAAN;tr|V7BWJ8|V7BWJ8_PHAVU;tr|A0A0R0G5F9|A0A0R0G5F9_SOYBN;tr|A0A4D6N7C4|A0A4D6N7C4_VIGUN;tr|A0A3Q0EW08|A0A3Q0EW08_VIGRR	uncharacterized protein LOC106758049 isoform X1 OS=Vigna radiata var. radiata OX=3916 GN=LOC106758049 PE=4 SV=1	411103	7613.02	cyto
228_1	tr|A0A3Q0F2F2|A0A3Q0F2F2_VIGRR	2.45174	NA	38660.7	GAATSITGTKLPVEDK	1	1	1	0.0447	28913	tr|A0A4D6MKA3|A0A4D6MKA3_VIGUN;tr|A0A3Q0F1W9|A0A3Q0F1W9_VIGRR;tr|A0A1S3U7N1|A0A1S3U7N1_VIGRR;tr|A0A1S3U7Q5|A0A1S3U7Q5_VIGRR;tr|A0A3Q0EZI4|A0A3Q0EZI4_VIGRR;tr|A0A1S3U7M9|A0A1S3U7M9_VIGRR;tr|A0A0S3RN06|A0A0S3RN06_PHAAN;tr|A0A0L9V0N4|A0A0L9V0N4_PHAAN;tr|A0A3Q0F1X0|A0A3Q0F1X0_VIGRR	amino acid permease 1 isoform X5 OS=Vigna radiata var. radiata OX=3916 GN=LOC106762564 PE=4 SV=1	0	0	plas
297_1	tr|A0A3Q0FB80|A0A3Q0FB80_VIGRR	3.12311	NA	135503	EGFYLGPPPK	1	1	1	0.0082	15817	tr|A0A4D6N8B5|A0A4D6N8B5_VIGUN;tr|A0A1S3V537|A0A1S3V537_VIGRR;tr|A0A3Q0FC03|A0A3Q0FC03_VIGRR;tr|A0A3Q0FFB9|A0A3Q0FFB9_VIGRR;tr|V7BC29|V7BC29_PHAVU;tr|A0A151U676|A0A151U676_CAJCA;tr|A0A396K0V7|A0A396K0V7_MEDTR;tr|A0A1S3V5J8|A0A1S3V5J8_VIGRR;tr|G7IAM4|G7IAM4_MEDTR;tr|A0A4P1RAN3|A0A4P1RAN3_LUPAN;tr|A0A0L9TZG5|A0A0L9TZG5_PHAAN;tr|A0A3Q0FG55|A0A3Q0FG55_VIGRR;tr|A0A3Q0FB77|A0A3Q0FB77_VIGRR;tr|A0A4D6MTX…	tripeptidyl-peptidase 2 isoform X7 OS=Vigna radiata var. radiata OX=3916 GN=LOC106771922 PE=4 SV=1	567022	7177.5	chlo
310_1	tr|A0A3Q7K750|A0A3Q7K750_CICAR	2.20244	NA	37151	NVANMVPPYDQAK;VCPSHVLDFQPGEAFVVR	1;0	1	1	0.0901	28550;39596;39595	tr|A0A1S2XH42|A0A1S2XH42_CICAR;tr|G7KIR1|G7KIR1_MEDTR;tr|G7KIR0|G7KIR0_MEDTR;tr|G7KIQ9|G7KIQ9_MEDTR	Carbonic anhydrase OS=Cicer arietinum OX=3827 GN=LOC101498889 PE=3 SV=1	1.81537e+06	95545.8	chlo
326_1	tr|A0A3Q7WYQ1|A0A3Q7WYQ1_CICAR	4.3155	NA	58447.1	YGLIFHSSFIGR	1	1	1	0.0229	26459	tr|A0A444Z111|A0A444Z111_ARAHY;tr|A0A445D1R5|A0A445D1R5_ARAHY;tr|A0A1J7ITJ5|A0A1J7ITJ5_LUPAN;tr|A0A445KJ97|A0A445KJ97_GLYSO;tr|A0A4P1R2Z1|A0A4P1R2Z1_LUPAN;tr|A0A2K3MJJ2|A0A2K3MJJ2_TRIPR;tr|A0A445J2E4|A0A445J2E4_GLYSO;tr|V7CBE1|V7CBE1_PHAVU;tr|A0A371EFI4|A0A371EFI4_MUCPR;tr|A0A0B2Q2P1|A0A0B2Q2P1_GLYSO;tr|A0A0L9UIH0|A0A0L9UIH0_PHAAN;tr|A0A445KJ96|A0A445KJ96_GLYSO;tr|A0A3Q7XJW3|A0A3Q7XJW3_CICAR;tr|A…	nucleolar protein 56 isoform X2 OS=Cicer arietinum OX=3827 GN=LOC101490154 PE=4 SV=1	0	0	chlo
181_1	tr|A0A3Q7YDT9|A0A3Q7YDT9_CICAR	15.1792	NA	47722.5	AIEHEDELKDEK;FDDGVGGDNEVQR;NPRPLDEDDIALLK;VEFGLPDLESR	1;1;1;1	4	4	0.1174	28334;26762;32927;22255	tr|A0A1J7GVZ9|A0A1J7GVZ9_LUPAN	26S proteasome regulatory subunit 7 OS=Cicer arietinum OX=3827 GN=LOC101497140 PE=3 SV=1 >tr|A0A445EHK0|A0A445EHK0_ARAHY AAA domain-containing protein OS=Arachis hypogaea OX=3818 GN=Ahy_A02g009598 PE=3 SV=1	2.61692e+06	87230.7	cyto
25_1	tr|A0A3S9K9Z3|A0A3S9K9Z3_9FABA	10.8959	NA	156863	ENVVLGGMIPVGTGFK;NDPSGSEWISDNESDR;SGDITQGLPK	1;1;1	3	3	0.0305	33424;35439;15489	tr|A0A345WF42|A0A345WF42_9FABA;tr|A0A345WEW1|A0A345WEW1_STYHA;tr|A0A345WFC3|A0A345WFC3_9FABA	DNA-directed RNA polymerase subunit beta'' OS=Pterocarpus tinctorius OX=1071202 GN=rpoC2 PE=3 SV=1	7.47683e+06	84964	cyto
82_5	tr|A0A411AIC9|A0A411AIC9_9FABA	7.5896	NA	41619	AGFAGDDAPR;DLYGNIVLSGGSTMFPGIADR;GEYDESGPAIVHR;GYSFNTSAEK;IWHHTFYNELR;VAPEEHPVLLTEAPLNPK;YPIEHGIVSNWDDMEK	0;0;1;1;0;0;0	2	2	0.2626	11066;40930;27493;15776;30396;38394;38395;38393;38332;38331	tr|A0A1J7GPF5|A0A1J7GPF5_LUPAN	Actin 1 OS=Stylosanthes guianensis OX=62615 PE=2 SV=1 >tr|A0A445BAE6|A0A445BAE6_ARAHY Uncharacterized protein OS=Arachis hypogaea OX=3818 GN=Ahy_A10g050757 PE=3 SV=1	1.23689e+06	51537.2	cysk
506_1	tr|A0A411F1L8|A0A411F1L8_9FABA	2.24012	NA	4659.25	VTPQPGVPPEEAGAAVAAES	1	1	1	0.4651	37430	-	Maturase K (Fragment) OS=Crotalaria lotiformis OX=1132231 GN=matK PE=4 SV=1	1.62753e+07	5.4251e+06	nucl
419_1	tr|A0A444WMX5|A0A444WMX5_ARAHY	4.3155	NA	48866.8	LFISNPDLVQR	1	1	1	0.0251	23715	-	Oxidored_FMN domain-containing protein OS=Arachis hypogaea OX=3818 GN=Ahy_Scaffold9g108598 PE=4 SV=1	486939	19477.6	pero
428_1	tr|A0A444WN32|A0A444WN32_ARAHY	5.0907	NA	172581	FGVLAPEVLDGNYDDK;INGEEVHVR	1;1	2	2	0.0163	34796;16728	tr|A0A445HE91|A0A445HE91_GLYSO;tr|I1LY26|I1LY26_SOYBN;tr|A0A445EP43|A0A445EP43_ARAHY;tr|A0A371E3E6|A0A371E3E6_MUCPR;tr|A0A0B2PK10|A0A0B2PK10_GLYSO	Uncharacterized protein OS=Arachis hypogaea OX=3818 GN=Ahy_Scaffold9g108574 PE=3 SV=1	1.51972e+06	14899.2	chlo
366_1	tr|A0A444WNH5|A0A444WNH5_ARAHY	41.6163	NA	102350	AAEQSLDQFQFAPQHLVR;DHVLVFVTQVPPLLR;GQVDHWVEPYLR;GYDIIEDLYSPR;HNLQDQQVYGALFVLR;KGYDIIEDLYSPR;MLVQHVFPEFDSTQGHLR;NMEDNDIVPAPK;TASMDFVSELVR;YDEAPVEYKPYR	1;1;1;1;1;1;1;1;1;1	10	12	0.1446	38162;34606;31183;31185;29827;36473;36472;32505;38742;27436;27824;31830	tr|A0A445DAJ0|A0A445DAJ0_ARAHY;tr|A0A444WNF8|A0A444WNF8_ARAHY	Importin N-terminal domain-containing protein OS=Arachis hypogaea OX=3818 GN=Ahy_Scaffold8g108542 PE=4 SV=1	4.79298e+06	95859.5	cyto
80_2	tr|A0A444WP11|A0A444WP11_ARAHY	11.895	NA	136382	ELEADMQNQFEQK;ESELNNINFLR;LAEANALVASIEEK;SHDLESQEALLR	1;0;1;1	3	3	0.0419	33323;27160;30238;28625	tr|A0A445DAS1|A0A445DAS1_ARAHY	Uncharacterized protein OS=Arachis hypogaea OX=3818 GN=Ahy_Scaffold8g108475 PE=4 SV=1	1.84297e+06	23934.6	chlo
178_1	tr|A0A444WPI3|A0A444WPI3_ARAHY	3.83642	NA	84902	LVVNNAIAVPR;RTDATILVMGLDQSIEAETR	0;1	1	1	0.0393	17256;38259	tr|A0A444ZF97|A0A444ZF97_ARAHY;tr|A0A444ZFA5|A0A444ZFA5_ARAHY;tr|A0A444ZFB8|A0A444ZFB8_ARAHY	Fn3_like domain-containing protein OS=Arachis hypogaea OX=3818 GN=Ahy_Scaffold6g108166 PE=4 SV=1	54858.5	1167.2	E.R.
432_1	tr|A0A444WQ52|A0A444WQ52_ARAHY	4.39681	NA	29045.4	EGGPLFGFTK	1	1	1	0.0369	16725	tr|A0A2Z6N806|A0A2Z6N806_TRISU;tr|A0A2K3PA05|A0A2K3PA05_TRIPR;tr|A0A445C9X2|A0A445C9X2_ARAHY	Uncharacterized protein OS=Arachis hypogaea OX=3818 GN=Ahy_Scaffold5g107771 PE=4 SV=1	389291	29945.4	plas
371_1	tr|A0A444WRA7|A0A444WRA7_ARAHY	4.3155	NA	50931	VQQELAQVVGLDR	1	1	1	0.0288	28322	tr|A0A444WRC5|A0A444WRC5_ARAHY;tr|A0A444WRC4|A0A444WRC4_ARAHY;tr|A0A444Z9C0|A0A444Z9C0_ARAHY	Uncharacterized protein OS=Arachis hypogaea OX=3818 GN=Ahy_Scaffold1g106681 PE=3 SV=1	5.54497e+06	231040	cyto
447_1	tr|A0A444WRE9|A0A444WRE9_ARAHY	8.79363	NA	75894.6	EASDNSGTVDLR;HGDTGLVIVGGR	1;1	2	2	0.0352	24416;21601	tr|A0A444WRF8|A0A444WRF8_ARAHY;tr|A0A444Z9E2|A0A444Z9E2_ARAHY	Uncharacterized protein OS=Arachis hypogaea OX=3818 GN=Ahy_Scaffold1g106701 PE=4 SV=1	899328	31011.3	plas
225_1	tr|A0A444WSL6|A0A444WSL6_ARAHY	20.3851	NA	51396.1	DNIAHFEENDFQIIR;GVPTAINCLATLLK;LISGTTLQLLR;LMNHENAEVTK;TLADEDTYEPFLR	1;1;1;1;1	5	7	0.1419	37166;37165;28920;20407;23637;23084;32079	-	V-type proton ATPase subunit H OS=Arachis hypogaea OX=3818 GN=Ahy_Scaffold1g106846 PE=3 SV=1	1.79778e+07	599260	cyto
206_1	tr|A0A444WSY4|A0A444WSY4_ARAHY	16.1491	NA	149052	GPTPFLFETEVDR;ILSQQGGEAVYPLPR;ISALDIGAPVVR;QLFAVLQSAR	1;1;1;1	4	4	0.0365	31379;33358;22654;19807	tr|A0A444WT08|A0A444WT08_ARAHY;tr|A0A444WSY0|A0A444WSY0_ARAHY;tr|A0A444WSZ1|A0A444WSZ1_ARAHY;tr|A0A444WT15|A0A444WT15_ARAHY;tr|A0A444WT27|A0A444WT27_ARAHY	WD_REPEATS_REGION domain-containing protein OS=Arachis hypogaea OX=3818 GN=Ahy_Scaffold1g106888 PE=4 SV=1	1.46061e+06	20286.2	nucl
496_1	tr|A0A444WTL7|A0A444WTL7_ARAHY	2.24012	NA	29261	NWNEFGSEVVSR	1	1	1	0.0458	27312	tr|A0A444WTE0|A0A444WTE0_ARAHY;tr|A0A444WTG1|A0A444WTG1_ARAHY;tr|A0A444WTJ1|A0A444WTJ1_ARAHY	UDPGT domain-containing protein OS=Arachis hypogaea OX=3818 GN=Ahy_Scaffold1g106939 PE=3 SV=1	1.37714e+06	98367.3	chlo
121_1	tr|A0A444WTX0|A0A444WTX0_ARAHY	4.3155	NA	70496.3	VVLETIVSLLPR	1	1	1	0.019	24840	tr|V7CHH9|V7CHH9_PHAVU;tr|A0A0L9UQG9|A0A0L9UQG9_PHAAN;tr|A0A1S3VT13|A0A1S3VT13_VIGRR;tr|A0A4D6LTN4|A0A4D6LTN4_VIGUN;tr|A0A0R0LDS3|A0A0R0LDS3_SOYBN;tr|A0A151SCA5|A0A151SCA5_CAJCA;tr|A0A444WTY6|A0A444WTY6_ARAHY;tr|A0A371HQ99|A0A371HQ99_MUCPR;tr|A0A1J7H2U1|A0A1J7H2U1_LUPAN;tr|A0A445M5V5|A0A445M5V5_GLYSO;tr|A0A444ZAI8|A0A444ZAI8_ARAHY;tr|A0A445M5E2|A0A445M5E2_GLYSO;tr|A0A444WTZ3|A0A444WTZ3_ARAHY	NPH3 domain-containing protein OS=Arachis hypogaea OX=3818 GN=Ahy_Scaffold1g106978 PE=3 SV=1	0	0	nucl
272_4	tr|A0A444WUK8|A0A444WUK8_ARAHY	7.2531	NA	89878.1	FLAAGIAGLQQNSFYMHR;HILAGGPK;IANAAQQMANAAR;ISTSDKVEALFELIK;KLEMFFEEETR;QLQGQEENPFGDDASTTPK;QVVALLSAPLEK;VEALFELIK;YSAQMLSELR	0;0;0;1;0;0;1;0;0	2	3	0.1335	37751;7567;27058;34139;30640;37945;24580;23990;17088;22726	tr|A0A444WUN3|A0A444WUN3_ARAHY	Vacuolar protein sorting-associated protein 35 OS=Arachis hypogaea OX=3818 GN=Ahy_Scaffold1g107129 PE=3 SV=1	0	0	cyto
75_4	tr|A0A444WUR2|A0A444WUR2_ARAHY	2.85628	NA	66399.9	ACDLGLEVKPWIK;FVEFYGEGMSELPLADR;IIDWENSAPK;INPLVPVDLVIDHSVQVDVAR;QVEIPFKPAR;SENAVQANMELEFQR;SGVTATDLVLTVTQMLR;VLLQDFTGVPAVVDLACMR	0;0;1;0;0;0;0;0	1	2	0.2	31813;31814;37198;21302;21272;39644;39643;21724;35154;34969;35602;38451	-	Aconitate hydratase OS=Arachis hypogaea OX=3818 GN=Ahy_Scaffold1g107159 PE=3 SV=1	6.009e+06	214607	cyto
451_3	tr|A0A444WUT3|A0A444WUT3_ARAHY	13.3566	NA	99598.1	EPTKPLPR;IIGTHSPTIPDILTT;LQDYLNFYCLGNR;SIQTGYIQAIR;VDVALSQNLICAK	1;1;1;0;1	4	4	0.0684	12640;32647;33948;23960;29552	-	Phospholipase D OS=Arachis hypogaea OX=3818 GN=Ahy_Scaffold1g107167 PE=3 SV=1	5.87768e+06	110900	plas
85_1	tr|A0A444WUY4|A0A444WUY4_ARAHY	2.46502	NA	46808.7	AQSELYNWR	1	1	1	0.0213	18391	tr|A0A1S2YSZ6|A0A1S2YSZ6_CICAR;tr|A0A4P1QTW2|A0A4P1QTW2_LUPAN;tr|A0A2K3LCD1|A0A2K3LCD1_TRIPR;tr|A0A4P1RID2|A0A4P1RID2_LUPAN;tr|I1LI96|I1LI96_SOYBN;tr|G7L9H1|G7L9H1_MEDTR;tr|A0A371IGT8|A0A371IGT8_MUCPR;tr|A0A1S2YZ73|A0A1S2YZ73_CICAR;tr|A0A445HZM5|A0A445HZM5_GLYSO;tr|A0A2Z6NX23|A0A2Z6NX23_TRISU	Phosphoserine aminotransferase OS=Arachis hypogaea OX=3818 GN=Ahy_Scaffold1g107191 PE=3 SV=1	848670	38575.9	chlo
240_1	tr|A0A444WVB0|A0A444WVB0_ARAHY	2.79502	NA	100826	LLESAADVIAK	1	1	1	0.012	16069	tr|A0A444WV43|A0A444WV43_ARAHY;tr|A0A444WV44|A0A444WV44_ARAHY	AP-4 complex subunit epsilon OS=Arachis hypogaea OX=3818 GN=Ahy_Scaffold1g107287 PE=3 SV=1	3.25808e+07	626554	nucl
85_2	tr|A0A444WVG1|A0A444WVG1_ARAHY	8.65514	NA	112932	AEGVLFEDDGDGYEFTK;AIWMLDPGIK;FNVTEVFK;ISHQYEVVR;VPVYTPTFECLLEQQVVK	0;0;1;1;1	3	4	0.0611	36370;20810;14336;19732;19733;38700	tr|A0A444WVB5|A0A444WVB5_ARAHY	Uncharacterized protein OS=Arachis hypogaea OX=3818 GN=Ahy_Scaffold1g107315 PE=3 SV=1	1.77938e+06	31774.6	chlo
577_1	tr|A0A444WVU0|A0A444WVU0_ARAHY	3.12311	NA	90828	SLYDGLGEFSK	1	1	1	0.0133	20432	tr|A0A444WVZ4|A0A444WVZ4_ARAHY	Fn3_like domain-containing protein OS=Arachis hypogaea OX=3818 GN=Ahy_Scaffold1g107458 PE=4 SV=1	467449	11401.2	chlo
125_4	tr|A0A444WW04|A0A444WW04_ARAHY	4.3155	NA	138073	EVLYDYEDK;GYELVSGGTENHLVLVNLK;IMALDLPHGGHLSHGYQTDTK;INQAVFPGLQGGPHNHTITGLAVALK;ISAVSIFFETMPYR;NTVPGDVSAMVPGGIR;QLNASLEEVDPEIADIIELEK;VLEAVHIAANK;WGVNVQPLSGSPANFHVYTALLKPHER;YSEGYPGAR;YYGGNEYIDMAETLCQK	0;0;0;0;0;0;1;0;0;0;0	1	1	0.1542	18683;39447;39445;41789;43834;34027;34309;32471;32083;42307;18326;45874;45873;11801;11804;11802;11798;39744	tr|A0A444WW03|A0A444WW03_ARAHY	Serine hydroxymethyltransferase OS=Arachis hypogaea OX=3818 GN=Ahy_Scaffold1g107467 PE=3 SV=1	0	0	chlo
281_1	tr|A0A444WW24|A0A444WW24_ARAHY	3.12311	NA	47948.6	TNLGFWAGHR	1	1	1	0.024	18043	tr|A0A371FF65|A0A371FF65_MUCPR;tr|A0A445CGU5|A0A445CGU5_ARAHY;tr|A0A371FVN4|A0A371FVN4_MUCPR;tr|A0A445CGS1|A0A445CGS1_ARAHY	Exostosin domain-containing protein OS=Arachis hypogaea OX=3818 GN=Ahy_Scaffold1g107486 PE=3 SV=1	667090	25657.3	chlo
427_1	tr|A0A444WWA3|A0A444WWA3_ARAHY	8.79363	NA	132802	AYESFNSSNIQR;FYEEGYHTLR	1;1	2	3	0.0186	29109;26029;26028	tr|A0A445EU04|A0A445EU04_ARAHY	Foie-gras_1 domain-containing protein OS=Arachis hypogaea OX=3818 GN=Ahy_B10g100345 PE=4 SV=1	1.35728e+06	21544.2	plas
497_1	tr|A0A444WWK0|A0A444WWK0_ARAHY	4.39681	NA	43381.5	YIDSDHFAVPGGK	1	1	1	0.0327	28842	tr|A0A444WWS2|A0A444WWS2_ARAHY;tr|A0A445BCJ9|A0A445BCJ9_ARAHY	Uncharacterized protein OS=Arachis hypogaea OX=3818 GN=Ahy_B10g100449 PE=4 SV=1	690900	36363.2	cysk
303_1	tr|A0A444WWP2|A0A444WWP2_ARAHY	8.631	NA	43055.6	FSFDPLEFGIPR;GETFEEIVGLAR	1;1	2	3	0.0587	27349;24309;24307	tr|A0A445C263|A0A445C263_ARAHY	Uncharacterized protein OS=Arachis hypogaea OX=3818 GN=Ahy_B10g100416 PE=3 SV=1	270427	15023.7	chlo
213_2	tr|A0A444WWS2|A0A444WWS2_ARAHY	8.631	NA	45189.5	IAFYSIYYNTR;LGNDAEISQEFPVEK;QGGMILIVPQGR;SDDMSSLCGPVVDDVR;YIDSDHFAVPGGK	0;1;0;0;1	2	2	0.163	26872;34266;22515;23069;22477;35760;26713	tr|A0A445BCJ9|A0A445BCJ9_ARAHY;tr|A0A444WWK0|A0A444WWK0_ARAHY	Uncharacterized protein OS=Arachis hypogaea OX=3818 GN=Ahy_B10g100449 PE=4 SV=1	1.7066e+07	853302	chlo
259_1	tr|A0A444WYM7|A0A444WYM7_ARAHY	3.83642	NA	12732.5	IVSVVEGYGK	1	1	1	0.0893	13382	tr|A0A1S3VJU5|A0A1S3VJU5_VIGRR;tr|A0A0L9VGG4|A0A0L9VGG4_PHAAN;tr|A0A444WYF6|A0A444WYF6_ARAHY	Uncharacterized protein OS=Arachis hypogaea OX=3818 GN=Ahy_B10g101038 PE=4 SV=1	808834	101104	vacu
467_1	tr|A0A444WYS4|A0A444WYS4_ARAHY	8.79363	NA	101993	SELNPFANWEQNPNSGAAPQLK;YTNNFSESNTIGSGGYGK	1;1	2	2	0.0431	40111;36423	tr|A0A444WYW8|A0A444WYW8_ARAHY;tr|A0A445BBP0|A0A445BBP0_ARAHY;tr|A0A445BBP1|A0A445BBP1_ARAHY	Protein kinase domain-containing protein OS=Arachis hypogaea OX=3818 GN=Ahy_B10g101129 PE=4 SV=1	0	0	plas
450_1	tr|A0A444WYV9|A0A444WYV9_ARAHY	4.3155	NA	61052.2	AGGVFLPIIK	1	1	1	0.0175	12339	tr|A0A0L9VFY8|A0A0L9VFY8_PHAAN;tr|A4UTS0|A4UTS0_PEA;tr|A0A445GPK1|A0A445GPK1_GLYSO;tr|G7IPL2|G7IPL2_MEDTR;tr|I1MDY6|I1MDY6_SOYBN;tr|A0A4P1QPB4|A0A4P1QPB4_LUPAN;tr|A0A445BAK0|A0A445BAK0_ARAHY;tr|A0A2K3JND6|A0A2K3JND6_TRIPR;tr|A0A445JGA0|A0A445JGA0_GLYSO;tr|A0A4D6KFT8|A0A4D6KFT8_VIGUN;tr|I3SW63|I3SW63_MEDTR;tr|A0A1S3VLN9|A0A1S3VLN9_VIGRR;tr|A0A4P1RM33|A0A4P1RM33_LUPAN;tr|A0A2Z6M237|A0A2Z6M237_TRISU…	Uncharacterized protein OS=Arachis hypogaea OX=3818 GN=Ahy_B10g101228 PE=4 SV=1	0	0	chlo
99_1	tr|A0A444WZ23|A0A444WZ23_ARAHY	8.88787	NA	27423.1	EAELIHGR;FFDPLGLAGTIK;TAENFANATGDQGYPGGK	1;1;1	3	3	0.1473	12165;24914;35318	tr|A0A4P1RMB9|A0A4P1RMB9_LUPAN	Chlorophyll a-b binding protein, chloroplastic OS=Arachis hypogaea OX=3818 GN=Ahy_B10g101278 PE=3 SV=1	559871	39990.8	chlo
118_3	tr|A0A444WZ39|A0A444WZ39_ARAHY	8.79363	NA	83708.3	GQETPGEDPLLSSK;LGFFDGDPSK;YEWWSEALHGVSDVGPGTR	1;0;1	2	3	0.0554	30232;17851;38668;38669	-	Fn3_like domain-containing protein OS=Arachis hypogaea OX=3818 GN=Ahy_B10g101297 PE=4 SV=1	2.62845e+06	64108.4	chlo
179_1	tr|A0A444WZK5|A0A444WZK5_ARAHY	13.1904	NA	122625	EFIPSILNVAR;ELASSDATNR;HQAIQIISWLAK	1;1;1	3	3	0.0297	24260;17138;28921	tr|A0A444WZF0|A0A444WZF0_ARAHY	Importin N-terminal domain-containing protein OS=Arachis hypogaea OX=3818 GN=Ahy_B10g101403 PE=4 SV=1	302600	5933.34	cyto
248_2	tr|A0A444X006|A0A444X006_ARAHY	9.26778	NA	92406.9	ALFGSFLPVPSLDK;LELHNAGFLAQK;MMLQSTDDLPLNFGFTGK;TIHTYHSEGAGGGHAPDIIK	1;1;1;0	3	4	0.075	31009;26891;26892;37802;37942	tr|A0A444WZW4|A0A444WZW4_ARAHY;tr|A0A445B9Q6|A0A445B9Q6_ARAHY	Urease OS=Arachis hypogaea OX=3818 GN=Ahy_B10g101599 PE=3 SV=1	702633	20075.2	cyto
249_1	tr|A0A444X016|A0A444X016_ARAHY	3.12311	NA	17870.3	LFYIPSFK;SDIDAAVQSLNALK	0;1	1	1	0.1366	12322;27909	-	Uncharacterized protein OS=Arachis hypogaea OX=3818 GN=Ahy_B10g101613 PE=4 SV=1	0	0	chlo_mito
271_1	tr|A0A444X096|A0A444X096_ARAHY	2.45174	NA	35937.2	AFAFQLAR	1	1	1	0.0249	9580	tr|A0A445B9I0|A0A445B9I0_ARAHY	Uncharacterized protein OS=Arachis hypogaea OX=3818 GN=Ahy_B10g101737 PE=3 SV=1	37094.9	1766.42	plas
285_1	tr|A0A444X2L7|A0A444X2L7_ARAHY	2.56652	NA	66206.9	DSDEVGTSVTHK	1	1	1	0.0204	20809	-	Uncharacterized protein OS=Arachis hypogaea OX=3818 GN=Ahy_B10g102796 PE=4 SV=1	0	0	chlo
432_1	tr|A0A444X3D0|A0A444X3D0_ARAHY	7.43861	NA	70862.5	SGAGNIFIK;VFGEFGTITSAVVMR	1;1	2	2	0.0368	8663;33412	-	Polyadenylate-binding protein OS=Arachis hypogaea OX=3818 GN=Ahy_B10g103251 PE=3 SV=1	4.31229e+06	126832	pero
179_1	tr|A0A444X3E3|A0A444X3E3_ARAHY	3.83642	NA	16538	AFEPILLLGR	1	1	1	0.069	16029	tr|A0A151T364|A0A151T364_CAJCA;tr|A0A1S3UH95|A0A1S3UH95_VIGRR;tr|A0A4D6LAG3|A0A4D6LAG3_VIGUN;tr|A0A0L9TIA8|A0A0L9TIA8_PHAAN;tr|A0A1J7I1D7|A0A1J7I1D7_LUPAN;tr|A0A444ZU35|A0A444ZU35_ARAHY;tr|A0A445B6Q5|A0A445B6Q5_ARAHY;tr|A0A445J9Z9|A0A445J9Z9_GLYSO;tr|A0A371E6A2|A0A371E6A2_MUCPR;tr|A0A0S3QWG3|A0A0S3QWG3_PHAAN;tr|I1KQE3|I1KQE3_SOYBN;tr|A0A394DFS9|A0A394DFS9_LUPAN;tr|A0A445KSZ4|A0A445KSZ4_GLYSO;tr|V…	Uncharacterized protein OS=Arachis hypogaea OX=3818 GN=Ahy_B10g103225 PE=3 SV=1	0	0	cyto
172_2	tr|A0A444X3L0|A0A444X3L0_ARAHY	8.79363	NA	193252	ACDEQQHWK;AHMGIFTELGVLYAR;IIIDSNNNPEHFLTTNPYYDSR;IIYAFISNWAK;LHVIELGAQPGKPSFTK;LNPFESLELSR;QLIDQVVSTALPESK;SPEQVSAAVK;SQALEAHAASFAQFK;TANLANNQIINYR;TVDNDLALK;VANVELYYK;VDSELIYAYAK;VEEDAVWSQVAK;YIEGYVQK	0;0;0;1;0;1;0;0;0;0;0;0;0;0;0	2	2	0.1098	22350;34149;40937;26422;35612;25747;33094;33357;15494;33013;31335;14553;18518;24693;27520;14947	-	Clathrin heavy chain OS=Arachis hypogaea OX=3818 GN=Ahy_B10g103140 PE=3 SV=1	686698	7153.1	cyto
480_1	tr|A0A444X490|A0A444X490_ARAHY	5.07057	NA	42300.4	GELNVNSHLQR;VFGGFANIR	1;1	2	2	0.0538	24525;14244	tr|A0A444X485|A0A444X485_ARAHY;tr|A0A445B6D7|A0A445B6D7_ARAHY;tr|A0A445B6G0|A0A445B6G0_ARAHY;tr|A0A444X487|A0A444X487_ARAHY	Uncharacterized protein OS=Arachis hypogaea OX=3818 GN=Ahy_B10g103839 PE=4 SV=1	179479	7803.44	plas
192_2	tr|A0A444X619|A0A444X619_ARAHY	25.5152	NA	82525.5	AGSDTEVLWNDAR;DIPIEVLELENK;DIPIEVLELENKNDK;KYEAEDQDVSMLLSEQER;LGVDLSAIDLDSIR;QANALFWSPAGR;STYTGFELFR;TLGYCFIEYNTPQEAELAK;VSLVQIPSK;VSLVQIPSKEELR;VVINIFDVR;YLVTYSSHEPSNPR	0;0;0;1;1;1;1;1;1;1;0;0	7	8	0.1911	29621;29020;35002;38955;30925;26156;22957;39351;39352;13855;31172;17599;33627;33628	tr|A0A445B4W0|A0A445B4W0_ARAHY	Eukaryotic translation initiation factor 3 subunit B OS=Arachis hypogaea OX=3818 GN=Ahy_B10g104643 PE=3 SV=1	6.49486e+06	166535	cyto
68_1	tr|A0A444X681|A0A444X681_ARAHY	4.3155	NA	61196.3	AVIASNENTATMK;LPDFLQSVNLK	1;0	1	1	0.0446	25648;22722	tr|A0A445B4S7|A0A445B4S7_ARAHY	3-ketoacyl-CoA synthase OS=Arachis hypogaea OX=3818 GN=Ahy_B10g104677 PE=3 SV=1	323361	10778.7	plas
397_2	tr|A0A444X6R7|A0A444X6R7_ARAHY	7.03683	NA	96517.1	DLWSVVFPSESEK;EDGLASVVDVTTSELPVQK;GSLNAVSGVDGEVLWK;HISDLTKDLAGQAVILPSR;NVNDWNHDLLK;SLSPAHTAAQVIPLPHTDSTEQR;TPEAIDILK;TVNPSQAEK;VTNQGELVLVDK	0;0;0;1;0;1;0;0;0	2	2	0.1514	31683;37299;37300;33386;37709;27744;40303;14962;13977;26051	-	EMC1_C domain-containing protein OS=Arachis hypogaea OX=3818 GN=Ahy_B10g104920 PE=4 SV=1	622450	12967.7	plas
164_2	tr|A0A444X6U8|A0A444X6U8_ARAHY	3.27411	NA	61642.8	LEGVINEMDSVK;LFLYEAK;TEQEIALLR;VLGYFSMVGLLR	1;0;0;0	1	1	0.0763	25141;7776;14530;25291	-	Eukaryotic translation initiation factor 3 subunit L OS=Arachis hypogaea OX=3818 GN=Ahy_A10g048141 PE=3 SV=1	0	0	cyto
75_2	tr|A0A444X6X2|A0A444X6X2_ARAHY	5.05309	NA	31655.2	LNLGVGAYR;TEEGKPLVLNVVR;VFTLAGLTVQTYR	0;1;1	2	2	0.122	10622;28299;28858	-	Aminotran_1_2 domain-containing protein OS=Arachis hypogaea OX=3818 GN=Ahy_B10g104980 PE=4 SV=1	969202	64613.4	chlo
135_1	tr|A0A444X7B0|A0A444X7B0_ARAHY	10.2394	NA	79442.3	AIPWTNITPLK;FSVSNPEVFWK;VIFTQDLIIR	1;1;1	3	4	0.0441	20174;20173;22796;19027	-	Uncharacterized protein OS=Arachis hypogaea OX=3818 GN=Ahy_B10g105149 PE=4 SV=1	5.85006e+06	167144	plas
465_1	tr|A0A444X896|A0A444X896_ARAHY	3.12311	NA	56138.9	LIQLQFPYK	1	1	1	0.0181	17746	-	Glycosyltransferase OS=Arachis hypogaea OX=3818 GN=Ahy_B10g105521 PE=3 SV=1	191757	7670.27	chlo
101_2	tr|A0A444X8J1|A0A444X8J1_ARAHY	8.73237	NA	119987	CIGATTLDEYR;EEVTGNDIAEIVSK;FQQVYVDQPSVEDTVSILR;HQIVETEHLMK;ISDSALVEAAILSDR;IVQGDVPQALMNR;LEAELSLLK;LSLMNDTDK;TAISEGLAQR;VDEYIVFQPLNR;VIQQNVENELAK;YELHHGVR	0;0;1;0;0;0;1;0;0;1;0;0	3	3	0.1343	25525;31296;39190;28133;32383;30210;15508;16711;16492;31056;28266;15322	tr|A0A445B2Y1|A0A445B2Y1_ARAHY	Uncharacterized protein OS=Arachis hypogaea OX=3818 GN=Ahy_B10g105633 PE=3 SV=1	815704	12359.1	chlo
57_2	tr|A0A444X8L1|A0A444X8L1_ARAHY	6.39722	NA	54259.1	DALQGLNSVIGYAIK;GLNLIIEPGR;HGETFEDHIR;HLGCGAVLVSGNELR;LQWFLDAIK;LVGAHCHLGSTITK	1;0;0;0;1;0	2	2	0.149	31868;14913;21416;32391;17070;29634	-	Uncharacterized protein OS=Arachis hypogaea OX=3818 GN=Ahy_B10g105507 PE=3 SV=1	845849	27285.5	chlo
167_1	tr|A0A444X8R4|A0A444X8R4_ARAHY	3.12311	NA	51622.4	TGAFALSESR	1	1	1	0.0215	13159	tr|A0A444X8M2|A0A444X8M2_ARAHY;tr|A0A444X8N2|A0A444X8N2_ARAHY;tr|A0A445B2U1|A0A445B2U1_ARAHY	Uncharacterized protein OS=Arachis hypogaea OX=3818 GN=Ahy_B10g105704 PE=4 SV=1	280771	11230.9	nucl
44_1	tr|A0A444X989|A0A444X989_ARAHY	8.83628	NA	55065.1	DIYSLWRPTPLIR;MHTLGHNFVPDPIHAGGLR;SEGLIPAPEPTHAIAATIR	1;1;1	3	4	0.1018	33419;33418;39900;38298	-	PALP domain-containing protein OS=Arachis hypogaea OX=3818 GN=Ahy_B10g105933 PE=3 SV=1	4.09436e+06	151643	chlo
428_1	tr|A0A444X9P7|A0A444X9P7_ARAHY	8.631	NA	57503.3	LLLNYGFIDEDNSYDR;VLGNETIAELLTTNK	1;1	2	2	0.0603	38317;33042	tr|A0A445B1W1|A0A445B1W1_ARAHY	Rubis-subs-bind domain-containing protein OS=Arachis hypogaea OX=3818 GN=Ahy_B10g106054 PE=4 SV=1	806999	33625	nucl
216_1	tr|A0A444X9R0|A0A444X9R0_ARAHY	37.3098	NA	119553	ELAVAIEGQK;IETMLGDTAIAVHPDDQR;INSNGGSEFLGMPR;LGASLDWTR;LLHPFMPFVTEELWQR;NEEEAQAEASQR;QYSPTAVEK;SLGNVIDPIEVINGISLEGLHK;VPGYDKPVEFGVLTK;YGGTILQQLR	1;1;1;1;1;1;1;1;1;1	10	12	0.1289	16920;37411;31088;31112;31135;15601;37922;27545;15740;39739;33621;20409	tr|A0A445B1V1|A0A445B1V1_ARAHY	Uncharacterized protein OS=Arachis hypogaea OX=3818 GN=Ahy_B10g106075 PE=3 SV=1	7.60466e+06	135797	cyto
129_4	tr|A0A444X9V2|A0A444X9V2_ARAHY	6.47437	NA	90261.6	AGITVIQIDEAALR;ALSGQTDEAFFSSNASALASR;FALESFWEGK;GMLTGPVTILNWSFVR;SETTYQIALAIK;SETTYQIALAIKDEVEDLEK;SWLAFAAQK;YGAGIGPGVYDIHSPR	0;1;1;0;0;0;0;0	2	2	0.1301	30527;38536;22727;35436;26793;39625;39627;15716;33742;33739;33743	-	Uncharacterized protein OS=Arachis hypogaea OX=3818 GN=Ahy_B10g106140 PE=3 SV=1	62628.5	1204.39	chlo
111_1	tr|A0A444XAW9|A0A444XAW9_ARAHY	7.67283	NA	71329.8	LLAYLVEAEINKR;QSPGGHNVIWGLYSALK	1;1	2	3	0.046	27817;32860;32859	tr|A0A445B0R4|A0A445B0R4_ARAHY	Pyrophosphate--fructose 6-phosphate 1-phosphotransferase subunit alpha OS=Arachis hypogaea OX=3818 GN=PFP-ALPHA PE=3 SV=1	660698	17856.7	E.R.
355_3	tr|A0A444XB23|A0A444XB23_ARAHY	17.5873	NA	123370	AEDFDAEESELIK;FYFHEEVR;HAALIALAQIAEGCSK;LAHLLSSSPHQEAR;LLVILQNGK;QTDPDTLSLK;SHAEALFNLCK	1;0;0;1;0;1;1	4	5	0.0725	31114;19561;19563;33674;32127;32128;14931;14893;19209;25256	tr|A0A444ZRP9|A0A444ZRP9_ARAHY;tr|A0A444ZRX3|A0A444ZRX3_ARAHY;tr|A0A444XB35|A0A444XB35_ARAHY;tr|A0A444ZRP3|A0A444ZRP3_ARAHY	Uncharacterized protein OS=Arachis hypogaea OX=3818 GN=Ahy_B10g106510 PE=4 SV=1	2.05082e+06	39438.8	nucl
98_1	tr|A0A444XB67|A0A444XB67_ARAHY	8.631	NA	49555.4	AVCMISNNTAVAEVFSR;AVFVDLEPTVIDEVR;IHFMLSSYAPVISAAK;QLFHPEQLISGK	1;0;1;0	2	7	0.1336	37534;37318;34722;34723;35512;35287;35515;35513;35289;26460;26461;26462	tr|A0A2K3NAF9|A0A2K3NAF9_TRIPR;tr|A0A4D6L7G9|A0A4D6L7G9_VIGUN;tr|A0A371G7Q1|A0A371G7Q1_MUCPR;tr|V7CMK3|V7CMK3_PHAVU;tr|C6T898|C6T898_SOYBN;tr|A0A151TKV5|A0A151TKV5_CAJCA;tr|A0A0K1JSS3|A0A0K1JSS3_9FABA;tr|A0A0L9TKB7|A0A0L9TKB7_PHAAN;tr|A0A2Z6NCU2|A0A2Z6NCU2_TRISU;tr|G7LIN7|G7LIN7_MEDTR;tr|A0A1S2YG51|A0A1S2YG51_CICAR;tr|A0A445KP16|A0A445KP16_GLYSO;tr|A0A445JD91|A0A445JD91_GLYSO;tr|Q2TFP2|Q2TFP2_SOY…	Tubulin alpha chain OS=Arachis hypogaea OX=3818 GN=Ahy_B10g106512 PE=3 SV=1	2.76838e+06	131828	cyto
325_1	tr|A0A444XB73|A0A444XB73_ARAHY	6.39722	NA	44383.9	GEWQTIQLPFSTLRPVFR;GVVSTANNGGFTSIR	1;1	2	2	0.0817	40728;29223	-	Uncharacterized protein OS=Arachis hypogaea OX=3818 GN=Ahy_B10g106561 PE=4 SV=1	4.61079e+06	200469	chlo
195_1	tr|A0A444XBN7|A0A444XBN7_ARAHY	13.8527	NA	108881	LPQGEQLLDSAPEIVEK;LVERPQNYTLAPESSK;NNLQHPNEYIR;YVLPSEDHTVQK	1;1;1;1	4	4	0.0574	37257;36726;26492;27039	tr|A0A444XBQ6|A0A444XBQ6_ARAHY	Coatomer subunit beta OS=Arachis hypogaea OX=3818 GN=Ahy_B09g094594 PE=4 SV=1	789906	15488.3	cyto
40_1	tr|A0A444XBV8|A0A444XBV8_ARAHY	6.28815	NA	59440.7	AADVGADLVGK;AADVGADLVGKVER;AGISTVDVLTPK;ERTDALDAAGNTTAAIGK;TGAATNVIFGLALGYK;YIEAGGSEHAR	0;0;1;0;0;1	2	2	0.125	12369;24562;24564;18461;32107;32106;29076;18058	-	Uncharacterized protein OS=Arachis hypogaea OX=3818 GN=Ahy_B09g094669 PE=4 SV=1	1.39598e+07	697992	plas
29_2	tr|A0A444XBY1|A0A444XBY1_ARAHY	6.42714	NA	185269	LATDFGSLELSPVDGR;LGPEDLR;TQDAAAWLEYFESK	1;1;0	2	2	0.0221	33966;7795;33733	tr|A0A445BQE9|A0A445BQE9_ARAHY	Uncharacterized protein OS=Arachis hypogaea OX=3818 GN=Ahy_B09g094670 PE=4 SV=1	623040	6558.32	nucl
541_1	tr|A0A444XCB3|A0A444XCB3_ARAHY	4.39681	NA	83341.3	VSALTHENDDSR	1	1	1	0.0163	26968	tr|A0A445BQ74|A0A445BQ74_ARAHY	Uncharacterized protein OS=Arachis hypogaea OX=3818 GN=Ahy_B09g094794 PE=4 SV=1	56386.9	1044.2	chlo
351_4	tr|A0A444XCH2|A0A444XCH2_ARAHY	20.6887	NA	93576.2	AVEKEFEMALQDR;AVLDAATIAGLHPLR;EFEMALQDR;FIGTAGAASTMMNPK;ISTYTIGPFQTTK;LFHETTATALAYGIYK;LQQVEDWLYEDGEDETK;QGDPIEAR;RDEFEQLSLPILER;VLSANPEAPLNIECLMDEK	0;0;0;0;1;1;1;1;1;0	5	6	0.1542	32690;31613;19986;20610;31802;30212;35340;35339;38251;10770;34724;38758	-	Uncharacterized protein OS=Arachis hypogaea OX=3818 GN=Ahy_B09g094800 PE=3 SV=1	3.51774e+06	71790.6	cyto
56_4	tr|A0A444XCR7|A0A444XCR7_ARAHY	3.27411	NA	54410	EKDAIVLTVLQTLMGGGGSFSAGGPGK;EQMGYTFDALK;EVEAIGGNIGASASR	1;0;0	1	1	0.1047	43567;24204;27528	-	Uncharacterized protein OS=Arachis hypogaea OX=3818 GN=Ahy_B09g095018 PE=3 SV=1	0	0	mito
78_2	tr|A0A444XCW6|A0A444XCW6_ARAHY	3.83642	NA	36836.2	IDHYLGK;SYPGYTDDPTVPK	0;1	1	1	0.0623	7279;25613	tr|A0A371FGC8|A0A371FGC8_MUCPR;tr|A0A445BPS8|A0A445BPS8_ARAHY;tr|A0A151SHB5|A0A151SHB5_CAJCA	Glucose-6-phosphate 1-dehydrogenase OS=Arachis hypogaea OX=3818 GN=Ahy_B09g095032 PE=3 SV=1	0	0	cyto
401_1	tr|A0A444XCX0|A0A444XCX0_ARAHY	6.81315	NA	187606	CHISQEVNHLHEGIK;NNDVDQSSHLLTVATR	1;1	2	2	0.0189	36214;35786	tr|M4SZY4|M4SZY4_ARAHY;tr|A0A444XD42|A0A444XD42_ARAHY;tr|A0A444XCZ1|A0A444XCZ1_ARAHY;tr|A0A444XDQ6|A0A444XDQ6_ARAHY;tr|M4T4B0|M4T4B0_ARAHY;tr|A0A444XDC0|A0A444XDC0_ARAHY;tr|A0A444XCY1|A0A444XCY1_ARAHY;tr|A0A445BPI7|A0A445BPI7_ARAHY;tr|A0A444XDR5|A0A444XDR5_ARAHY	Uncharacterized protein OS=Arachis hypogaea OX=3818 GN=Ahy_B09g095109 PE=3 SV=1	2.80595e+06	32627.3	nucl
172_1	tr|A0A444XCX9|A0A444XCX9_ARAHY	7.43861	NA	112202	GTVVLVFQPAEEGGAGAK;HPVAETGVIGYIGTGNAPFVALR	1;1	2	2	0.0397	35162;42060	tr|A0A444XCW8|A0A444XCW8_ARAHY	Uncharacterized protein OS=Arachis hypogaea OX=3818 GN=Ahy_B09g095085 PE=4 SV=1	1.42089e+06	32293	plas
224_1	tr|A0A444XDE6|A0A444XDE6_ARAHY	2.45174	NA	96276.9	AYVIVNDSCFHQLVSHWLNTHAVVEPFVIATNR	1	1	1	0.0386	43248	tr|A0A445BNU6|A0A445BNU6_ARAHY;tr|G7LI99|G7LI99_MEDTR;tr|A0A444XE87|A0A444XE87_ARAHY	Lipoxygenase OS=Arachis hypogaea OX=3818 GN=Ahy_B09g095305 PE=3 SV=1	0	0	chlo
218_1	tr|A0A444XE58|A0A444XE58_ARAHY	4.3155	NA	84482.9	SQFVQVFNNSPDETAYFR	1	1	1	0.0236	40514	tr|A0A1S3VTL4|A0A1S3VTL4_VIGRR;tr|A0A0B2RLB1|A0A0B2RLB1_GLYSO;tr|A0A371HDE0|A0A371HDE0_MUCPR;tr|A0A444XDT3|A0A444XDT3_ARAHY;tr|A0A444ZBL4|A0A444ZBL4_ARAHY;tr|A0A444XEJ4|A0A444XEJ4_ARAHY;tr|A0A0R0KNZ0|A0A0R0KNZ0_SOYBN;tr|A0A392PF15|A0A392PF15_9FABA;tr|V7C6L1|V7C6L1_PHAVU;tr|A0A0S3S1F8|A0A0S3S1F8_PHAAN;tr|A0A1S2YUN1|A0A1S2YUN1_CICAR;tr|V7D276|V7D276_PHAVU;tr|A0A2K3KDL6|A0A2K3KDL6_TRIPR;tr|A0A445GFV…	Protein transport protein SEC23 OS=Arachis hypogaea OX=3818 GN=Ahy_B09g095427 PE=3 SV=1	0	0	cyto
329_1	tr|A0A444XEB9|A0A444XEB9_ARAHY	6.42823	NA	63786.9	RHGATSVGQFR;TALFNYLFAR	1;1	2	2	0.0366	20440;20443	tr|I1JME8|I1JME8_SOYBN;tr|A0A0S3SVS8|A0A0S3SVS8_PHAAN;tr|A0A444XE76|A0A444XE76_ARAHY;tr|A0A151QX19|A0A151QX19_CAJCA;tr|A0A0B2R7T1|A0A0B2R7T1_GLYSO;tr|A0A0L9VUC0|A0A0L9VUC0_PHAAN;tr|A0A444XEV2|A0A444XEV2_ARAHY;tr|I1JME7|I1JME7_SOYBN;tr|A0A1S3VEH2|A0A1S3VEH2_VIGRR;tr|A0A445EIM3|A0A445EIM3_ARAHY;tr|A0A445JVW1|A0A445JVW1_GLYSO;tr|A0A4D6MVG4|A0A4D6MVG4_VIGUN;tr|A0A0B2RG09|A0A0B2RG09_GLYSO;tr|A0A445L9X…	tRNA-synt_1c domain-containing protein OS=Arachis hypogaea OX=3818 GN=Ahy_B09g095484 PE=3 SV=1	426601	13331.3	chlo
10_28	tr|A0A444XGN9|A0A444XGN9_ARAHY	37.4969	NA	93780.1	DEAFGHLK;ELVEVGHGDK;EYDDLAKNPEK;GVAVEDSSSPHGVR;HLSVVHPIHK;IYDYDVYNDLGNPDSNAR;KETLTDLTIIEVLSR;LFILDHHDPLFPYLSK;RGVAVEDSSSPHGVR;SSDFLVYILK;VFLNTITGK;YREDELVILR	0;0;1;1;1;1;1;1;1;0;1;1	9	29	0.1579	11906;17869;26269;26268;28593;28587;28584;28588;28590;28589;21067;21060;21064;38312;38308;38311;38321;34573;37000;37005;37001;37003;37002;37004;32241;21719;14703;14700;14704;14701;14736;25788	tr|A0A444XGM7|A0A444XGM7_ARAHY;tr|A0A444XGR2|A0A444XGR2_ARAHY;tr|A0A444XH89|A0A444XH89_ARAHY;tr|A0A444XGU2|A0A444XGU2_ARAHY;tr|A0A444XHX0|A0A444XHX0_ARAHY;tr|A0A444XGW1|A0A444XGW1_ARAHY;tr|A0A0D4CI71|A0A0D4CI71_ARAHY;tr|A0A444XGT2|A0A444XGT2_ARAHY	Lipoxygenase OS=Arachis hypogaea OX=3818 GN=Ahy_B09g095845 PE=3 SV=1	1.16879e+08	2.78282e+06	cyto
198_2	tr|A0A444XGX6|A0A444XGX6_ARAHY	8.79363	NA	125552	ATEQWFASVEGFR;DAAMGAIGHVK;ESPAYGADVLR;LYVGGSTSYTR;SCQTVLAAHLLSIVR	0;1;1;0;0	2	2	0.0547	31780;17971;21474;22422;33862;33863	tr|A0A444XHD7|A0A444XHD7_ARAHY;tr|A0A445BMC7|A0A445BMC7_ARAHY;tr|A0A444XGT8|A0A444XGT8_ARAHY	Uncharacterized protein OS=Arachis hypogaea OX=3818 GN=Ahy_B09g095869 PE=3 SV=1	5.50097e+06	78585.2	chlo
271_1	tr|A0A444XH25|A0A444XH25_ARAHY	4.39681	NA	102896	IYDFDTYNDLGNPDR	1	1	3	0.0164	35548;35550;35549	tr|A0A444XH61|A0A444XH61_ARAHY;tr|A0A444XH05|A0A444XH05_ARAHY;tr|A0A444XI79|A0A444XI79_ARAHY;tr|A0A444XHM0|A0A444XHM0_ARAHY;tr|A0A445BMA0|A0A445BMA0_ARAHY;tr|A0A444XH68|A0A444XH68_ARAHY;tr|A0A444XH17|A0A444XH17_ARAHY;tr|A0A445BMC4|A0A445BMC4_ARAHY;tr|A0A444YLS2|A0A444YLS2_ARAHY;tr|A0A444XH39|A0A444XH39_ARAHY;tr|A0A444XH15|A0A444XH15_ARAHY;tr|A0A444XI68|A0A444XI68_ARAHY;tr|A0A445BM95|A0A445BM95_AR…	Lipoxygenase OS=Arachis hypogaea OX=3818 GN=Ahy_B09g095912 PE=3 SV=1	3.38939e+07	736825	chlo
289_1	tr|A0A444XH30|A0A444XH30_ARAHY	13.6848	NA	82876.5	DLGTGGESNPFIHGAGHVDPNR;GTVIGSSPSAPQVASFSSR;IGPTDLEIDPR;SALMTTAYNVDNSGGK	1;1;1;1	4	4	0.0868	41297;36776;20846;33705	tr|A0A445BMB0|A0A445BMB0_ARAHY	Uncharacterized protein OS=Arachis hypogaea OX=3818 GN=Ahy_B09g095895 PE=3 SV=1	2.84296e+06	86150.3	plas
18_8	tr|A0A444XH89|A0A444XH89_ARAHY	18.1875	NA	96789.8	GVAVEDSSSPHGVR;IYDYDVYNDLGNPDSNAR;LFILDHHDPLFPYLSK;SSDFLVYILK;SWVEEYVSFYYK	1;1;1;1;1	5	7	0.0807	26449;40087;38409;38407;38408;19171;32729	tr|A0A444XGU2|A0A444XGU2_ARAHY;tr|A0A444XHX0|A0A444XHX0_ARAHY;tr|A0A444XGW1|A0A444XGW1_ARAHY;tr|A0A0D4CI71|A0A0D4CI71_ARAHY;tr|A0A444XGN9|A0A444XGN9_ARAHY;tr|A0A444XGM7|A0A444XGM7_ARAHY;tr|A0A444XGR2|A0A444XGR2_ARAHY;tr|A0A444XHR6|A0A444XHR6_ARAHY	Lipoxygenase OS=Arachis hypogaea OX=3818 GN=Ahy_B09g095845 PE=3 SV=1	1.04334e+07	237122	cyto
187_1	tr|A0A444XHJ4|A0A444XHJ4_ARAHY	4.3155	NA	51127.9	LPEHDLTFEAAWPQLFVDHK	1	1	2	0.0436	42458;42459	tr|A0A444XHB2|A0A444XHB2_ARAHY;tr|A0A445BM58|A0A445BM58_ARAHY	Uncharacterized protein OS=Arachis hypogaea OX=3818 GN=Ahy_B09g095966 PE=4 SV=1	232522	8611.94	cyto
276_1	tr|A0A444XHR9|A0A444XHR9_ARAHY	4.39681	NA	83394.9	VTLLVNNAAAVPR	1	1	1	0.0168	26800	tr|A0A444XID7|A0A444XID7_ARAHY;tr|A0A445BM11|A0A445BM11_ARAHY;tr|A0A444XHJ7|A0A444XHJ7_ARAHY;tr|A0A445BM08|A0A445BM08_ARAHY;tr|A0A444XHQ1|A0A444XHQ1_ARAHY	Fn3_like domain-containing protein OS=Arachis hypogaea OX=3818 GN=Ahy_B09g095998 PE=4 SV=1	0	0	vacu
464_1	tr|A0A444XIP4|A0A444XIP4_ARAHY	5.71124	NA	97972.8	GPAQDEVIAELR;VVAAGGLHVVGTER	1;1	2	2	0.03	25511;27672	tr|A0A1S3E3J7|A0A1S3E3J7_CICAR;tr|A0A444XIQ5|A0A444XIQ5_ARAHY;tr|A0A444XIN5|A0A444XIN5_ARAHY;sp|Q41062|SECA_PEA;tr|A0A444XIP0|A0A444XIP0_ARAHY;tr|A0A444XIP6|A0A444XIP6_ARAHY;tr|A0A445BLN6|A0A445BLN6_ARAHY;tr|A0A444XIN8|A0A444XIN8_ARAHY	Protein translocase subunit SecA OS=Arachis hypogaea OX=3818 GN=Ahy_B09g096120 PE=3 SV=1	4.21589e+06	73963.1	chlo
180_1	tr|A0A444XIP7|A0A444XIP7_ARAHY	8.631	NA	111587	EQWASYILNAIK;EVLIVDEFTGR	1;1	2	2	0.0233	27707;22827	tr|A0A444XIP2|A0A444XIP2_ARAHY;tr|A0A0R0KQ74|A0A0R0KQ74_SOYBN;tr|A0A444XIN9|A0A444XIN9_ARAHY;tr|A0A444XIN8|A0A444XIN8_ARAHY;tr|A0A445BLN6|A0A445BLN6_ARAHY;tr|A0A444XIP6|A0A444XIP6_ARAHY;tr|A0A444XIP3|A0A444XIP3_ARAHY;tr|A0A0R0HSV6|A0A0R0HSV6_SOYBN;tr|A0A444XIP4|A0A444XIP4_ARAHY;tr|A0A445LHZ3|A0A445LHZ3_GLYSO;tr|A0A444XIQ5|A0A444XIQ5_ARAHY;tr|A0A444XIN5|A0A444XIN5_ARAHY;tr|A0A445IM57|A0A445IM57_GL…	Protein translocase subunit SecA OS=Arachis hypogaea OX=3818 GN=Ahy_B09g096120 PE=3 SV=1	285557	4326.62	chlo
188_3	tr|A0A444XK78|A0A444XK78_ARAHY	7.43861	NA	53485.2	EQAVWALGNVAGDSPR;IENLQSHDNTEIYEK;VVIDHGAVPIFVR	0;1;1	2	2	0.0902	34154;36746;27274	tr|A0A445BKU6|A0A445BKU6_ARAHY;tr|A0A445BKT7|A0A445BKT7_ARAHY;tr|A0A445BKU1|A0A445BKU1_ARAHY;tr|A0A444XK81|A0A444XK81_ARAHY;tr|A0A444XK94|A0A444XK94_ARAHY;tr|A0A445BKU3|A0A445BKU3_ARAHY;tr|A0A444XKF0|A0A444XKF0_ARAHY;tr|A0A445BKT5|A0A445BKT5_ARAHY;tr|A0A444XK74|A0A444XK74_ARAHY;tr|A0A445BKV1|A0A445BKV1_ARAHY;tr|A0A444XK91|A0A444XK91_ARAHY;tr|A0A444XKD9|A0A444XKD9_ARAHY;tr|A0A444XK90|A0A444XK90_AR…	Importin subunit alpha OS=Arachis hypogaea OX=3818 GN=Ahy_B09g096372 PE=3 SV=1	0	0	nucl
73_1	tr|A0A444XKD7|A0A444XKD7_ARAHY	6.39722	NA	11003.5	AIIGTIGDVDSYQLPDAK;ELEMDNDTLTK	1;1	2	2	0.2959	37416;24419	tr|A0A444XKJ4|A0A444XKJ4_ARAHY;tr|A0A444XKD2|A0A444XKD2_ARAHY;tr|A0A444XKK1|A0A444XKK1_ARAHY;tr|A0A444XKG2|A0A444XKG2_ARAHY;tr|A0A445BKQ6|A0A445BKQ6_ARAHY;tr|A0A444XKD5|A0A444XKD5_ARAHY	Uncharacterized protein OS=Arachis hypogaea OX=3818 GN=Ahy_B09g096399 PE=4 SV=1	173507	43376.7	cyto
79_5	tr|A0A444XKJ4|A0A444XKJ4_ARAHY	27.3782	NA	121972	AANIYDSGYK;AIIGTIGDVDSYQLPDAK;DKGVTVAVASPEDVDAANK;ELEMDNDTLTK;ENNTGSFPR;EPIYVPIEVGDINGVK;FILNNPHR;GVTVAVASPEDVDAANK;GVYSQPDNILGR;QETPDPPEALK;QGCLINITADGK;TSQQALYPDTTYGVDSGGDPQVIPK;VTVEMQPDPEK;WIYDMNPFEPLK;YEKPLQDLK;YPLKEPFVELLK	1;0;1;1;0;1;1;1;0;0;0;1;0;0;0;0	7	10	0.1797	18630;36219;36327;25862;26358;15695;15732;15696;34693;34698;15329;33533;26187;23099;25293;40981;40982;25209;32503;19842;30676	tr|A0A444XKD2|A0A444XKD2_ARAHY;tr|A0A444XKD5|A0A444XKD5_ARAHY	M16C_associated domain-containing protein OS=Arachis hypogaea OX=3818 GN=Ahy_B09g096399 PE=4 SV=1	1.59635e+07	228050	chlo
448_1	tr|A0A444XKM9|A0A444XKM9_ARAHY	6.59602	NA	12724.9	AGGECITFDQLALR;IAVVVGTITDDIR	1;1	2	2	0.2348	31522;25815	tr|A0A445BKM8|A0A445BKM8_ARAHY	Ribosomal_L18e/L15P domain-containing protein OS=Arachis hypogaea OX=3818 GN=Ahy_B09g096421 PE=4 SV=1	144614	24102.3	cyto
257_1	tr|A0A444XNI6|A0A444XNI6_ARAHY	3.83642	NA	65132.5	AVVGLPLGDSSLK	1	1	1	0.0218	20254	tr|A0A445BJG0|A0A445BJG0_ARAHY;tr|A0A444XNG7|A0A444XNG7_ARAHY;tr|A0A444XNG6|A0A444XNG6_ARAHY	ATP-grasp domain-containing protein OS=Arachis hypogaea OX=3818 GN=Ahy_B09g097121 PE=3 SV=1	297398	9913.26	chlo
271_1	tr|A0A444XPE0|A0A444XPE0_ARAHY	6.24622	NA	47110.8	DVVVGGGFSGHGFK;TLLIEQFDFLHHR	1;1	2	3	0.0631	25558;34147;34146	tr|A0A445BJ08|A0A445BJ08_ARAHY	Uncharacterized protein OS=Arachis hypogaea OX=3818 GN=Ahy_B09g097529 PE=4 SV=1	2.33626e+06	106194	cyto
150_2	tr|A0A444XQ96|A0A444XQ96_ARAHY	4.3155	NA	47647.6	ALVLPVTK;VCGGFPSNTVTGVSTSGDVR	0;1	1	1	0.0617	6338;38877	-	Peptidase A1 domain-containing protein OS=Arachis hypogaea OX=3818 GN=Ahy_B09g097769 PE=3 SV=1	0	0	chlo
95_1	tr|A0A444XQR8|A0A444XQR8_ARAHY	4.3155	NA	34765	DVDDLSSVFLK	1	1	1	0.0338	21314	tr|A0A445BHY6|A0A445BHY6_ARAHY;tr|A0A444XQR9|A0A444XQR9_ARAHY	Uncharacterized protein OS=Arachis hypogaea OX=3818 GN=Ahy_B09g097930 PE=4 SV=1	591739	42267.1	plas
97_1	tr|A0A444XR76|A0A444XR76_ARAHY	4.47161	NA	186765	IENINDQYWTLR;INDRYEFPLQLDLDR;LHTYDDVVTR;LLEVFYHK;LYDPSNEEFR;YEFPLQLDLDR	0;0;1;0;1;0	2	2	0.0338	32450;36529;22902;16590;24608;28939	-	Uncharacterized protein OS=Arachis hypogaea OX=3818 GN=Ahy_B09g098433 PE=3 SV=1	726956	7417.92	plas
321_1	tr|A0A444XRQ3|A0A444XRQ3_ARAHY	5.47356	NA	135962	GFPEVALHFVK;IVLGELQTPFIK	1;1	2	2	0.019	21545;25413	tr|A0A371EZC4|A0A371EZC4_MUCPR;tr|A0A445F799|A0A445F799_GLYSO;tr|A0A445BGN3|A0A445BGN3_ARAHY;tr|A0A445IPZ8|A0A445IPZ8_GLYSO;tr|A0A151T0S4|A0A151T0S4_CAJCA;tr|I1NHR3|I1NHR3_SOYBN;tr|A0A4D6N6Q4|A0A4D6N6Q4_VIGUN;tr|V7BIE1|V7BIE1_PHAVU;tr|A0A1S3V4R0|A0A1S3V4R0_VIGRR;tr|A0A445F798|A0A445F798_GLYSO;tr|A0A0L9TEJ4|A0A0L9TEJ4_PHAAN;tr|A0A445F7E5|A0A445F7E5_GLYSO;tr|I1LCN7|I1LCN7_SOYBN	Coatomer subunit alpha OS=Arachis hypogaea OX=3818 GN=Ahy_B09g098600 PE=4 SV=1	317458	4122.84	chlo
45_1	tr|A0A444XRR8|A0A444XRR8_ARAHY	16.5275	NA	61589.4	EGVITISDGK;ELDKLPTANFDQK;IGGASEAEVGEK;SAIENSTSDYDKEK;TLYNELEVVEGMK	1;1;1;1;1	5	5	0.1069	12462;27493;16625;28887;28002	-	Uncharacterized protein OS=Arachis hypogaea OX=3818 GN=Ahy_B09g098393 PE=3 SV=1	4.19613e+06	110425	mito
198_1	tr|A0A444XS49|A0A444XS49_ARAHY	7.0878	NA	57197.7	IHNLPTQEFVVR;IPTLAIHLDR;YATSGVTSFLFK	1;0;1	2	2	0.0658	28262;17710;24306	tr|A0A445BCH9|A0A445BCH9_ARAHY	Uncharacterized protein OS=Arachis hypogaea OX=3818 GN=Ahy_B09g098774 PE=3 SV=1	789596	29244.3	chlo
394_1	tr|A0A444XTL7|A0A444XTL7_ARAHY	11.4033	NA	30543	DYHDPPPAPLIDAEELTK;SLGAAVIYNK;YGGGANSLADGYSK	1;1;1	3	7	0.1463	39173;39172;39171;39174;13062;25459;25458	tr|A0A445BCW3|A0A445BCW3_ARAHY;tr|A0A1S3V5P1|A0A1S3V5P1_VIGRR;tr|A0A445BCW7|A0A445BCW7_ARAHY;tr|A0A444XSQ6|A0A444XSQ6_ARAHY	Uncharacterized protein OS=Arachis hypogaea OX=3818 GN=Ahy_B09g099054 PE=3 SV=1	9.16497e+07	7.63747e+06	plas
183_2	tr|A0A444XTM3|A0A444XTM3_ARAHY	4.3155	NA	44319.8	DEMIDIIGVTK;HGSLGFLPR;LTAFLGYK;VDFAYGFFEK	0;0;0;1	1	1	0.0977	21783;11272;8930;20741	-	Uncharacterized protein OS=Arachis hypogaea OX=3818 GN=Ahy_B09g099332 PE=3 SV=1	2.36562e+06	94625	chlo
527_1	tr|A0A444XTP1|A0A444XTP1_ARAHY	4.3155	NA	134267	ADGDEEVTAAGK	1	1	1	0.0098	18214	-	CBM20 domain-containing protein OS=Arachis hypogaea OX=3818 GN=Ahy_B09g099418 PE=4 SV=1	1.38034e+07	202991	chlo
416_1	tr|A0A444XU73|A0A444XU73_ARAHY	7.49822	NA	133070	ATVHGPIYIYPK;GDTIYVNVHNR	1;1	2	2	0.0195	27457;25171	-	Laccase OS=Arachis hypogaea OX=3818 GN=Ahy_B09g099251 PE=3 SV=1	810181	14730.6	chlo
348_1	tr|A0A444XUK2|A0A444XUK2_ARAHY	15.3579	NA	108864	AEGTSVEVR;FFQSPHASLR;LSTGGDDAWK;QSAFALLGDLAR	1;1;1;1	4	4	0.042	13011;21905;16604;24366	-	Importin N-terminal domain-containing protein OS=Arachis hypogaea OX=3818 GN=Ahy_B09g099703 PE=4 SV=1	2.9184e+06	63443.5	nucl
346_1	tr|A0A444XUP8|A0A444XUP8_ARAHY	29.0161	NA	42400.1	AFSNMAVGYNNVDVNVATK;EGMATLAALNVLGK;GPVIDEAALVDHLR;IVEADEFMR;VEPFLNENAPPPAASPSIVNAK;VGLDVFEDEPYMKPGLSEMK;VVSTKPMPGTR	1;1;1;1;1;1;1	7	9	0.2824	39290;26255;26665;30067;30069;16021;41433;41868;19385	-	Uncharacterized protein OS=Arachis hypogaea OX=3818 GN=Ahy_B09g099725 PE=3 SV=1	1.54679e+07	572886	pero
80_1	tr|A0A444XUU8|A0A444XUU8_ARAHY	11.5092	NA	68569.5	GDGSGAQVVAHELAHSWTGNLITNK;SIFPSHDTPAR;YLRPLYTALVK	1;1;1	3	3	0.0772	40346;19323;22738	tr|A0A445BDP5|A0A445BDP5_ARAHY	Leuk-A4-hydro_C domain-containing protein OS=Arachis hypogaea OX=3818 GN=Ahy_B09g099503 PE=4 SV=1	510137	15458.7	nucl
25_4	tr|A0A444XUY6|A0A444XUY6_ARAHY	11.031	NA	81752.3	ALPTYTPESPADATR;FEALGWHVIWVK;FLSIDAVEK;NGNTGYDEIR;NLGWPYEPFHVPEDVK;VLPGLIGGSADLASSNMTLLK;VSIEAGSTFGWQK	1;0;0;0;1;0;1	3	4	0.1261	32525;29353;12563;17263;38106;38108;39597;39772;39773;26849	tr|A0A445BDQ8|A0A445BDQ8_ARAHY	TRANSKETOLASE_1 domain-containing protein OS=Arachis hypogaea OX=3818 GN=Ahy_B09g099515 PE=4 SV=1	2.89219e+07	705413	chlo
68_2	tr|A0A444XUZ9|A0A444XUZ9_ARAHY	6.63144	NA	65218.9	ENDLVEHFIPLVK;ILSPDLAIQHILPCVK;VSACGLFHIAYPSAPEPSK	1;0;1	2	2	0.0821	28265;32735;36053	-	Uncharacterized protein OS=Arachis hypogaea OX=3818 GN=Ahy_B09g099819 PE=4 SV=1	680632	19446.6	chlo
242_1	tr|A0A444XV79|A0A444XV79_ARAHY	7.67283	NA	66150.6	LLAAGEEEIITAGFDNK;NVTVLNLLHR	1;1	2	2	0.0443	32324;17718	tr|A0A445BEX1|A0A445BEX1_ARAHY;tr|A0A445BEX9|A0A445BEX9_ARAHY	WD_REPEATS_REGION domain-containing protein OS=Arachis hypogaea OX=3818 GN=Ahy_B09g099949 PE=4 SV=1	524040	12781.5	cyto
192_1	tr|A0A444XV98|A0A444XV98_ARAHY	7.67283	NA	87909.4	IQEIQLFSDNLVSYER;VDGIDTTVSHR	1;1	2	2	0.0348	34872;18401	tr|A0A445BDY1|A0A445BDY1_ARAHY	Uncharacterized protein OS=Arachis hypogaea OX=3818 GN=Ahy_B09g099617 PE=4 SV=1	846635	18814.1	chlo
412_1	tr|A0A444XVF0|A0A444XVF0_ARAHY	3.27411	NA	58741	FGAAMVTLEHR;IIFTNGSQDPWR;QYYQDSLNVK	0;1;0	1	1	0.0637	21720;27638;22063	tr|A0A444XVD8|A0A444XVD8_ARAHY	Uncharacterized protein OS=Arachis hypogaea OX=3818 GN=Ahy_B09g099666 PE=4 SV=1	1.03089e+06	42953.7	chlo
413_2	tr|A0A444XVJ4|A0A444XVJ4_ARAHY	10.3545	NA	74608.3	FDLSTIEAATK;LFAVDQTQGNTSR;QGLLDWTR;SLDYILFDPEK	1;1;1;0	3	3	0.0637	22113;29720;14551;26855	tr|A0A445BFB0|A0A445BFB0_ARAHY;tr|A0A445BFB2|A0A445BFB2_ARAHY	Uncharacterized protein OS=Arachis hypogaea OX=3818 GN=Ahy_B09g100054 PE=4 SV=1	1.33162e+06	38046.3	plas
2_2	tr|A0A444XW77|A0A444XW77_ARAHY	23.5014	NA	59702.3	EAPAFVEQATEQQILVTGIK;IPSAVGYQPTLATDLGGLQER;KGSITSVQAIYVPADDLTDPAPATTFAHLDATTVLSR;QISELGIYPAVDPLDSTSR;TIAMDGTEGVVR;TVLIMELINNVAK;VGLTGLTVAEHFR;VLNTGSPITVPVGR	1;1;1;1;1;1;0;1	7	8	0.2661	38864;38960;42358;42359;37950;24457;30625;28676;28678;28966	-	ATP synthase subunit beta OS=Arachis hypogaea OX=3818 GN=Ahy_A09g042123 PE=3 SV=1	1.72098e+06	53780.6	mito
327_1	tr|A0A444XWG2|A0A444XWG2_ARAHY	2.64002	NA	81216.8	FEYPPIFQR	1	1	1	0.0131	22158	tr|A0A445DWS7|A0A445DWS7_ARAHY	S1 motif domain-containing protein OS=Arachis hypogaea OX=3818 GN=Ahy_B08g088987 PE=4 SV=1	353829	9072.55	chlo
220_1	tr|A0A444XWM2|A0A444XWM2_ARAHY	4.39681	NA	108304	IPAVVEYVLSGHR;NLIGSVYYSDGDSAK;QVNVQMEYSR;TGTFLGSLWESR	0;1;0;0	1	1	0.0506	29819;29818;29815;29820;32779;24071;27303	tr|A0A445C1J4|A0A445C1J4_ARAHY	Ribonuclease OS=Arachis hypogaea OX=3818 GN=Ahy_B08g089080 PE=4 SV=1	240338	4143.76	chlo
513_1	tr|A0A444XX03|A0A444XX03_ARAHY	13.1904	NA	105583	GEGDDWEESFR;GPGVEESEPYR;VVSMNSHGLFDFEQLK	1;1;1	3	4	0.041	26428;22918;36110;36109	-	Gal_mutarotas_2 domain-containing protein OS=Arachis hypogaea OX=3818 GN=Ahy_B08g089200 PE=3 SV=1	2.06416e+06	43003.3	vacu
109_2	tr|A0A444XX54|A0A444XX54_ARAHY	4.3155	NA	44281.5	NPLDLLPPSK;SFTSEFPHVER;VNQMIEDAEPFEGEPLLDAK	0;0;1	1	1	0.1062	15419;24764;24761;41420	tr|A0A444XX41|A0A444XX41_ARAHY	Uncharacterized protein OS=Arachis hypogaea OX=3818 GN=Ahy_B08g089274 PE=3 SV=1	0	0	cyto
549_1	tr|A0A444XXA4|A0A444XXA4_ARAHY	3.12311	NA	57792	LQHTHTTFVR	1	1	1	0.0189	21387	tr|A0A151RY30|A0A151RY30_CAJCA	Prenylcys_lyase domain-containing protein OS=Arachis hypogaea OX=3818 GN=Ahy_B08g089278 PE=4 SV=1	0	0	plas
137_6	tr|A0A444XXB7|A0A444XXB7_ARAHY	24.9694	NA	151602	ALENTSVPIGNSPEDK;FVYELFTEK;GLSLAELESLK;HENLQILEK;INAEALLASER;LEDGAEVTPQIPVLNDR;LGSMETGTGLTR;NAPQGSVLVGAISYGK;QLDDFDQQHVK;YTPLLAK	1;1;1;0;1;1;0;1;1;0	7	7	0.0867	33888;21398;20819;19472;21798;36102;23569;32404;27884;8010	tr|A0A444XX89|A0A444XX89_ARAHY	Uncharacterized protein OS=Arachis hypogaea OX=3818 GN=Ahy_B09g100248 PE=4 SV=1	2.73472e+06	33761.9	chlo
12_1	tr|A0A444XXV6|A0A444XXV6_ARAHY	7.67283	NA	185726	SIQDAYINAIR;VLMLVWDDR	1;1	2	2	0.0123	20496;17141	tr|A0A0B2SMC5|A0A0B2SMC5_GLYSO;tr|A0A3Q7YFV3|A0A3Q7YFV3_CICAR;tr|Q2HUA3|Q2HUA3_MEDTR;tr|A0A445JRS4|A0A445JRS4_GLYSO;tr|A0A1J7H830|A0A1J7H830_LUPAN;tr|A0A2Z6MZJ3|A0A2Z6MZJ3_TRISU;tr|A0A0S3RBW8|A0A0S3RBW8_PHAAN;tr|A0A445JHV1|A0A445JHV1_GLYSO;tr|A0A392M9U3|A0A392M9U3_9FABA;tr|A0A4D6NU88|A0A4D6NU88_VIGUN;tr|A0A2Z6NE93|A0A2Z6NE93_TRISU;tr|A0A2K3P312|A0A2K3P312_TRIPR;tr|A0A0L9UGX6|A0A0L9UGX6_PHAAN;tr|A…	Uncharacterized protein OS=Arachis hypogaea OX=3818 GN=Ahy_B08g089413 PE=4 SV=1	1.01658e+06	9590.39	chlo
90_1	tr|A0A444XYU8|A0A444XYU8_ARAHY	2.3224	NA	122045	GLDGIQGPVYVGTGCVFNR	1	1	1	0.0174	37495	tr|A0A445HUJ2|A0A445HUJ2_GLYSO;tr|A0A444XB60|A0A444XB60_ARAHY;tr|V7ATR9|V7ATR9_PHAVU;tr|A0A1S2Y5Z4|A0A1S2Y5Z4_CICAR;tr|A0A444Y1G7|A0A444Y1G7_ARAHY;tr|A0A076JE29|A0A076JE29_MEDSA;tr|A0A4P1QQN6|A0A4P1QQN6_LUPAN;tr|V7ALS7|V7ALS7_PHAVU;tr|A0A2Z6NHW3|A0A2Z6NHW3_TRISU;tr|A0A445IZC6|A0A445IZC6_GLYSO;tr|A0A445I7I0|A0A445I7I0_GLYSO;tr|A0A151R8T4|A0A151R8T4_CAJCA;tr|A0A1S3TJ66|A0A1S3TJ66_VIGRR;tr|A0A1S2YWE…	Cellulose synthase OS=Arachis hypogaea OX=3818 GN=Ahy_B08g089805 PE=3 SV=1	60975.1	1033.48	plas
434_1	tr|A0A444XYY0|A0A444XYY0_ARAHY	4.3155	NA	71015.9	SSDAASSSENVEDVFVR	1	1	1	0.0266	36192	tr|A0A445C055|A0A445C055_ARAHY;tr|A0A371I8I4|A0A371I8I4_MUCPR;tr|A0A444XYX4|A0A444XYX4_ARAHY;tr|A0A445BZR8|A0A445BZR8_ARAHY;tr|A0A445BZU6|A0A445BZU6_ARAHY;tr|A0A444XYZ3|A0A444XYZ3_ARAHY;tr|A0A444XYY5|A0A444XYY5_ARAHY	SUMO-activating enzyme subunit OS=Arachis hypogaea OX=3818 GN=Ahy_B08g089835 PE=3 SV=1	261712	7269.77	chlo
144_2	tr|A0A444XYY6|A0A444XYY6_ARAHY	5.01826	NA	49376	LSASAVDFPR;TLIFTFDSTK;TLIFTFDSTKK	0;1;1	2	2	0.0485	13776;17493;21642	tr|A0A444XYX2|A0A444XYX2_ARAHY;tr|A0A2K3MSQ8|A0A2K3MSQ8_TRIPR	Uncharacterized protein OS=Arachis hypogaea OX=3818 GN=Ahy_B08g089822 PE=3 SV=1	921075	38378.1	cyto
40_1	tr|A0A444Y037|A0A444Y037_ARAHY	26.6493	NA	92636.6	EVDAHPIR;LWGENFFDPATK;QETVEDVPCGNTVAMVGLDQFITK;QIINTCMNDQK;RQETVEDVPCGNTVAMVGLDQFITK;VENLYEGPLDDQYAAAIR;VIENANVIMATYEDPLLGDCQVYPEK;VMQTWLPASTALLEMMIFHLPSPAK	1;1;1;1;1;1;1;1	8	12	0.1504	9698;9697;27345;27342;27347;43921;26089;44887;39389;39404;45821;45080	tr|A0A444Y1Z8|A0A444Y1Z8_ARAHY;tr|A0A444Y212|A0A444Y212_ARAHY;tr|A0A445CH18|A0A445CH18_ARAHY;tr|A0A444XDI9|A0A444XDI9_ARAHY;tr|A0A444Y035|A0A444Y035_ARAHY;tr|A0A445BNN6|A0A445BNN6_ARAHY;tr|A0A445CEE0|A0A445CEE0_ARAHY	Tr-type G domain-containing protein OS=Arachis hypogaea OX=3818 GN=Ahy_B08g090368 PE=4 SV=1	1.73186e+07	346372	cyto
553_1	tr|A0A444Y056|A0A444Y056_ARAHY	7.00665	NA	83257.1	EVVSISDNGR;LFNPISLEQPK	1;1	2	2	0.0285	17647;25123	tr|A0A445BZ60|A0A445BZ60_ARAHY	Amine oxidase OS=Arachis hypogaea OX=3818 GN=Ahy_B08g090339 PE=3 SV=1	931427	25173.7	chlo
573_1	tr|A0A444Y070|A0A444Y070_ARAHY	3.12311	NA	17849.4	APLGQNTVILR	1	1	1	0.0696	19059	-	Ribosomal_L18e/L15P domain-containing protein OS=Arachis hypogaea OX=3818 GN=Ahy_B08g090503 PE=4 SV=1	977098	97709.8	cyto
368_1	tr|A0A444Y0I9|A0A444Y0I9_ARAHY	3.27411	NA	67951	NSFFWFGGIPR	1	1	1	0.0186	24507	tr|A0A444Y0E4|A0A444Y0E4_ARAHY	Uncharacterized protein OS=Arachis hypogaea OX=3818 GN=Ahy_B08g090677 PE=3 SV=1	8.70233e+06	241731	chlo
35_4	tr|A0A444Y0J8|A0A444Y0J8_ARAHY	16.0696	NA	45269.3	ELDYLVGAVSNPK;GVTTIIGGGDSVAAVEK;IGVIESLLEK;KPFAAIVGGSK;MANDSIGEEVEK;MSHISTGGGASLELLEGK;TIIWNGPMGVFEFEK;VDLNVPLDDNSK;YLKPAVAGFLMQK;YLTGYGAK;YSLKPLVPR	0;0;0;0;1;0;1;1;1;0;0	4	6	0.3224	26691;32173;32172;15668;14642;14640;24808;36239;35765;24579;29283;29282;28781;7424;14553	-	Phosphoglycerate kinase OS=Arachis hypogaea OX=3818 GN=Ahy_B08g090732 PE=3 SV=1	6.27624e+06	190189	cyto
87_2	tr|A0A444Y0S2|A0A444Y0S2_ARAHY	7.1715	NA	125212	GGGPASYLSK;QNNINAVR;WVEAGHIVSSSQVQLPTK	1;0;1	2	2	0.0324	12602;12311;37110	tr|A0A445CEV4|A0A445CEV4_ARAHY	Bgal_small_N domain-containing protein OS=Arachis hypogaea OX=3818 GN=Ahy_B08g090863 PE=3 SV=1	4.93118e+07	795352	chlo
559_1	tr|A0A444Y174|A0A444Y174_ARAHY	6.38871	NA	52383.2	AVGVGPQLIWDR;ELIPEYQER	1;1	2	2	0.0447	23943;18858	tr|A0A445CF35|A0A445CF35_ARAHY	Citrate synthase OS=Arachis hypogaea OX=3818 GN=Ahy_B08g090967 PE=3 SV=1	2.96871e+06	123696	mito
244_1	tr|A0A444Y1U7|A0A444Y1U7_ARAHY	13.1904	NA	114772	ADAAEVPAASDSTNANPEVK;AENALTLLYGSEPIGMQR;VVAQSVLPGILQGDK	1;1;1	3	3	0.0504	37025;37241;31725	tr|A0A445BZL8|A0A445BZL8_ARAHY;tr|A0A444Y1M5|A0A444Y1M5_ARAHY	Clu domain-containing protein OS=Arachis hypogaea OX=3818 GN=Ahy_B08g091233 PE=4 SV=1	739626	13955.2	mito
470_1	tr|A0A444Y1W7|A0A444Y1W7_ARAHY	4.3155	NA	57648	GASIWDTFTK	1	1	1	0.0195	16687	tr|A0A445CFB0|A0A445CFB0_ARAHY;tr|A0A444Y206|A0A444Y206_ARAHY;tr|A0A445CFC7|A0A445CFC7_ARAHY	Uncharacterized protein OS=Arachis hypogaea OX=3818 GN=Ahy_B08g091288 PE=3 SV=1	0	0	chlo
308_2	tr|A0A444Y2P1|A0A444Y2P1_ARAHY	4.3155	NA	63781.6	AAVEEGIVVGGGCTLLR;EVELEDPVENIGAK;GYISPYFVTDSEK;KSQYLDDIAILTGGTVIR;LADLVGVTLGPK;NAGVNGSVVSEK;NQIEAAEQEYEK;SADNHLYVVEGMQFDR;SQYLDDIAILTGGTVIR;VVAAGANPVLITR	0;0;0;0;0;0;0;1;0;0	1	1	0.211	34705;31289;30101;38500;19104;18141;18177;28222;37662;36779;22940	tr|A0A445CHG7|A0A445CHG7_ARAHY	Uncharacterized protein OS=Arachis hypogaea OX=3818 GN=Ahy_B08g091738 PE=3 SV=1	0	0	chlo
407_1	tr|A0A444Y2V4|A0A444Y2V4_ARAHY	4.3155	NA	81104.7	TGVQGLIENGVTK	1	1	1	0.018	24109	tr|A0A445CHN1|A0A445CHN1_ARAHY	Uncharacterized protein OS=Arachis hypogaea OX=3818 GN=Ahy_B08g091930 PE=3 SV=1	394645	9177.8	nucl
192_1	tr|A0A444Y351|A0A444Y351_ARAHY	3.12311	NA	231679	SLLQELDTLR	1	1	1	0.0049	19310	tr|A0A444YQ97|A0A444YQ97_ARAHY;tr|A0A445CRR2|A0A445CRR2_ARAHY	TPR_MLP1_2 domain-containing protein OS=Arachis hypogaea OX=3818 GN=Ahy_B08g092045 PE=4 SV=1	1.0262e+07	73299.9	nucl
27_1	tr|A0A444Y3V7|A0A444Y3V7_ARAHY	4.51401	NA	48897.4	DSDEESECQLPSR;ETYTLFDR	1;1	2	2	0.0481	31547;13339	-	Uncharacterized protein OS=Arachis hypogaea OX=3818 GN=Ahy_B08g092334 PE=4 SV=1	1.47592e+06	49197.5	extr
413_1	tr|A0A444Y3Z7|A0A444Y3Z7_ARAHY	2.46502	NA	46013.6	LASYTTTVESR	1	1	1	0.0255	20929	tr|A0A1J7GXG2|A0A1J7GXG2_LUPAN;tr|A0A445CI93|A0A445CI93_ARAHY	Uncharacterized protein OS=Arachis hypogaea OX=3818 GN=Ahy_B08g092399 PE=4 SV=1	3.25918e+06	120710	chlo
301_1	tr|A0A444Y4Z0|A0A444Y4Z0_ARAHY	33.9531	NA	90266.6	AFETAPADPTVDLNMQLTK;DMGYLYFFER;KEQVAAWTADK;LAADAIVLAEGAER;NFSAPEEIHDFYSTALK;NWDGSGGNNHAVEHYNETGYPLAVK;SVIAASHPEFSSMR;TAGFTSFPDYLVLHMR;VAVSVNPPK	1;1;1;1;1;1;1;1;1	9	12	0.1667	38100;27369;23846;28653;37130;41346;31917;35973;36161;36160;35974;11720	tr|A0A445BYR5|A0A445BYR5_ARAHY	Ubiquitin carboxyl-terminal hydrolase OS=Arachis hypogaea OX=3818 GN=Ahy_B08g092859 PE=3 SV=1	1.24148e+07	310369	cyto
126_2	tr|A0A444Y6B9|A0A444Y6B9_ARAHY	2.95863	NA	39977.8	GNTANVIR;QFNGLVDVYR;YNSSLDAFK	0;0;1	1	1	0.0728	9408;22640;16444	tr|A0A445BXG0|A0A445BXG0_ARAHY	Uncharacterized protein OS=Arachis hypogaea OX=3818 GN=Ahy_B08g093459 PE=3 SV=1	1.03281e+06	46945.9	chlo
435_1	tr|A0A444Y6I8|A0A444Y6I8_ARAHY	4.39681	NA	93814.9	VDELVYFASLK	1	1	1	0.0133	25061	tr|A0A444Y6D8|A0A444Y6D8_ARAHY;tr|A0A445BX59|A0A445BX59_ARAHY;tr|A0A444Y6F5|A0A444Y6F5_ARAHY	Pep3_Vps18 domain-containing protein OS=Arachis hypogaea OX=3818 GN=Ahy_B08g093587 PE=4 SV=1	42441.7	848.833	cyto
140_1	tr|A0A444Y8C3|A0A444Y8C3_ARAHY	3.83642	NA	59021.5	AGGIFLPLVK	1	1	1	0.018	12349	tr|A0A4P1RE99|A0A4P1RE99_LUPAN;tr|A0A072UWF8|A0A072UWF8_MEDTR;tr|A0A0L9T6L1|A0A0L9T6L1_PHAAN;tr|A0A0S3SDA8|A0A0S3SDA8_PHAAN;tr|A0A1S3TJX3|A0A1S3TJX3_VIGRR;tr|A0A4P1RDD8|A0A4P1RDD8_LUPAN;tr|C1L3B4|C1L3B4_PEA;tr|A0A445BVJ7|A0A445BVJ7_ARAHY;tr|A0A2K3LLN3|A0A2K3LLN3_TRIPR;tr|A0A445I0X4|A0A445I0X4_GLYSO;tr|A0A445E420|A0A445E420_ARAHY;tr|A0A445HM06|A0A445HM06_GLYSO;tr|A0A1S2YMQ9|A0A1S2YMQ9_CICAR;tr|A0A…	Uncharacterized protein OS=Arachis hypogaea OX=3818 GN=Ahy_B08g094238 PE=4 SV=1	794586	61122	plas
212_5	tr|A0A444Y8C7|A0A444Y8C7_ARAHY	15.8003	NA	95861.4	AEYAIDHNSGTGALFFR;ANITENFTR;FTYGLVMEEITTR;GTHVYAFAEHGNDLGSSK;ILPSGGISADGPPTTLSGTGIDR;KLSPVFTGGPGVDEVPPIWVDR;LSPVFTGGPGVDEVPPIWVDR;MAFLQANITR;MGHGSSYGVGLK;NINSLALFSNIEVNPRPDEK;QLRPGHTFNIEAGK;SLTGSITTSNFFNPQDDLAFK;TAEVSTEWGIVPGR;VSDIQFFDR	0;0;0;0;0;0;0;0;0;0;1;1;1;1	4	6	0.2295	36138;17226;32380;32604;36357;36359;38926;39906;39292;21590;22572;39487;39486;32495;32197;32199;39664;31255;19568	tr|A0A444Y8H9|A0A444Y8H9_ARAHY;tr|A0A445BVT7|A0A445BVT7_ARAHY;tr|A0A444Y898|A0A444Y898_ARAHY	Bac_surface_Ag domain-containing protein OS=Arachis hypogaea OX=3818 GN=Ahy_B08g094224 PE=4 SV=1	1.17786e+07	280443	cyto
122_5	tr|A0A444Y8L6|A0A444Y8L6_ARAHY	20.2316	NA	41109.9	DGKPIYHFLGTSTFSEYTVSHAK;DHDKPVQQVIVEMTDGGVDR;GTFYGNYKPLSDIPSVVEK;ILGHEAAGIVESIGEGVTNLKPGDHVLPVFTGECGECR;ILYTSLCHSDLYFWK;INPAAPLDK	1;1;1;1;1;0	5	7	0.3246	43458;43457;41233;40174;40176;47007;38314;9766	-	Uncharacterized protein OS=Arachis hypogaea OX=3818 GN=Ahy_B08g094338 PE=3 SV=1	1.26395e+07	702194	cyto
302_1	tr|A0A444Y8N8|A0A444Y8N8_ARAHY	15.799	NA	57135.9	ANTTFASAIQIGDPVSIDR;DLGMTVLVSQVNR;HCGISHTGSFK;NSGVIKPTDR;TVVVSTAHGLK	1;1;1;1;1	5	6	0.1236	38669;28026;21057;21055;15115;16115	-	PALP domain-containing protein OS=Arachis hypogaea OX=3818 GN=Ahy_B08g094345 PE=4 SV=1	4.60849e+06	200369	chlo
28_8	tr|A0A444Y8X9|A0A444Y8X9_ARAHY	15.3457	NA	97711.9	IHFVCNSWIYNAK;IYDYDVYNDLGNPDSNEK;KLFILDHHDYLIPYLR;LYTGGITLPTNFLSK;QDTELQEWWK	1;1;0;1;1	4	5	0.0834	30080;37227;36415;29594;29595;23459	-	Lipoxygenase OS=Arachis hypogaea OX=3818 GN=Ahy_B08g094358 PE=3 SV=1	495175	11515.7	cyto
488_1	tr|A0A444Y907|A0A444Y907_ARAHY	2.43548	NA	260549	SNLITDYTLK	1	1	1	0.0043	21092	tr|A0A444Y8V2|A0A444Y8V2_ARAHY;tr|A0A445CFI4|A0A445CFI4_ARAHY	Uncharacterized protein OS=Arachis hypogaea OX=3818 GN=Ahy_B08g094432 PE=3 SV=1	3.29407e+06	24582.6	plas
298_1	tr|A0A444Y916|A0A444Y916_ARAHY	2.56652	NA	60946.4	AATNLIFAR	1	1	1	0.0166	11137	-	Uncharacterized protein OS=Arachis hypogaea OX=3818 GN=Ahy_A07g037335 PE=4 SV=1	369078	11184.2	chlo
152_2	tr|A0A444Y9U9|A0A444Y9U9_ARAHY	12.426	NA	128689	ATGFPIAK;FNVMLNELK;IWGTSPDSIDAAEDR;LRDYSIAIIR;LSVGYSLDQIPNDITK	0;1;1;1;1	4	4	0.0493	7972;19468;33409;22943;34928	tr|A0A444Y823|A0A444Y823_ARAHY;tr|A0A445BW99|A0A445BW99_ARAHY	Uncharacterized protein OS=Arachis hypogaea OX=3818 GN=Ahy_B07g086458 PE=3 SV=1	3.2932e+06	56779.2	chlo
350_1	tr|A0A444YAL0|A0A444YAL0_ARAHY	4.39681	NA	64722.9	LNWDYDAVHIVR	1	1	2	0.0211	31233;31232	tr|A0A445C7W2|A0A445C7W2_ARAHY	Uncharacterized protein OS=Arachis hypogaea OX=3818 GN=Ahy_B07g086834 PE=4 SV=1	2.09145e+06	72119	mito
31_1	tr|A0A444YBB7|A0A444YBB7_ARAHY	2.11273	NA	84257.8	LEPVIIELER;TILTAAPIVGLPK	0;1	1	1	0.0304	20248;23402	tr|A0A444YB31|A0A444YB31_ARAHY	CBM20 domain-containing protein OS=Arachis hypogaea OX=3818 GN=Ahy_B07g086974 PE=4 SV=1	0	0	cyto
210_2	tr|A0A444YBC7|A0A444YBC7_ARAHY	12.9465	NA	61345.5	ALQAGTSHNLGQNFSR;DLPLLINQWANVTR;DSNIVDVNSYDDLK;EASHVEGFSPELALVTIGGGK;FAYEQAAIPVIAGR;VFGISMEPSILVAFVK	0;0;1;0;1;1	3	3	0.1737	34701;34700;33866;32679;40036;40037;30109;35536	tr|A0A445C6W4|A0A445C6W4_ARAHY	AA_TRNA_LIGASE_II domain-containing protein OS=Arachis hypogaea OX=3818 GN=Ahy_B07g086985 PE=3 SV=1	1.90676e+06	56081.1	chlo
316_1	tr|A0A444YBJ6|A0A444YBJ6_ARAHY	5.10035	NA	41725.3	GIFTNVASPSAK;LINYYVTEK	1;1	2	2	0.054	21990;20177	tr|A0A445C7B3|A0A445C7B3_ARAHY;tr|A0A445C7I8|A0A445C7I8_ARAHY	FBPase domain-containing protein OS=Arachis hypogaea OX=3818 GN=Ahy_B07g087252 PE=3 SV=1	1.26497e+06	52707	chlo
522_1	tr|A0A444YBN6|A0A444YBN6_ARAHY	3.12311	NA	117550	GVGPVSLIGGEYDGDR	1	1	1	0.015	32557	tr|A0A444YBQ5|A0A444YBQ5_ARAHY;tr|A0A444YBK8|A0A444YBK8_ARAHY	Uncharacterized protein OS=Arachis hypogaea OX=3818 GN=Ahy_B07g087254 PE=4 SV=1	3.61052e+06	57309.8	chlo
147_1	tr|A0A444YC37|A0A444YC37_ARAHY	3.83642	NA	72829.5	LTNYTFNFDQMLNDK;MLIDGIDTWAPR	0;1	1	1	0.0417	33712;24661	tr|W0G2X0|W0G2X0_9FABA;tr|A0A1S2Z0Z5|A0A1S2Z0Z5_CICAR;tr|A0A3Q7XX92|A0A3Q7XX92_CICAR	Uncharacterized protein OS=Arachis hypogaea OX=3818 GN=Ahy_B07g087421 PE=3 SV=1	0	0	chlo
144_3	tr|A0A444YCA5|A0A444YCA5_ARAHY	14.3943	NA	46105.5	DIFQEVYEK;DQTDDKVTVESAEATLK;FKDIFQEVYEK;GGETSTNSIASIFAWTR;HAFGDQYR;LIDDMVAYALK;LVFVPESGEK;LVPGWTKPICIGR;TIEAEAAHGTVTR;YFDLGLPYR	1;1;1;0;0;0;1;1;0;0	5	5	0.2652	18520;37004;27937;36181;11597;21860;22473;15820;29750;25313;25316;17483	-	Isocitrate dehydrogenase [NADP] OS=Arachis hypogaea OX=3818 GN=Ahy_A07g032256 PE=3 SV=1	1.38045e+07	493017	cysk
515_1	tr|A0A444YCX7|A0A444YCX7_ARAHY	2.03712	NA	75719	TPFIFK	1	1	1	0.009	3426	-	Uncharacterized protein OS=Arachis hypogaea OX=3818 GN=Ahy_B07g087778 PE=4 SV=1	453581	12959.5	E.R.
31_1	tr|A0A444YD85|A0A444YD85_ARAHY	18.1407	NA	30909.1	AVFYIVMQCLGAICGAGVVK;EQDVSLGANKFPER;NLYGTYGGGANK;QPIGTAAQSQDEPK;SLGAAIIFNK	1;1;1;1;1	5	6	0.2422	37653;28937;28935;18924;25933;12906	tr|A0A445C5N2|A0A445C5N2_ARAHY	Uncharacterized protein OS=Arachis hypogaea OX=3818 GN=Ahy_B07g087877 PE=3 SV=1	3.28703e+07	3.28703e+06	plas
172_4	tr|A0A444YDJ3|A0A444YDJ3_ARAHY	21.9841	NA	193335	AAEDANVYHDLVK;ACDEQQHWK;ADDATQFLDVIR;AHMGIFTELGVLYAR;ESIDLHDNFDQIGLAQK;EVCFACVDAEEFR;GQCDDELINVTNK;IIFAFISNWAK;IIIDSNNNPEHFLTTNPYYDSR;LFDEALYEAAK;LHVIELGAQPGKPSFTK;LQQFQGAVDAAR;QLIDQVVSTALPESK;SPEQVSAAVK;SQALEAHAASFAQFK;TANLANNQIINYR;TVDNDLALK;VANVELYYK;VDSELIYAYAK;VEEDAVWSQVAK;YIEGYVQK	1;0;1;0;0;0;1;0;0;1;0;1;0;0;0;0;0;0;0;0;0	5	7	0.1563	29947;29946;29945;22350;27632;34149;36893;33389;31345;25898;40937;24617;35612;25709;33094;33357;15494;33013;31335;14553;18518;24693;27520;14947	tr|A0A445C5B9|A0A445C5B9_ARAHY	Clathrin heavy chain OS=Arachis hypogaea OX=3818 GN=Ahy_B07g088015 PE=3 SV=1	8.52534e+06	87890.1	plas
166_2	tr|A0A444YDJ9|A0A444YDJ9_ARAHY	2.06498	NA	30043.3	HVLVDNK;MGNVFTIGK	1;0	1	1	0.0606	8615;14311	tr|A0A445BGH5|A0A445BGH5_ARAHY;tr|A0A444XRT3|A0A444XRT3_ARAHY	40S ribosomal protein S4 OS=Arachis hypogaea OX=3818 GN=Ahy_A07g031815 PE=3 SV=1	165113	7862.53	chlo
92_1	tr|A0A444YDX9|A0A444YDX9_ARAHY	11.096	NA	47759.3	SPYSYVWAAAGK;VFAPGKPPVDYQGAR;VQGFPTILVFGADK	1;1;1	3	4	0.0936	23559;32784;32787;29582	tr|A0A445C4N5|A0A445C4N5_ARAHY;tr|A0A444YDZ8|A0A444YDZ8_ARAHY	Uncharacterized protein OS=Arachis hypogaea OX=3818 GN=Ahy_B07g088217 PE=3 SV=1	4.97681e+06	191416	extr
45_1	tr|A0A444YE41|A0A444YE41_ARAHY	4.3155	NA	64966	ELVSANDVIIGVDGK	1	1	1	0.0255	30909	tr|A0A371E8M4|A0A371E8M4_MUCPR;tr|A0A445C4M8|A0A445C4M8_ARAHY;tr|A0A445C4P6|A0A445C4P6_ARAHY	Uncharacterized protein OS=Arachis hypogaea OX=3818 GN=Ahy_B07g088289 PE=4 SV=1	0	0	plas
6_2	tr|A0A444YE88|A0A444YE88_ARAHY	7.67283	NA	68541.6	ATIFPHNVGLGATR;IGDATALEVR	1;1	2	3	0.0381	25974;25973;13212	tr|A0A445C4F8|A0A445C4F8_ARAHY	Uncharacterized protein OS=Arachis hypogaea OX=3818 GN=Ahy_B07g088346 PE=4 SV=1	2.61313e+06	84294.6	plas
573_1	tr|A0A444YEB7|A0A444YEB7_ARAHY	4.39681	NA	36125.8	IFETFFIHR	1	1	1	0.0291	22613	-	S5A_REDUCTASE domain-containing protein OS=Arachis hypogaea OX=3818 GN=Ahy_B07g088364 PE=4 SV=1	373635	26688.2	cyto
240_1	tr|A0A444YES3|A0A444YES3_ARAHY	6.42823	NA	55371.9	FHHVEFWCTDATNTASR;LDHAVGNVPELAPAVNYLK	1;1	2	2	0.0714	39821;39165	tr|A0A445C3S2|A0A445C3S2_ARAHY	Uncharacterized protein OS=Arachis hypogaea OX=3818 GN=Ahy_B07g088532 PE=4 SV=1	776830	40885.8	chlo
572_1	tr|A0A444YF11|A0A444YF11_ARAHY	4.39681	NA	43539.9	SEVEGAGASSPK	1	1	1	0.0299	19249	tr|A0A445C3L2|A0A445C3L2_ARAHY	TPT domain-containing protein OS=Arachis hypogaea OX=3818 GN=Ahy_B07g088602 PE=4 SV=1	194244	12140.2	plas
442_1	tr|A0A444YFA4|A0A444YFA4_ARAHY	24.1377	NA	62914	EHAEIQYVTR;ILPGFLDSIIGIRPGETK;LIPGCTTVQQVK;MVEVDIPQSLFEEQGR;QNQEYDEER;SFPLVFPETWNQENLR;YDVLADIVPEIK	1;1;1;1;1;1;1	7	8	0.1673	21636;38102;38103;24983;37628;20220;38683;25896	-	Uncharacterized protein OS=Arachis hypogaea OX=3818 GN=Ahy_B07g088718 PE=3 SV=1	1.70514e+07	426285	chlo
236_1	tr|A0A444YFQ5|A0A444YFQ5_ARAHY	22.5238	NA	56702	AKPAVPLGANYR;EMPYIASMGIYVVSK;IINGDNVQEAAR;KPVPDFSFYDR;LIDIPVSNCLNSNVSK;MLDADVTDSVIGEGCVIK;SVLGIILGGGAGTR	1;1;1;1;1;1;1	7	7	0.1881	22053;35009;23596;25776;35823;38235;22573	-	Glucose-1-phosphate adenylyltransferase OS=Arachis hypogaea OX=3818 GN=Ahy_B07g088868 PE=3 SV=1	5.23999e+07	1.41621e+06	chlo
505_1	tr|A0A444YG35|A0A444YG35_ARAHY	3.12311	NA	140061	AIDFVGAGASNYK	1	1	1	0.0102	23996	-	SSD domain-containing protein OS=Arachis hypogaea OX=3818 GN=Ahy_B07g088955 PE=4 SV=1	257995	5608.59	plas
79_1	tr|A0A444YG53|A0A444YG53_ARAHY	14.8772	NA	75033.1	EISKDEISDALER;GQAGGLTFFAPSEER;QIITTHIDILHK;SYLENQMAVALGGR	1;1;1;1	4	4	0.077	29991;32013;27585;30806	tr|A0A444YG83|A0A444YG83_ARAHY	AAA domain-containing protein OS=Arachis hypogaea OX=3818 GN=Ahy_B06g079784 PE=3 SV=1	7.11551e+06	222360	chlo
272_1	tr|A0A444YGA5|A0A444YGA5_ARAHY	10.8631	NA	85637.2	IANAAQQMANVAR;QLQGQDGDVVGEEVPTTPK;VMDHLDNQTNK	1;1;1	3	3	0.0569	27922;37395;26575	tr|A0A445CJS8|A0A445CJS8_ARAHY;tr|A0A445CJP9|A0A445CJP9_ARAHY	Vacuolar protein sorting-associated protein 35 OS=Arachis hypogaea OX=3818 GN=Ahy_B06g079810 PE=3 SV=1	2.33948e+06	55701.8	cyto
295_1	tr|A0A444YGN1|A0A444YGN1_ARAHY	2.43037	NA	57169.5	VEAGFLDLYTDR	1	1	1	0.0238	26515	tr|A0A0R0KJN8|A0A0R0KJN8_SOYBN;tr|A0A445LCH8|A0A445LCH8_GLYSO;tr|A0A0R0KV70|A0A0R0KV70_SOYBN;tr|A0A445CKC6|A0A445CKC6_ARAHY;tr|A0A4P1RI44|A0A4P1RI44_LUPAN;tr|A0A0R0KJX1|A0A0R0KJX1_SOYBN;tr|A0A445LC88|A0A445LC88_GLYSO	Lipase_3 domain-containing protein OS=Arachis hypogaea OX=3818 GN=Ahy_B06g079907 PE=4 SV=1	2.97278e+06	114338	chlo
247_1	tr|A0A444YGN2|A0A444YGN2_ARAHY	5.14973	NA	60101.1	IVDPHTVDVDGK;YSHEFEESNGFGWK	1;1	2	2	0.0467	23424;34954	tr|A0A445CKD7|A0A445CKD7_ARAHY;tr|A0A444YGG9|A0A444YGG9_ARAHY	Glutathione reductase OS=Arachis hypogaea OX=3818 GN=Ahy_B06g079905 PE=3 SV=1	1.1676e+06	40261.9	chlo
475_1	tr|A0A444YHK2|A0A444YHK2_ARAHY	7.5896	NA	59153.2	GQILAVVGGGDTATEEALYLTK;YASHVHLLVR	1;1	2	2	0.0588	40983;19645	tr|A0A445CLN0|A0A445CLN0_ARAHY	Thioredoxin reductase OS=Arachis hypogaea OX=3818 GN=Ahy_B06g080271 PE=4 SV=1	0	0	chlo
43_2	tr|A0A444YHM6|A0A444YHM6_ARAHY	4.39681	NA	110783	FSTGNWDTLEVKPK;LLEMTADDFK;LQLFALVAK;SQSLYGSFK;YPVEDSYSK	1;0;0;0;0	1	1	0.0528	33261;22227;15082;15526;18050	-	Uncharacterized protein OS=Arachis hypogaea OX=3818 GN=Ahy_B06g080261 PE=3 SV=1	317876	5997.66	nucl
206_1	tr|A0A444YHX7|A0A444YHX7_ARAHY	12.4289	NA	181082	ASDSANLDSAAELLIR;QEGLEVLGWRPVPVNSSVVGYYAK;SPFAIYHR;VALSNPYGNWIK	1;1;1;1	4	4	0.0361	33717;43782;11515;25543	tr|A0A445CLY7|A0A445CLY7_ARAHY	Glutamine amidotransferase type-2 domain-containing protein OS=Arachis hypogaea OX=3818 GN=Ahy_B06g080360 PE=4 SV=1	9.12993e+06	97126.9	plas
563_1	tr|A0A444YID2|A0A444YID2_ARAHY	8.79363	NA	91088.9	LLTEVLDEALLK;NLGQLAIGQASAAR	1;1	2	2	0.0324	27391;27814	-	Exocyst complex component OS=Arachis hypogaea OX=3818 GN=Ahy_B06g080558 PE=3 SV=1	333914	7765.43	nucl
225_3	tr|A0A444YIE4|A0A444YIE4_ARAHY	7.35544	NA	92536.5	FNIVSPGADMSIYFPYSDK;LMTLAGVYSFWK;NELVSLLSR;NTVGQYESHTAFTLPGLYR;SSSIGNGVQFLNR	1;0;1;0;0	2	2	0.0886	38825;29590;29121;16032;38715;38716;28085	-	Sucrose synthase OS=Arachis hypogaea OX=3818 GN=Ahy_B06g080596 PE=3 SV=1	259803	5647.88	cyto
352_2	tr|A0A444YJB9|A0A444YJB9_ARAHY	4.44737	NA	83480.6	GVDVVVGTPGR;LIEEQGTSALAAALAQMSGFSRPPSSR;TLAFGIPIIK;VLVLAPTR	0;1;1;0	2	2	0.0727	16834;41574;17524;10212	tr|A0A445CN09|A0A445CN09_ARAHY	Uncharacterized protein OS=Arachis hypogaea OX=3818 GN=Ahy_B06g080851 PE=4 SV=1	173439	4033.47	chlo
10_23	tr|A0A444YK29|A0A444YK29_ARAHY	21.9841	NA	98411.3	DSPNWTSDLEPLEAFEK;HSSDEVYLGQR;TPNEFDSFEDVLK;VPYTLLYPTSEGGLTGK;VYDYAYYNDLGNPDK;VYTPAEQGVENSIWQLAK	1;0;1;1;1;1	5	5	0.1056	37221;25284;32028;35304;35470;37684	-	Lipoxygenase OS=Arachis hypogaea OX=3818 GN=Ahy_B06g081040 PE=3 SV=1	1.11359e+06	21415.2	cyto
418_1	tr|A0A444YKG4|A0A444YKG4_ARAHY	3.12311	NA	50725.7	LQLWGAALPTNTPR	1	1	1	0.03	31193	tr|A0A1J7GY45|A0A1J7GY45_LUPAN;tr|A0A445CNZ6|A0A445CNZ6_ARAHY	Uncharacterized protein OS=Arachis hypogaea OX=3818 GN=Ahy_B06g081234 PE=4 SV=1	474183	22580.2	chlo
204_2	tr|A0A444YKW6|A0A444YKW6_ARAHY	18.6078	NA	258158	DFVIPITGPLIR;FFHLFSK;GVNDSQAAVR;MSPLLGPLVQLVK;TVSIYDDLR;VAAAQASLLSIVSPR	1;1;1;1;0;1	5	5	0.028	26897;12199;15529;28992;17813;30839	tr|A0A444YKV6|A0A444YKV6_ARAHY;tr|A0A445CP54|A0A445CP54_ARAHY;tr|A0A445CP60|A0A445CP60_ARAHY	Uncharacterized protein OS=Arachis hypogaea OX=3818 GN=Ahy_B06g081346 PE=4 SV=1	694165	4993.99	plas
63_1	tr|A0A444YLW9|A0A444YLW9_ARAHY	10.1246	NA	76397.2	LPPLAVDPYTR;VNTVLGSAAPPLTVK;VSNAEIAVLDNDLGSIETQK	1;1;1	3	3	0.0659	19772;26274;37071	tr|A0A445CPR3|A0A445CPR3_ARAHY;tr|A0A445CPR8|A0A445CPR8_ARAHY	Dolichyl-diphosphooligosaccharide--protein glycosyltransferase subunit 2 OS=Arachis hypogaea OX=3818 GN=Ahy_B06g081786 PE=3 SV=1	5.17769e+06	123278	plas
549_1	tr|A0A444YM52|A0A444YM52_ARAHY	4.39681	NA	147575	IQFGGTVIGR	1	1	1	0.0076	16589	-	Uncharacterized protein OS=Arachis hypogaea OX=3818 GN=Ahy_B06g081864 PE=3 SV=1	1.3321e+06	18248	plas
18_6	tr|A0A444YMG7|A0A444YMG7_ARAHY	7.2531	NA	66547.2	ELESICNPIIAK;IINEPTAAAIAYGLDKK;MVNHFVQEFK;NALENYAYNMR;QFAAEEISSMVLMK;SVHDVVLVGGSTR;VISGPAEKPMIVVNYK	0;0;0;0;0;1;1	2	4	0.154	28325;35221;25421;27982;32918;26421;26420;34912;34913	-	Uncharacterized protein OS=Arachis hypogaea OX=3818 GN=Ahy_B06g081994 PE=3 SV=1	2.80447e+06	84983.9	chlo
455_1	tr|A0A444YMJ1|A0A444YMJ1_ARAHY	3.27411	NA	112517	THGASHLELEHEK	1	1	1	0.0135	29417	tr|A0A445FHN0|A0A445FHN0_GLYSO;tr|A0A0S3RYH0|A0A0S3RYH0_PHAAN;tr|G7L0K9|G7L0K9_MEDTR;tr|V7CZ62|V7CZ62_PHAVU;tr|A0A0L9THC2|A0A0L9THC2_PHAAN;tr|A0A1S3TQ34|A0A1S3TQ34_VIGRR;tr|A0A2Z6MI37|A0A2Z6MI37_TRISU;tr|A0A445FHS7|A0A445FHS7_GLYSO;tr|G7L0L0|G7L0L0_MEDTR;tr|A0A4D6MBQ9|A0A4D6MBQ9_VIGUN	Eukaryotic translation initiation factor 3 subunit A OS=Arachis hypogaea OX=3818 GN=Ahy_B06g081995 PE=3 SV=1	0	0	cyto
469_1	tr|A0A444YMY7|A0A444YMY7_ARAHY	4.3155	NA	18324.5	IWSQFLNESTEGLR	1	1	1	0.0819	34389	tr|A0A444YMW0|A0A444YMW0_ARAHY	Uncharacterized protein OS=Arachis hypogaea OX=3818 GN=Ahy_B06g082071 PE=4 SV=1	889117	80828.8	cyto
424_1	tr|A0A444YN00|A0A444YN00_ARAHY	4.78313	NA	116559	DLVPGDIVELK;TGLSSEEVENR;VDGTTYNPAGGK	0;1;1	2	2	0.032	22211;22213;22952;21541	tr|A0A445CJB1|A0A445CJB1_ARAHY	Cation_ATPase_N domain-containing protein OS=Arachis hypogaea OX=3818 GN=Ahy_B06g082116 PE=3 SV=1	1.10227e+06	22495.4	plas
43_1	tr|A0A444YN65|A0A444YN65_ARAHY	20.3851	NA	44569	AGHQTSAESWGTGR;FAVVSAIAASAVPSLVLAR;IINSDEVQSVVRPIK;KGPLIVYGTEGAK;QIGAFPDAEK	1;1;1;1;1	5	6	0.1749	27895;27894;36869;34633;24679;14667	-	Ribos_L4_asso_C domain-containing protein OS=Arachis hypogaea OX=3818 GN=Ahy_B06g082230 PE=4 SV=1	2.93836e+06	117534	plas
25_6	tr|A0A444YNE5|A0A444YNE5_ARAHY	10.8631	NA	177366	EISSGAGAIR;ELGEGGSTGNENEWEAR;INFDSPLWFR;LGIQAFQPILVEGR;NNTLIDLLTTSR;QVALDSGASAIAEHEGK;WGSIESPFYEIDK	0;1;1;0;1;0;0	3	3	0.0598	13493;35745;25434;32042;27538;33834;32539	-	Multifunctional fusion protein OS=Arachis hypogaea OX=3818 GN=Ahy_B06g082481 PE=3 SV=1	670279	7616.8	cyto
12_7	tr|A0A444YNN6|A0A444YNN6_ARAHY	6.72557	NA	89401.5	AAHFEESMK;AHVIVIGATNRPNSIDPALR;DFSTAILER;DNPEAMEEDVEDEVAEIK;EIDIGVPDEVGR;ELQETVQYPVEHPEK;GILLYGPPGSGK;IVSQLLTLMDGLK;KGDLFLVR;LDQLIYIPLPDEDSR;LGDVVSVHQCADVK;NAPSIIFIDEIDSIAPK;VLNQLLTEMDGMSAK;YQAFAQTLQQSR;YTQGFSGADITEICQR	0;0;0;1;0;0;0;0;0;0;1;0;0;0;0	2	2	0.2543	16600;38392;16680;38098;25535;35661;35659;20780;29561;30017;13028;35213;31767;35845;34029;29835;35866	tr|A0A445CRD0|A0A445CRD0_ARAHY;tr|A0A445CRD7|A0A445CRD7_ARAHY	Uncharacterized protein OS=Arachis hypogaea OX=3818 GN=Ahy_B06g082434 PE=4 SV=1	0	0	chlo
46_4	tr|A0A444YP26|A0A444YP26_ARAHY	21.5775	NA	47654.5	AAVPSGASTGIYEALELR;AVNNVNTIIAPALIGK;AVNNVNTIIAPALIGKDPTK;DGGSDYLGK;GNPTVEVDLTCSDGTFAR;HIANIAGNK;KLVLPVPAFNVINGGSHAGNK;KYGQDAVNVGDEGGFAPNIQENK;LAMQEFMILPVGASSFK;LVLPVPAFNVINGGSHAGNK;QTEIDNLMVQQLDGTVNEWGWCK;SGETEDTFIADLSVGLATGQIK;VNQIGSVTESIEAVR;VQIVGDDLLVTNPK;YDLNFKEENNNGAAK;YGQDAVNVGDEGGFAPNIQENK;YGQDAVNVGDEGGFAPNIQENKEGLELLK	0;1;1;0;0;0;0;0;0;0;1;0;0;1;1;0;0	5	12	0.5203	36289;36288;36290;32915;39516;39515;39535;8878;8880;8879;38243;9730;40365;40350;40364;42823;42824;37539;37707;37709;37538;37706;38985;38973;38984;38972;38983;38981;38982;38987;44578;41344;32785;32786;32816;30287;30288;35123;35104;35121;35122;35105;41922;41921;46171	tr|A0A445CQ67|A0A445CQ67_ARAHY	Uncharacterized protein OS=Arachis hypogaea OX=3818 GN=Ahy_B06g082926 PE=3 SV=1	9.9347e+07	3.20474e+06	cyto
354_1	tr|A0A444YQ98|A0A444YQ98_ARAHY	8.77274	NA	73741.7	AALAEAGFLIGLER;LQLTTTTK;TVLTSSSLTDENSFSQPK	1;1;1	3	3	0.0594	29559;11538;36864	tr|A0A444YQH0|A0A444YQH0_ARAHY;tr|A0A445CRN7|A0A445CRN7_ARAHY;tr|A0A445CRW6|A0A445CRW6_ARAHY	Alpha-L-AF_C domain-containing protein OS=Arachis hypogaea OX=3818 GN=Ahy_B06g083711 PE=4 SV=1	1.62282e+06	64912.7	chlo
299_1	tr|A0A444YQR1|A0A444YQR1_ARAHY	27.9733	NA	98849.7	DGTLNDVAGLYSGLDR;EFGTGVLK;FEILQALVR;ISPGHDHNDYFLAR;KFEILQALVR;LGLPILNVMNK;LHLLIDSATASYDK;TLGNVIDPLDTIR	1;1;1;1;1;1;1;1	8	8	0.0994	33833;9626;18128;33513;22850;23227;32139;29427	tr|A0A444YQX1|A0A444YQX1_ARAHY;tr|A0A444YQX0|A0A444YQX0_ARAHY;tr|A0A445CSE3|A0A445CSE3_ARAHY;tr|A0A444YQZ8|A0A444YQZ8_ARAHY;tr|A0A445CSA4|A0A445CSA4_ARAHY;tr|A0A444YR12|A0A444YR12_ARAHY;tr|A0A445CS57|A0A445CS57_ARAHY	Uncharacterized protein OS=Arachis hypogaea OX=3818 GN=Ahy_B06g083982 PE=3 SV=1	8.9385e+06	175265	chlo
240_1	tr|A0A444YQY5|A0A444YQY5_ARAHY	30.6841	NA	103722	AKDHEVLTCR;HILVETGHIGR;IDNLIDVEEYK;SIIEESGVEAIDTEDDGTVK;SIVPYGAFVEIAPGR;SLEPILPPEDDFPYTIR;VAGNEDGITAFQMDIK;VGGITLPIMR	1;1;1;1;1;1;1;1	8	9	0.1152	23244;23347;23351;27229;38338;32608;37437;34516;16880	-	S1 motif domain-containing protein OS=Arachis hypogaea OX=3818 GN=Ahy_B06g083974 PE=3 SV=1	5.80724e+06	109571	chlo
116_3	tr|A0A444YR86|A0A444YR86_ARAHY	12.9465	NA	88588.8	AGINVIQIDEAALR;FALESFWDGK;GMLTGPVTILNWSFVR;ISEEEYVTSIK;LNLPILPTTTIGSFPQTPELR;SETTYQIALAIKDEVEDLEK;YGAGIGPGVYDIHSPR	0;0;0;1;1;1;0	3	3	0.1348	29316;29315;19814;36321;23498;41806;41706;33972	tr|A0A445CSG3|A0A445CSG3_ARAHY;tr|A0A444YR78|A0A444YR78_ARAHY;tr|A0A444YQY9|A0A444YQY9_ARAHY	Uncharacterized protein OS=Arachis hypogaea OX=3818 GN=Ahy_B06g084100 PE=3 SV=1	4.52723e+06	98418	chlo
244_1	tr|A0A444YR98|A0A444YR98_ARAHY	7.67283	NA	64801.7	AGILLHPTSFR;GPYGIGDLGQEAFR	1;1	2	2	0.0435	18826;26644	tr|A0A444YR09|A0A444YR09_ARAHY;tr|A0A444X509|A0A444X509_ARAHY	4-alpha-glucanotransferase OS=Arachis hypogaea OX=3818 GN=Ahy_B06g084118 PE=3 SV=1	564937	19480.6	chlo
270_2	tr|A0A444YRQ3|A0A444YRQ3_ARAHY	2.60984	NA	87283.6	DIWWQDVIPK;VDDVINVSGHR;VLGSVGEPINPSAWR	1;0;0	1	1	0.0461	25568;22638;32697	tr|A0A444YRQ1|A0A444YRQ1_ARAHY;tr|A0A444YRQ4|A0A444YRQ4_ARAHY;tr|A0A444YRP8|A0A444YRP8_ARAHY;tr|A0A445CT36|A0A445CT36_ARAHY;tr|A0A445CT72|A0A445CT72_ARAHY;tr|A0A445CT93|A0A445CT93_ARAHY;tr|A0A445CSZ3|A0A445CSZ3_ARAHY;tr|A0A445CT61|A0A445CT61_ARAHY;tr|A0A445CT64|A0A445CT64_ARAHY	Uncharacterized protein OS=Arachis hypogaea OX=3818 GN=Ahy_B06g084373 PE=3 SV=1	14415.7	351.602	chlo
322_1	tr|A0A444YS81|A0A444YS81_ARAHY	8.631	NA	46299.6	SNTFMEGVSHK;VGTLDSLLSLSDDLAK;YWVVSLPVHNSASTLWNQLQDQISK	1;0;1	2	3	0.1278	21873;33749;45379;45384	tr|A0A444YS87|A0A444YS87_ARAHY;tr|A0A445CTJ8|A0A445CTJ8_ARAHY	V-type proton ATPase subunit C OS=Arachis hypogaea OX=3818 GN=Ahy_B06g084560 PE=3 SV=1	3.79554e+06	135555	chlo
36_12	tr|A0A444YUK8|A0A444YUK8_ARAHY	8.79363	NA	104653	AAHLVDSTNQVGHFQK;ADGFAGVFPEHK;ADGFAGVFPEHKYEIVK;ADIGIAVADATDAAR;ALNLGVNVK;DASISALPVDELIEK;DGHWSEQDAAILVPGDIISIK;ELSEIAEQAK;EVHFLPFNPVDK;EVHFLPFNPVDKR;EYVILLAAR;GGISLEEIKNEQVDLER;GHVESVVK;HICGMTGDGVNDAPALK;IPIEEVFEQLK;KADIGIAVADATDAAR;KGEIEAVVIATGVHTFFGK;KHICGMTGDGVNDAPALK;LLEGDPLSVDQSALTGESLPVTK;LSQQGAITK;TENQDAIDAAIVGMLADPK;TGTLTLNK;VHAVIDK	0;0;0;0;0;0;1;0;0;0;0;1;0;0;0;0;0;0;0;0;0;0;0	2	3	0.2787	34798;34797;24784;24783;24787;36530;29519;12280;32937;39460;39461;19208;29864;29862;29861;32912;32911;16561;36764;9747;35030;35031;27039;32353;32352;37443;37441;37440;36464;36462;36299;39934;39933;12953;37314;37161;37313;9544;7225	tr|A0A445CVU3|A0A445CVU3_ARAHY	Plasma membrane ATPase OS=Arachis hypogaea OX=3818 GN=Ahy_B06g085453 PE=3 SV=1	0	0	plas
200_1	tr|A0A444YVA6|A0A444YVA6_ARAHY	10.2109	NA	73256.4	HEYDGNWGENTR;IVGFEVKPFSVK;VNMILDNLPLVVPIK	1;1;1	3	3	0.0613	29088;25161;34609	tr|A0A445CWN8|A0A445CWN8_ARAHY	Transmembrane 9 superfamily member OS=Arachis hypogaea OX=3818 GN=Ahy_B06g085697 PE=3 SV=1	2.573e+06	111869	plas
50_2	tr|A0A444YVR3|A0A444YVR3_ARAHY	5.58813	NA	113064	EYAAFPAPWLR;LGVEVQDLPFFDTVK;VHGLAGVFALGLK	1;1;0	2	3	0.0375	24301;24304;34820;22963	-	Glycine cleavage system P protein OS=Arachis hypogaea OX=3818 GN=Ahy_B06g085827 PE=3 SV=1	866134	17676.2	mito
599_1	tr|A0A444YWN3|A0A444YWN3_ARAHY	5.36683	NA	99503.7	LLLGDLEAR;QVGVLSYIPR	1;1	2	2	0.0215	14963;19112	-	Sec3-PIP2_bind domain-containing protein OS=Arachis hypogaea OX=3818 GN=Ahy_B06g086057 PE=4 SV=1	140588	2703.61	cyto
331_1	tr|A0A444YXG9|A0A444YXG9_ARAHY	12.9465	NA	48749.9	STVNENPPSDGSK;VKEGLSVVLEEFHQLAGK;VYDIDFGWGKPENVR	1;1;1	3	4	0.105	24634;38757;36139;36138	-	Uncharacterized protein OS=Arachis hypogaea OX=3818 GN=Ahy_B05g073940 PE=4 SV=1	3.64748e+06	202638	cyto
46_2	tr|A0A444YY24|A0A444YY24_ARAHY	4.3155	NA	47893.7	DGGSDYLGK;IPLYTHIANLAGNK;LAMQEFMILPVGASSFK;VNQIGSVTESIEAVR	0;1;0;0	1	1	0.1236	8878;8880;8879;30815;37539;37707;37709;37538;37706;32785;32786;32816	tr|A0A445D4P9|A0A445D4P9_ARAHY	Uncharacterized protein OS=Arachis hypogaea OX=3818 GN=Ahy_B05g074162 PE=3 SV=1	2.26006e+06	75335.3	cyto
144_2	tr|A0A444YYZ4|A0A444YYZ4_ARAHY	4.39681	NA	101937	GALETLVSALTPINHGK;IVVFEGAFEK	1;0	1	1	0.0293	34466;20004	tr|A0A444YYY1|A0A444YYY1_ARAHY;tr|A0A444YYY5|A0A444YYY5_ARAHY;tr|A0A1J7IMN7|A0A1J7IMN7_LUPAN	Uncharacterized protein OS=Arachis hypogaea OX=3818 GN=Ahy_B05g074471 PE=4 SV=1	0	0	nucl
307_1	tr|A0A444YZB8|A0A444YZB8_ARAHY	8.631	NA	52019.7	LHHPTVILISSDGFR;WWLGHPLWETVVSNGLK	1;1	2	4	0.0675	34563;34562;39195;39207	tr|A0A445D3G2|A0A445D3G2_ARAHY	Uncharacterized protein OS=Arachis hypogaea OX=3818 GN=Ahy_B05g074599 PE=4 SV=1	2.28211e+06	126784	chlo
562_1	tr|A0A444YZK1|A0A444YZK1_ARAHY	4.3155	NA	53432.6	TVIAVDGGLFEHYAK	1	1	2	0.0302	33194;33197	-	Phosphotransferase OS=Arachis hypogaea OX=3818 GN=Ahy_B05g074721 PE=3 SV=1	75554.8	2798.33	chlo
152_1	tr|A0A444YZL3|A0A444YZL3_ARAHY	15.1792	NA	58792	ALDDTIITGVPTTIDYHK;HIEFQVLADK;ITAYLPSGGPFVR;LILDIEDFK	1;1;1;1	4	5	0.0926	38623;38621;19826;25980;15865	tr|A0A445D367|A0A445D367_ARAHY;tr|A0A445D3A6|A0A445D3A6_ARAHY;tr|A0A1S2YEA7|A0A1S2YEA7_CICAR;tr|G7LIV6|G7LIV6_MEDTR	Biotin carboxylase OS=Arachis hypogaea OX=3818 GN=Ahy_B05g074582 PE=4 SV=1	2.03873e+06	53650.9	chlo
411_3	tr|A0A444YZQ9|A0A444YZQ9_ARAHY	7.35544	NA	130488	ALAETGGDLEK;DIAAFLDER;EDLASKPENIR;EDLLSRPEQIR;EDVQEQISATENGTVPENK;LTEDVPAAAK;SQDFAAEVAAQTAAK	0;0;0;1;0;1;0	2	3	0.0716	18701;16610;24696;27358;38189;38183;15457;15456;31377	-	Elongation factor Ts, mitochondrial OS=Arachis hypogaea OX=3818 GN=EFTS PE=3 SV=1	4.76648e+06	74476.2	chlo
1_2	tr|A0A444YZV2|A0A444YZV2_ARAHY	10.5269	NA	78577.5	ADGALLLLK;GLIHVFFAQR;QTIFSDLEK;WSELYGNFYKPSR	1;1;0;1	3	4	0.0566	11827;21850;21849;17784;33579	tr|A0A445D2J9|A0A445D2J9_ARAHY	Uncharacterized protein OS=Arachis hypogaea OX=3818 GN=Ahy_B05g074819 PE=3 SV=1	406607	10165.2	cyto
184_2	tr|A0A444Z0X0|A0A444Z0X0_ARAHY	4.3155	NA	58913.8	AYSYWLYNVPWGLYK;FGIVYVDFK;NWMTFNEPR;VPGYQQDWNVAFVYAK;VVAALGYDNGFFAPGR	0;0;0;1;0	1	1	0.1255	38051;15161;15160;20221;37536;33878	-	Uncharacterized protein OS=Arachis hypogaea OX=3818 GN=Ahy_B05g075276 PE=3 SV=1	990330	33011	E.R.
334_1	tr|A0A444Z1B0|A0A444Z1B0_ARAHY	4.39681	NA	70094.8	VSDFGLAQLVSPSSTPNR	1	1	1	0.028	36208	-	Protein kinase domain-containing protein OS=Arachis hypogaea OX=3818 GN=Ahy_B05g075458 PE=4 SV=1	136148	3403.7	plas
443_1	tr|A0A444Z2C3|A0A444Z2C3_ARAHY	4.3155	NA	43902.7	IQPHEPPFTEDLPR	1	1	2	0.0361	34269;34270	tr|A0A4D6NS57|A0A4D6NS57_VIGUN	Uncharacterized protein OS=Arachis hypogaea OX=3818 GN=Ahy_B05g075966 PE=4 SV=1	6.50582e+06	325291	cysk
229_2	tr|A0A444Z2N9|A0A444Z2N9_ARAHY	6.28815	NA	54435	IMQAAALQVKPVSLELGGK;ISFTGSSATGSK;YISDEQWGWYK	1;0;1	2	2	0.0835	34890;16466;26499	tr|A0A445D0F7|A0A445D0F7_ARAHY	Aldedh domain-containing protein OS=Arachis hypogaea OX=3818 GN=Ahy_B05g076147 PE=3 SV=1	692672	28861.3	chlo
120_2	tr|A0A444Z2W0|A0A444Z2W0_ARAHY	15.3457	NA	63437.3	ATGAFILTASHNPGGPHEDFGIK;EDFGGGHPDPNLTYAK;FSFCYDALHGVAGAYAK;LSGTGSEGATIR;LSHEALAPLVDVALK;LVTVEDIVR;SIFDFESIR;SIFDFESIRK;VWVGQNGLLSTPAVSCVIR;YDYENVDAGAAK	1;0;1;0;1;0;0;0;1;0	4	7	0.2285	39061;31160;33671;33665;33667;16696;28686;13190;15463;19764;36426;36414;22066	-	Uncharacterized protein OS=Arachis hypogaea OX=3818 GN=Ahy_A05g022320 PE=3 SV=1	2.72741e+06	80217.9	cyto
57_1	tr|A0A444Z325|A0A444Z325_ARAHY	9.81617	NA	86399.2	GLDPVANVFK;SLPPLNAVGLTCFR;VIEDVDKDR;VQHELLVTHANQLLEK	1;1;0;1	3	3	0.0664	17006;32108;18108;36173	tr|A0A445D0L5|A0A445D0L5_ARAHY	CULLIN_2 domain-containing protein OS=Arachis hypogaea OX=3818 GN=Ahy_B05g076149 PE=3 SV=1	4.12517e+06	98218.2	cyto
56_8	tr|A0A444Z364|A0A444Z364_ARAHY	10.8631	NA	101980	AQIPLDVIWNDDDHMDGHKDFTLNPVNYPRPK;DHANYYSPR;FHELVPVDGLWIDMNEASNFCSGK;QELYQWESVAQSAR;RPFILSR;STYVGSGK;TTPFTLVVAFPAGATQGEAK;WIEVGAFYPFSR;YAAHWTGDNQGTWENLR	1;0;0;1;0;0;1;0;0	3	6	0.1556	42339;19421;19422;41543;34157;33981;34156;10905;7754;37458;37459;30560;37574;37575	-	Uncharacterized protein OS=Arachis hypogaea OX=3818 GN=Ahy_B05g076405 PE=3 SV=1	5.03662e+06	125916	chlo
463_1	tr|A0A444Z5H8|A0A444Z5H8_ARAHY	4.3155	NA	37969.2	ESVNYAAIER	1	1	1	0.0299	17804	tr|A0A445D5F8|A0A445D5F8_ARAHY;tr|A0A445D5M9|A0A445D5M9_ARAHY;tr|A0A445D5G8|A0A445D5G8_ARAHY	Uncharacterized protein OS=Arachis hypogaea OX=3818 GN=Ahy_B05g077487 PE=3 SV=1	455793	26811.4	nucl
32_3	tr|A0A444Z767|A0A444Z767_ARAHY	21.5775	NA	53343.1	DGYPSDPELIYLTDGASK;EVAEFIQR;HYLSMTGGGLGAYSDSR;IIFTNVGNPHALGQKPLSFPR;IMTDGFNSCR;KEVAEFIQR;KIIFTNVGNPHALGQKPLSFPR;LLEATGISTVPGSGFGQK;NVVCNFTEGAMYSFPQIR;PPKPLDYESINENVK;RDGYPSDPELIYLTDGASK;TTILPAEEDMPAIMDSFK;VASISLSPNVPAQIFMGLMVNPPKPGDISYDQFVR;VLMDIGPPLSK	0;0;1;1;0;0;1;0;0;0;0;1;1;0	5	8	0.3992	38263;38264;11549;35987;41785;41783;41784;20487;16465;42738;42739;35686;40355;40506;35393;40025;39432;46800;18495;18498;18497	-	Aminotran_1_2 domain-containing protein OS=Arachis hypogaea OX=3818 GN=Ahy_A05g025185 PE=4 SV=1	3.48301e+07	1.3932e+06	cyto
125_1	tr|A0A444Z7I1|A0A444Z7I1_ARAHY	6.40294	NA	76843.1	FGPSDVYISYLPLAHIYER;GPIIFQGYYKDEAQTR	1;1	2	2	0.0501	38298;33792	tr|A0A445D7A6|A0A445D7A6_ARAHY;tr|A0A0Y0AMC0|A0A0Y0AMC0_ARAHY	Uncharacterized protein OS=Arachis hypogaea OX=3818 GN=Ahy_B05g078614 PE=4 SV=1	148346	4363.13	cyto
113_1	tr|A0A444Z7K8|A0A444Z7K8_ARAHY	3.83642	NA	62009.9	ALAGSTIGGEDLLQNMMR	1	1	1	0.0315	34155	tr|A0A0L9TAQ9|A0A0L9TAQ9_PHAAN;tr|A0A0S3T6T0|A0A0S3T6T0_PHAAN;tr|A0A396HLF3|A0A396HLF3_MEDTR;tr|G7K2D5|G7K2D5_MEDTR;tr|A0A1S2YX55|A0A1S2YX55_CICAR;tr|A0A4D6LVA8|A0A4D6LVA8_VIGUN;tr|A0A445D7D0|A0A445D7D0_ARAHY;tr|A0A0L9T8A6|A0A0L9T8A6_PHAAN;tr|A0A0S3T7C1|A0A0S3T7C1_PHAAN;tr|A0A1S3VP41|A0A1S3VP41_VIGRR	Uncharacterized protein OS=Arachis hypogaea OX=3818 GN=Ahy_B05g078622 PE=3 SV=1	0	0	cyto
268_1	tr|A0A444Z7S9|A0A444Z7S9_ARAHY	2.20244	NA	43794.1	VNSIDLIR	1	1	1	0.0204	9490	tr|A0A445D6X5|A0A445D6X5_ARAHY	Uncharacterized protein OS=Arachis hypogaea OX=3818 GN=Ahy_B05g078716 PE=4 SV=1	1.42008e+06	56803.3	cyto
169_1	tr|A0A444Z9L6|A0A444Z9L6_ARAHY	2.45174	NA	54541.4	SALNALLFR	1	1	1	0.0185	12041	tr|A0A445HY75|A0A445HY75_GLYSO;tr|A0A1S2YYR7|A0A1S2YYR7_CICAR;tr|A0A392P5N4|A0A392P5N4_9FABA;tr|A0A445A7B0|A0A445A7B0_ARAHY;tr|A0A1J7H7B0|A0A1J7H7B0_LUPAN;tr|A0A151TLT2|A0A151TLT2_CAJCA;tr|A0A1S2YJ88|A0A1S2YJ88_CICAR;tr|A0A0S3T5A4|A0A0S3T5A4_PHAAN;tr|A0A2Z6NJJ6|A0A2Z6NJJ6_TRISU;tr|A0A4P1QTN8|A0A4P1QTN8_LUPAN;tr|A0A151TI88|A0A151TI88_CAJCA;tr|A0A4P1R1V2|A0A4P1R1V2_LUPAN;tr|A0A392M904|A0A392M904_9F…	AAA domain-containing protein OS=Arachis hypogaea OX=3818 GN=Ahy_B05g079341 PE=3 SV=1	0	0	cyto
147_1	tr|A0A444Z9S5|A0A444Z9S5_ARAHY	26.362	NA	75156.2	DGAAVVQYLVWLDKK;GYLSFEHITWAPYQTK;IGEDPAVDVWMADNLPK;INAVIVHPLEFAGR;LNSQTVILQQSPLALAK;NLVDEVWTK;TVHFGKPSAHEK	1;1;1;1;1;1;1	7	9	0.1473	34276;34275;36865;36867;36323;31953;35654;18708;26784	tr|A0A444Z9S8|A0A444Z9S8_ARAHY	Uncharacterized protein OS=Arachis hypogaea OX=3818 GN=Ahy_B05g079414 PE=3 SV=1	4.77602e+06	122462	cyto
90_4	tr|A0A444ZAW8|A0A444ZAW8_ARAHY	7.43861	NA	47930.4	DSFVELLSK;GPLFWIDTADK;LTPFYNVK	1;1;0	2	2	0.0642	13138;22300;11211	-	M20_dimer domain-containing protein OS=Arachis hypogaea OX=3818 GN=Ahy_B05g079769 PE=4 SV=1	3.5188e+06	159945	cyto
157_1	tr|A0A444ZBF2|A0A444ZBF2_ARAHY	8.79363	NA	92121.3	LQNWLVYYR;TGFLGLWGK	1;1	2	2	0.0224	24120;14189	tr|A0A445DKV2|A0A445DKV2_ARAHY;tr|A0A444ZBE1|A0A444ZBE1_ARAHY;tr|A0A444ZBG4|A0A444ZBG4_ARAHY	Uncharacterized protein OS=Arachis hypogaea OX=3818 GN=Ahy_B04g069016 PE=4 SV=1	38309.4	957.734	plas
274_2	tr|A0A444ZBQ0|A0A444ZBQ0_ARAHY	12.9465	NA	54991.3	GGPQMIQLSLDGK;GSPVVAVGEDGQTWQTDVPEVQGK;HNTMISTSWGAPAAFTK;VNPNFFVDFGAEPDGPSLAHEMR	0;1;1;1	3	3	0.1546	25478;43010;36799;43351	-	Uncharacterized protein OS=Arachis hypogaea OX=3818 GN=Ahy_B04g069106 PE=4 SV=1	1.24674e+06	44526.3	cyto
86_4	tr|A0A444ZC42|A0A444ZC42_ARAHY	18.077	NA	90041.2	AKMELSSLTQTNISLPFITATADGPK;AVVTVPAYFNDSQR;DAISGGSTQAIK;DEGIDLLKDK;DIDEVILVGGSTR;ELGDKVPGPVK;FEELCSDLLDR;GTDGDVIDADFTDSK;IINEPTAASLAYGFEK;IPAVQELVK;KQDITITGASTLPNDEVDR;LDGIPPAPR;LKTPVENSLR;MELSSLTQTNISLPFITATADGPK;MSEVDEESK;NQADSVVYQTEK;NTTLPTSK;QAVVNPENTFFSVK;QDITITGASTLPNDEVDR;QFAAEEISAQVLR;VVGIDLGTTNSAVAAMEGGKPTIITNAEGQR	0;0;1;0;0;0;0;1;1;0;1;0;0;0;0;0;0;0;1;0;0	5	10	0.3112	41435;32476;32477;32475;32488;20358;20289;27931;27930;20007;28581;32310;32311;32312;32309;34506;14855;38047;38046;12588;20713;20714;40697;40696;16733;28167;28196;28168;10006;32659;32694;36751;36902;30342;30343;30339;30364;29960;42075;42070;42076;42077	tr|A0A445DKJ7|A0A445DKJ7_ARAHY;tr|A0A445DK46|A0A445DK46_ARAHY;tr|A0A444ZC69|A0A444ZC69_ARAHY	Uncharacterized protein OS=Arachis hypogaea OX=3818 GN=Ahy_B04g069270 PE=3 SV=1	4.80349e+07	1.14369e+06	chlo
583_1	tr|A0A444ZCB5|A0A444ZCB5_ARAHY	2.63994	NA	53272.1	FAGFVSAPNGR	1	1	1	0.0232	16615	-	Uncharacterized protein OS=Arachis hypogaea OX=3818 GN=Ahy_B04g069257 PE=4 SV=1	715647	32529.4	plas
55_2	tr|A0A444ZCN6|A0A444ZCN6_ARAHY	13.1855	NA	122689	ATTVSPTYSR;AVQDLSHNVDIILPK;GGQVVLLGSAPDHR;QADLPLVGIITR;TGGLYDTVFDVDHDK	0;1;1;1;1	4	4	0.0609	17870;33789;28854;25465;34028	-	Uncharacterized protein OS=Arachis hypogaea OX=3818 GN=Ahy_B04g069451 PE=3 SV=1	1.82824e+06	33856.4	chlo
251_1	tr|A0A444ZCX7|A0A444ZCX7_ARAHY	16.2206	NA	56230	ASSVVISGTDIVRPR;FLEDGDEVTFTGYCK;GDGYTIGFGK;GPQNPVLENWYHLPVAYHGR	1;1;1;1	4	7	0.1188	31685;31688;35922;12314;42122;42121;42119	tr|A0A444ZCW8|A0A444ZCW8_ARAHY	Uncharacterized protein OS=Arachis hypogaea OX=3818 GN=Ahy_B04g069550 PE=4 SV=1	1.10397e+07	479989	chlo
149_1	tr|A0A444ZDQ2|A0A444ZDQ2_ARAHY	4.39681	NA	75209.4	NSFIGSVLSGGGSEPLPK	1	1	1	0.026	34734	tr|G7IJV7|G7IJV7_MEDTR;tr|A0A445DIN3|A0A445DIN3_ARAHY	Uncharacterized protein OS=Arachis hypogaea OX=3818 GN=Ahy_B04g069840 PE=4 SV=1	406718	11620.5	plas
39_1	tr|A0A444ZDW2|A0A444ZDW2_ARAHY	8.631	NA	61908.8	IFGPGNQYVTAAK;LSQLTNDEVLGLK	1;1	2	2	0.046	25659;27509	tr|A0A444ZDU1|A0A444ZDU1_ARAHY;tr|A0A444WPM8|A0A444WPM8_ARAHY;tr|A0A444ZDV3|A0A444ZDV3_ARAHY	Uncharacterized protein OS=Arachis hypogaea OX=3818 GN=Ahy_B04g069882 PE=3 SV=1	2.76094e+06	102257	chlo
354_2	tr|A0A444ZDX5|A0A444ZDX5_ARAHY	8.631	NA	44324.9	AFEDPDIIHVDDVVDPVR;APQAAGTIHTDFEK;AVDGIFHVLR;FEWLCQLYKPK;GAHQGQGLGNSFLSHIR;TYVVQDGDIIFFK	1;1;0;0;0;0	2	3	0.2107	39540;29374;29372;16755;30302;35899;31355	-	Obg-like ATPase 1 OS=Arachis hypogaea OX=3818 GN=Ahy_B04g069871 PE=3 SV=1	1.67251e+06	64327.4	cysk
460_1	tr|A0A444ZF61|A0A444ZF61_ARAHY	3.12311	NA	20203.3	AAGVGAVQAVSR	1	1	1	0.0622	15066	tr|A0A444ZF34|A0A444ZF34_ARAHY;tr|A0A444ZFD2|A0A444ZFD2_ARAHY;tr|A0A444WPP7|A0A444WPP7_ARAHY	Uncharacterized protein OS=Arachis hypogaea OX=3818 GN=Ahy_B04g070151 PE=4 SV=1	2.00847e+06	182588	nucl
455_1	tr|A0A444ZG48|A0A444ZG48_ARAHY	2.3224	NA	146683	LQDVPTLPLEFR	1	1	1	0.0092	29464	tr|A0A444ZG95|A0A444ZG95_ARAHY;tr|A0A444ZG49|A0A444ZG49_ARAHY;tr|A0A444ZG45|A0A444ZG45_ARAHY;tr|A0A444ZGA0|A0A444ZGA0_ARAHY;tr|A0A444ZGG9|A0A444ZGG9_ARAHY;tr|A0A444ZG61|A0A444ZG61_ARAHY;tr|A0A444ZG55|A0A444ZG55_ARAHY;tr|A0A444ZG52|A0A444ZG52_ARAHY;tr|A0A444ZGF9|A0A444ZGF9_ARAHY;tr|A0A445DIM0|A0A445DIM0_ARAHY;tr|A0A444ZG81|A0A444ZG81_ARAHY;tr|A0A444ZG33|A0A444ZG33_ARAHY	Uncharacterized protein OS=Arachis hypogaea OX=3818 GN=Ahy_B04g070294 PE=4 SV=1	806302	11198.6	chlo
57_2	tr|A0A444ZGD7|A0A444ZGD7_ARAHY	26.4032	NA	86652.3	DIIGLQEQVFVR;DLFAEFYR;GLDPVSSIFK;MEGMVTDLTLAK;SLPPLNEVGLTCFR;TISSTDYFEFNAK;VAHYLHSSSEPK;VIEDVDKDR	1;1;1;1;1;1;1;0	7	7	0.121	29162;17030;17123;26878;32975;31682;27323;18108	tr|A0A445DIE9|A0A445DIE9_ARAHY	CULLIN_2 domain-containing protein OS=Arachis hypogaea OX=3818 GN=Ahy_B04g070339 PE=3 SV=1	2.00798e+06	44621.8	cyto
65_1	tr|A0A444ZGF5|A0A444ZGF5_ARAHY	17.262	NA	50281.7	AGAPVDQTIAALSDHMEPGDTIIDGGNEWYENTER;IGLAGLAVMGQNLALNIAEK;LPANLVQAQR;NGPSLMPGGSLQAYNNIQDILSK;QEGSLPLTGQYNPR;VKDEEGGDGFLVDK	1;0;0;1;1;1	4	6	0.2511	46771;39080;39081;16038;42744;42727;42726;31750;30134	tr|A0A445DIG0|A0A445DIG0_ARAHY	6-phosphogluconate dehydrogenase, decarboxylating OS=Arachis hypogaea OX=3818 GN=Ahy_B04g070356 PE=3 SV=1	9.90055e+06	341398	chlo
560_1	tr|A0A444ZHJ4|A0A444ZHJ4_ARAHY	4.39681	NA	69856.2	VCPYDQASQEEGYSTTR	1	1	1	0.0274	37335	tr|A0A444ZHL6|A0A444ZHL6_ARAHY;tr|A0A445DHF7|A0A445DHF7_ARAHY;tr|A0A444ZHT9|A0A444ZHT9_ARAHY;tr|A0A444ZHJ3|A0A444ZHJ3_ARAHY	Uncharacterized protein OS=Arachis hypogaea OX=3818 GN=Ahy_B04g070545 PE=4 SV=1	0	0	vacu
211_1	tr|A0A444ZHK2|A0A444ZHK2_ARAHY	3.1014	NA	108503	IGGSNVELINR	1	1	1	0.0113	21246	tr|A0A445EZX9|A0A445EZX9_GLYSO;tr|A0A0B2QGX3|A0A0B2QGX3_GLYSO;tr|A0A371E7H8|A0A371E7H8_MUCPR;tr|G7JIR3|G7JIR3_MEDTR;tr|A0A444ZHS1|A0A444ZHS1_ARAHY;tr|A0A392P4L0|A0A392P4L0_9FABA;tr|A0A2K3PQS5|A0A2K3PQS5_TRIPR;tr|A0A445EZW3|A0A445EZW3_GLYSO;tr|A0A444ZHF6|A0A444ZHF6_ARAHY;tr|A0A445EZU4|A0A445EZU4_GLYSO;tr|A0A1S2YIL4|A0A1S2YIL4_CICAR;tr|A0A444ZHD2|A0A444ZHD2_ARAHY;tr|A0A444ZHF3|A0A444ZHF3_ARAHY;tr|A…	Uncharacterized protein OS=Arachis hypogaea OX=3818 GN=Ahy_B04g070511 PE=3 SV=1	468926	8084.93	chlo
37_1	tr|A0A444ZI67|A0A444ZI67_ARAHY	8.96946	NA	96555	ADGFAGVFPEHK;EVHFLPFNPVDKR;LSQQGAITK	1;1;1	3	3	0.0386	20812;29111;10214	tr|A0A0S3R862|A0A0S3R862_PHAAN;tr|A0A1J7HH57|A0A1J7HH57_LUPAN;tr|A0A0B2NQV9|A0A0B2NQV9_GLYSO;tr|A0A394DBG9|A0A394DBG9_LUPAN;tr|A0A445KX33|A0A445KX33_GLYSO;tr|A0A444ZIH5|A0A444ZIH5_ARAHY;tr|A0A0B2QMQ7|A0A0B2QMQ7_GLYSO;tr|A0A444YUK8|A0A444YUK8_ARAHY;tr|Q4VCL9|Q4VCL9_LUPAL;tr|A0A4D6MGI5|A0A4D6MGI5_VIGUN;tr|A0A445KXD7|A0A445KXD7_GLYSO;tr|A0A371FNS9|A0A371FNS9_MUCPR;tr|A0A371EBJ8|A0A371EBJ8_MUCPR;tr|A…	Plasma membrane ATPase OS=Arachis hypogaea OX=3818 GN=Ahy_B04g070663 PE=3 SV=1	3.89114e+06	81065.3	plas
88_2	tr|A0A444ZJY2|A0A444ZJY2_ARAHY	13.0727	NA	52879.4	AHLLFDFHQEVDGLR;FAGQEFGTTTGRPR;LDLLLSDAASR;LDVLSDLDEIK;LEPFIADTVHVMNDAITQK;VVGDLIGVVK;YSCQINGFSSLNLTK	1;0;1;1;1;0;0	4	6	0.1955	36164;36161;36163;30805;18750;22171;40574;11783;35258	-	Adenylosuccinate synthetase, chloroplastic OS=Arachis hypogaea OX=3818 GN=PURA PE=3 SV=1	1.90694e+07	615141	chlo
193_1	tr|A0A444ZLA4|A0A444ZLA4_ARAHY	6.0927	NA	61185.5	LPSHYLVSPPEIDR;LVDLALESGK	1;1	2	2	0.0429	33271;13356	tr|A0A445DE35|A0A445DE35_ARAHY	Uncharacterized protein OS=Arachis hypogaea OX=3818 GN=Ahy_B04g071677 PE=4 SV=1	996314	30191.3	cyto
28_5	tr|A0A444ZLJ1|A0A444ZLJ1_ARAHY	13.1904	NA	43632.9	DAISTLATNGAGK;GLTIFAPSDEAFK;LTNAEIVSLLQYHAAAK;TFQSTADK;TTITVLAIPNSAFSSITQNHPLPVIK;YLPVGSLK	1;0;1;0;1;0	3	7	0.2005	22906;22929;22930;28557;28556;35831;35830;11159;41472;41471;10509;10511	-	Uncharacterized protein OS=Arachis hypogaea OX=3818 GN=Ahy_B04g071759 PE=4 SV=1	1.25121e+06	78200.4	plas
237_1	tr|A0A444ZLT3|A0A444ZLT3_ARAHY	16.7969	NA	49946.9	CHTSAHQAELLR;FDDLSPIVSVK;LGVQLHR;SLTDDEINDLQWK;SYNDTYYVDPQTVLR	1;1;1;1;1	5	7	0.1339	27285;27288;20648;5649;32231;32230;36750	-	Uncharacterized protein OS=Arachis hypogaea OX=3818 GN=Ahy_A04g018428 PE=4 SV=1	4.09001e+07	1.31936e+06	chlo
503_1	tr|A0A444ZMF9|A0A444ZMF9_ARAHY	2.7723	NA	45772.7	GEHLVSLVQEGLMR	1	1	1	0.0346	32434	-	Cyclic nucleotide-binding domain-containing protein OS=Arachis hypogaea OX=3818 GN=Ahy_B04g072009 PE=4 SV=1	5.82031e+06	264559	nucl
546_1	tr|A0A444ZMU5|A0A444ZMU5_ARAHY	3.12311	NA	40801.9	GLQILGLSGLGSGAGFER	1	1	1	0.049	35209	-	AB hydrolase-1 domain-containing protein OS=Arachis hypogaea OX=3818 GN=Ahy_B04g072242 PE=4 SV=1	4.8118e+06	229133	chlo
98_1	tr|A0A444ZQS8|A0A444ZQS8_ARAHY	6.71921	NA	29794	EANNFLWPFK;QIFNGVFLK	1;1	2	2	0.0742	24491;17237	tr|A0A0B2P962|A0A0B2P962_GLYSO;tr|A0A445IXE9|A0A445IXE9_GLYSO;tr|K7MBV6|K7MBV6_SOYBN;tr|A0A445JII5|A0A445JII5_GLYSO;tr|I3SY90|I3SY90_MEDTR;tr|A0A445E710|A0A445E710_ARAHY;tr|A0A072VPV6|A0A072VPV6_MEDTR;tr|A0A072URW1|A0A072URW1_MEDTR;tr|A0A444YYB3|A0A444YYB3_ARAHY;tr|I3T3R3|I3T3R3_MEDTR;tr|A0A371GBV6|A0A371GBV6_MUCPR;tr|V7B8A1|V7B8A1_PHAVU;tr|A0A4D6MHJ6|A0A4D6MHJ6_VIGUN;tr|A0A371E0R3|A0A371E0R3_MUC…	Uncharacterized protein OS=Arachis hypogaea OX=3818 GN=Ahy_B04g073624 PE=4 SV=1	330381	18354.5	cyto
318_1	tr|A0A444ZR23|A0A444ZR23_ARAHY	5.29972	NA	22858	EPDQLQTADGWAK;TAVNPLLR	1;1	2	2	0.0981	30258;10713	tr|A0A445DCS8|A0A445DCS8_ARAHY	PsaL domain-containing protein OS=Arachis hypogaea OX=3818 GN=Ahy_B04g073683 PE=4 SV=1	1.07666e+07	1.34582e+06	chlo
299_1	tr|A0A444ZRI4|A0A444ZRI4_ARAHY	3.83642	NA	22245.6	AYIKEPIKPR	1	1	1	0.0498	18952	-	NAD(P)-bd_dom domain-containing protein OS=Arachis hypogaea OX=3818 GN=Ahy_B03g061681 PE=4 SV=1	0	0	cyto
290_1	tr|A0A444ZRR2|A0A444ZRR2_ARAHY	4.39681	NA	63029.3	SHASFAFNDYYQK	1	1	1	0.0221	32629	tr|A0A445AAY5|A0A445AAY5_ARAHY	X8 domain-containing protein OS=Arachis hypogaea OX=3818 GN=Ahy_B03g061724 PE=3 SV=1	340753	22716.9	plas
143_1	tr|A0A444ZRU7|A0A444ZRU7_ARAHY	20.3851	NA	53260	DSAAVFAWK;GETLQEYWWCTER;LSQSQADYISVPVEGPYKPPHYR;LYQMQANGTLLFPAINVNDSVTK;WCSCNIFSTQDHAAAAIAR	1;1;1;1;1	5	13	0.1794	11639;35609;35610;43707;43705;43706;43314;43318;43308;43307;43313;40765;40766	-	Adenosylhomocysteinase OS=Arachis hypogaea OX=3818 GN=Ahy_B03g061767 PE=3 SV=1	2.15224e+07	860895	cyto
323_2	tr|A0A444ZRW6|A0A444ZRW6_ARAHY	6.54821	NA	52246.4	DFEQIGEFLHR;FAASFDMPGFLMSEMK;GQPENAVYDFEDK;IMGLDLPSGGHLTHGYYTSGGK;INFSVFPSLQGGPHNHQIGALAVALK;ISATSIYFESLPYK;LCDLCNITVNK;LIICGGSAYPR;NAVFGDSSALAPGGVR;QAMSPGFK	0;1;0;0;1;0;0;0;0;0	2	2	0.3122	26300;37112;30291;41559;41557;44208;33158;25137;20120;30466;7686	tr|A0A0A6ZDR9|A0A0A6ZDR9_ARAHY;tr|A0A0A6ZDT3|A0A0A6ZDT3_ARAHY	Serine hydroxymethyltransferase OS=Arachis hypogaea OX=3818 GN=Ahy_B03g061764 PE=3 SV=1	1.01015e+06	42089.6	cyto
224_2	tr|A0A444ZRY2|A0A444ZRY2_ARAHY	11.7834	NA	85746.4	DAAPYFK;DLDKDAAPYFK;IIALVGGPCTEGPGTIVSK;LVVCDQHGSQAR;METEDAFDATR;SQFVQVFNNSPDETAYFR	1;1;1;0;1;0	4	4	0.0911	8162;25026;36140;27796;25617;38692	-	Protein transport protein SEC23 OS=Arachis hypogaea OX=3818 GN=Ahy_B03g061792 PE=3 SV=1	637409	20561.6	cyto
269_1	tr|A0A444ZRY7|A0A444ZRY7_ARAHY	3.83642	NA	54809.1	GFNLQDVSDGFYGR	1	1	1	0.0283	28672	tr|A0A445AAR7|A0A445AAR7_ARAHY	Uncharacterized protein OS=Arachis hypogaea OX=3818 GN=Ahy_B03g061775 PE=4 SV=1	182284	5523.77	nucl
353_2	tr|A0A444ZS71|A0A444ZS71_ARAHY	5.07057	NA	97670.8	IIPSGSWILEK;LDIGNWQLHLK;SEWNEEFGK;VDSESISVGK	0;1;1;0	2	2	0.0479	23712;26771;19512;15664	-	Uncharacterized protein OS=Arachis hypogaea OX=3818 GN=Ahy_B03g061827 PE=4 SV=1	692600	14429.2	plas
215_1	tr|A0A444ZSB8|A0A444ZSB8_ARAHY	13.3793	NA	92994.8	ETVEENTSTTER;GTSEEELEGTLDK;SAISAIFLK;VNALESLR	1;1;1;1	4	4	0.0517	28547;28901;13093;11394	-	CULLIN_2 domain-containing protein OS=Arachis hypogaea OX=3818 GN=Ahy_B03g061904 PE=3 SV=1	1.39915e+06	21525.5	chlo
80_1	tr|A0A444ZSJ2|A0A444ZSJ2_ARAHY	10.7127	NA	68069.8	EVETEFLYSAK;LVSAPYVLDFNK;VGPFHNPSETYR	1;1;1	3	3	0.0589	24093;25661;26649	-	Transmembrane 9 superfamily member OS=Arachis hypogaea OX=3818 GN=Ahy_B03g061963 PE=3 SV=1	1.65097e+06	82548.3	plas
492_1	tr|A0A444ZT57|A0A444ZT57_ARAHY	3.12311	NA	37116.4	GLDAELLDLSWNK	1	1	1	0.0381	29021	tr|A0A290GK88|A0A290GK88_ARAHY;tr|A0A445DM99|A0A445DM99_ARAHY	LRRNT_2 domain-containing protein OS=Arachis hypogaea OX=3818 GN=Ahy_B03g062144 PE=4 SV=1	1.19736e+06	70433.2	extr
183_1	tr|A0A444ZTC6|A0A444ZTC6_ARAHY	4.3155	NA	44516	DEMIDIIGVTK;HGSLGFLPR;LTAFLGYK;TLNTVWAQHLSEEVK	0;0;0;1	1	2	0.1105	21783;11272;8930;35569;35570	tr|A0A151S761|A0A151S761_CAJCA;tr|A0A394DFC0|A0A394DFC0_LUPAN	Uncharacterized protein OS=Arachis hypogaea OX=3818 GN=Ahy_A03g010502 PE=3 SV=1	688867	26494.9	chlo
425_1	tr|A0A444ZTE0|A0A444ZTE0_ARAHY	2.2211	NA	51866.3	SLANPIGSLVDK	1	1	1	0.0251	20353	tr|A0A445DMR7|A0A445DMR7_ARAHY	Amino_oxidase domain-containing protein OS=Arachis hypogaea OX=3818 GN=Ahy_B03g062195 PE=4 SV=1	370790	11587.2	chlo
92_1	tr|A0A444ZTH0|A0A444ZTH0_ARAHY	11.5092	NA	84421.8	GQETPGEDPLLTSK;HYTAYDVDNWK;YTFNAVVSQQDLDDTYNPPFK	1;1;1	3	3	0.0585	26415;24840;39749	-	Fn3_like domain-containing protein OS=Arachis hypogaea OX=3818 GN=Ahy_B03g062198 PE=4 SV=1	3.83245e+06	89126.9	chlo
133_2	tr|A0A444ZUB2|A0A444ZUB2_ARAHY	6.64449	NA	57563.8	DAVTDLSLHYLAK;FLIAGGGAPEIELSR;IAVIQFQISPPK;LGGTVDDTELVR	0;0;1;1	2	2	0.0974	27945;30930;24896;22739	tr|A0A371E8N0|A0A371E8N0_MUCPR	T-complex protein 1 subunit delta OS=Arachis hypogaea OX=3818 GN=Ahy_B03g062418 PE=3 SV=1	1.67519e+06	54038.5	chlo
101_1	tr|A0A444ZUC4|A0A444ZUC4_ARAHY	7.43861	NA	29859.9	TYGFLTPDFWR;VLQFAGIDDVFTSSR	1;1	2	2	0.0952	26617;33894	tr|A0A151T3E3|A0A151T3E3_CAJCA;tr|A0A445DNJ4|A0A445DNJ4_ARAHY	S5 DRBM domain-containing protein OS=Arachis hypogaea OX=3818 GN=Ahy_B03g062458 PE=3 SV=1	0	0	cyto
158_1	tr|A0A444ZUG6|A0A444ZUG6_ARAHY	4.39681	NA	112739	AFATYVQAK;DFPSYLDCQDAVDK;TVAYTNHTVLPEALEK;YHAEFTPSFSPEK	0;1;0;0	1	1	0.0527	14911;33907;35205;32007;32006;32005	-	Alpha-1,4 glucan phosphorylase OS=Arachis hypogaea OX=3818 GN=Ahy_B03g062503 PE=3 SV=1	0	0	chlo
237_1	tr|A0A444ZV38|A0A444ZV38_ARAHY	8.809	NA	74953.2	GHIGLDYFGR;LSIDHVVSAYK;VVLVQIVNPAR	1;1;1	3	3	0.0483	19870;23344;22564	tr|A0A444ZVJ8|A0A444ZVJ8_ARAHY;tr|A0A445DPG4|A0A445DPG4_ARAHY	Glyco_transf_20 domain-containing protein OS=Arachis hypogaea OX=3818 GN=Ahy_B03g062730 PE=4 SV=1	2.76467e+06	69116.7	chlo
125_3	tr|A0A444ZVK9|A0A444ZVK9_ARAHY	4.3155	NA	57377.3	GYELVSGGTENHLVLVNLK;IMALDLPHGGHLSHGYQTDTK;INQAVFPGLQGGPHNHTITGLAVALK;ISAVSIFFETMPYR;NTVPGDVSAMVPGGIR;SSLPDEAVYDK;SSLPDEAVYDKERPGVTWPK;VAEFFDAAVK;VLEAVHIAANK;WGVNVQPLSGSPSNFQVYTALLKPHDR;YSEGYPGAR	0;0;0;0;0;0;0;0;0;1;0	1	2	0.334	39447;39445;41789;43834;34027;34309;32471;32083;20780;41544;15509;18326;45860;45861;11801;11804;11802;11798	tr|A0A445DQ21|A0A445DQ21_ARAHY	Serine hydroxymethyltransferase OS=Arachis hypogaea OX=3818 GN=Ahy_B03g062877 PE=3 SV=1	2.05705e+06	64282.7	mito
203_1	tr|A0A444ZVP7|A0A444ZVP7_ARAHY	4.3155	NA	61349.4	SGIEQGPQIDSEQFEK;SNLKPVTLELGGK;YGLAAGVFTK	1;0;0	1	1	0.0691	36079;25331;25371;12711	tr|A0A445DPG9|A0A445DPG9_ARAHY;tr|A0A444ZV43|A0A444ZV43_ARAHY;tr|A0A444ZV53|A0A444ZV53_ARAHY;tr|A0A445DPK7|A0A445DPK7_ARAHY;tr|A0A445DPI3|A0A445DPI3_ARAHY;tr|A0A445DPG1|A0A445DPG1_ARAHY	Aldedh domain-containing protein OS=Arachis hypogaea OX=3818 GN=Ahy_B03g062736 PE=3 SV=1	540925	16391.7	cyto
[truncated: 970 more rows]

## Sheet: Leaf-T-Rep2
Group_ID	Protein_ID	Protein_Qscore	Protein_FDR	Protein_Mass	PeptideSeqs	PepIsUnique	Unique_Peptide_Num	Unique_Spectra_Num	Coverage	Peptide_Query	Sameset	Description	Abundance	iBAQ	Subcellular_location
[truncated: 1,767 more rows]

[truncated: 10 more sheets: Leaf-T-Rep3, Leaf-PM-Rep1, Leaf-PM-Rep2, Leaf-PM-Rep3, Root-T-Rep1, Root-T-Rep2, Root-T-Rep3, Root-PM-Rep1, Root-PM-Rep2, Root-PM-Rep3]
