# Supplementary material for: Characterization of plasma membrane proteins in stylosanthes leaves and roots using simplified enrichment method with a nonionic detergent
Source: Front Plant Sci. 2022 Dec 15;13:1071225. doi: 10.3389/fpls.2022.1071225 (PMC9798454; doi:10.3389/fpls.2022.1071225)
Supplement: Supplementary file 2 [file Table_2.xlsx]

## Sheet: Leaf_T
Protein_ID	Arabidopsis_ID	Protein_Mass	PeptideSeqs	PepIsUnique	Unique_Peptide_Num	Unique_Spectra_Num	Description	iBAQ_Rep1	iBAQ_Rep2	iBAQ_Rep3	Subcellular_location
sp|P02957|PSBA_SOYBN	ATCG00020	38923.5	ANLGMEVMHER;ESESLWGR;ETTENESANEGYR;LIFQYASFNNSR;VINTWADIINR	1;1;1;1;1	5	9	Photosystem II protein D1 OS=Glycine max OX=3847 GN=psbA PE=3 SV=3 >tr|A0A0K0LVW6|A0A0K0LVW6_9FABA Photosystem II protein D1 OS=Pediomelum digitatum OX=458362 GN=psbA PE=3 SV=1 >tr|A0A0K0LW31|A0A0K0LW31_9FABA Photosystem II protein D1 OS=Pediomelum tenuiflorum OX=247917 GN=psbA PE=3 SV=1 >tr|A0A0K0LWZ1|A0A0K0LWZ1_9FABA Photosystem II protein D1 OS=Pediomelum argophyllum OX=458352 GN=psbA PE=3 SV=…	2.73253e+06	8.09872e+06	0	plas
sp|P05311|PSAB_PEA	ATCG00340	82360.1	DKPVALSIVQAR;FSQGIAQDPTTR;GYWQELIETLAWAHER;QILIEPIFAQWIQSAHGK;TPLANLIR;WKPSVSWFK	1;1;1;1;1;0	5	5	Photosystem I P700 chlorophyll a apoprotein A2 OS=Pisum sativum OX=3888 GN=psaB PE=1 SV=1 >tr|D5MAH6|D5MAH6_PEA Photosystem I P700 chlorophyll a apoprotein A2 OS=Pisum sativum OX=3888 GN=psaB PE=3 SV=1	2.60496e+06	5.35097e+06	0	mito
sp|P45621|GSA_SOYBN	AT3G48730	49614.3	AGSGVATLGLPDSPGVPK;ELMPGGVNSPVR;FEGCYHGHADPFLVK;IIGGGLPVGAYGGR;SVGGQPIVIDSVK	1;1;1;1;1	5	6	Glutamate-1-semialdehyde 2,1-aminomutase, chloroplastic OS=Glycine max OX=3847 GN=GSA1 PE=2 SV=1 >tr|A0A0R0J9J2|A0A0R0J9J2_SOYBN Uncharacterized protein OS=Glycine max OX=3847 GN=GLYMA_06G002900 PE=3 SV=1 >tr|A0A445K2Q9|A0A445K2Q9_GLYSO Glutamate-1-semialdehyde 2,1-aminomutase, chloroplastic isoform A OS=Glycine soja OX=3848 GN=D0Y65_013331 PE=3 SV=1	1.16992e+06	0	0	chlo
sp|P46259|TBA1_PEA	AT4G14960	49621.4	AVCMISNSTSVAEVFSR;IHFMLSSYAPVISAEK;LVSQVISSLTASLR;QLFHPEQLISGK;QLFHPEQLISGKEDAANNFAR	1;1;1;0;0	3	4	Tubulin alpha-1 chain OS=Pisum sativum OX=3888 GN=TUBA1 PE=3 SV=1	0	859008	0	cyto
sp|Q01915|ATPAM_SOYBN	ATMG01190	55296.1	AAELTTLLESR;ATSESETLYCVYVAIGQK;AVDSLVPIGR;DNGMHALIIYDDLSK;EAFPGDVFYLHSR;GIALNLENENVGIVVFGSDTAIK;GIRPAINVGLSVSR;ITNFYTNFQVDEIGR;QPQYAPLPIEK;TAIAIDTILNQK;TGSIVDVPAGK	0;0;0;1;0;0;0;0;1;0;0	2	5	ATP synthase subunit alpha, mitochondrial OS=Glycine max OX=3847 GN=ATPA PE=3 SV=1 >tr|A0A386JNH9|A0A386JNH9_GLYSO ATP synthase subunit alpha OS=Glycine soja OX=3848 GN=atp1 PE=3 SV=1	159482	0	0	chlo
tr|A0A060CS45|A0A060CS45_MEDSA	AT5G09590	72289.6	IINEPTAAALSYGMNSK;TTPSVVAFNQK	1;1	2	2	Heat shock protein 70 OS=Medicago sativa OX=3879 GN=HSP70 PE=2 SV=1	5434.59	0	0	mito
tr|A0A072TKG2|A0A072TKG2_MEDTR	ATCG00280	88301.8	AAEDPEFETFYTK;AFNPTQAEETYSMVTANR;APWLEPLR;APWLEPLRGPNGLDLSR;AYDFVSQEIR;DQETTGFAWWAGNAR;GPNGLDLSR;LGANVGSAQGPTGLGK;SAEYMTHAPLGSLNSVGGVATEINAVNYVSPR;SPTGEVIFGGETMR	0;0;1;1;0;1;1;1;1;1	7	8	Photosystem II D2 protein OS=Medicago truncatula OX=3880 GN=MTR_0002s0420 PE=3 SV=1	1.39479e+06	0	0	plas
tr|A0A072TXD7|A0A072TXD7_MEDTR	AT5G14450	42661	LPVPEEFAK;TELPEAAITYVDVYAAK	1;1	2	4	GDSL-like lipase/acylhydrolase OS=Medicago truncatula OX=3880 GN=25497894 PE=3 SV=1	390931	0	0	cyto
tr|A0A072U201|A0A072U201_MEDTR	AT4G02930	48898.5	HYAHVDCPGHADYVK;TTLTAAITR	1;1	2	2	Elongation factor Tu OS=Medicago truncatula OX=3880 GN=25499089 PE=3 SV=1	0	0	889116	mito
tr|A0A072UDY2|A0A072UDY2_MEDTR	AT1G49630	120647	AIIGTIGDVDSYQLPDAK;ENNTGSFPR;GVYSQPDNILGR;IWFYGDDDPTER;LPLTNEAIVIPTQVNYVGK;QETPDPPEALK;QGCLINITADGK;YEKPLQDLK;YILGITEEER;YPLKEPFVELLK	0;0;0;1;0;0;0;0;1;0	2	3	Presequence protease OS=Medicago truncatula OX=3880 GN=25494464 PE=4 SV=1	96296.4	0	0	chlo
tr|A0A072UM13|A0A072UM13_MEDTR	AT3G12580	71013	ELEGICNPIIAR;IINEPTAAAIAYGLDKK;MVNHFVQEFK;NALENYAYNMR;NQVAMNPTNTVFDAK;TTPSYVAFTDTER	1;0;0;0;1;0	2	2	Heat shock cognate 70 kDa protein OS=Medicago truncatula OX=3880 GN=25492496 PE=3 SV=1	33289.2	0	0	cyto
tr|A0A072URQ8|A0A072URQ8_MEDTR	AT5G39040	68360.2	TQAAAAVASSIAEESFGAIR;TTIANLIER	1;1	2	2	ABC transporter B family protein OS=Medicago truncatula OX=3880 GN=25493901 PE=4 SV=1	31498.3	0	0	plas
tr|A0A072USM8|A0A072USM8_MEDTR	AT1G29880	72185.5	DLYYYNGNK;EFTLAEIEHFVDPEDK;EYGITAPETK;GIVNNETLGYFIGR;IDITGTSIGK;IKEYGITAPETK;LFYIPSFK;LPFAAAQIGQAFR;VFTPSVIEPSFGIGR	1;1;1;0;1;1;0;0;0	5	6	Glycyl-tRNA synthetase/glycine-tRNA ligase OS=Medicago truncatula OX=3880 GN=25488481 PE=4 SV=1	235983	0	0	nucl
tr|A0A072V1L9|A0A072V1L9_MEDTR	AT4G33090	74352.8	FVSSVVSPFASLEK;SGYESLLK;TYGSGFLITR	1;1;0	2	2	Puromycin-sensitive aminopeptidase-like protein OS=Medicago truncatula OX=3880 GN=11423248 PE=4 SV=1	24790.1	0	0	chlo
tr|A0A072VAZ4|A0A072VAZ4_MEDTR	AT3G57290	50984.9	LNLNYEEAER;YLATAFIVNK	1;1	2	2	Eukaryotic translation initiation factor 3 subunit E OS=Medicago truncatula OX=3880 GN=25487375 PE=3 SV=1	0	0	71410.7	cyto
tr|A0A072VR00|A0A072VR00_MEDTR	AT4G34200	62882.3	APDDLDTR;ISLCDALIVR;LAVQLVAGGSGVK	1;1;1	3	3	D-3-phosphoglycerate dehydrogenase OS=Medicago truncatula OX=3880 GN=25485421 PE=3 SV=1	163881	0	0	chlo
tr|A0A072W1R5|A0A072W1R5_MEDTR	AT1G68560	103247	DFTLNPVNYPRPK;DHANYYSPR;GNLFLDDDELPEMK;TVSWWGDEIRR;YAAHWTGDNQGTWENLR	0;0;1;1;0	2	2	Alpha-glucosidase OS=Medicago truncatula OX=3880 GN=25485504 PE=3 SV=1	0	916765	0	chlo
tr|A0A075FF82|A0A075FF82_9FABA	ATCG00490	22805.6	DDENVNSQPFMR;GGLEFTKDDENVNSQPFMR;GGLNFTKDDENVNSQPFMR;TFQGPPHGIQVER;VTPQPGVPPEEAGAAVAAESSTGTWTTVWTDGLTSLDR	0;1;1;0;0	2	2	Ribulose bisphosphate carboxylase large chain (Fragment) OS=Chamaecytisus prolifer subsp. angustifolius OX=1519675 GN=rbcL PE=3 SV=1	0	417107	0	mito
tr|A0A075M506|A0A075M506_ARAHY	AT5G38420	18111.2	GWVPCLEFELEHGFVYR;KFETLSYLPDLTDEQLR;SPGYYDGR	1;1;1	3	3	Ribulose bisphosphate carboxylase small chain (Fragment) OS=Arachis hypogaea OX=3818 GN=rbcS PE=3 SV=1 >tr|A0A075M510|A0A075M510_ARAIP Ribulose bisphosphate carboxylase small chain (Fragment) OS=Arachis ipaensis OX=130454 GN=rbcS PE=3 SV=1	0	847086	0	chlo
tr|A0A075T6J5|A0A075T6J5_9FABA	AT1G74920	54678.3	ELGEWGLDNYLSVK;LGPVVSEGQYEK;SEGATILTGGSRPEHIK;SEGATILTGGSRPEHIKK	0;0;1;1	2	4	Betaine aldehyde dehydrogenase OS=Ammopiptanthus nanus OX=111851 PE=2 SV=1	34323.9	627404	0	chlo
tr|A0A097PNL0|A0A097PNL0_MEDTR	AT2G13540	86431.3	ALPGAFPAVVAGAVR;SFTHLITVLER;VVVQTLLNIGSK	1;1;1	3	3	ABH1 (Fragment) OS=Medicago truncatula OX=3880 PE=2 SV=1	0	12271.4	0	chlo
tr|A0A0B2PBB8|A0A0B2PBB8_GLYSO	AT5G56950	41863.1	AIGTEIQWHPGK;NNEVLAEEISERDEGALK	1;1	2	2	Putative nucleosome assembly protein OS=Glycine soja OX=3848 GN=glysoja_040130 PE=3 SV=1 >tr|I1LY07|I1LY07_SOYBN Uncharacterized protein OS=Glycine max OX=3847 GN=100785314 PE=3 SV=1	0	214746	0	cyto
tr|A0A0B2PEA6|A0A0B2PEA6_GLYSO	AT4G24800	77850	ELGVSFFHHEVVK;SLEDLGAPEYNPIFLK	1;1	2	2	Programmed cell death protein 4 OS=Glycine soja OX=3848 GN=D0Y65_010205 PE=4 SV=1	45189.1	0	0	chlo
tr|A0A0B2PYE0|A0A0B2PYE0_GLYSO	AT1G76160	51243.9	DQIGSFYYFPSLAFHK;QYLGQQFYMR	1;1	2	3	L-ascorbate oxidase like OS=Glycine soja OX=3848 GN=D0Y65_039510 PE=4 SV=1	0	285878	0	cyto
tr|A0A0B2QF92|A0A0B2QF92_GLYSO	AT5G58290	36433.8	AVANHTTAAFIR;EAVELPLTHHELYK;FDAQTGADR;ISAAEIAAICQEAGMHAVR	1;1;1;1	4	5	26S protease regulatory subunit 6B like OS=Glycine soja OX=3848 GN=glysoja_033755 PE=3 SV=1	0	1.49673e+06	0	cyto
tr|A0A0B2RJV3|A0A0B2RJV3_GLYSO	AT5G02500	71043.1	ATAGDTHLGGEDFDNR;EIAEAYLGSTIK;MVNHFVQEFK;NQVAMNPINTVFDAK;TTPSYVAFTDTER	0;1;0;0;1	2	2	Heat shock cognate 70 kDa protein OS=Glycine soja OX=3848 GN=D0Y65_033545 PE=3 SV=1 >tr|I1LQR4|I1LQR4_SOYBN Uncharacterized protein OS=Glycine max OX=3847 GN=GLYMA_12G064000 PE=3 SV=1	275696	0	0	cyto
tr|A0A0B2RLN0|A0A0B2RLN0_GLYSO	AT5G58100	117788	IDHVFEHTR;TYLDSSILQYQLQR	1;1	2	3	Uncharacterized protein OS=Glycine soja OX=3848 GN=glysoja_037104 PE=4 SV=1	121365	0	0	cyto
tr|A0A0B2SNP6|A0A0B2SNP6_GLYSO	AT5G17020	123804	AVIASNIMYVVGQYPR;ETLIYLSHLDHDDTEK;LIETFLDK;LLSEEVFDFSR;LVMDSIIWAFR	1;1;1;1;1	5	5	Exportin-1 OS=Glycine soja OX=3848 GN=glysoja_035124 PE=4 SV=1	38376.9	0	0	cyto
tr|A0A0B2SP96|A0A0B2SP96_GLYSO	AT1G12900	43160.4	AAALNIVPTSTGAAK;AVALVLPTLK;TFAEEVNAAFR	1;1;1	3	3	Glyceraldehyde-3-phosphate dehydrogenase OS=Glycine soja OX=3848 GN=D0Y65_051109 PE=3 SV=1 >tr|I1N843|I1N843_SOYBN Glyceraldehyde-3-phosphate dehydrogenase OS=Glycine max OX=3847 GN=GLYMA_19G106800 PE=3 SV=1	9333.83	0	0	chlo
tr|A0A0D3M4L8|A0A0D3M4L8_9FABA	ATCG00490	20372.4	TFQGPPHGIEVER;TFQGPPHGIRVER;VTPQPGVPPEEAGAAVAAESSTGTWTTVWTDGLTSLDR;YGRPLLACTIKPK	1;1;0;1	3	6	Ribulose bisphosphate carboxylase large chain (Fragment) OS=Machaerium pittieri OX=1136848 GN=rbcL PE=3 SV=1	6.23298e+06	0	0	cyto
tr|A0A0D3M4N1|A0A0D3M4N1_DIOGU	ATCG00490	16951.5	LEDARIPISYIK;TFQGPPDGIQVER;VTPQPGVPPEEAGAAVAAESSTGTWTTVWTDGLTSLDR	1;1;0	2	3	Ribulose-1,5-bisphosphate carboxylase/oxygenase large subunit (Fragment) OS=Dioclea guianensis OX=99571 GN=rbcL PE=4 SV=1	5.22997e+06	0	0	cyto
tr|A0A0D4CHN0|A0A0D4CHN0_ARAHY	AT1G55020	96695.5	AIQAFKK;FPPPHVIQVSK;HASDEVYLGQR;HLSVLHPIHK;SSDFLTYGIK	1;1;0;0;0	2	2	Lipoxygenase OS=Arachis hypogaea OX=3818 GN=LOX6_E10 PE=2 SV=1	5007.94	0	0	cyto
tr|A0A0F7C955|A0A0F7C955_9FABA	ATCG00490	51726.1	DDENVNSQPFMR;DNGLLLHIHR;GHYLNATAGTCEPMIKR;GHYLNATAGTCEWMIK;TFQGPPHGIQVER;VALEACVQAR;VTPQPGVPPEEAGAAVAAESSTGTWTTVWTDGLTSLDR	0;0;1;1;0;0;0	2	2	Ribulose bisphosphate carboxylase large chain (Fragment) OS=Anthyllis vulneraria OX=118891 GN=rbcL PE=3 SV=1	428244	8.13749e+06	36601.7	cyto
tr|A0A0F7EWP0|A0A0F7EWP0_CORVR	ATCG00490	51768.2	DDENVNSQPFMR;DYKLTYYTPEYETK;GGLDFTKDDENVNSQPFMR;GHYLNATAGTCEEMAKR;GHYLNATAGTCEEMRK;LTYYTPEYETK;LTYYTPEYETKDTDILAAFR;TFQGPPHGIQVER;VTPQPGVPPEEAGAAVAAESSTGTWTTVWTDGLTSLDR	0;0;0;1;1;0;0;0;0	2	2	Ribulose bisphosphate carboxylase large chain (Fragment) OS=Securigera varia OX=53861 GN=rbcL PE=3 SV=1	1.95232e+07	1.52137e+06	0	mito
tr|A0A0F7G4A9|A0A0F7G4A9_9FABA	ATCG00490	48156.2	DDENVNSQPFMR;ELGAPIVMHDYLTGGFTANTTLAHYCR;GGLDFTKDDENVNSQPFMR;TFQGPPHGIQVER;VTPQPGVPPEEAGAAVAAESSTGTWTTVWTDGLTSLDR	1;1;1;1;1	5	7	Ribulose bisphosphate carboxylase large chain (Fragment) OS=Alysicarpus vaginalis OX=858910 GN=rbcL PE=3 SV=1	0	406352	0	cyto
tr|A0A0K0LMQ5|A0A0K0LMQ5_WISFL	ATCG00680	56132.5	AGSMDNGDGIAVGWLGHPIFR;AQLGEIFELDR;QGMFVIPFMTR;RAQLGEIFELDR;YQWDQGYFQQEIYR	1;1;1;1;1	5	11	Photosystem II CP47 reaction center protein OS=Wisteria floribunda OX=3922 GN=psbB PE=3 SV=1 >tr|A0A0Y0DZV8|A0A0Y0DZV8_9FABA Photosystem II CP47 reaction center protein OS=Wisteria sinensis OX=20997 GN=psbB PE=3 SV=1	0	4.08386e+06	0	plas
tr|A0A0K0LMX9|A0A0K0LMX9_WISFL	ATCG00480	53848.2	AHGGVSVFGGVGER;FVQAGSEVSALLGR;LSIFETGIK;RGMEVINTGAPLSVPVGGATLGR;SAPAFIQLDTK;VALVYGQMNEPPGAR	1;1;1;1;1;1	6	6	ATP synthase subunit beta, chloroplastic OS=Wisteria floribunda OX=3922 GN=atpB PE=3 SV=1	0	0	482775	cyto
tr|A0A0K0LTL3|A0A0K0LTL3_MELOF	ATCG00270	39694.9	AAEDPEFETFYTK;AFNPTQAEETYSMVTANR;AWMAAQDQPHENLIFPEEVLPR;AYDFVSQEIR;FWSQIFGVAFSNK;FWSQIFGVAFSNKR	0;0;1;0;1;1	3	6	Photosystem II D2 protein OS=Melilotus officinalis OX=47083 GN=psbD PE=3 SV=1 >tr|A0A0K0LUC7|A0A0K0LUC7_MELAB Photosystem II D2 protein OS=Melilotus albus OX=47082 GN=psbD PE=3 SV=1	1.52501e+06	2.59094e+06	0	cyto
tr|A0A0L9TAD5|A0A0L9TAD5_PHAAN	AT2G14170	57780.7	AISFVGSNVAGMHIYSR;NHAIVLPDANVDATLNALVAAGFGAAGQR;VNAGTEPDTDLGPVISK;YGNGASIFTTSGVAAR	1;1;1;1	4	4	Aldedh domain-containing protein OS=Phaseolus angularis OX=3914 GN=LR48_Vigan393s002300 PE=4 SV=1 >tr|A0A0S3R056|A0A0S3R056_PHAAN Aldedh domain-containing protein OS=Vigna angularis var. angularis OX=157739 GN=Vigan.01G145200 PE=4 SV=1	0	852982	0	mito
tr|A0A0L9TFH9|A0A0L9TFH9_PHAAN	AT5G08680	59587.2	AHGGFSVFAGVGER;CALVYGQMNEPPGAR;ENISSFQGVLDGKYDDLPEQSFYMVGGIEEVIAK;FTQANSEVSALLGR;GAIGQVCQVIGAVVDVR;GDLSTEHYLPIHR;GSITSVQAIYVPADDLTDPAPATTFAHLDATTVLSR;IGLFGGAGVGK;IPSAVGYQPTLATDLGGLQER;KGSITSVQAIYVPADDLTDPAPATTFAHLDATTVLSR;LVLEVAQHLGEGVVR;NLQDIIAILGMDELSEDDKLTVAR;QISELGIYPAVDPLDSTSR;VGLTGLTVAEHFR;VLNTGSPITVPVGR;YDDLPEQSFYMVGGIEEVIAK	0;0;1;0;0;1;0;0;1;0;0;0;0;0;0;1	4	5	ATP synthase subunit beta OS=Phaseolus angularis OX=3914 GN=LR48_Vigan609s001100 PE=3 SV=1	335521	0	0	mito
tr|A0A0L9TM12|A0A0L9TM12_PHAAN	AT5G09590	72018.2	SQVFSTAADNQTQVGIK;TTPSVVAFNQK	1;1	2	2	Uncharacterized protein OS=Phaseolus angularis OX=3914 GN=LR48_Vigan01g075900 PE=3 SV=1	0	263309	56801.5	mito
tr|A0A0L9U0H4|A0A0L9U0H4_PHAAN	AT1G68530	56007.4	QAFEHFCIHAGGR;VWQIAFGSGFK	1;1	2	2	3-ketoacyl-CoA synthase OS=Phaseolus angularis OX=3914 GN=LR48_Vigan02g247800 PE=3 SV=1 >tr|A0A0S3SLQ1|A0A0S3SLQ1_PHAAN 3-ketoacyl-CoA synthase OS=Vigna angularis var. angularis OX=157739 GN=Vigan.08G029000 PE=3 SV=1	0	63340.2	0	plas
tr|A0A0L9U1W8|A0A0L9U1W8_PHAAN	AT4G38510	54204.7	AVVQVFEGTSGIDNK;VTLFLNLANDPTIER	1;1	2	2	Vacuolar proton pump subunit B OS=Phaseolus angularis OX=3914 GN=LR48_Vigan02g255900 PE=3 SV=1 >tr|A0A0S3SLF3|A0A0S3SLF3_PHAAN Vacuolar proton pump subunit B OS=Vigna angularis var. angularis OX=157739 GN=Vigan.08G020100 PE=3 SV=1 >tr|A0A1S3V652|A0A1S3V652_VIGRR Vacuolar proton pump subunit B OS=Vigna radiata var. radiata OX=3916 GN=LOC106772148 PE=3 SV=1	130970	165168	0	cysk
tr|A0A0L9UD65|A0A0L9UD65_PHAAN	AT3G09840	90881.3	EIDIGVPDEVGR;LAGESESNLR	1;1	2	2	Uncharacterized protein OS=Phaseolus angularis OX=3914 GN=LR48_Vigan04g064700 PE=3 SV=1 >tr|A0A0S3RFY9|A0A0S3RFY9_PHAAN Uncharacterized protein OS=Vigna angularis var. angularis OX=157739 GN=Vigan.02G238000 PE=3 SV=1	0	0	130660	cyto
tr|A0A0L9UFI5|A0A0L9UFI5_PHAAN	AT1G36160	255696	ALAIANMVLGLK;ASASSAALVSDYVGYLEK;IVDIVLSHQGIK	1;1;1	3	3	Uncharacterized protein OS=Phaseolus angularis OX=3914 GN=LR48_Vigan04g186800 PE=4 SV=1	0	73816.8	0	plas
tr|A0A0L9UIV4|A0A0L9UIV4_PHAAN	AT3G14420	40785.5	AIALTVDTPR;FTLPPFLTLK;IPVFLDGGVR	1;1;1	3	3	FMN hydroxy acid dehydrogenase domain-containing protein OS=Phaseolus angularis OX=3914 GN=LR48_Vigan05g030700 PE=3 SV=1 >tr|A0A0S3SJZ8|A0A0S3SJZ8_PHAAN FMN hydroxy acid dehydrogenase domain-containing protein OS=Vigna angularis var. angularis OX=157739 GN=Vigan.07G209000 PE=3 SV=1	84446	0	0	cyto
tr|A0A0L9UL19|A0A0L9UL19_PHAAN	AT3G56150	97425.6	LQALAFQLTEK;QTFTGPPENVR;VGLISEAHGCLSELYSGGR	1;1;1	3	3	Eukaryotic translation initiation factor 3 subunit C OS=Phaseolus angularis OX=3914 GN=LR48_Vigan05g099500 PE=3 SV=1	102303	0	0	nucl
tr|A0A0L9UM15|A0A0L9UM15_PHAAN	AT1G03870	25474.2	VQLILYHVTPK;YYSLSDLLTVSNPVR	1;1	2	2	FAS1 domain-containing protein OS=Phaseolus angularis OX=3914 GN=LR48_Vigan05g135600 PE=4 SV=1 >tr|A0A0S3SHL4|A0A0S3SHL4_PHAAN FAS1 domain-containing protein OS=Vigna angularis var. angularis OX=157739 GN=Vigan.07G101900 PE=4 SV=1	27543.5	0	0	plas
tr|A0A0L9UZX3|A0A0L9UZX3_PHAAN	AT4G24620	66813.1	AAGEVLALQK;AVGIYASIVNINAYHQPGVEAGK;AVGIYASIVNINAYHQPGVEAGKK;EMLAGAALMDEANR;GAIANPDEGR;GSTDQHAYIQQLR;QGVAITQENSLLDNTAR;SVGALIALYER;VNQGISVYGNK;YLQQLVMESLGK	0;1;1;1;0;0;0;0;0;0	3	3	Glucose-6-phosphate isomerase OS=Phaseolus angularis OX=3914 GN=LR48_Vigan07g203200 PE=3 SV=1 >tr|A0A0S3RMV3|A0A0S3RMV3_PHAAN Glucose-6-phosphate isomerase OS=Vigna angularis var. angularis OX=157739 GN=Vigan.03G183500 PE=3 SV=1	40443.6	0	0	chlo
tr|A0A0L9V113|A0A0L9V113_PHAAN	AT4G31990	50165.5	EYLPIEGLAAFNK;ISLAGLSLAK;LNLGVGAYR	1;1;0	2	2	Aspartate aminotransferase OS=Phaseolus angularis OX=3914 GN=LR48_Vigan07g243200 PE=4 SV=1	29093	0	0	chlo
tr|A0A0L9V5W5|A0A0L9V5W5_PHAAN	AT1G06410	98332.4	ALLNSDIIGFHTFDYAR;AVLVQIVNPAR	1;1	2	2	Glyco_transf_20 domain-containing protein OS=Phaseolus angularis OX=3914 GN=LR48_Vigan08g088600 PE=4 SV=1 >tr|A0A0S3SAT3|A0A0S3SAT3_PHAAN Glyco_transf_20 domain-containing protein OS=Vigna angularis var. angularis OX=157739 GN=Vigan.06G112300 PE=4 SV=1	8787.05	0	0	chlo
tr|A0A0L9V7Z0|A0A0L9V7Z0_PHAAN	AT3G22200	46384.7	AFFVNSGSEANDTQVK;LPFYHSFWNR	1;1	2	2	Uncharacterized protein OS=Phaseolus angularis OX=3914 GN=LR48_Vigan08g193500 PE=3 SV=1	0	59748.9	0	chlo
tr|A0A0L9VDK3|A0A0L9VDK3_PHAAN	AT5G23860	50127.9	LAVNLIPFPR;LHFFMVGFAPLTSR;YSGDSELQLER	1;1;1	3	3	Tubulin beta chain OS=Phaseolus angularis OX=3914 GN=LR48_Vigan09g180000 PE=3 SV=1 >tr|A0A0S3S4F2|A0A0S3S4F2_PHAAN Tubulin beta chain OS=Vigna angularis var. angularis OX=157739 GN=Vigan.05G109400 PE=3 SV=1	0	400763	0	nucl
tr|A0A0L9VDY3|A0A0L9VDY3_PHAAN	AT5G11720	99945.7	DFTLDPINFPLDK;LLPYFYTLMYEAHTK	1;1	2	2	Uncharacterized protein OS=Phaseolus angularis OX=3914 GN=LR48_Vigan09g179100 PE=3 SV=1	0	70064.3	0	extr
tr|A0A0L9VGS4|A0A0L9VGS4_PHAAN	AT4G29010	78328.3	LWALEIGER;QTIFSDLEK;VPGVTDIGLKPR	1;0;1	2	3	Uncharacterized protein OS=Phaseolus angularis OX=3914 GN=LR48_Vigan10g013800 PE=3 SV=1 >tr|A0A0S3TCL7|A0A0S3TCL7_PHAAN Uncharacterized protein OS=Vigna angularis var. angularis OX=157739 GN=Vigan.11G246900 PE=3 SV=1	23920.1	0	0	cyto
tr|A0A0M4FCW4|A0A0M4FCW4_9FABA	AT3G15730	91524.8	DSEIAMGAYQPYHLGTR;EPWHDIHSR;LQYFEVTK;LYATIDLEK;MMIVDDEYIIIGSANINQR;NYLTFFCIGNR;SIDGGAAFGFPETPEDAAR;VLMLVWDDR	1;0;1;0;0;1;0;0	3	6	Phospholipase D OS=Ammopiptanthus nanus OX=111851 PE=2 SV=1	103745	0	0	pero
tr|A0A0N9Z8I7|A0A0N9Z8I7_9FABA	ATCG00490	19955.2	GGLDFTKDDENVNSQPF;TFQGPPHGIQVER;VTPQPGVPPEEAGAAVAAKSSTGTWTTVWTDGLTSLDR	1;0;1	2	5	Ribulose bisphosphate carboxylase large chain (Fragment) OS=Vicia unijuga OX=153962 GN=rbcL PE=3 SV=1	2.96346e+06	1.22089e+07	0	cyto
tr|A0A0R0FIS6|A0A0R0FIS6_SOYBN	AT5G23860	37010.6	LHFFMVGFAPLTSR;NSSYFVEWIPNNVK	1;1	2	2	Tubulin beta chain OS=Glycine max OX=3847 GN=100819408 PE=3 SV=1 >tr|A0A445GBY4|A0A445GBY4_GLYSO Tubulin beta chain OS=Glycine soja OX=3848 GN=D0Y65_047021 PE=3 SV=1	13881.7	0	0	chlo
tr|A0A0R0GAV8|A0A0R0GAV8_SOYBN	AT3G06810	91993.9	IADGPDEVHLGTIAK;IDNLVFHPTEDR	1;1	2	3	Uncharacterized protein OS=Glycine max OX=3847 GN=100788184 PE=4 SV=1	20310.3	0	0	chlo
tr|A0A0R0HLW6|A0A0R0HLW6_SOYBN	AT1G67550	69503.2	DFAVYGDECVFGGGK;SVVLVSIGGNK;TIHTYHSEGAGGGHAPDIIK	1;1;0	2	2	Urease domain-containing protein OS=Glycine max OX=3847 GN=547672 PE=4 SV=1	16029.2	0	0	cyto
tr|A0A0R0KKC6|A0A0R0KKC6_SOYBN	AT5G64940	72008	LAAIGEDLLSIAADQPFR;TAQFFLNSFEER	1;1	2	2	ABC1 domain-containing protein OS=Glycine max OX=3847 GN=100801705 PE=4 SV=1	0	35839.3	0	chlo
tr|A0A0R0LJG5|A0A0R0LJG5_SOYBN	AT1G09620	123312	EFEYWYPFDLR;LPFGEIEVLK;TTEQNYSNYMFR	1;1;1	3	3	Uncharacterized protein OS=Glycine max OX=3847 GN=100812453 PE=3 SV=1 >tr|A0A445M651|A0A445M651_GLYSO Leucine--tRNA ligase, cytoplasmic isoform B OS=Glycine soja OX=3848 GN=D0Y65_002169 PE=3 SV=1	0	271372	0	cyto
tr|A0A0R4J2L6|A0A0R4J2L6_SOYBN	AT1G49630	121289	ENNTGSFPR;GVYSQPDNILGR;QETPDPPEALK;VDQDWADISSSLEEIR;VDQDWADISSSLEEIRK;WIYDMNPFEPLK;YEKPLQDLK;YPLKEPFVELLK	0;0;0;1;1;0;0;0	2	3	M16C_associated domain-containing protein OS=Glycine max OX=3847 GN=100778773 PE=4 SV=1 >tr|A0A445M840|A0A445M840_GLYSO Presequence protease 2, chloroplastic/mitochondrial OS=Glycine soja OX=3848 GN=D0Y65_002521 PE=4 SV=1	21144.8	0	0	chlo
tr|A0A0R4UXQ1|A0A0R4UXQ1_ARAHY	AT2G33150	48317.7	DGSTTAGNSSQVSDGAGAVLLMK;DTPADDLLAPVLK;FKDEIIPVSTK;SFSAVGVDPAIMGVGPAAAIPVAVK;TGDETPVTISVDDGIRPNASVADLGK;TNLNPSEVGDIVVGSVLAPGALR	1;1;1;1;1;1	6	7	3-ketoacyl-CoA thiolase OS=Arachis hypogaea OX=3818 GN=PKT PE=2 SV=1	274877	0	0	mito
tr|A0A0S3R0N2|A0A0S3R0N2_PHAAN	AT2G30950	74524.6	ADILDSALLRPGR;LAEDIDAAIKR;SLVAYHEVGHAICGTLTPGHDAVQK	1;1;1	3	3	AAA domain-containing protein OS=Vigna angularis var. angularis OX=157739 GN=Vigan.01G177500 PE=3 SV=1	0	100286	0	chlo
tr|A0A0S3R8Y1|A0A0S3R8Y1_PHAAN	AT5G49030	122970	ATEQWFASVEGFR;EPLMNEETIDHIK;LYVGGSTSYTR;SCQTVLAAHLLSIVR;TWGVPIPVFYHIQSR	0;1;0;0;1	2	3	Uncharacterized protein OS=Vigna angularis var. angularis OX=157739 GN=Vigan.01G522200 PE=3 SV=1	6272.66	0	0	chlo
tr|A0A0S3RAW0|A0A0S3RAW0_PHAAN	AT1G75990	55762.2	ALRPYFELTNAVR;ETGDIYSTNEPQLAFNSR;YLFYLGK	1;1;1	3	4	PCI domain-containing protein OS=Vigna angularis var. angularis OX=157739 GN=Vigan.02G025000 PE=4 SV=1	0	0	92823.8	nucl
tr|A0A0S3RM55|A0A0S3RM55_PHAAN	AT5G26780	56750.1	LIVAGASAYAR;VLEAVHIAANK	1;1	2	2	Serine hydroxymethyltransferase OS=Vigna angularis var. angularis OX=157739 GN=Vigan.03G145900 PE=3 SV=1	41860.2	0	0	mito
tr|A0A0S3S6Z5|A0A0S3S6Z5_PHAAN	AT4G26900	62936.1	SGDVGLSILR;VPHIGWNALQITK;YTSENVFVPLTVGGGIR	1;1;1	3	3	Imidazole glycerol phosphate synthase hisHF OS=Vigna angularis var. angularis OX=157739 GN=Vigan.05G215300 PE=3 SV=1	0	153174	0	chlo
tr|A0A0S3SFW3|A0A0S3SFW3_PHAAN	AT4G29840	58398.5	ADFGSVMDVLK;QFLGMNDLWVK	1;1	2	2	PALP domain-containing protein OS=Vigna angularis var. angularis OX=157739 GN=Vigan.07G036400 PE=4 SV=1	0	42075.2	0	chlo
tr|A0A0Y0U0C7|A0A0Y0U0C7_9FABA	ATCG00280	51912.8	ALYFGGIYDTWAPGGGDVR;APWLEPLR;APWLEPLRGPNGLDLSR;DQETTGFAWWAGNAR;GIDRDLEPVLFMTPLN;SAEYMTHAPLGSLNSVGGVATEINAVNYVSPR;SPTGEVIFGGETMR	1;1;1;1;1;1;1	7	9	Photosystem II CP43 reaction center protein OS=Lespedeza capitata OX=571920 GN=psbC PE=3 SV=1 >tr|A0A1C7D302|A0A1C7D302_9FABA Photosystem II CP43 reaction center protein OS=Indigofera tinctoria OX=198914 GN=psbC PE=3 SV=1 >tr|A0A345WEY1|A0A345WEY1_STYHA Photosystem II CP43 reaction center protein OS=Stylosanthes hamata OX=37660 GN=psbC PE=3 SV=1 >tr|A0A345WF62|A0A345WF62_9FABA Photosystem II CP43…	0	4.61247e+06	0	plas
tr|A0A0Y0UCD3|A0A0Y0UCD3_9FABA	ATCG00580	9380.7	FDSLDQLDEFSR;SFADIITSIR	1;1	2	2	Cytochrome b559 subunit alpha OS=Vicia americana var. minor OX=1635303 GN=psbE PE=3 SV=1	214574	0	0	cyto
tr|A0A151QQW4|A0A151QQW4_CAJCA	AT3G48000	58473.1	GIYSLNNYLQVK;LFHYYAGWADK;SNLKPVTLELGGK;TAEQTPLTALYVAK;YGLAAGVFTK	1;0;0;1;0	2	2	Aldedh domain-containing protein OS=Cajanus cajan OX=3821 GN=KK1_046552 PE=3 SV=1	0	265710	0	chlo
tr|A0A151QY97|A0A151QY97_CAJCA	AT5G62790	51291.7	AGGTMTGVLSAANEK;AVEMFVEEK;ELVASPSLEEIIHYDQWAR;HPDAATVVTGIVGCAGLKPTVAAIEAGK;NESLIDELK	0;1;1;0;1	3	4	Uncharacterized protein OS=Cajanus cajan OX=3821 GN=KK1_043698 PE=3 SV=1	0	1.0109e+06	0	cysk
tr|A0A151R498|A0A151R498_CAJCA	ATCG00280	48784	ALYFGGIYDTWAPGGGDVR;APWLEPLR;DQETTGFAWWAGNAR;SAEYMTHAPLGSLNSVGGVATEINAVNYVSPR	1;1;1;1	4	5	Photosystem II CP43 chlorophyll apoprotein OS=Cajanus cajan OX=3821 GN=KK1_041494 PE=3 SV=1	2.4937e+06	0	0	mito
tr|A0A151R8C6|A0A151R8C6_CAJCA	AT1G29980	39798.8	LFTPDKPK;SDDMSSLCGPVVDDVR	1;1	2	2	Uncharacterized protein (Fragment) OS=Cajanus cajan OX=3821 GN=KK1_039980 PE=4 SV=1	0	598507	0	cyto
tr|A0A151RIP9|A0A151RIP9_CAJCA	AT1G09780	55633.6	AHGTAVGLPSDDDMGNSEVGHNALGAGR;GWDAQVLGEAPHK	1;1	2	5	2,3-bisphosphoglycerate-independent phosphoglycerate mutase OS=Cajanus cajan OX=3821 GN=KK1_036212 PE=4 SV=1	28892.2	223178	153129	cyto
tr|A0A151RM93|A0A151RM93_CAJCA	AT1G72330	53250.8	ALVVINPGNPTGQVLSEENQR;HLLNATGVVVVPGSGFGQVPGTWHFR	1;1	2	2	Alanine aminotransferase 2 OS=Cajanus cajan OX=3821 GN=KK1_034906 PE=4 SV=1	0	151981	0	chlo
tr|A0A151RRD0|A0A151RRD0_CAJCA	AT1G49630	122971	LPLTNEAIVIPTQVNYVGK;VDQDWADISSSLEEIRK	1;1	2	2	M16C_associated domain-containing protein OS=Cajanus cajan OX=3821 GN=KK1_033364 PE=4 SV=1	0	58402	0	chlo
tr|A0A151RRI9|A0A151RRI9_CAJCA	AT1G30360	81483.8	GLEPLEGGYK;QLIWPNLK	1;1	2	2	Putative membrane protein C24H6.13 OS=Cajanus cajan OX=3821 GN=KK1_033297 PE=4 SV=1	521618	394435	102991	plas
tr|A0A151RWZ7|A0A151RWZ7_CAJCA	AT2G45290	80448.8	ANSYSVHGSALGAK;FEALGWHVIWVK;ISALCEAGVIYVMTHDSIGLGEDGPTHQPIEHLASFR;LPQLPGTSIEGVEK;NGNTGYDEIR;NLGWPYEPFHVPEDVK;NLGWPYEPFHVPEDVKK;QKLPQLPGTSIEGVEK;VTTTIGFGSPNK	0;0;0;1;0;1;1;1;0	4	4	TRANSKETOLASE_1 domain-containing protein OS=Cajanus cajan OX=3821 GN=KK1_031309 PE=4 SV=1	0	1.33599e+06	0	chlo
tr|A0A151RXL7|A0A151RXL7_CAJCA	AT5G49360	83582.6	GQETPGEDPTLAAK;LVVNNAIAVPR	1;1	2	2	Beta-D-xylosidase 1 OS=Cajanus cajan OX=3821 GN=KK1_031084 PE=4 SV=1	37298.5	0	47821.9	plas
tr|A0A151S0H6|A0A151S0H6_CAJCA	AT1G47128	50940.6	AVANQPVAVAIEGGGR;VVTIDSYEDVPAYDEIALK	1;1	2	2	Cysteine proteinase RD21a OS=Cajanus cajan OX=3821 GN=KK1_030013 PE=3 SV=1	437483	435204	412278	extr
tr|A0A151S0M5|A0A151S0M5_CAJCA	AT5G17330	56579.7	EAAYQIINDELMLDGNPR;GSSQVIAQYYQLIR	1;1	2	2	Glutamate decarboxylase OS=Cajanus cajan OX=3821 GN=KK1_029956 PE=3 SV=1	79194.4	0	0	chlo
tr|A0A151S1G3|A0A151S1G3_CAJCA	AT3G63410	38689	EEEYIEWFQK;YVSAGSIEYWPDPQR	1;1	2	2	SAM_MPBQ_MSBQ_MT domain-containing protein OS=Cajanus cajan OX=3821 GN=KK1_029688 PE=3 SV=1	20744.6	266421	0	cyto
tr|A0A151S4E7|A0A151S4E7_CAJCA	AT5G63890	47546.4	IFGPGNQYVTAAK;YITVQSLTEEGLRK	1;1	2	2	Histidinol dehydrogenase, chloroplastic OS=Cajanus cajan OX=3821 GN=KK1_028598 PE=3 SV=1	0	107313	0	cyto
tr|A0A151S841|A0A151S841_CAJCA	AT5G62790	51361.7	AGGTMTGVLSAANEK;HPDAVSVVTGIVGCAGLKPTVAAIEAGK;ITVDSATLFNK;NESLIAELEEALNDVEQKPEIIPGEQGVIEVAR	0;1;0;1	2	2	Uncharacterized protein OS=Cajanus cajan OX=3821 GN=KK1_027159 PE=3 SV=1	0	0	88873.2	chlo
tr|A0A151S965|A0A151S965_CAJCA	AT3G14940	111145	GDPGIASLNDK;GGGPTHLAILSQPPDTIHGSLR;LATPELEYGR;NQTVDLVLTAHPTQSIR;QEVMIGYSDSGK;QVSTFGLSIVR;VPYNAPLIQFSSWMGGDR;VSEDDKLIEYDALLLDR	1;0;0;0;0;1;0;0	2	2	Phosphoenolpyruvate carboxylase OS=Cajanus cajan OX=3821 GN=KK1_026796 PE=3 SV=1	37089.5	229838	0	cyto
tr|A0A151SGI9|A0A151SGI9_CAJCA	AT3G09840	84474.1	EIDIGVPDEIGR;ELQETVQYPVEHPEK;IVSQLLTLMDGLK;LAGESESNLRK;LGDVVSVHQCPDVK;NSPSIIFIDELDSIAPK;RIVSQLLTLMDGLK	1;0;0;0;1;1;0	3	3	Cell division cycle protein 48 isogeny OS=Cajanus cajan OX=3821 GN=KK1_000091 PE=4 SV=1	0	257622	0	cyto
tr|A0A151SMT9|A0A151SMT9_CAJCA	AT3G62310	78324.1	FGHIDGDHLTLLNVYHAYK;LHPVEIFYTQEPER;VESLLVSPISK;VIVLDEAHER	1;1;1;1	4	4	Putative pre-mRNA-splicing factor ATP-dependent RNA helicase OS=Cajanus cajan OX=3821 GN=KK1_002391 PE=4 SV=1	43017.9	0	0	cyto
tr|A0A151SPN9|A0A151SPN9_CAJCA	AT5G08030	45327.2	AHAHNLQVHPYTYR;AIEEGADFIETDILSSK;GSNGELPEETRPAYLR	0;1;1	2	2	Glycerophosphoryl diester phosphodiesterase OS=Cajanus cajan OX=3821 GN=KK1_002947 PE=4 SV=1	483371	0	0	chlo
tr|A0A151SPV9|A0A151SPV9_CAJCA	AT1G80560	43506.6	HLKPETGLLQIR;QLGEEILK;QSDAVLLGAIGGYK;VFANLRPATVFPQLVDASTLK	1;1;1;1	4	4	3-isopropylmalate dehydrogenase OS=Cajanus cajan OX=3821 GN=KK1_003019 PE=3 SV=1	330930	0	0	chlo
tr|A0A151STI5|A0A151STI5_CAJCA	AT3G06860	83188.4	IVGAHFFSPAHVMPLLEIVR;SLVHIFFAQR;SMLIPLLQEDKR;TPVVVGNCTGFAVNR	1;0;1;0	2	4	Glyoxysomal fatty acid beta-oxidation multifunctional protein MFP-a OS=Cajanus cajan OX=3821 GN=KK1_004404 PE=4 SV=1	0	82220.9	0	plas
tr|A0A151SUB3|A0A151SUB3_CAJCA	AT1G55020	252765	AYVVVNDSCYHQLVSHWLNTHAVVEPFIIATNR;ETIAGVNPNVIK;LFILDHHDYLIPYLR;SAWMTDEEFAR;SSDFLTYGIK	1;1;0;0;0	2	3	Lipoxygenase (Fragment) OS=Cajanus cajan OX=3821 GN=KK1_013810 PE=3 SV=1	0	498654	0	cyto
tr|A0A151SUR2|A0A151SUR2_CAJCA	AT5G59420	52087.3	FLGNSVDVYPVGR;YALELGDLSK	1;1	2	2	Oxysterol-binding protein 8 OS=Cajanus cajan OX=3821 GN=KK1_013941 PE=3 SV=1	149218	0	0	cyto
tr|A0A151T1I8|A0A151T1I8_CAJCA	AT2G13360	44226.1	AICIVHNETATGVTNNLAK;LAVEAWGLK;LGSGVAAASAYLQNNIPMIPSR;LGSGVAAASAYLQNNIPMIPSRI;VFFDWKDYLK	0;0;1;1;0	2	5	Serine--glyoxylate aminotransferase OS=Cajanus cajan OX=3821 GN=KK1_023265 PE=3 SV=1	0	44150.6	0	cyto
tr|A0A151T358|A0A151T358_CAJCA	AT2G32730	109598	IVSLLSESYNPHVR;LAPSGFVLLK;SLMAPYLPQGGTGGGGSPYSEGGALYALGLIHANHGEGIK	1;1;1	3	4	26S proteasome non-ATPase regulatory subunit 1 homolog OS=Cajanus cajan OX=3821 GN=KK1_015984 PE=3 SV=1	0	100037	0	E.R.
tr|A0A151T4Q0|A0A151T4Q0_CAJCA	AT4G20850	146714	FVDLVNEVVNK;GLALAEIESIK;HDNVQILEK;LGSMETGTGLIR	0;1;0;1	2	2	Tripeptidyl-peptidase 2 OS=Cajanus cajan OX=3821 GN=KK1_016535 PE=4 SV=1	94705.6	936917	0	nucl
tr|A0A151TAF4|A0A151TAF4_CAJCA	AT2G26990	51131.9	IFFDIGEYGR;IQGHIDQVNR	1;1	2	2	COP9 signalosome complex subunit 2 (Fragment) OS=Cajanus cajan OX=3821 GN=KK1_018608 PE=4 SV=1	28954.5	177850	0	cyto
tr|A0A151TDE1|A0A151TDE1_CAJCA	AT5G13420	47852.8	LADDTEGTIEAAK;TIDSNASEAEGVYNALQK	1;1	2	2	Transaldolase OS=Cajanus cajan OX=3821 GN=KK1_019689 PE=3 SV=1	0	0	242802	chlo
tr|A0A151TDV4|A0A151TDV4_CAJCA	AT4G35090	73072	APGVQTPVIVR;DEEVNYFPSR;LGPNYLQIPANAPK;VGGSNHSHATKDLYDSIAAGNYPEWK	0;0;1;1	2	2	Catalase OS=Cajanus cajan OX=3821 GN=KK1_011456 PE=3 SV=1	972389	1.35071e+06	217860	cyto
tr|A0A151TLW0|A0A151TLW0_CAJCA	AT5G04590	77472.1	RPITTTLAQAGLLQPR;WEGPVVAPAR	1;1	2	2	Sulfite reductase [ferredoxin] OS=Cajanus cajan OX=3821 GN=KK1_021645 PE=4 SV=1	0	89349.2	26945.2	chlo
tr|A0A151TMJ6|A0A151TMJ6_CAJCA	AT3G45140	102919	GIDDITDLLGK;IYDYDVYNDIGDPDK	1;1	2	2	Lipoxygenase OS=Cajanus cajan OX=3821 GN=KK1_021867 PE=3 SV=1	10697.3	0	0	chlo
tr|A0A151TMM7|A0A151TMM7_CAJCA	AT1G62020	120519	GFPEVALHFVK;GVNWAAFHPTLPLIVSGADDR;IVLGDLQTPFIK;LAAELGDNVPSLPEGK;LLETNPTVENQAK;LVHQCTLHETIR;TLDVPIYITK;TVQFHHENPWIVSASDDQTIR;VFIFDLQQR;VVGNTIFCLGR	0;0;1;1;1;0;0;0;0;0	3	3	Coatomer subunit alpha-2 OS=Cajanus cajan OX=3821 GN=KK1_021876 PE=4 SV=1	12862	0	0	chlo
tr|A0A151TPR4|A0A151TPR4_CAJCA	AT3G63520	64508.6	LGHSFTAHPK;YVYGTTLDSIAK	1;1	2	3	Carotenoid 9,10(9',10')-cleavage dioxygenase 1 OS=Cajanus cajan OX=3821 GN=KK1_022683 PE=3 SV=1	8082.07	0	0	cyto
tr|A0A151TUX7|A0A151TUX7_CAJCA	AT1G07670	115860	IYGFNELEK;LEQGSLTGESEAVNK;VHKQIHVASQSEEDTPLK	1;1;1	3	3	Calcium-transporting ATPase 4, endoplasmic reticulum-type OS=Cajanus cajan OX=3821 GN=KK1_010053 PE=3 SV=1	19215.5	283448	0	plas
tr|A0A151TXQ6|A0A151TXQ6_CAJCA	AT5G28840	42538.9	ESDAWPAEPQDAYGLEK;FHNIYGPFGTWK;SFTFIDECVEGVLR	1;1;1	3	3	GDP-mannose 3,5-epimerase 2 OS=Cajanus cajan OX=3821 GN=KK1_011074 PE=4 SV=1	0	86095.8	0	cysk
tr|A0A151U1D4|A0A151U1D4_CAJCA	AT3G11130	193195	ADDATQFLDVIR;ESIDLHDNFDQIGLAQK;EVCFACVDAEEFR;GQCDDELINVTNK;QFQGAVDAAR;VANVELYYK;VEEDAVWSQVAK	1;1;1;1;1;1;1	7	7	Clathrin heavy chain OS=Cajanus cajan OX=3821 GN=KK1_005682 PE=3 SV=1	0	0	56665.5	chlo
tr|A0A151U2S9|A0A151U2S9_CAJCA	AT1G04620	47220.9	TPEEVLAAK;YSLDYHTIR	1;1	2	2	Uncharacterized protein all1601 family OS=Cajanus cajan OX=3821 GN=KK1_006254 PE=4 SV=1	52087.5	0	0	chlo
tr|A0A151U359|A0A151U359_CAJCA	AT3G52990	57579.2	GLYPVETISTVGR;IDFLSLSYTR;LGDISQTQIFAK;NSATLAGSLFTLHASQIHIDLPTLTEK;WSFSGAFEAR;YRPTMPVLSVVIPR	1;0;1;1;0;0	3	3	Pyruvate kinase OS=Cajanus cajan OX=3821 GN=KK1_006424 PE=3 SV=1	0	325998	0	cyto
tr|A0A151U4D5|A0A151U4D5_CAJCA	AT4G21150	70653.5	AEITHIFR;VFEILGIEEK	1;1	2	2	Dolichyl-diphosphooligosaccharide--protein glycosyltransferase subunit 2 (Fragment) OS=Cajanus cajan OX=3821 GN=KK1_006831 PE=3 SV=1	26862.9	0	0	plas
tr|A0A151U4U9|A0A151U4U9_CAJCA	AT3G05530	47442.5	ACAAQTNATFLK;ADILDPALMR;AMEVDEKPTEDYNDIGGLEK;KMNVHPDVNFEELAR;QIQELVEAIVLPMTHK;SPCIIFIDEIDAIGTK;STDDFNGAQLK;TMLELLNQLDGFSSDDR	1;1;1;1;1;1;1;1	8	8	26S protease regulatory subunit 6A isogeny OS=Cajanus cajan OX=3821 GN=KK1_006984 PE=3 SV=1	51027.7	593770	0	cyto
tr|A0A151U750|A0A151U750_CAJCA	AT1G25350	90354.1	VLIPNAYGVSSLK;YDDTNPEAEK	1;1	2	2	Glutaminyl-tRNA synthetase OS=Cajanus cajan OX=3821 GN=KK1_007857 PE=3 SV=1	0	0	11062.5	cyto
tr|A0A151UDB2|A0A151UDB2_CAJCA	AT5G08300	41127.6	LEGNNAELGAK;MGHAGAIISGGK	1;1	2	5	Succinyl-CoA ligase [ADP-forming] subunit alpha (Fragment) OS=Cajanus cajan OX=3821 GN=KK1_049837 PE=3 SV=1	0	375804	0	cyto
tr|A0A151UIN1|A0A151UIN1_CAJCA	AT4G01310	16255.6	AFGFPFK;LISIAIPR	1;1	2	2	50S ribosomal protein L5 (Fragment) OS=Cajanus cajan OX=3821 GN=KK1_050112 PE=3 SV=1	14941.1	0	0	cyto
tr|A0A173DQZ8|A0A173DQZ8_9FABA	AT2G16430	53608.2	VSNVAYNIVNGICTPVK;YYYEVGITHTTR	1;1	2	2	Purple acid phosphatase OS=Stylosanthes guianensis OX=62615 GN=PAP10 PE=2 SV=1	0	139111	0	cyto
tr|A0A173DR09|A0A173DR09_9FABA	AT5G34850	55176.1	AAPIYITVGDGGNQEGLASR;FTEPQPEYSAFR	1;1	2	2	Purple acid phosphatase OS=Stylosanthes guianensis OX=62615 GN=PAP26 PE=2 SV=1	71163.1	230191	0	chlo
tr|A0A191UJ70|A0A191UJ70_ARAHY	ATCG00120	55650.2	ASSVAQVVTTLQER;EAIQEQMEIFLLQEQVEK;EAIQEQMEIFLLQEQVEKN;EAYPGDVFYLHSR;ERIEQYNTEVK;IAQIPVSEAYLGR;IVNTGTVLQVGDGIAR;LIESPAPGIISR;RSVYEPLQTGLIAIDSMIPIGR;SVYEPLQTGLIAIDSMIPIGR;TNKPQFQEIISSTK;VINALAKPIDGR	0;1;1;0;0;0;0;0;0;0;1;0	3	5	ATP synthase subunit alpha, chloroplastic OS=Arachis hypogaea OX=3818 GN=atpA PE=3 SV=1	2.92253e+06	3.50129e+06	0	cyto
tr|A0A191UJ91|A0A191UJ91_ARAHY	ATCG00720	25785.3	GSASVGQSTLTR;IVTGVPEAIPGIGSSVVELLR;LEIQAIADDITSK;VYDWFEER	1;1;1;1	4	4	Cytochrome b6 OS=Arachis hypogaea OX=3818 GN=petB PE=3 SV=1	0	753524	0	chlo
tr|A0A191UJ98|A0A191UJ98_ARAHY	ATCG00680	56091.4	AGSMDNGDGIAVGWLGHPIFR;AQLGEIFELDR;LAFYDYIGNNPAK;QGMFVIPFMTR;RAQLGEIFELDR;RMPTFFETFPVVLIDGDGIVR;VHTVVLNDPGR;YQWDQGYFQQEIYR	1;1;1;1;1;1;1;1	8	17	Photosystem II CP47 reaction center protein OS=Arachis hypogaea OX=3818 GN=psbB PE=3 SV=1	6.92485e+06	0	0	plas
tr|A0A1C7D3H0|A0A1C7D3H0_9FABA	ATCG00720	24158.5	LEIQAIADDITSK;VYDWFEER	1;1	2	2	Cytochrome b6 OS=Pachyrhizus erosus OX=109171 GN=petB PE=3 SV=1	74231.3	516076	0	plas
tr|A0A1C7D3M3|A0A1C7D3M3_9FABA	ATCG00720	24112.5	GSASVGQSTLTR;IVTGVPEAIPGIGSSVVELLR;LEIQAIADDITSK	1;1;1	3	3	Cytochrome b6 OS=Indigofera tinctoria OX=198914 GN=petB PE=3 SV=1	0	917502	0	plas
tr|A0A1J0A2B3|A0A1J0A2B3_9FABA	ATCG00490	47714.2	DDENVNSQPFMR;DNGLLLHIHR;QGNEIIR;RVTPQPGVPPEEAGAAVAAESSTGTWTTVWTDGLTSLDR;TFQGPPHGIQVER;VALEACVQAR;VTPQPGVPPEEAGAAVAAESSTGTWTTVWTDGLTSLDR	0;0;1;1;0;0;0	2	2	Ribulose bisphosphate carboxylase large chain (Fragment) OS=Gueldenstaedtia verna OX=714474 GN=rbcL PE=3 SV=1	0	0	42397.6	cyto
tr|A0A1J7FPT9|A0A1J7FPT9_LUPAN	AT3G16480	54439.1	EQMGYTFDALK;EVEAIGGNIGASASR;KPVELFLK	0;1;1	2	2	Uncharacterized protein OS=Lupinus angustifolius OX=3871 GN=TanjilG_00129 PE=3 SV=1	0	420798	0	mito
tr|A0A1J7GH63|A0A1J7GH63_LUPAN	AT1G79620	103623	AQQGSTQGGLEFK;LSGDIGGLTELR	1;1	2	2	Protein kinase domain-containing protein OS=Lupinus angustifolius OX=3871 GN=TanjilG_16556 PE=3 SV=1	0	534896	0	nucl
tr|A0A1J7GH77|A0A1J7GH77_LUPAN	AT1G10760	163080	AGSAASLSTLLNR;AGSAIEELYGSPQDIEGVIR	1;1	2	2	PPDK_N domain-containing protein OS=Lupinus angustifolius OX=3871 GN=TanjilG_16572 PE=4 SV=1	0	71501.8	0	chlo
tr|A0A1J7GN70|A0A1J7GN70_LUPAN	AT4G12420	66094.5	AAGGFGGFIINNR;ATLSGISFVNPSTPIR	1;1	2	2	Uncharacterized protein OS=Lupinus angustifolius OX=3871 GN=TanjilG_19362 PE=4 SV=1	0	428446	0	extr
tr|A0A1J7GT24|A0A1J7GT24_LUPAN	AT4G29060	118625	ALAETGGDLEK;EDLASKPENIR;IGSYIHDSR;LEELALLEQPYIK;LGELALLEQPYVKDDSLLVK;RLEELALLEQPYIK	1;1;1;1;1;1	6	8	Elongation factor Ts, mitochondrial OS=Lupinus angustifolius OX=3871 GN=EFTS PE=3 SV=1	55790.3	394855	0	chlo
tr|A0A1J7GV97|A0A1J7GV97_LUPAN	AT4G02570	84776.2	GLDPVSSIFK;YLAYVNNCFQNHTLFHK	1;1	2	2	CULLIN_2 domain-containing protein OS=Lupinus angustifolius OX=3871 GN=TanjilG_15049 PE=3 SV=1	0	55223.5	0	cyto
tr|A0A1J7GZE8|A0A1J7GZE8_LUPAN	AT3G58610	63068	FDYILTQQALVAVDSGAPINR;GVSFMVDNCSTTAR;HFSVIAVCPK;QIGVIGWGSQGPAQAQNLR	1;0;1;0	2	2	Ketol-acid reductoisomerase OS=Lupinus angustifolius OX=3871 GN=TanjilG_11671 PE=3 SV=1	468056	0	0	chlo
tr|A0A1J7H096|A0A1J7H096_LUPAN	AT4G24190	94131.8	APHDLYESYYNSNK;DEAGEYLEESK;LTSLDQYISR;SGTSAFVEK	0;1;0;1	2	2	HATPase_c domain-containing protein OS=Lupinus angustifolius OX=3871 GN=TanjilG_17677 PE=3 SV=1	0	387491	59802.7	vacu
tr|A0A1J7H327|A0A1J7H327_LUPAN	AT4G33510	56805.7	AYCQSVATLNLLR;GDNVNGDAFDSASR;LIDILNPK	1;1;0	2	4	Phospho-2-dehydro-3-deoxyheptonate aldolase OS=Lupinus angustifolius OX=3871 GN=TanjilG_14873 PE=3 SV=1	0	290821	0	chlo
tr|A0A1J7H4D6|A0A1J7H4D6_LUPAN	AT4G24520	75023.6	TLHTIVQQQENVDSTK;VVDLDDYAMDDDQYEEK	1;1	2	3	NADPH--cytochrome P450 reductase OS=Lupinus angustifolius OX=3871 GN=TanjilG_28461 PE=3 SV=1	17986.4	0	0	chlo
tr|A0A1J7H503|A0A1J7H503_LUPAN	AT3G11130	192856	DGLVSDAIESFIR;DPTLAVVAYR;EATAFLLDVLKPNLPEHGFLQTK;FHELFAQTK;GNLQIIVQVAK;LLTQFLEHLVSEGSQDVHVHNALGK;LSDIEEFILMPNVANLQNVGDR;VIVNTHAIEPQSLVEFFGTLSR;VNPGNAPLVVGQLLDDECPEDFIK	1;0;1;0;0;0;0;0;0	2	3	Clathrin heavy chain OS=Lupinus angustifolius OX=3871 GN=TanjilG_16185 PE=3 SV=1	0	19318.6	0	cyto
tr|A0A1J7H8C0|A0A1J7H8C0_LUPAN	AT5G60600	82651.3	IGTNHGSLSDR;IMSYYGDSPR;NYNIPLVADIHFAPAIALR	1;1;1	3	3	Uncharacterized protein OS=Lupinus angustifolius OX=3871 GN=TanjilG_11281 PE=3 SV=1	0	231750	0	chlo
tr|A0A1J7HBL1|A0A1J7HBL1_LUPAN	AT3G14940	110691	AFSHMLNLANLAEEVQIAHR;HTDVLDAITK;NQTVDLVLTAHPTQSIR	1;0;1	2	3	Uncharacterized protein OS=Lupinus angustifolius OX=3871 GN=TanjilG_22696 PE=3 SV=1	0	9957.48	0	cyto
tr|A0A1J7HCT8|A0A1J7HCT8_LUPAN	AT1G48030	53171.7	AIDNAEGLVK;EAAMATYDKPIHI;HIIVATGSDVK;LSLEPSAGGDQTILEADVVLVSAGR;SLPGVTIDEK;TPFTSGLGLDK	0;0;1;1;0;1	3	3	Uncharacterized protein OS=Lupinus angustifolius OX=3871 GN=TanjilG_29159 PE=4 SV=1	0	1.50379e+06	0	cyto
tr|A0A1J7HJE4|A0A1J7HJE4_LUPAN	AT5G08690	59926.3	AHGGFSVFAGVGER;CALVYGQMNEPPGAR;EAPAFVEQATEQQILVTGIK;ESINSFQGVLDGK;FTQANSEVSALLGR;GAIGQVCQVIGAVVDVR;GSITSVQAIYVPADDLTDPAPATTFAHLDATTVLSR;IGLFGGAGVGK;KGSITSVQAIYVPADDLTDPAPATTFAHLDATTVLSR;LVLEVAQHLGEGVVR;MLSPLILGEDHYETAR;NLQDIIAILGMDELSEDDKLTVAR;QISELGIYPAVDPLDSTSR;VGLTGLTVAEHFR;VLNTGSPITVPVGR	0;0;1;1;0;0;0;0;0;0;1;0;0;0;0	3	6	ATP synthase subunit beta OS=Lupinus angustifolius OX=3871 GN=TanjilG_15824 PE=3 SV=1	637460	0	0	mito
tr|A0A1J7HK61|A0A1J7HK61_LUPAN	AT2G45290	79676.8	ALPTYTPEIPADATR;AMPNILMLRPADGNETAGAYK;ANSYSVHGSALGAK;FEGLGWHVIWVK;HIPEGAALEAEWNAK;IYKEFGITK;NLSQQNLNALAK;VTTTIGFGSPNK;YKEEAAELK	1;0;0;0;1;0;0;0;0	2	2	TRANSKETOLASE_1 domain-containing protein OS=Lupinus angustifolius OX=3871 GN=TanjilG_08106 PE=4 SV=1	15922.7	0	0	chlo
tr|A0A1J7HLU2|A0A1J7HLU2_LUPAN	AT3G06650	65911.2	ETPSVAGIINPGSEGFQK;FGGAIDDAAR;HPWEDVLYTK;MIVVLGELGGRDEYSLVEALK;SGGMSNELYNTIAR;SIGLIGHTFDQK;TTQALFYNYK;VVAIIAEGVPESDTK;VVIGPATVGGIQAGAFK	1;1;1;1;1;1;1;1;1	9	12	Ligase_CoA domain-containing protein OS=Lupinus angustifolius OX=3871 GN=TanjilG_17931 PE=4 SV=1	0	1.34153e+06	0	chlo
tr|A0A1J7HNT6|A0A1J7HNT6_LUPAN	AT1G04170	51388.4	LQHIIILQNK;QATINIGTIGHVAHGK;SFDVNKPGFEVDDIK;VNQFIEVRPGIVVK	1;1;1;1	4	5	Tr-type G domain-containing protein OS=Lupinus angustifolius OX=3871 GN=TanjilG_26655 PE=4 SV=1	156660	0	0	cyto
tr|A0A1J7HRE5|A0A1J7HRE5_LUPAN	AT5G50920	100732	AIDLVDEAGSR;LIGSPPGYVGYTEGGQLTEAVR;MPTLEEYGTNLTK;NPNRPIASFIFSGPTGVGK;NTLLIMTSNVGSSVIEK;RPYTVVLFDEIEK;VLENLGADPTNIR	1;0;0;0;0;0;1	2	2	UVR domain-containing protein OS=Lupinus angustifolius OX=3871 GN=TanjilG_20288 PE=3 SV=1	79168.8	0	0	chlo
tr|A0A1J7HUC2|A0A1J7HUC2_LUPAN	AT2G20580	97249.5	AVPLALGLLCISNPK;AYYETMTESDLK;FLRPHYGTLK;LAPILSDAK;LMTVPSDSSSSGSSGNWLFK;LSEGYLTLAR;NLAGEIAQEYAK;QESVEATAEVSK;QQLELYVER;SLEHLLQYGEQNIR;TSTSSMTSVPKPLK	0;1;0;1;0;0;0;0;0;0;0	2	2	26S proteasome non-ATPase regulatory subunit 2 homolog OS=Lupinus angustifolius OX=3871 GN=TanjilG_11688 PE=3 SV=1	34383.2	0	0	plas
tr|A0A1J7HUD2|A0A1J7HUD2_LUPAN	AT4G28390	39769.6	LLIQNQDEMIK;LQLIMFGK;QFNGLVDVYR;YFPTQALNFAFK	1;1;0;0	2	2	Uncharacterized protein OS=Lupinus angustifolius OX=3871 GN=TanjilG_11696 PE=3 SV=1	0	1.67497e+06	0	chlo
tr|A0A1J7HXF2|A0A1J7HXF2_LUPAN	AT3G57330	112454	HHDGYEALPSGPELA;MVTGDNINTAR;TGTLTTNHMVVNK	1;1;1	3	3	Calcium-transporting ATPase OS=Lupinus angustifolius OX=3871 GN=TanjilG_14764 PE=3 SV=1	21775.2	0	0	plas
tr|A0A1J7I3Y5|A0A1J7I3Y5_LUPAN	AT3G63470	55913.1	FSQYGGYVTIDK;GILIGNAVINDETDSK	1;1	2	2	Carboxypeptidase OS=Lupinus angustifolius OX=3871 GN=TanjilG_16354 PE=3 SV=1	1.27367e+06	3.9175e+06	0	vacu
tr|A0A1J7I8N3|A0A1J7I8N3_LUPAN	AT4G14820	92236.3	TTDNYTLR;VFEVSLADLQGDEDHAFR	1;1	2	2	40S ribosomal protein S3a OS=Lupinus angustifolius OX=3871 GN=TanjilG_22968 PE=3 SV=1	0	82609.2	0	chlo
tr|A0A1J7I9X4|A0A1J7I9X4_LUPAN	AT1G20960	247029	ELSGDQSLTR;QQIEETQIIVTTPEK;TNVAVLTILQQIALHR	1;1;1	3	3	Uncharacterized protein OS=Lupinus angustifolius OX=3871 GN=TanjilG_24839 PE=4 SV=1	0	5911.64	0	cyto
tr|A0A1J7IPV5|A0A1J7IPV5_LUPAN	AT3G13772	73893.7	DGSQSTTYEHGFR;YFINNHLSFR	1;1	2	2	Transmembrane 9 superfamily member OS=Lupinus angustifolius OX=3871 GN=TanjilG_18129 PE=3 SV=1	76431.7	61340.4	0	plas
tr|A0A1J7ISC1|A0A1J7ISC1_LUPAN	AT5G26360	60366.5	GLSDLACHYLSK;IILLDSPLEYK;LVPGGGATELTVSATLK;TLAQNCGVNVIR;WPYEAAAIAFEAIPR	1;1;0;0;0	2	2	T-complex protein 1 subunit gamma OS=Lupinus angustifolius OX=3871 GN=TanjilG_08415 PE=3 SV=1	0	232627	0	cyto
tr|A0A1L3F1E6|A0A1L3F1E6_BRAJP	AT5G08670	51396.5	AHGGYSVFAGVGER;FTQAGSEVSALLGR;VGLTGLTVAEHFR	1;1;0	2	2	ATP synthase subunit beta OS=Bradyrhizobium japonicum OX=375 GN=atpD PE=3 SV=1	21443.4	0	0	cyto
tr|A0A1L3F1F4|A0A1L3F1F4_BRAJP	AT5G08300	30074.6	MGHAGAIISGGK;RMGHAGAIISGGK	1;1	2	3	Succinate--CoA ligase [ADP-forming] subunit alpha OS=Bradyrhizobium japonicum OX=375 GN=sucD PE=3 SV=1	0	684020	0	chlo
tr|A0A1L3F215|A0A1L3F215_BRAJP	AT5G08670	47003.6	DVVILLDSITR;HVQVAEMVIEK	1;1	2	2	Transcription termination factor Rho OS=Bradyrhizobium japonicum OX=375 GN=rho PE=3 SV=1	0	916139	0	cyto
tr|A0A1L3F7D0|A0A1L3F7D0_BRAJP	AT1G58602	73509.3	KQILYLLGPVGGGK;QILYLLGPVGGGK	1;1	2	2	PrkA family serine protein kinase OS=Bradyrhizobium japonicum OX=375 GN=BKD09_RS12380 PE=4 SV=1	0	0	51905.5	cyto
tr|A0A1S2XDB8|A0A1S2XDB8_CICAR	AT1G12000	61326.4	DPHGNVQVAK;FASVYSEVQNSR	1;1	2	2	Pyrophosphate--fructose 6-phosphate 1-phosphotransferase subunit beta OS=Cicer arietinum OX=3827 GN=LOC101514175 PE=3 SV=1	95091	0	0	cyto
tr|A0A1S2XEL7|A0A1S2XEL7_CICAR	AT5G03340	89836.6	AAHFEESMK;DFSTAILER;EIDIGVPDEIGR;ELQETVQYPVEHPEK;ETVVEVPNVSWDDIGGLENVK;GILLYGPPGSGK;IVSQLLTLMDGLK;KGDLFLVR;LDQLIYIPLPDEDSR;LGDVVSVHQCPDVK;LSDEVDLER;LVVDEAVNDDNSVVAMHPQTMEK;NAPSIIFIDEIDSIAPK;VLNQLLTEMDGMSAK;YQAFAQTLQQSR;YTQGFSGADITEICQR	0;0;1;0;0;0;0;0;0;0;0;1;0;0;0;0	2	2	cell division cycle protein 48 homolog OS=Cicer arietinum OX=3827 GN=LOC101502173 PE=4 SV=1	81794.4	0	0	cyto
tr|A0A1S2XIN0|A0A1S2XIN0_CICAR	AT1G56190	49863.9	ADLNVPLDDNQNITDDTR;AQGLSVGSSLVEEDK;ELDYLVGAVSSPK;FAVGTEAIAK;GVSLLLPSDVVIADK;GVTTIIGGGDSVAAVEK;HLIQNGAK;TFNEALDTTK;TIIWNGPMGVFEFDK;TIIWNGPMGVFEFDKFAVGTEAIAK;VILSSHLGRPK	0;0;1;0;0;0;0;1;0;0;0	2	6	Phosphoglycerate kinase OS=Cicer arietinum OX=3827 GN=LOC101506903 PE=3 SV=1	6.25251e+06	0	0	chlo
tr|A0A1S2XKC4|A0A1S2XKC4_CICAR	AT2G30110	120723	AETFGIPIPDWVK;LTVTDDDVIEK	1;1	2	2	ubiquitin-activating enzyme E1 1 OS=Cicer arietinum OX=3827 GN=LOC101512372 PE=3 SV=1	0	0	43692.8	nucl
tr|A0A1S2XQX3|A0A1S2XQX3_CICAR	AT3G26650	43269.5	AAALNIVPTSTGAAK;ESPLDVIAINDTGGVK	1;1	2	2	Glyceraldehyde-3-phosphate dehydrogenase OS=Cicer arietinum OX=3827 GN=LOC101493610 PE=3 SV=1	19129	0	0	chlo
tr|A0A1S2XXJ3|A0A1S2XXJ3_CICAR	AT3G23990	61371.3	GYISPYFITNQK;IGVQIIQNALK;NVVIEQSYGAPK;SAIENSTSDYDK;SVAAGMNAMDLR;VTDALNATK	1;1;1;1;1;0	5	5	chaperonin CPN60-2, mitochondrial-like OS=Cicer arietinum OX=3827 GN=LOC101510250 PE=3 SV=1	0	0	360191	mito
tr|A0A1S2XY75|A0A1S2XY75_CICAR	AT4G09510	63027.7	TDTIIADFGESAIGR;TEEYSHTAVNK	1;1	2	2	alkaline/neutral invertase CINV2 OS=Cicer arietinum OX=3827 GN=LOC101512400 PE=4 SV=1	33368.2	0	0	nucl
tr|A0A1S2Y0D9|A0A1S2Y0D9_CICAR	AT3G55220	134658	IHQETFGK;LFPIIVR	1;1	2	2	spliceosome-associated protein 130 A OS=Cicer arietinum OX=3827 GN=LOC101497519 PE=4 SV=1	7496.94	0	0	cyto
tr|A0A1S2Y5E7|A0A1S2Y5E7_CICAR	AT1G29880	80613.5	GIVNNETLGYFIGR;LFYIPSFK;LPFAAAQIGQAFR;VFTPSVIEPSFGIGR	1;0;1;1	3	3	glycine--tRNA ligase, mitochondrial 1-like OS=Cicer arietinum OX=3827 GN=LOC101510708 PE=4 SV=1	0	436725	0	chlo_mito
tr|A0A1S2Y6I1|A0A1S2Y6I1_CICAR	AT1G76160	60518.8	DQIGSFYYFPSLAFHK;LPFADGILINGR;QYLGQQFYMR	1;1;0	2	2	L-ascorbate oxidase homolog OS=Cicer arietinum OX=3827 GN=LOC101510707 PE=4 SV=1	63172.1	0	0	extr
tr|A0A1S2Y8T2|A0A1S2Y8T2_CICAR	AT3G18190	57499.9	ATGCNVLLIQK;FLIAGGGAPEIELSR;LGYADLVEEVSLGDGK;TLNCLPIANIEHFR	1;1;1;1	4	4	T-complex protein 1 subunit delta OS=Cicer arietinum OX=3827 GN=LOC101507513 PE=3 SV=1	0	138459	45112.3	chlo
tr|A0A1S2Y9L1|A0A1S2Y9L1_CICAR	AT1G76400	68906.5	DFLFGLDGK;DFLFGLDGKR;YPIFGGWK	1;1;1	3	3	Dolichyl-diphosphooligosaccharide--protein glycosyltransferase subunit 1 OS=Cicer arietinum OX=3827 GN=LOC101502563 PE=3 SV=1	2905.33	0	0	plas
tr|A0A1S2YCQ2|A0A1S2YCQ2_CICAR	AT4G13940	53283.9	ATDVMIAGK;ITIKPQTDR;IVGVSEETTTGVK;IVGVSEETTTGVKR;LMNLGCATGHPSFVMSCSFTNQVIAQIELWK;LYQMQANGTLLFPAINVNDSVTK;RLYQMQANGTLLFPAINVNDSVTK;SKFDNLYGCR;WCSCNIFSTQDHAAAAIAR	0;0;1;1;1;0;0;0;0	3	5	Adenosylhomocysteinase OS=Cicer arietinum OX=3827 GN=LOC101492222 PE=3 SV=1	0	3.13951e+06	0	cyto
tr|A0A1S2YDB4|A0A1S2YDB4_CICAR	AT2G39730	47901.3	GLAYDISDDQQDITR;IVDTFPGQSIDFFGALR;LLEYGNMLVQEQENVK;MGINPIMMSAGELESGNAGEPAK;VPLILGIWGGK;YLSEAALGDANQDAIK	1;0;0;0;0;1	2	2	ribulose bisphosphate carboxylase/oxygenase activase 2, chloroplastic OS=Cicer arietinum OX=3827 GN=LOC101512000 PE=4 SV=1	161062	0	0	chlo
tr|A0A1S2YEC8|A0A1S2YEC8_CICAR	AT5G28540	73486.9	DAGVIAGLNVAR;DGKPYIQVK;DYFDGKEPNK;EAEEFAEEDK;EAEEFAEEDKK;EALEWLDDNQSVEK;EALEWLDDNQSVEKEDYEEK;EVEAVCNPIITAVYQR;FDLSGIPPAPR;FEELNNDLFR;IINEPTAAAIAYGLDKK;ITPSWVAFTDSER;LKEVEAVCNPIITAVYQR;NGHVEIIANDQGNR;VFSPEEISAMILTK	0;0;0;0;0;0;1;0;0;0;0;0;0;0;1	2	4	luminal-binding protein OS=Cicer arietinum OX=3827 GN=LOC101513614 PE=3 SV=1	21452	0	0	E.R.
tr|A0A1S2YEQ2|A0A1S2YEQ2_CICAR	AT4G00430	30792.1	QALGTAAQNDK;SLGAAIIFNR	1;1	2	2	probable aquaporin PIP1-2 OS=Cicer arietinum OX=3827 GN=LOC101496879 PE=3 SV=1	1.56378e+06	0	0	plas
tr|A0A1S2YKM3|A0A1S2YKM3_CICAR	AT2G28000	62019.1	DSTTIIADAASK;GYISPQFVTNPEK;LGLLSVTSGANPVSIK;VGAATETELEDR	1;0;1;0	2	2	ruBisCO large subunit-binding protein subunit alpha, chloroplastic OS=Cicer arietinum OX=3827 GN=LOC101503231 PE=3 SV=1	128904	0	0	chlo
tr|A0A1S2YMB2|A0A1S2YMB2_CICAR	AT1G79930	93656.2	AVLDAATIAGLHPLR;EFEMALQDR;GIDVVLNDESKR;GSGPDAQDSGPDNK	1;0;0;1	2	3	heat shock 70 kDa protein 15 OS=Cicer arietinum OX=3827 GN=LOC101491477 PE=3 SV=1	28443.5	20540.2	0	cyto
tr|A0A1S2YNZ7|A0A1S2YNZ7_CICAR	AT1G11860	44040.8	DKDLAHIEEHMK;GGDVSWHIHDER;MVPFAGWSMPIQYK;SLIALQGPLAAPVLQHLTK;TVLYDFHVANGGK	0;0;0;1;1	2	5	Aminomethyltransferase OS=Cicer arietinum OX=3827 GN=LOC101495700 PE=3 SV=1	240499	0	0	mito
tr|A0A1S2YQD4|A0A1S2YQD4_CICAR	AT5G18580	54640.9	GLIPNLAQLR;GYLTTADIHSLFR	1;1	2	2	probable serine/threonine-protein phosphatase 2A regulatory subunit B'' subunit TON2 OS=Cicer arietinum OX=3827 GN=LOC101500784 PE=4 SV=1	0	14697.8	0	cyto
tr|A0A1S2YV61|A0A1S2YV61_CICAR	AT5G13640	75670.6	GSAHFSYGIADNLDDPK;IQTLQHVMR;LWGGTFGEVYK	1;1;1	3	3	phospholipid:diacylglycerol acyltransferase 1-like OS=Cicer arietinum OX=3827 GN=LOC101497807 PE=4 SV=1	0	331589	0	nucl
tr|A0A1S2Z2F2|A0A1S2Z2F2_CICAR	AT5G20890	57026.7	GSTNLESIQIIK;ILVANTAMDTDKVK;SLHDALCVLSQTVNDSR;VQDDEVGDGTTSVVVLAGELLR	1;1;1;1	4	5	T-complex protein 1 subunit beta-like isoform X1 OS=Cicer arietinum OX=3827 GN=LOC101505511 PE=3 SV=1	0	396641	0	chlo
tr|A0A1S2Z4N3|A0A1S2Z4N3_CICAR	AT5G51660	158330	EQGAQLSLLAK;SIYFLSWK	1;1	2	2	cleavage and polyadenylation specificity factor subunit 1 OS=Cicer arietinum OX=3827 GN=LOC101512932 PE=4 SV=1	902.164	0	0	chlo
tr|A0A1S2Z4N8|A0A1S2Z4N8_CICAR	AT2G44160	66729.8	IPAEIMAALEPIKDNEEAVK;SNVGPTDVNAVTWGVFPAK	1;1	2	2	Methylenetetrahydrofolate reductase OS=Cicer arietinum OX=3827 GN=LOC101515209 PE=3 SV=1	0	313198	35637.8	cyto
tr|A0A1S2Z565|A0A1S2Z565_CICAR	AT1G34130	82001.2	EAYFWLR;FGELTTEYGKPPGFDR	1;1	2	2	dolichyl-diphosphooligosaccharide--protein glycosyltransferase subunit STT3B OS=Cicer arietinum OX=3827 GN=LOC101489932 PE=4 SV=1	0	119137	0	plas
tr|A0A1S2Z641|A0A1S2Z641_CICAR	AT4G12420	66400.6	NKLDENLLIHWSGIQQR;VHNVGVSTSLNFR;VTGVGILHYTNSK	1;0;1	2	5	monocopper oxidase-like protein SKU5 OS=Cicer arietinum OX=3827 GN=LOC101490477 PE=4 SV=1	6504.12	606567	0	plas
tr|A0A1S2Z667|A0A1S2Z667_CICAR	AT4G22670	43594.5	LPESAYSK;MGDSSVEVTEESR	1;1	2	2	FAM10 family protein At4g22670 OS=Cicer arietinum OX=3827 GN=LOC101503284 PE=4 SV=1	0	924655	0	nucl
tr|A0A1S2Z6B6|A0A1S2Z6B6_CICAR	AT4G24830	52607.2	AGAIYER;ENYGCEVVCFTADVGQGIK;EVGADAVSHGCTGK;HNVPVPVTK	1;1;1;1	4	4	argininosuccinate synthase, chloroplastic OS=Cicer arietinum OX=3827 GN=LOC101489509 PE=3 SV=1	529047	0	0	chlo
tr|A0A1S3E7N7|A0A1S3E7N7_CICAR	AT1G78060	85636.6	ALHNLFSIR;VHLDLPGK	1;1	2	2	probable beta-D-xylosidase 7 OS=Cicer arietinum OX=3827 GN=LOC101512213 PE=4 SV=1	15066.6	0	0	vacu
tr|A0A1S3E9C2|A0A1S3E9C2_CICAR	AT5G63810	94457.3	GQALTWYK;IWTENWPGWFK	1;1	2	2	Beta-galactosidase OS=Cicer arietinum OX=3827 GN=LOC101501613 PE=3 SV=1	0	48837.2	0	cyto
tr|A0A1S3TIS0|A0A1S3TIS0_VIGRR	AT5G13490	41750.5	LLIQNQDEMIK;LQVIVFGK;QFNGLVDVYR;TLASDGVAGLYR;YFPTQALNFAFK	1;1;1;1;1	5	5	ADP,ATP carrier protein 1, mitochondrial-like OS=Vigna radiata var. radiata OX=3916 GN=LOC106755932 PE=3 SV=1	187345	0	0	chlo
tr|A0A1S3TVG0|A0A1S3TVG0_VIGRR	AT5G65750	116343	AITTIPENFTPHK;FGHNEIDEPSFTQPK;SNLSEFDDVQGHPGFDK	1;1;1	3	5	2-oxoglutarate dehydrogenase, mitochondrial OS=Vigna radiata var. radiata OX=3916 GN=LOC106759201 PE=4 SV=1	40323.9	0	0	chlo
tr|A0A1S3TVT1|A0A1S3TVT1_VIGRR	AT5G60600	82183.3	AQFEKLEYTEDDYQK;DLATVDSILLR;LIVGMPFK;NTSFNLLQGCR;SAIGIGTLLQDGLGDTIR;TGQLPVQK	1;0;1;0;0;0	2	2	4-hydroxy-3-methylbut-2-en-1-yl diphosphate synthase (Ferredoxin), chloroplastic OS=Vigna radiata var. radiata OX=3916 GN=LOC106759294 PE=3 SV=1	12705.1	0	0	chlo
tr|A0A1S3U113|A0A1S3U113_VIGRR	AT3G14940	110598	AIADGSLLDFLR;DITPDDKQELDEALQR;ETVQEVYEISAEYEGK;LATPELEYGR;NQTVDLVLTAHPTQSVR	1;0;1;0;1	3	3	phosphoenolpyruvate carboxylase OS=Vigna radiata var. radiata OX=3916 GN=LOC106760805 PE=3 SV=1	0	0	29268.4	cyto
tr|A0A1S3U1H3|A0A1S3U1H3_VIGRR	AT1G26910	24905.1	ENVSSEALEAAR;VAIGQVLLSVR	1;1	2	2	60S ribosomal protein L10 OS=Vigna radiata var. radiata OX=3916 GN=LOC106760932 PE=4 SV=1	0	285365	0	mito
tr|A0A1S3U634|A0A1S3U634_VIGRR	AT3G12780	49889.8	ADLNVPLDDNQNITDDTR;AEDSIGPEVEK;ELDYLVGAVSNPK;FAPDANSK;FAVGTEAIAK;GVSLLLPSDVVIADK;GVSLLLPSDVVIADKFAPDANSK;GVTTIIGGGDSVAAVEK;IGVIESLLEK;LDLATSLLAK;VGVANVMSHISTGGGASLELLEGK;VILSSHLGRPK;VVPASAIPDGWMGLDIGPDSIK	0;1;0;0;0;0;0;0;0;0;0;0;1	2	2	Phosphoglycerate kinase OS=Vigna radiata var. radiata OX=3916 GN=LOC106762222 PE=3 SV=1	3.90232e+06	0	0	chlo
tr|A0A1S3UHI3|A0A1S3UHI3_VIGRR	AT5G58420	29942.2	EVIAILMQR;FDVGNVVMVTGGR;GSFETIHVQDATGHEFATR;GTKPWVSLPK	1;1;1;1	4	4	40S ribosomal protein S4 OS=Vigna radiata var. radiata OX=3916 GN=LOC106765335 PE=3 SV=1	191186	0	0	mito
tr|A0A1S3UT01|A0A1S3UT01_VIGRR	AT5G62600	107061	EALNALYHHPDDAVR;ILVASLTGALPK;NLIEALFQHTTR	1;1;1	3	3	transportin MOS14 isoform X1 OS=Vigna radiata var. radiata OX=3916 GN=LOC106768535 PE=4 SV=1	5244.11	0	0	nucl
tr|A0A1S3UU71|A0A1S3UU71_VIGRR	AT4G23940	103568	GQTLSQLVFHR;LAQLVQEAALVAVR	1;1	2	2	probable inactive ATP-dependent zinc metalloprotease FTSHI 1, chloroplastic isoform X1 OS=Vigna radiata var. radiata OX=3916 GN=LOC106768807 PE=4 SV=1	0	64830.3	0	chlo
tr|A0A1S3UXM5|A0A1S3UXM5_VIGRR	AT4G24820	44580.1	IADAEENLGESEVR;NLFEEGGDWER;QGDFLLNR;SFFSAFAGLTEQIK;TVVYSQFLESYK;VAGVLETNRPDAK;VVDAPEILTVIGK	1;1;1;1;1;1;1	7	7	26S proteasome non-ATPase regulatory subunit 6 homolog OS=Vigna radiata var. radiata OX=3916 GN=LOC106769512 PE=4 SV=1	688905	0	0	cyto
tr|A0A1S3VBU6|A0A1S3VBU6_VIGRR	AT5G62670	105216	AGIKEVHFLPFNPTDK;HICGMTGDGVNDAPALK;IDQSALTGESLPVTK;KHICGMTGDGVNDAPALK;LLEGDPLK;LLEGDPLKIDQSALTGESLPVTK;LSQQGAITK;NIIEVFAK;TGTLTLNK	1;0;0;0;0;0;0;1;0	2	3	Plasma membrane ATPase OS=Vigna radiata var. radiata OX=3916 GN=LOC106773521 PE=3 SV=1	162791	0	0	plas
tr|A0A1S3VFG5|A0A1S3VFG5_VIGRR	AT5G11720	100524	LLPYFYTLMYEAHTK;SFVDTLHQNGQK;WIQLGAFYPFAR	1;1;1	3	4	alpha-glucosidase OS=Vigna radiata var. radiata OX=3916 GN=LOC106774389 PE=3 SV=1	79973.9	63200.5	0	chlo
tr|A0A1S3VJ12|A0A1S3VJ12_VIGRR	AT1G66970	88588.6	KQNLSVTDAVIDTLSK;QNLSVTDAVIDTLSK	1;1	2	2	glycerophosphodiester phosphodiesterase GDPDL3 OS=Vigna radiata var. radiata OX=3916 GN=LOC106775652 PE=4 SV=2	0	85235.7	0	plas
tr|A0A1S3VRV3|A0A1S3VRV3_VIGRR	AT4G37870	72726.6	AAYPIEYIPNAK;FTHVLYNLSPAELYEQAIK;GSFITATGALATLSGAK	1;1;1	3	3	phosphoenolpyruvate carboxykinase (ATP) OS=Vigna radiata var. radiata OX=3916 GN=LOC106777641 PE=3 SV=1	97284.9	0	0	cyto
tr|A0A1S3VVM7|A0A1S3VVM7_VIGRR	AT1G77120	40898.5	DHDKPVQQVIAEMTNGGVDR;FGVNEFVNPK;FITHTVPFSEINK;GQTPLFPR;GTFYGNYKPR;ILYTSLCHTDVYFWEAK;THPVNFLNER	1;0;0;0;0;0;1	2	3	alcohol dehydrogenase 1 OS=Vigna radiata var. radiata OX=3916 GN=LOC106778879 PE=3 SV=1	487284	0	0	cyto
tr|A0A1W5P490|A0A1W5P490_9FABA	ATCG00350	83124.6	ALSIVQGR;EIPLPHEFILNR;GIQITSGFFQIWR;TNWGIGHDIK	1;1;1;1	4	6	Photosystem I P700 chlorophyll a apoprotein A1 OS=Maackia floribunda OX=53896 GN=psaA PE=3 SV=1	3.13685e+06	0	0	plas
tr|A0A1W6F892|A0A1W6F892_9FABA	ATCG01280	273654	DQPFVSVFSHR;NILVIASTHIPQK	1;1	2	2	Protein Ycf2 OS=Ammopiptanthus nanus OX=111851 GN=ycf2 PE=3 SV=1	6688.95	0	0	cyto
tr|A0A1X3F5F3|A0A1X3F5F3_9BRAD	AT5G36880	70430.5	IDWIKPFTK;VDDVINVSGHR	1;1	2	3	Acetyl-coenzyme A synthetase OS=Bradyrhizobium canariense OX=255045 GN=acsA PE=3 SV=1	0	245493	0	cyto
tr|A0A1X3FW89|A0A1X3FW89_9BRAD	AT1G29900	125297	ATGFPIAK;TFQESLQK	1;1	2	2	Carbamoyl-phosphate synthase large chain OS=Bradyrhizobium canariense OX=255045 GN=carB PE=3 SV=1	0	0	39667.1	chlo
tr|A0A1X3GAG6|A0A1X3GAG6_9BRAD	AT5G53350	46586.4	DVSGEGVQQALLK;SNILLIGPTGSGK	1;1	2	2	ATP-dependent Clp protease ATP-binding subunit ClpX OS=Bradyrhizobium canariense OX=255045 GN=clpX PE=3 SV=1	0	776074	0	chlo
tr|A0A1Y2J9A9|A0A1Y2J9A9_BRAJP	AT1G33360	47559.2	FTEVGYVGR;NILMIGPTGVGK	1;1	2	3	ATP-dependent protease ATPase subunit HslU OS=Bradyrhizobium japonicum OX=375 GN=hslU PE=3 SV=1	0	1.11633e+06	0	cyto
tr|A0A1Y2JKG7|A0A1Y2JKG7_BRAJP	AT5G15450	96651.2	AHPDVHEIFFQVFDK;QNNPILTGEAGVGK	1;1	2	2	ClpV1 family T6SS ATPase OS=Bradyrhizobium japonicum OX=375 GN=BSZ19_26900 PE=3 SV=1	0	251260	91098.9	cyto
tr|A0A1Y2JPK9|A0A1Y2JPK9_BRAJP	AT3G23990	35795.9	AVAAGMNPMDLK;AVAAGMNPMDLKR	1;1	2	8	60 kDa chaperonin (Fragment) OS=Bradyrhizobium japonicum OX=375 GN=groEL PE=3 SV=1	0	356652	0	cyto
tr|A0A221C697|A0A221C697_MEDSF	AT5G60390	49208.8	EHALLAFTLGVK;QTVAVGVIK	1;1	2	2	Elongation factor 1-alpha OS=Medicago sativa subsp. falcata OX=3878 PE=2 SV=1 >tr|G7KN61|G7KN61_MEDTR Elongation factor 1-alpha OS=Medicago truncatula OX=3880 GN=25495654 PE=3 SV=2	0	0	28160.4	cyto
tr|A0A290GK49|A0A290GK49_ARAHY	AT1G48480	64280.6	APTHAILNEEGVDLPR;GIEYLHSQGTNVSHGNIK;TSAVEVATVK;VSDFGLAHLVGPSSTPNR	1;1;1;1	4	5	Resistance protein (Fragment) OS=Arachis hypogaea OX=3818 PE=2 SV=1	40193.8	0	0	plas
tr|A0A2D2CH19|A0A2D2CH19_9FABA	ATCG00490	15751.1	IPICYIKTFQGPPHGIQVER;IPIDYIKTFQGPPHGIQVER;IPIQYIKTFQGPPHGIQVER;TFQGPPHGIQVER	1;1;1;0	3	4	Ribulose bisphosphate carboxylase large chain (Fragment) OS=Cajanus scarabaeoides OX=669084 GN=rbcL PE=3 SV=1	1.51246e+06	0	0	cyto
tr|A0A2K3LAM0|A0A2K3LAM0_TRIPR	AT1G68560	70186.1	GIANDVFIK;TVSWWGDEIR	1;1	2	2	Alpha-D-xylosidase (Fragment) OS=Trifolium pratense OX=57577 GN=L195_g031528 PE=3 SV=1	0	680213	0	mito
tr|A0A2K3LYX4|A0A2K3LYX4_TRIPR	AT5G42020	40753.8	DYFDGKEPNK;EAEEFAEEDKK;EVEAVCNPIITAVYQR;FDLSGIPPAPR;LKEVEAVCNPIITAVYQR;NALETYIYNMK;SQIDEIVLVGGSTR;VEIESLFDGVDFSEPLTR	0;0;0;0;0;1;0;1	2	2	Luminal-binding protein 5-like (Fragment) OS=Trifolium pratense OX=57577 GN=L195_g039777 PE=3 SV=1	0	901388	0	chlo
tr|A0A2K3MQQ5|A0A2K3MQQ5_TRIPR	AT3G19820	66084.6	FLFGWLMPPK;INSVGWWYK;LTYKPVVGNLKDIAQAYSDSFCPR	0;1;1	2	2	Delta (14)-sterol reductase-like protein OS=Trifolium pratense OX=57577 GN=L195_g016310 PE=4 SV=1	0	339832	0	cyto
tr|A0A2K3MTT2|A0A2K3MTT2_TRIPR	AT5G17380	61108.5	DVVPFNFLTPMR;LNWLLHFGEPPK	1;1	2	2	2-hydroxyacyl-CoA lyase OS=Trifolium pratense OX=57577 GN=L195_g017113 PE=3 SV=1	0	0	17734.5	cyto
tr|A0A2K3N3D5|A0A2K3N3D5_TRIPR	AT1G01320	66821.9	FGNLPYGFR;ILCHNLVDLLR	1;1	2	2	Clustered mitochondria protein-like (Fragment) OS=Trifolium pratense OX=57577 GN=L195_g020733 PE=4 SV=1	0	42257.1	0	chlo
tr|A0A2K3NM85|A0A2K3NM85_TRIPR	AT3G47340	62703.2	AVEWDASWSK;STFAWGLEAR	1;1	2	2	Asparagine synthetase (Fragment) OS=Trifolium pratense OX=57577 GN=L195_g000532 PE=4 SV=1	44894.2	0	0	cyto
tr|A0A2K3NQ26|A0A2K3NQ26_TRIPR	AT1G70580	56335	DGYPSDPELIYLTDGASK;FNDEFMEQYEDHR;KEVAEFIQR;KFNDEFMEQYEDHR;LLEATGISTVPGSGFGQK;PPKPLDYESINENVK;RDGYPSDPELIYLTDGASK;VLMDIGPPLSK	0;1;0;1;0;0;0;0	2	6	Alanine aminotransferase OS=Trifolium pratense OX=57577 GN=L195_g001574 PE=4 SV=1	53291.6	307910	0	cyto
tr|A0A2K3NRB4|A0A2K3NRB4_TRIPR	AT5G15450	116336	CIGATTLDEYR;EEVTGSDIAEIVSK;FQQVYVDQPTVEDTISILR;ISDSALVEAAILSDR;IVQGDVPQALMNR;LSLMNDTDK;QAVIDQDPEGK;TAISEGLAQR;VIQQNVENELAK;YELHHGVR;YGSLNSLQR	0;1;0;0;0;0;1;0;0;0;0	2	2	Chaperone protein ClpB3 chloroplastic-like OS=Trifolium pratense OX=57577 GN=L195_g002030 PE=3 SV=1	44469.5	0	0	cyto
tr|A0A2K3NSN5|A0A2K3NSN5_TRIPR	AT1G50200	87854.1	NVIKEEEESFGR;VVADHIR	1;1	2	2	Alanine--tRNA ligase OS=Trifolium pratense OX=57577 GN=L195_g002508 PE=3 SV=1	0	140550	0	cyto
tr|A0A2K3NVG6|A0A2K3NVG6_TRIPR	AT5G65620	73684.7	ASWDAAVQDIEDLKK;EAVLNGVSLDDDKR;FGENVLDATK	1;1;1	3	4	Oligopeptidase A OS=Trifolium pratense OX=57577 GN=L195_g003498 PE=3 SV=1	0	84747.1	50057.5	chlo
tr|A0A2K3NWV9|A0A2K3NWV9_TRIPR	AT2G30110	123579	LNIEALQNR;YDAQISVFGQK	1;1	2	2	Ubiquitin-activating enzyme E1 1-like protein OS=Trifolium pratense OX=57577 GN=L195_g004022 PE=3 SV=1	22078.2	0	0	chlo
tr|A0A2K3NX84|A0A2K3NX84_TRIPR	AT3G06650	65930.2	FGGAIDDAAR;VVAIIAEGVPESDTK	1;1	2	2	ATP-citrate synthase beta chain protein 1-like OS=Trifolium pratense OX=57577 GN=L195_g004152 PE=4 SV=1	0	217776	0	chlo
tr|A0A2K3NZI3|A0A2K3NZI3_TRIPR	AT1G49630	126234	AIIGTIGDVDSYQLPDAK;LPLTNEAIVIPTQVNYVGK	1;1	2	2	Presequence protease chloroplastic/mitochondrial-like OS=Trifolium pratense OX=57577 GN=L195_g004963 PE=4 SV=1	0	19510.6	0	chlo
tr|A0A2K3NZU2|A0A2K3NZU2_TRIPR	AT5G09400	73201.4	APGIGLLYNELVK;ELGSNLGTIR	1;1	2	2	Potassium transporter (Fragment) OS=Trifolium pratense OX=57577 GN=L195_g005089 PE=3 SV=1	57536.7	0	0	plas
tr|A0A2K3P4B6|A0A2K3P4B6_TRIPR	AT3G55610	70832	GPVGVEGLLTNR;LDDVIDLVIPR;QVDSAAVFHNASTR	1;1;1	3	3	Delta-1-pyrroline-5-carboxylate synthase-like protein OS=Trifolium pratense OX=57577 GN=L195_g006678 PE=3 SV=1	0	80304.4	0	plas
tr|A0A2K3P912|A0A2K3P912_TRIPR	AT5G10840	69353.6	IVGFEVKPFSVK;VNMILDNLPLVVPIK;YNELETQEEAQEETGWK	1;1;1	3	3	Transmembrane 9 superfamily member OS=Trifolium pratense OX=57577 GN=L195_g008386 PE=3 SV=1	0	11535.5	0	plas
tr|A0A2K3PDQ3|A0A2K3PDQ3_TRIPR	AT4G35090	42197.9	DEEVNYFPSR;LYIQTIDPDHEDKFDFDPLDVTK;SIWISYWSQADR;TWPEDIIPLQPVGR	0;1;1;1	3	4	Catalase isozyme 1-like protein (Fragment) OS=Trifolium pratense OX=57577 GN=L195_g010075 PE=4 SV=1	0	0	3.23185e+06	cysk
tr|A0A2K3PH80|A0A2K3PH80_TRIPR	AT3G02360	53417.5	AGAPVDQTIK;GDCIIDGGNEWYENTER;LPANLVQAQR	1;1;0	2	2	6-phosphogluconate dehydrogenase, decarboxylating OS=Trifolium pratense OX=57577 GN=L195_g011332 PE=3 SV=1	0	0	90961	chlo
tr|A0A2K3PN04|A0A2K3PN04_TRIPR	AT5G56000	80080.8	ELISNASDAIDKIR;HNDDEQYVWESQAGGSFTVTR;HSEFISYPISLWIEK;KHSEFISYPISLWIEK;TMEINPENPIMEELR	1;0;1;1;0	3	4	Heat shock cognate protein 80-like OS=Trifolium pratense OX=57577 GN=L195_g013385 PE=3 SV=1	70291.5	0	135177	cyto
tr|A0A2K3PR35|A0A2K3PR35_TRIPR	AT5G35630	47484.1	EDGGFEVIK;GGNNILVICDAYTPQGEPIPTNK;GGNNILVICDAYTPQGEPIPTNKR	0;1;1	2	2	Glutamine synthetase OS=Trifolium pratense OX=57577 GN=L195_g014496 PE=3 SV=1	68379.4	0	43357.3	chlo
tr|A0A2K3PS62|A0A2K3PS62_TRIPR	AT1G23190	50556.2	FFEVPTGWK;LSGTGSEGATIR	1;1	2	2	Phosphoglucomutase OS=Trifolium pratense OX=57577 GN=L195_g014893 PE=4 SV=1	320896	0	100152	cysk
tr|A0A2P0M8E2|A0A2P0M8E2_9FABA	AT4G13700	65496.8	SQSQSQQLPTHQR;VDVDHADDPGK	1;1	2	2	Purple acid phosphatase OS=Stylosanthes guianensis OX=62615 GN=PAP23 PE=2 SV=1	3382.11	0	0	plas
tr|A0A2S0DEW1|A0A2S0DEW1_9FABA	ATCG00490	24375.3	GGLDFTRDDENVNSQPFMR;GGLDFTWDDENVNSQPFMR;TFQGPPHGIQVER;VTPQPGVPPEEAGAAVAAESSTGTWTTVWTDGLTSLDR	1;1;0;0	2	4	Ribulose bisphosphate carboxylase large chain (Fragment) OS=Crotalaria lachnosema OX=1977552 GN=rbcL PE=3 SV=1	186592	0	0	mito
tr|A0A2Z5EQG8|A0A2Z5EQG8_GLYGL	ATCG00120	55128	EAYPGDVFYLHSR;IAQIPVSEAYLGR;IVNTGTVLQVGDGIAR	0;1;1	2	2	ATP synthase subunit alpha, chloroplastic OS=Glycyrrhiza glabra OX=49827 GN=atpA PE=3 SV=1	0	346548	0	cyto
tr|A0A2Z6LVK5|A0A2Z6LVK5_TRISU	AT2G42520	66455.2	SGNTPILVATDVAAR;SHLMDLLHAQR;VVVAYGGAPINQQLR	1;1;1	3	3	Uncharacterized protein OS=Trifolium subterraneum OX=3900 GN=TSUD_326620 PE=4 SV=1	0	53486.8	0	nucl
tr|A0A2Z6LVP9|A0A2Z6LVP9_TRISU	AT1G09620	123353	AFGLGCDWR;AGWPTADAPDLTLK;ASGEGVQPQEYTIIK;TTEQNYSNYMFR	0;1;1;0	2	2	Uncharacterized protein OS=Trifolium subterraneum OX=3900 GN=TSUD_128380 PE=3 SV=1	69729.9	0	0	cyto
tr|A0A2Z6M2C4|A0A2Z6M2C4_TRISU	AT5G34940	55350.7	VLSTTFSGTNK;WDELNAFFQK	1;1	2	2	Uncharacterized protein (Fragment) OS=Trifolium subterraneum OX=3900 GN=TSUD_373670 PE=4 SV=1	24038.3	201758	0	chlo
tr|A0A2Z6M2Q5|A0A2Z6M2Q5_TRISU	AT5G08530	52930.9	GGAGFPSGLK;IFTNLYGLHDPFLK;LEEIDMLQEVTK;LKPPFPANAGLYGCPTTVTNVETVAVSPTILR;RGPEWFASFGR;THFGGIKDEDR	1;1;1;1;1;1	6	8	NADH dehydrogenase [ubiquinone] flavoprotein 1, mitochondrial OS=Trifolium subterraneum OX=3900 GN=TSUD_17500 PE=3 SV=1	70844.9	927569	0	mito
tr|A0A2Z6M8Z1|A0A2Z6M8Z1_TRISU	AT3G20050	54267.7	ALHDALSIVK;VLVELAELQDR	1;1	2	2	Uncharacterized protein (Fragment) OS=Trifolium subterraneum OX=3900 GN=TSUD_80470 PE=3 SV=1	59729.5	589083	0	cyto
tr|A0A2Z6MBX9|A0A2Z6MBX9_TRISU	AT2G15620	65513.8	GLAEVGLTSLQSGMDNVR;IQADEMDELAR	1;1	2	2	Uncharacterized protein OS=Trifolium subterraneum OX=3900 GN=TSUD_95430 PE=4 SV=1	0	174072	0	chlo
tr|A0A2Z6MDS0|A0A2Z6MDS0_TRISU	AT3G03960	58784	GSTDSILDDIER;GTVLIHSAEQLENYSK;MGLHPSEIISGYTK;TEEAKVEELIK;YAADAACTVLR	1;1;0;0;0	2	2	Uncharacterized protein OS=Trifolium subterraneum OX=3900 GN=TSUD_15620 PE=3 SV=1	0	92947.5	0	cyto
tr|A0A2Z6ME11|A0A2Z6ME11_TRISU	AT2G35040	53643.3	AAFYVDKR;GAALASDAFFPFAWK	1;1	2	2	MGS domain-containing protein (Fragment) OS=Trifolium subterraneum OX=3900 GN=TSUD_118400 PE=4 SV=1	13507.6	0	0	chlo
tr|A0A2Z6MI37|A0A2Z6MI37_TRISU	AT4G11420	106986	LGALLPTLSEVVAK;LLQQVSNVYQTMK;SSLLAELASK;THGASHLELEHEKER	1;1;1;1	4	4	Eukaryotic translation initiation factor 3 subunit A OS=Trifolium subterraneum OX=3900 GN=TSUD_336880 PE=3 SV=1	0	122594	0	cyto
tr|A0A2Z6MJB7|A0A2Z6MJB7_TRISU	AT4G13930	51894.2	AVTLTLEIQK;DFEQIGEFLHR;GLVEKDFEQIGEFLHR;GQPENAVYDFEDK;GYSLVTGGTENHLVLWDLRPLGLTGNK;GYSLVTGGTENHLVLWDLRPLGLTGNKVEK;IMGLDLPSGGHLTHGYYTSGGK;ISATSIYFESLPYK;KISATSIYFESLPYK;LIICGGSAYPR;NAVFGDSSALAPGGVR;QAMSPGFK	1;0;0;0;1;1;0;0;0;0;0;0	3	5	Serine hydroxymethyltransferase OS=Trifolium subterraneum OX=3900 GN=TSUD_68600 PE=3 SV=1	0	392978	0	chlo
tr|A0A2Z6MRX9|A0A2Z6MRX9_TRISU	AT3G08960	108071	IFTILFR;ILDLVVGNVNDK	1;1	2	2	Importin N-terminal domain-containing protein OS=Trifolium subterraneum OX=3900 GN=TSUD_162030 PE=4 SV=1	3405.8	0	0	plas
tr|A0A2Z6MTP4|A0A2Z6MTP4_TRISU	AT3G58610	63071.2	DLFHLLPDAFK;EINGAGINSSFAVHQDVDGR;GVSFMVDNCSTTAR;QIGVIGWGSQGPAQAQNLR;YTENGMAEDLAYK	1;1;0;0;1	3	4	Ketol-acid reductoisomerase OS=Trifolium subterraneum OX=3900 GN=TSUD_103840 PE=3 SV=1	578725	0	0	chlo
tr|A0A2Z6N038|A0A2Z6N038_TRISU	AT2G39810	96428.4	FSNSSSWASVVR;IAEVLLER	1;1	2	2	ELYS domain-containing protein OS=Trifolium subterraneum OX=3900 GN=TSUD_226760 PE=4 SV=1	2880.62	0	0	nucl
tr|A0A2Z6N6Z3|A0A2Z6N6Z3_TRISU	AT4G20850	69921.7	HDNVQILEK;NDPEDEDAENIR;QILALILTYK;YTPLLAK	0;1;1;0	2	2	TPPII domain-containing protein (Fragment) OS=Trifolium subterraneum OX=3900 GN=TSUD_292080 PE=4 SV=1	40490.6	0	0	cyto
tr|A0A2Z6NBQ2|A0A2Z6NBQ2_TRISU	AT3G23940	64148.5	FNTIGVSDAISMGTR;SVGIELTLDDFQK	1;1	2	2	Uncharacterized protein OS=Trifolium subterraneum OX=3900 GN=TSUD_381010 PE=3 SV=1	0	0	47209.7	chlo
tr|A0A2Z6NDN8|A0A2Z6NDN8_TRISU	AT5G43940	40593.5	NFGVTEFINPK;SATGVGVMLSDR	1;1	2	2	S-(hydroxymethyl)glutathione dehydrogenase OS=Trifolium subterraneum OX=3900 GN=TSUD_29800 PE=3 SV=1	0	0	237748	cyto
tr|A0A2Z6NEE3|A0A2Z6NEE3_TRISU	AT2G44160	66756.8	EDVRPIFWANRPK;SNGIQNVLALR;TEDGVDNLFER	1;1;1	3	5	Methylenetetrahydrofolate reductase OS=Trifolium subterraneum OX=3900 GN=TSUD_16930 PE=3 SV=1	49503.6	0	0	cyto
tr|A0A2Z6NRS1|A0A2Z6NRS1_TRISU	AT5G19780	38219.3	FDGAINVDITEFQTNLVPYPR;LISQVISSLTTSLR;QLFHPEQLISGK;QLFHPEQLISGKEDAANNFAR	1;1;0;0	2	2	Tubulin alpha chain OS=Trifolium subterraneum OX=3900 GN=TSUD_322520 PE=3 SV=1	0	119270	0	nucl
tr|A0A2Z6NWM7|A0A2Z6NWM7_TRISU	AT5G65620	88023.1	EAVLNGVSLDDDK;EAVLNGVSLDDDKR;ETILALGGGK;FATVDLELHTK;LLNYNNYAEVSMATK;TQVIPPLPEDR	1;1;0;0;0;0	2	3	Peptidase_M3 domain-containing protein OS=Trifolium subterraneum OX=3900 GN=TSUD_221730 PE=3 SV=1	67692.3	0	0	chlo
tr|A0A2Z6P493|A0A2Z6P493_TRISU	AT1G29910	28293.3	ELEVIHSR;FGEAVWFK;NVSSGSPWYGPDR	1;1;1	3	3	Chlorophyll a-b binding protein, chloroplastic OS=Trifolium subterraneum OX=3900 GN=TSUD_284570 PE=3 SV=1	644422	0	0	chlo
tr|A0A2Z6P7G5|A0A2Z6P7G5_TRISU	AT5G19990	48339.4	EHAPSIIFMDEIDSIGSAR;EVIELPIKHPELFESLGIAQPK;IDILDQALLRPGR;NDSYVLHLVLPSK;TMLELLNQLDGFEASNK;VDPLVNLMK;VPDSTYDMIGGLDQQIK	1;1;1;1;1;1;1	7	10	AAA domain-containing protein OS=Trifolium subterraneum OX=3900 GN=TSUD_244150 PE=3 SV=1	0	434396	0	cyto
tr|A0A2Z6P842|A0A2Z6P842_TRISU	AT2G40840	106910	AHVTLESLNK;FAHYSEDK;LYYDYYFHR;MNTSTGAPPDYFDK;NSVDTWVYPNLFR	1;1;0;0;0	2	2	CBM20 domain-containing protein OS=Trifolium subterraneum OX=3900 GN=TSUD_329290 PE=4 SV=1	91966.2	0	0	chlo
tr|A0A2Z6PL58|A0A2Z6PL58_TRISU	AT3G53750	41577.8	AVFPSIVGRPR;IWHHTFYNELR;TTGIVLDSGDGVSHTVPIYEGYALPHAILR	1;1;1	3	5	Uncharacterized protein OS=Trifolium subterraneum OX=3900 GN=TSUD_379260 PE=3 SV=1	275213	0	0	cysk
tr|A0A345WEW0|A0A345WEW0_STYHA	ATCG01130	206838	GSLLITQLILR;LINEMQELEAGK	1;1	2	2	Protein TIC 214 OS=Stylosanthes hamata OX=37660 GN=ycf1 PE=3 SV=1	0	25437	0	chlo
tr|A0A345WEW2|A0A345WEW2_STYHA	ATCG00190	121272	IVINQILQSPGIYYR;LNLDIPQTNTFLLPR;QVALDSGASAIAEHEGK;WGSIESPFYEIDK	1;1;0;0	2	2	DNA-directed RNA polymerase subunit beta OS=Stylosanthes hamata OX=37660 GN=rpoB PE=3 SV=1 >tr|A0A345WF43|A0A345WF43_9FABA DNA-directed RNA polymerase subunit beta OS=Stylosanthes scabra OX=79078 GN=rpoB PE=3 SV=1	2916.14	0	0	nucl
tr|A0A345WEW6|A0A345WEW6_STYHA	ATCG00350	83135.6	EILEAHKGPFTGQGHK;EIPLPHEFILNR;GIQITSGFFQIWR;TNWGIGHDIK;TSFEEWAKPGHFSR;VAPATQPR;YADFLTFR	1;1;1;1;1;1;1	7	12	Photosystem I P700 chlorophyll a apoprotein A1 OS=Stylosanthes hamata OX=37660 GN=psaA PE=3 SV=1 >tr|A0A345WF47|A0A345WF47_9FABA Photosystem I P700 chlorophyll a apoprotein A1 OS=Stylosanthes scabra OX=79078 GN=psaA PE=3 SV=1	1.66172e+06	0	0	plas
tr|A0A345WEW7|A0A345WEW7_STYHA	ATCG00340	82271.9	DKPVALSIVQAR;DYNPEQNEDNVLAR;EILEAHIPPGGR;GYWQELIETLAWAHER;IWFGIATAHDFESHDDITEER;LNHHLSGLFGVSSLAWTGHLVHVAIPGAR;RIWFGIATAHDFESHDDITEER;TNFGIGHSIK;TPLANLIR;TSYGFDVLLSSTNSPAFNAGR;WKPSVSWFK	1;0;0;1;0;0;0;0;1;0;0	3	4	Photosystem I P700 chlorophyll a apoprotein A2 OS=Stylosanthes hamata OX=37660 GN=psaB PE=3 SV=1 >tr|A0A345WF48|A0A345WF48_9FABA Photosystem I P700 chlorophyll a apoprotein A2 OS=Stylosanthes scabra OX=79078 GN=psaB PE=3 SV=1 >tr|A0A345WFC9|A0A345WFC9_9FABA Photosystem I P700 chlorophyll a apoprotein A2 OS=Stylosanthes viscosa OX=79081 GN=psaB PE=3 SV=1	0	4.08207e+06	0	mito
tr|A0A345WEX6|A0A345WEX6_STYHA	ATCG00480	53815.1	AHGGVSVFGGVGER;AVAMSATDGLMR;DIVGQQINVTCEVQQLLGNNR;EGNDLYMEMK;EGSITSIQAVYVPADDLTDPAPATTFAHLDATTVLSR;ESGVINEQNIGESK;FLSQPFFVAEVFTGSPGK;FVQAGSEVSALLGR;GIYPAVDPLDSTSTMLQPR;GMEVIDTGAPLSVPVGGATLGR;IDQIIGPVLDVAFPPGK;IFNVLGEPIDNLGPVDTR;IGLFGGAGVGK;IVGEEHYETAQR;LSIFETGIK;MPNIYNALVVR;MPSAVGYQPTLSTEMGSLQER;SAPAFIQLDTK;TREGNDLYMEMK;TVLIMELINNIAK;VALVYGQMNEPPGAR;VGLTALTMAEYFR	0;0;0;0;0;1;0;0;0;0;1;0;0;0;0;1;0;0;0;0;0;0	3	7	ATP synthase subunit beta, chloroplastic OS=Stylosanthes hamata OX=37660 GN=atpB PE=3 SV=1 >tr|A0A345WF57|A0A345WF57_9FABA ATP synthase subunit beta, chloroplastic OS=Stylosanthes scabra OX=79078 GN=atpB PE=3 SV=1 >tr|A0A345WFD8|A0A345WFD8_9FABA ATP synthase subunit beta, chloroplastic OS=Stylosanthes viscosa OX=79081 GN=atpB PE=3 SV=1	4.61123e+06	4.41935e+06	0	cyto
tr|A0A345WEY0|A0A345WEY0_STYHA	ATCG00490	52586.5	AMHAVIDR;AMHAVIDRQK;DDENVNSQPFMR;DITLGFVDLLR;DNGLLLHIHR;DYKLTYYTPEYETK;GGLDFTKDDENVNSQPFMR;GHYLNATAGTCEEMIK;GHYLNATAGTCEEMIKR;IPISYIKTFQGPPHGIQVER;LSGGDHIHAGTVVGK;LTYYTPEYETK;LTYYTPEYETKDTDILAAFR;SIKFEFQAMDTL;TFQGPPHGIQVER;VALEACVQAR;VTPQPGVPPEEAGAAVAAESSTGTWTTVWTDGLTSLDR	0;0;0;0;0;0;0;0;0;1;0;0;0;1;0;0;0	2	6	Ribulose bisphosphate carboxylase large chain OS=Stylosanthes hamata OX=37660 GN=rbcL PE=3 SV=1 >tr|A0A345WF61|A0A345WF61_9FABA Ribulose bisphosphate carboxylase large chain OS=Stylosanthes scabra OX=79078 GN=rbcL PE=3 SV=1	1.80914e+06	1.36115e+06	0	cyto
tr|A0A345WFC2|A0A345WFC2_9FABA	ATCG01130	207135	GSLLITQLILR;QVLFLFQK;SHYQYDLSQR	1;1;0	2	2	Protein TIC 214 OS=Stylosanthes viscosa OX=79081 GN=ycf1 PE=3 SV=1	1126.1	0	0	chlo
tr|A0A345WFC8|A0A345WFC8_9FABA	ATCG00350	83151.6	EILEAHKGPFTGQGHK;EIPLPHEFILNR;GIQITSGFFQIWR;TNWGIGHDIK;TNWGIGHDIKEILEAHK;TSFEEWAKPGHFSR	0;0;0;1;1;1	3	4	Photosystem I P700 chlorophyll a apoprotein A1 OS=Stylosanthes viscosa OX=79081 GN=psaA PE=3 SV=1	0	3.52073e+06	0	plas
tr|A0A368UIE1|A0A368UIE1_SOYBN	AT3G48110	123438	FKETFLDLPK;VDPHVIDDVHQFVTR;VLWSTFLSVK;YSVPLDLVYR	1;1;0;0	2	2	Uncharacterized protein OS=Glycine max OX=3847 GN=GLYMA_03G110500 PE=3 SV=1	29822.7	0	0	chlo
tr|A0A368UIE9|A0A368UIE9_SOYBN	AT5G04140	176591	ASDSANLDSAAELLIR;EGLVMSLEVNIGK;ETHEAIAIAMNR;FAQVTNPAIDPLR;GILAQLGYEK;GLQNGDTATSAIK;HAGGPWELGLTESHQTLIENGLR;IAQGAKPGEGGQLPGK;ICHTNNCPVGVASQR;IVKEENVDDIER;LVAEAGIGTVASGVAK;LVGEANDYVGK;TQHLDLNYILSNVGLPK;VSAPVGQMQLK;WKPLTDVVDGYSPTLPHLK	0;0;0;0;0;0;0;0;0;0;0;1;1;0;0	2	2	Glutamine amidotransferase type-2 domain-containing protein OS=Glycine max OX=3847 GN=GLYMA_03G128300 PE=4 SV=1 >tr|A0A445LB27|A0A445LB27_GLYSO Ferredoxin-dependent glutamate synthase 1, chloroplastic/mitochondrial isoform B OS=Glycine soja OX=3848 GN=D0Y65_007009 PE=4 SV=1	0	0	61205.5	chlo
tr|A0A371E136|A0A371E136_MUCPR	AT5G17310	54598	IQTPTDEVVVPYDTLAPTPDGSSEVK;LNGGLGTTMGCTGPK;NGFINLVSR;SIPSIVELDSIK;VLQLETAAGAAIR;YGSNVPLLLMNSFNTHDDTQK;YLSGEAQHVEWSK	1;0;0;1;0;0;0	2	4	UTP--glucose-1-phosphate uridylyltransferase OS=Mucuna pruriens OX=157652 GN=UGP PE=3 SV=1	164580	993312	0	cyto
tr|A0A371EIK1|A0A371EIK1_MUCPR	AT1G64790	302100	LLDVINTPSEAVQR;YAAEILSVVLAQAR	1;1	2	2	Protein ILITYHIA (Fragment) OS=Mucuna pruriens OX=157652 GN=ILA PE=4 SV=1	0	43513.7	0	nucl
tr|A0A371ES78|A0A371ES78_MUCPR	AT5G42740	62322.2	FLANVDPIDVAR;TFTTAETMLNAR	1;1	2	2	Glucose-6-phosphate isomerase OS=Mucuna pruriens OX=157652 GN=PGIC1 PE=3 SV=1	98877	0	0	cyto
tr|A0A371ETB3|A0A371ETB3_MUCPR	AT1G76140	82084.8	FSSISWTHDSK;RDDSVVEDYHGVK	1;1	2	2	Prolyl endopeptidase OS=Mucuna pruriens OX=157652 GN=PREP PE=4 SV=1	0	16101.5	0	cyto
tr|A0A371FB16|A0A371FB16_MUCPR	AT4G33220	171112	DISFQNTAGPEK;SFVDGWTTFR	1;1	2	2	Uncharacterized protein (Fragment) OS=Mucuna pruriens OX=157652 GN=CR513_44633 PE=3 SV=1	0	86106.1	0	chlo
tr|A0A371FGC8|A0A371FGC8_MUCPR	AT5G35790	69596.9	GGYFDNYGIIR;LLLDAIEGER;SYPGYTDDPTVPK	1;1;1	3	3	Glucose-6-phosphate 1-dehydrogenase (Fragment) OS=Mucuna pruriens OX=157652 GN=CR513_42527 PE=3 SV=1	28393.3	0	0	cyto
tr|A0A371FH35|A0A371FH35_MUCPR	AT3G53230	89726.6	AHVIVIGATNRPNSIDPALR;EDENRLDEVGYDDVGGVR;EIDIGVPDEVGR;ELQETVQYPVEHPEK;IVSQLLTLMDGLK;LAGESESNLRK;LDEVGYDDVGGVR;LGDVVSVHQCADVK;NAPSIIFIDEIDSIAPK;RIVSQLLTLMDGLK;VIETDPSEYCVVAPDTEIFCEGEPVKR	1;1;0;0;0;0;1;1;1;0;1	6	6	Cell division cycle protein 48-like protein (Fragment) OS=Mucuna pruriens OX=157652 GN=CDC48 PE=4 SV=1	0	668741	0	chlo
tr|A0A371FHW0|A0A371FHW0_MUCPR	AT5G35160	81275.6	APHIEYPVR;EAQAQMNEELSGWK;LVVGDVFR	1;1;1	3	3	Transmembrane 9 superfamily member (Fragment) OS=Mucuna pruriens OX=157652 GN=TMN11 PE=3 SV=1	60562.1	0	0	plas
tr|A0A371FKG0|A0A371FKG0_MUCPR	AT2G45290	83060.4	AMPNILMLRPADGNETAGAYK;NLGWPYEPFHVPEDVK;NLSQQNLNALAK;QKLPQLPGTSIEGVEK	0;0;1;1	2	4	TRANSKETOLASE_1 domain-containing protein (Fragment) OS=Mucuna pruriens OX=157652 GN=CR513_40853 PE=4 SV=1	2.12493e+06	0	221138	chlo
tr|A0A371FLN5|A0A371FLN5_MUCPR	AT1G79930	90495	AVEKEFEMALQDR;AVLDAATIAGLHPLR;EFEMALQDR;FDHIDINDK;FIGTAGAASTMMNPK;YANPVLLSAEIR	0;0;0;1;0;1	2	3	Heat shock 70 kDa protein 15 (Fragment) OS=Mucuna pruriens OX=157652 GN=HSP70-15 PE=3 SV=1	67866.2	0	0	cyto
tr|A0A371FNB0|A0A371FNB0_MUCPR	AT1G55020	96700.6	KDSELQAWWK;SSDFLTYGIK	1;1	2	2	Lipoxygenase OS=Mucuna pruriens OX=157652 GN=LOXA PE=3 SV=1	0	0	206241	cyto
tr|A0A371FNH6|A0A371FNH6_MUCPR	AT3G14940	110578	AIADGTLLDFLR;DITPDDKQELDEALQR;GGGPTHLAILSQPPDTIHGSLR;HTDVLDAITK;LATPELEYGR;NQTVDLVLTAHPTQSVR;QEVMIGYSDSGK;SFSHMLNLANLAEEVQIAHR;VPYNAPLIQFSSWMGGDR;VSEDDKLIEYDALLLDR;VTIDLVEMVFAK	0;0;0;1;0;1;0;0;0;0;0	2	2	Phosphoenolpyruvate carboxylase, housekeeping isozyme OS=Mucuna pruriens OX=157652 GN=PPC16 PE=3 SV=1	0	94428.2	0	cyto
tr|A0A371FQQ7|A0A371FQQ7_MUCPR	AT4G29040	52282.7	AICTEAGLLALR;APLESYADIGGLDAQIQEIK;AVANSTSATFLR;EAVELPLTHPELYEDIGIKPPK;IKDYLLMEEEFVANQER;TMLELLNQLDGFDSR	1;1;1;1;1;1	6	6	26S proteasome regulatory subunit 4-like A (Fragment) OS=Mucuna pruriens OX=157652 GN=RPT2A PE=3 SV=1	340221	922254	0	cyto
tr|A0A371FXV3|A0A371FXV3_MUCPR	AT5G56000	80247.8	EVSHEWSLVNK;HNDDEQYVWESQAGGSFTVTR;KPEEITKEEYAAFYK;LDAQPELFIHIIPDK;SGDEMTSLKDYVTR;SKLDAQPELFIHIIPDK;SLTNDWEEHLNVK;TMEINPENPIMEELR	1;0;1;1;1;1;1;0	6	7	Heat shock cognate protein 80 OS=Mucuna pruriens OX=157652 GN=HSC80 PE=3 SV=1	0	0	712892	cyto
tr|A0A371G234|A0A371G234_MUCPR	AT4G22010	59264.1	EPFLISWNGLQHR;VTYGDIYPLGVK;YAVNSVSYVAPDTPLK	1;1;1	3	3	L-ascorbate oxidase-like protein OS=Mucuna pruriens OX=157652 GN=Bp10 PE=4 SV=1	33936.8	0	0	vacu
tr|A0A371G2W7|A0A371G2W7_MUCPR	AT2G02560	130232	ALSAPVLSAVGER;QATLGTLNSLIVAYGDK;QHLALLCLGEIGR;SAASYALGNIAVGNLPK	1;1;1;1	4	4	Cullin-associated NEDD8-dissociated protein 1 OS=Mucuna pruriens OX=157652 GN=CAND1 PE=4 SV=1	0	0	98575.8	plas
tr|A0A371GCU8|A0A371GCU8_MUCPR	AT4G24620	66074.8	ESITVTVQEVTPR;FPMFDWVGGR;GSTDQHAYIQQLR;MVGHYWLR;QGVAITQENSLLDNTAR;SVGALIALYER;VNQGISVYGNK;YLQQLVMESLGK;YVEWLYQHK	1;1;1;1;1;1;1;1;1	9	11	Glucose-6-phosphate isomerase OS=Mucuna pruriens OX=157652 GN=PGI1 PE=3 SV=1	0	712379	0	chlo
tr|A0A371GJP6|A0A371GJP6_MUCPR	AT3G02360	73689.5	DYFGAHTYER;FLSGLKEER;ICSYAQGMNLIR;IDIEGSYHTEWFK;IGLAGLAVMGQNLALNIAEK;LPANLVQAQR;NPDLANLLVDPEFAK	0;0;0;1;0;0;1	2	3	6-phosphogluconate dehydrogenase, decarboxylating (Fragment) OS=Mucuna pruriens OX=157652 GN=CR513_27369 PE=3 SV=1	0	126558	0	cyto
tr|A0A371GKT0|A0A371GKT0_MUCPR	AT3G16950	59276.9	APFTQGLGLENIDVVTQR;SLGLQVSAAGYDR	1;1	2	2	Dihydrolipoyl dehydrogenase 1, chloroplastic (Fragment) OS=Mucuna pruriens OX=157652 GN=LPD1 PE=4 SV=1	0	0	20754.9	chlo
tr|A0A371GNR8|A0A371GNR8_MUCPR	AT1G14830	69277.2	IPSIIALINK;LLSQHLEQVIR	1;1	2	2	Dynamin-related protein 1C OS=Mucuna pruriens OX=157652 GN=DRP1C PE=3 SV=1	0	28326.6	0	chlo
tr|A0A371H6H7|A0A371H6H7_MUCPR	AT1G50200	107506	AFALLSEEGIAK;AVFGEVYPDPVR;HNDLDDVGK;LTSILQNK;VEDILADPENK;VVADHIR	0;0;0;1;1;0	2	2	Alanine--tRNA ligase (Fragment) OS=Mucuna pruriens OX=157652 GN=ALATS PE=3 SV=1	78817.6	0	0	chlo
tr|A0A371H7P7|A0A371H7P7_MUCPR	AT3G55410	116220	IHLSLVANPSHLEAVNPVVVGK;VEQLCPFPYDLVQR	1;1	2	2	2-oxoglutarate dehydrogenase, mitochondrial (Fragment) OS=Mucuna pruriens OX=157652 GN=ogdh PE=4 SV=1	0	60350.6	0	chlo
tr|A0A371H7Q3|A0A371H7Q3_MUCPR	AT5G55230	71008	IPALVDTLVAK;LELSSLLSALGEK	1;1	2	2	65-kDa microtubule-associated protein 1 (Fragment) OS=Mucuna pruriens OX=157652 GN=MAP65-1 PE=4 SV=1	0	166388	0	cyto
tr|A0A371HFH2|A0A371HFH2_MUCPR	AT5G53350	55426.7	DVSGEGVQQALLK;VLAVAVYNHYK	1;1	2	2	CLP protease regulatory subunit CLPX1, mitochondrial (Fragment) OS=Mucuna pruriens OX=157652 GN=CLPX1 PE=4 SV=1	0	1.07055e+06	0	chlo
tr|A0A371HI90|A0A371HI90_MUCPR	AT5G65620	88252.7	AIQESPDWQTLSDAR;APLDVFVQFR;EIEGLPATALGLAAQSAVSK;EVETVFHEFGHALQHMLTK;YDINEEELRPFFSLPK	1;1;0;0;0	2	2	Organellar oligopeptidase A, chloroplastic/mitochondrial (Fragment) OS=Mucuna pruriens OX=157652 GN=OOP PE=3 SV=1	0	64621.7	0	chlo
tr|A0A371HN83|A0A371HN83_MUCPR	AT5G13630	153259	GPQIVSSIISTAK;VIPIFAGGLDFSGPVEK	1;1	2	2	Magnesium-chelatase subunit ChlH, chloroplastic (Fragment) OS=Mucuna pruriens OX=157652 GN=CHLH PE=4 SV=1	0	110521	0	chlo
tr|A0A371HU77|A0A371HU77_MUCPR	AT1G75990	62422.8	EIASIIETGSYSK;ETGDIYSTNEPQLAFNSR;HDELGQETLLNLLLR;IGDLELFR;NYLHYNLYDQAEK;TIQLEYTDAK	1;1;1;1;1;1	6	7	Putative 26S proteasome non-ATPase regulatory subunit 3 (Fragment) OS=Mucuna pruriens OX=157652 GN=21D7 PE=4 SV=1	266703	0	0	cyto
tr|A0A371HUJ3|A0A371HUJ3_MUCPR	AT1G53750	47781.5	ACIVFFDEVDAIGGAR;ESDTGLAAPSQWDLVSDK;FDDGVGGDNEVQR;IINPNSEDAK;TVTEKDFLDAVNK;TYGLGPYSTSIK;VSPTDIEEGMR	1;1;1;1;1;1;1	7	7	26S proteasome regulatory subunit 7 OS=Mucuna pruriens OX=157652 GN=RPT1 PE=3 SV=1	0	2.11169e+06	0	cyto
tr|A0A371HX47|A0A371HX47_MUCPR	AT3G08590	67328.2	AHGKAVGLPTDDDMGNSEVGHNALGAGR;YAGMLQYDGELK	1;1	2	2	Uncharacterized protein (Fragment) OS=Mucuna pruriens OX=157652 GN=CR513_08648 PE=4 SV=1	0	0	47242.8	pero
tr|A0A371I8D6|A0A371I8D6_MUCPR	AT2G20580	101467	LLGSEGDIGSWGHEYVR;SLEHLLQYGEQNIR	1;1	2	2	26S proteasome non-ATPase regulatory subunit 2-like A (Fragment) OS=Mucuna pruriens OX=157652 GN=RPN1A PE=4 SV=1	0	61171.5	0	chlo
tr|A0A371IET5|A0A371IET5_MUCPR	ATMG01190	56733.8	AAELTTLLESR;ATSESETLYCVYVAIGQK;TAIAIDTILNQK	1;1;1	3	3	ATP synthase subunit alpha (Fragment) OS=Mucuna pruriens OX=157652 GN=ATPA PE=3 SV=1	0	0	113042	cyto
tr|A0A371IGU2|A0A371IGU2_MUCPR	AT4G38630	48830.4	FQAQADAVNLICGAK;VLVTPTSDLGK	1;1	2	2	26S proteasome non-ATPase regulatory subunit 4-like protein OS=Mucuna pruriens OX=157652 GN=RPN10 PE=4 SV=1	0	1.16309e+06	0	E.R.
tr|A0A385G2B2|A0A385G2B2_9FABA	ATMG01190	82809.2	AAELTTLLESR;ATSESETLYCVYVAIGQK;DNGMHALIIYDDLSK;EAFPGDVFYLHSR;GIRPAINVGLSVSR;KSVHEPMQTGLK;QIIVIYAAVNGFCDR;QPQYAPLPIEK;TAIAIDTILNQK;TGSIVDVPAGK	0;0;1;0;0;0;1;1;0;0	3	5	ATPase subunit 1 OS=Ammopiptanthus mongolicus OX=126911 GN=atp1 PE=3 SV=1	0	1.15936e+06	0	nucl
tr|A0A385JDY8|A0A385JDY8_PEA	ATCG00120	54604.8	ASSVAQVVTTLQER;EAYPGDVFYLHSR;IVNTGTVLQVGDGIAR;TFTGEAEAILK	1;0;1;1	3	3	ATP synthase subunit alpha, chloroplastic OS=Pisum sativum subsp. elatius OX=47742 GN=atpA PE=3 SV=1	108657	0	0	cyto
tr|A0A392ME59|A0A392ME59_9FABA	AT5G25780	44193.4	IIAFAWEPK;VSLVQIPSKEELR	1;1	2	2	Eukaryotic translation initiation factor 3 subunit B-like (Fragment) OS=Trifolium medium OX=97028 GN=A2U01_0006289 PE=3 SV=1	0	0	26177.5	chlo
tr|A0A392S5X8|A0A392S5X8_9FABA	AT1G65350	12597.7	ESTLHLVLR;KTITLEVESSDTIDNVK	1;1	2	3	Ubiquitin 11 (Fragment) OS=Trifolium medium OX=97028 PE=4 SV=1	0	4.72649e+06	0	cyto
tr|A0A394D0H9|A0A394D0H9_LUPAN	ATCG00350	163260	DKPVALSIVQAR;GIQITSGFFQIWR;QILIEPIFAQWIQSAHGK;TPLANLIR;TSFEEWAKPGHFSR	0;1;0;0;1	2	2	Uncharacterized protein OS=Lupinus angustifolius OX=3871 GN=TanjilG_00184 PE=3 SV=1	475307	108310	0	plas
tr|A0A394D7V7|A0A394D7V7_LUPAN	AT5G07350	107625	GEPYSEEAIALMR;IPDIHLLQQAEQSAK;SNYYDALLAAESR;TNVAITLLEAGLAK	0;1;0;1	2	2	Ribonuclease OS=Lupinus angustifolius OX=3871 GN=TanjilG_16838 PE=4 SV=1	0	72086.6	0	chlo
tr|A0A394DA16|A0A394DA16_LUPAN	AT2G24520	104812	AAHLVDSTNQVGHFQK;EVHFLPFNPVDK;EVHFLPFNPVDKR;LGDIVPADAR;LLEGDPLKIDQSALTGESLPVTK;MITGDQLAIAK;NLVEVFAK;TENQDAIDAAIVGMLADPK;TGTLTLNK	0;0;0;1;0;1;0;0;0	2	2	Plasma membrane ATPase OS=Lupinus angustifolius OX=3871 GN=TanjilG_07316 PE=3 SV=1	0	140968	0	plas
tr|A0A394DCS5|A0A394DCS5_LUPAN	AT1G76550	67399.9	LQEYLEQVR;NQFVETNVGFDTICK;VVGVPVTLNGDLK	1;1;1	3	3	Pyrophosphate--fructose 6-phosphate 1-phosphotransferase subunit alpha OS=Lupinus angustifolius OX=3871 GN=PFP-ALPHA PE=3 SV=1	17119.5	0	0	cyto
tr|A0A394DF82|A0A394DF82_LUPAN	AT3G19760	45962.8	DELTLEGIK;GIYQYGFEKPSAIQQR;QFFVAVER	0;1;1	2	4	Uncharacterized protein OS=Lupinus angustifolius OX=3871 GN=TanjilG_09088 PE=4 SV=1	60636.1	0	0	cyto
tr|A0A394DJU4|A0A394DJU4_LUPAN	AT5G04885	163341	GFVISDWQGIDK;IGAATALEVR;ILVAGTHADNLGYQCGGWTIK	1;1;1	3	3	Uncharacterized protein OS=Lupinus angustifolius OX=3871 GN=TanjilG_14400 PE=4 SV=1	0	119563	0	plas
tr|A0A394DQQ1|A0A394DQQ1_LUPAN	AT1G20080	61068.4	LLGADAMSIPGLYR;VPVGILHVK	1;1	2	2	Uncharacterized protein OS=Lupinus angustifolius OX=3871 GN=TanjilG_10977 PE=4 SV=1	0	101289	0	plas
tr|A0A396HIZ4|A0A396HIZ4_MEDTR	AT1G73370	103413	FDIYPYLER;FNIAAPGADQSVYFPFTEK;VVSGINVFDPK	1;1;1	3	3	Sucrose synthase OS=Medicago truncatula OX=3880 GN=MtrunA17_Chr6g0481131 PE=3 SV=1	23484.6	0	0	cyto
tr|A0A396IL19|A0A396IL19_MEDTR	ATCG00490	19669.2	FTSIVGNVFGFK;MFTSIVGNVFGFK;TFQGPPHGIQVER	1;1;0	2	3	Ribulose bisphosphate carboxylase large chain OS=Medicago truncatula OX=3880 GN=MtrunA17_Chr3g0090681 PE=4 SV=1	0	6.01903e+06	0	chlo
tr|A0A3G1KJT9|A0A3G1KJT9_9FABA	ATCG00280	51946.8	APWLEPLR;DQETTGFAWWAGNAR;GIDRDLEPVLFMTPLN;LGANVGSAQGPTGLGK;SAEYMTHAPLGSLNSVGGVATEINAVNYVSPR;SPTGEVIFGGETMR	1;1;1;1;1;1	6	10	Photosystem II CP43 reaction center protein OS=Caragana rosea var. rosea OX=2051892 GN=psbC PE=3 SV=1	487102	9.50916e+06	0	plas
tr|A0A3G6ZGA7|A0A3G6ZGA7_9FABA	ATCG00490	45832.1	AMHAVIDR;AMHAVIDRQK;DDENVNSQPFMR;DNGLLLHIHR;GGLDFTKDDENVNSQPFMR;GHYLNATAGTCEEMIK;GHYLNATAGTCEEMIKR;LSGGDHIHAGTVVGK;LTYYTPEYETK;LTYYTPEYETKDTDILAAFR;TFQGPPHGIQVER;VALEACVQAR;VTPQPGVPPEEKGAAVAAESSTGTWTTVWTDGLTSLDR;VTPQPGVPPEEQGAAVAAESSTGTWTTVWTDGLTSLDR	0;0;0;0;0;0;0;0;0;0;0;0;1;1	2	2	Ribulose bisphosphate carboxylase large chain (Fragment) OS=Tephrosia luzoniensis OX=2491927 GN=rbcL PE=3 SV=1	335532	1.26537e+06	0	cyto
tr|A0A3Q0ENR2|A0A3Q0ENR2_VIGRR	AT1G50200	90524.1	AFALLSEEGIAK;TLSFAIADGSRPGNDGR	1;1	2	2	Alanine--tRNA ligase OS=Vigna radiata var. radiata OX=3916 GN=LOC106756026 PE=3 SV=1	0	139753	0	cyto
tr|A0A3Q0ESX7|A0A3Q0ESX7_VIGRR	AT1G54450	57126.7	ELLATHPGLEFLQSTPEFQER;YLTQDDFKPVLR	1;1	2	2	probable serine/threonine protein phosphatase 2A regulatory subunit B''delta isoform X2 OS=Vigna radiata var. radiata OX=3916 GN=LOC106754121 PE=4 SV=1	19113.7	0	0	cyto
tr|A0A3Q7YCM4|A0A3Q7YCM4_CICAR	AT1G53310	110641	AIADGSLLDFLR;FSAAWQLYK;GGGPTHLAILSQPPDTIHGSLR;HLGIGSYQEWSEEK;SFSHMLNLANLAEEVQIAHR;VTIDLVEMVFAK	0;0;0;1;0;1	2	2	phosphoenolpyruvate carboxylase OS=Cicer arietinum OX=3827 GN=LOC101497901 PE=3 SV=1	0	20686.4	0	cyto
tr|A0A3Q7YDT9|A0A3Q7YDT9_CICAR	AT1G53750	47722.5	AIEHEDELKDEK;FDDGVGGDNEVQR;NPRPLDEDDIALLK;VEFGLPDLESR	1;1;1;1	4	4	26S proteasome regulatory subunit 7 OS=Cicer arietinum OX=3827 GN=LOC101497140 PE=3 SV=1 >tr|A0A445EHK0|A0A445EHK0_ARAHY AAA domain-containing protein OS=Arachis hypogaea OX=3818 GN=Ahy_A02g009598 PE=3 SV=1	87230.7	0	0	cyto
tr|A0A3S9K9Z3|A0A3S9K9Z3_9FABA	ATCG00170	156863	ENVVLGGMIPVGTGFK;NDPSGSEWISDNESDR;SGDITQGLPK	1;1;1	3	3	DNA-directed RNA polymerase subunit beta'' OS=Pterocarpus tinctorius OX=1071202 GN=rpoC2 PE=3 SV=1	84964	0	0	cyto
tr|A0A411AIC9|A0A411AIC9_9FABA	AT3G12110	41619	AGFAGDDAPR;DLYGNIVLSGGSTMFPGIADR;GEYDESGPAIVHR;GYSFNTSAEK;IWHHTFYNELR;VAPEEHPVLLTEAPLNPK;YPIEHGIVSNWDDMEK	0;0;1;1;0;0;0	2	2	Actin 1 OS=Stylosanthes guianensis OX=62615 PE=2 SV=1 >tr|A0A445BAE6|A0A445BAE6_ARAHY Uncharacterized protein OS=Arachis hypogaea OX=3818 GN=Ahy_A10g050757 PE=3 SV=1	51537.2	0	0	cysk
tr|A0A444WN32|A0A444WN32_ARAHY	AT5G20490	172581	FGVLAPEVLDGNYDDK;INGEEVHVR	1;1	2	2	Uncharacterized protein OS=Arachis hypogaea OX=3818 GN=Ahy_Scaffold9g108574 PE=3 SV=1	14899.2	0	0	chlo
tr|A0A444WNF8|A0A444WNF8_ARAHY	AT2G31660	113042	AAEQSLDQFQFAPQHLVR;AISTILESVSR;KGYDIIEDLYSPR	1;1;1	3	3	Importin N-terminal domain-containing protein OS=Arachis hypogaea OX=3818 GN=Ahy_Scaffold8g108542 PE=4 SV=1	0	80020.5	0	cyto
tr|A0A444WNH5|A0A444WNH5_ARAHY	AT2G31660	102350	DHVLVFVTQVPPLLR;HFAGQILECHLNLLNVIR	1;1	2	2	Importin N-terminal domain-containing protein OS=Arachis hypogaea OX=3818 GN=Ahy_Scaffold8g108542 PE=4 SV=1	95859.5	0	12981.4	cyto
tr|A0A444WNV5|A0A444WNV5_ARAHY	AT4G20840	61148.4	LVTVPEVVTVFQVER;MAEIPADATPFPHR;VGFVFNPYGGK	1;1;1	3	3	FAD-binding PCMH-type domain-containing protein OS=Arachis hypogaea OX=3818 GN=Ahy_Scaffold6g107886 PE=3 SV=1	0	275654	0	chlo
tr|A0A444WP11|A0A444WP11_ARAHY	AT1G67230	136382	ELEADMQNQFEQK;ESELNNINFLR;LAEANALVASIEEK;SHDLESQEALLR	1;0;1;1	3	3	Uncharacterized protein OS=Arachis hypogaea OX=3818 GN=Ahy_Scaffold8g108475 PE=4 SV=1	23934.6	0	0	chlo
tr|A0A444WPI3|A0A444WPI3_ARAHY	AT5G49360	84902	AGLDLDCGPFLAIHTDAAIR;DVCTPAHQELALEAAR;GQETPGEDPTLAAK;HYTAYDLDNWNGIDR;LVVNNAIAVPR;TPEEAAADAIK	0;1;0;1;0;1	3	3	Fn3_like domain-containing protein OS=Arachis hypogaea OX=3818 GN=Ahy_Scaffold6g108166 PE=4 SV=1	0	5.4891e+06	0	E.R.
tr|A0A444WRA7|A0A444WRA7_ARAHY	AT4G36220	50931	ADMAFAHYGPFWR;QESWESVRDEVDK;VQQELAQVVGLDR	1;1;1	3	5	Uncharacterized protein OS=Arachis hypogaea OX=3818 GN=Ahy_Scaffold1g106681 PE=3 SV=1	0	691351	0	cyto
tr|A0A444WRE9|A0A444WRE9_ARAHY	AT3G51050	75894.6	EASDNSGTVDLR;HGDTGLVIVGGR	1;1	2	2	Uncharacterized protein OS=Arachis hypogaea OX=3818 GN=Ahy_Scaffold1g106701 PE=4 SV=1	31011.3	0	0	plas
tr|A0A444WSL6|A0A444WSL6_ARAHY	AT3G42050	51396.1	DNIAHFEENDFQIIR;LISGTTLQLLR;VVVLTFK	1;1;1	3	3	V-type proton ATPase subunit H OS=Arachis hypogaea OX=3818 GN=Ahy_Scaffold1g106846 PE=3 SV=1	599260	684158	42767.7	cyto
tr|A0A444WSY4|A0A444WSY4_ARAHY	AT3G50590	149052	GPTPFLFETEVDR;ILSQQGGEAVYPLPR;ISALDIGAPVVR;QLFAVLQSAR	1;1;1;1	4	4	WD_REPEATS_REGION domain-containing protein OS=Arachis hypogaea OX=3818 GN=Ahy_Scaffold1g106888 PE=4 SV=1	20286.2	0	0	nucl
tr|A0A444WTX0|A0A444WTX0_ARAHY	AT5G67385	70496.3	LMENYLSEIATDR;VVLETIVSLLPR	1;1	2	2	NPH3 domain-containing protein OS=Arachis hypogaea OX=3818 GN=Ahy_Scaffold1g106978 PE=3 SV=1	0	102134	0	nucl
tr|A0A444WUT3|A0A444WUT3_ARAHY	AT4G35790	99598.1	EPTKPLPR;IIGTHSPTIPDILTT;LQDYLNFYCLGNR;SIQTGYIQAIR;VDVALSQNLICAK	1;1;1;0;1	4	4	Phospholipase D OS=Arachis hypogaea OX=3818 GN=Ahy_Scaffold1g107167 PE=3 SV=1	110900	0	0	plas
tr|A0A444WV33|A0A444WV33_ARAHY	AT4G19210	68211.4	EGINIFLAGFVPTENLR;VAETPQETAEEAQSYAR	1;1	2	2	Uncharacterized protein OS=Arachis hypogaea OX=3818 GN=Ahy_Scaffold1g107279 PE=4 SV=1	0	131142	0	cyto
tr|A0A444WV44|A0A444WV44_ARAHY	AT1G31730	106821	AYAISALMK;LLESAADVIAK;LLYVEMLGHDASFGYIHAVK;VFEHAGDLVNIK	1;1;1;1	4	4	AP-4 complex subunit epsilon OS=Arachis hypogaea OX=3818 GN=Ahy_Scaffold1g107287 PE=3 SV=1	0	680598	0	nucl
tr|A0A444WVG1|A0A444WVG1_ARAHY	AT3G23640	112932	AEGVLFEDDGDGYEFTK;AIWMLDPGIK;FNVTEVFK;ISHQYEVVR;VPVYTPTFECLLEQQVVK	0;0;1;1;1	3	4	Uncharacterized protein OS=Arachis hypogaea OX=3818 GN=Ahy_Scaffold1g107315 PE=3 SV=1	31774.6	0	0	chlo
tr|A0A444WW04|A0A444WW04_ARAHY	AT5G65620	138073	AYQEQVLSNCSK;EVETVFHEFGHALQHMLTK;EVLYDYEDKINQAVFPGLQGGPHNHTITGLAVALK;GYELVSGGTENHLVLVNLK;INQAVFPGLQGGPHNHTITGLAVALK;KISAVSIFFETMPYR;LKDFLATIQSSTYFQTEIAK;MGTPALTSR;QFPTIGFDK;QLNASLEEVDPEIADIIELEK;VLEAVHIAANK;WGVNVQPLSGSPANFHVYTALLKPHER;YSEGYPGAR	0;0;0;0;0;0;1;0;0;1;0;1;0	3	5	Serine hydroxymethyltransferase OS=Arachis hypogaea OX=3818 GN=Ahy_Scaffold1g107467 PE=3 SV=1	0	63687.8	0	chlo
tr|A0A444WW24|A0A444WW24_ARAHY	AT4G38040	47948.6	ATEGLPFLIK;TNLGFWAGHR	1;1	2	2	Exostosin domain-containing protein OS=Arachis hypogaea OX=3818 GN=Ahy_Scaffold1g107486 PE=3 SV=1	0	26101.3	0	chlo
tr|A0A444WW52|A0A444WW52_ARAHY	AT1G31850	69008.4	GIPAILGVISTQR;TYDLLHLDGLFTAESHR	1;1	2	2	Uncharacterized protein OS=Arachis hypogaea OX=3818 GN=Ahy_B10g100310 PE=4 SV=1	0	108137	0	cyto
tr|A0A444WWA3|A0A444WWA3_ARAHY	AT5G65950	132802	AYESFNSSNIQR;FYEEGYHTLR	1;1	2	3	Foie-gras_1 domain-containing protein OS=Arachis hypogaea OX=3818 GN=Ahy_B10g100345 PE=4 SV=1	21544.2	0	0	plas
tr|A0A444WWP2|A0A444WWP2_ARAHY	AT5G17990	43055.6	FSFDPLEFGIPR;GETFEEIVGLAR	1;1	2	3	Uncharacterized protein OS=Arachis hypogaea OX=3818 GN=Ahy_B10g100416 PE=3 SV=1	15023.7	0	0	chlo
tr|A0A444WWS2|A0A444WWS2_ARAHY	AT2G34510	45189.5	IAFYSIYYNTR;LGNDAEISQEFPVEK;QGGMILIVPQGR;SDDMSSLCGPVVDDVR;YIDSDHFAVPGGK	0;1;0;0;1	2	2	Uncharacterized protein OS=Arachis hypogaea OX=3818 GN=Ahy_B10g100449 PE=4 SV=1	853302	0	0	chlo
tr|A0A444WYF6|A0A444WYF6_ARAHY	AT4G04955	56845.2	AAAAGGVTTVVDMPLNNHPTTVSK;IVSVVEGYGK;TEWEGFVTGTR	1;1;1	3	3	Amidohydro-rel domain-containing protein OS=Arachis hypogaea OX=3818 GN=Ahy_B10g101038 PE=4 SV=1	0	224658	0	vacu
tr|A0A444WZ23|A0A444WZ23_ARAHY	AT1G15820	27423.1	EAELIHGR;TAENFANATGDQGYPGGK	1;1	2	2	Chlorophyll a-b binding protein, chloroplastic OS=Arachis hypogaea OX=3818 GN=Ahy_B10g101278 PE=3 SV=1	39990.8	474121	0	chlo
tr|A0A444WZ39|A0A444WZ39_ARAHY	AT5G64570	83708.3	GQETPGEDPLLSSK;LGFFDGDPSK;YEWWSEALHGVSDVGPGTR	1;0;1	2	3	Fn3_like domain-containing protein OS=Arachis hypogaea OX=3818 GN=Ahy_B10g101297 PE=4 SV=1	64108.4	0	0	chlo
tr|A0A444WZK5|A0A444WZK5_ARAHY	AT4G27640	122625	AAAEVIDTMALNIPK;AAATQALGLFAQHTK;AVGSFLEFTHDGDEVIK;DPQVVPALIHHLR	1;1;1;1	4	4	Importin N-terminal domain-containing protein OS=Arachis hypogaea OX=3818 GN=Ahy_B10g101403 PE=4 SV=1	5933.34	213195	0	cyto
tr|A0A444X006|A0A444X006_ARAHY	AT1G67550	92406.9	ALFGSFLPVPSLDK;LELHNAGFLAQK;MMLQSTDDLPLNFGFTGK;TIHTYHSEGAGGGHAPDIIK	1;1;1;0	3	4	Urease OS=Arachis hypogaea OX=3818 GN=Ahy_B10g101599 PE=3 SV=1	20075.2	0	0	cyto
tr|A0A444X1N4|A0A444X1N4_ARAHY	AT2G43330	54158.5	GLTFDEVEVIWK;LEDEVDFLTAQSEQDR	1;1	2	2	MFS domain-containing protein OS=Arachis hypogaea OX=3818 GN=Ahy_B10g102284 PE=3 SV=1	0	106719	0	plas
tr|A0A444X284|A0A444X284_ARAHY	AT5G05520	59671	LEGNFYHILR;LEPGPPELPHTANIVVDVVEAASK;LQGLGIFDSTNLR	1;1;1	3	4	Uncharacterized protein OS=Arachis hypogaea OX=3818 GN=Ahy_B10g102509 PE=4 SV=1	0	82272.5	0	nucl
tr|A0A444X3D0|A0A444X3D0_ARAHY	AT1G49760	70862.5	SGAGNIFIK;VFGEFGTITSAVVMR	1;1	2	2	Polyadenylate-binding protein OS=Arachis hypogaea OX=3818 GN=Ahy_B10g103251 PE=3 SV=1	126832	0	0	pero
tr|A0A444X3L0|A0A444X3L0_ARAHY	AT3G11130	193252	ACDEQQHWK;AHMGIFTELGVLYAR;IIIDSNNNPEHFLTTNPYYDSR;IIYAFISNWAK;LHVIELGAQPGKPSFTK;LNPFESLELSR;QLIDQVVSTALPESK;SPEQVSAAVK;SQALEAHAASFAQFK;TANLANNQIINYR;TVDNDLALK;VANVELYYK;VDSELIYAYAK;VEEDAVWSQVAK;YIEGYVQK	0;0;0;1;0;1;0;0;0;0;0;0;0;0;0	2	2	Clathrin heavy chain OS=Arachis hypogaea OX=3818 GN=Ahy_B10g103140 PE=3 SV=1	7153.1	0	0	cyto
tr|A0A444X490|A0A444X490_ARAHY	AT3G03810	42300.4	GELNVNSHLQR;VFGGFANIR	1;1	2	2	Uncharacterized protein OS=Arachis hypogaea OX=3818 GN=Ahy_B10g103839 PE=4 SV=1	7803.44	0	0	plas
tr|A0A444X517|A0A444X517_ARAHY	AT1G74050	26345.6	QLPSGLLLVSGPFK;VNQSYVIATSTK	1;1	2	2	60S ribosomal protein L6 OS=Arachis hypogaea OX=3818 GN=Ahy_B10g104229 PE=3 SV=1	0	110435	0	chlo
tr|A0A444X619|A0A444X619_ARAHY	AT5G27640	82525.5	AGSDTEVLWNDAR;DIPIEVLELENK;DIPIEVLELENKNDK;KYEAEDQDVSMLLSEQER;LGVDLSAIDLDSIR;QANALFWSPAGR;STYTGFELFR;TLGYCFIEYNTPQEAELAK;VSLVQIPSK;VSLVQIPSKEELR;VVINIFDVR;YLVTYSSHEPSNPR	0;0;0;1;1;1;1;1;1;1;0;0	7	8	Eukaryotic translation initiation factor 3 subunit B OS=Arachis hypogaea OX=3818 GN=Ahy_B10g104643 PE=3 SV=1	166535	0	0	cyto
tr|A0A444X681|A0A444X681_ARAHY	AT2G26250	61196.3	AEASTVMFGALDELFEK;AVIASNENTATMK;FDEGSLEFQK;GIESSGPNAGSLTFSVR;ILMSSGIGDETYIPK;RLPDFLQSVNLK	1;1;1;1;1;1	6	7	3-ketoacyl-CoA synthase OS=Arachis hypogaea OX=3818 GN=Ahy_B10g104677 PE=3 SV=1	0	502006	0	plas
tr|A0A444X6R7|A0A444X6R7_ARAHY	AT5G11560	96517.1	GTLMIASPDDLAAIQALR;HISDLTKDLAGQAVILPSR;SLSPAHTAAQVIPLPHTDSTEQR;SNCIQEAVDEYCFDFR;VEQNLFEWLK	0;1;1;0;0	2	2	EMC1_C domain-containing protein OS=Arachis hypogaea OX=3818 GN=Ahy_B10g104920 PE=4 SV=1	12967.7	19854.1	0	cyto
tr|A0A444X6X2|A0A444X6X2_ARAHY	AT5G11520	31655.2	LNLGVGAYR;TEEGKPLVLNVVR;VFTLAGLTVQTYR	0;1;1	2	2	Aminotran_1_2 domain-containing protein OS=Arachis hypogaea OX=3818 GN=Ahy_B10g104980 PE=4 SV=1	64613.4	0	0	chlo
tr|A0A444X7B0|A0A444X7B0_ARAHY	AT5G23050	79442.3	AIPWTNITPLK;FSVSNPEVFWK;VIFTQDLIIR	1;1;1	3	4	Uncharacterized protein OS=Arachis hypogaea OX=3818 GN=Ahy_B10g105149 PE=4 SV=1	167144	0	0	plas
tr|A0A444X7X0|A0A444X7X0_ARAHY	AT5G14950	132271	FGTLDDYFQTLR;HILDTIVEALR;INPEETTQDNVQER;LYNGENTVQGFVVEK	1;1;1;1	4	5	Alpha-mannosidase OS=Arachis hypogaea OX=3818 GN=Ahy_B10g105324 PE=3 SV=1	0	80668.9	0	chlo
tr|A0A444X813|A0A444X813_ARAHY	AT5G42740	62491.5	DAVIQSDGKNVVPDVWK;GEVVSNHDELMSNFFAQPDALAYGK;SGSWVGATGK;TFTTAETMLNAR	1;1;1;1	4	6	Glucose-6-phosphate isomerase OS=Arachis hypogaea OX=3818 GN=Ahy_B10g105390 PE=3 SV=1	0	403173	0	cyto
tr|A0A444X8J1|A0A444X8J1_ARAHY	AT5G15450	119987	CIGATTLDEYR;EEVTGNDIAEIVSK;FQQVYVDQPSVEDTVSILR;HQIVETEHLMK;ISDSALVEAAILSDR;IVQGDVPQALMNR;LEAELSLLK;LSLMNDTDK;TAISEGLAQR;VDEYIVFQPLNR;VIQQNVENELAK;YELHHGVR	0;0;1;0;0;0;1;0;0;1;0;0	3	3	Uncharacterized protein OS=Arachis hypogaea OX=3818 GN=Ahy_B10g105633 PE=3 SV=1	12359.1	0	0	chlo
tr|A0A444X8L1|A0A444X8L1_ARAHY	AT3G14390	54259.1	DALQGLNSVIGYAIK;GLNLIIEPGR;HGETFEDHIR;HLGCGAVLVSGNELR;LQWFLDAIK;LVGAHCHLGSTITK	1;0;0;0;1;0	2	2	Uncharacterized protein OS=Arachis hypogaea OX=3818 GN=Ahy_B10g105507 PE=3 SV=1	27285.5	0	0	chlo
tr|A0A444X989|A0A444X989_ARAHY	AT5G38530	55065.1	DIYSLWRPTPLIR;MHTLGHNFVPDPIHAGGLR;SEGLIPAPEPTHAIAATIR	1;1;1	3	4	PALP domain-containing protein OS=Arachis hypogaea OX=3818 GN=Ahy_B10g105933 PE=3 SV=1	151643	0	0	chlo
tr|A0A444X9P7|A0A444X9P7_ARAHY	AT5G14260	57503.3	LLLNYGFIDEDNSYDR;VLGNETIAELLTTNK	1;1	2	2	Rubis-subs-bind domain-containing protein OS=Arachis hypogaea OX=3818 GN=Ahy_B10g106054 PE=4 SV=1	33625	0	0	nucl
tr|A0A444X9Q9|A0A444X9Q9_ARAHY	AT5G40890	86840.6	IIGSIGAVAAGLDLGK;NLTVGELVDVKPAVVTLR	1;1	2	3	Uncharacterized protein OS=Arachis hypogaea OX=3818 GN=Ahy_B10g106069 PE=3 SV=1	0	49710.9	0	plas
tr|A0A444X9R0|A0A444X9R0_ARAHY	AT1G14610	119553	FALVSYTAQSDK;NEEEAQAEASQR	1;1	2	2	Uncharacterized protein OS=Arachis hypogaea OX=3818 GN=Ahy_B10g106075 PE=3 SV=1	135797	80604.4	0	cyto
tr|A0A444X9V2|A0A444X9V2_ARAHY	AT5G17920	90261.6	ALSGQTDEAFFSSNASALASR;FALESFWEGK;GMLTGPVTILNWSFVR;SETTYQIALAIK;SETTYQIALAIKDEVEDLEK;YGAGIGPGVYDIHSPR	1;1;0;0;0;0	2	2	Uncharacterized protein OS=Arachis hypogaea OX=3818 GN=Ahy_B10g106140 PE=3 SV=1	1204.39	48980.6	0	chlo
tr|A0A444XAW9|A0A444XAW9_ARAHY	AT1G76550	71329.8	IHNPENVLLGFLGGSEGLFAQK;LLAYLVEAEINKR;VNSQLISNVCTDALSAEK	1;1;1	3	3	Pyrophosphate--fructose 6-phosphate 1-phosphotransferase subunit alpha OS=Arachis hypogaea OX=3818 GN=PFP-ALPHA PE=3 SV=1	17856.7	118738	0	E.R.
tr|A0A444XB23|A0A444XB23_ARAHY	AT5G19820	123370	AEDFDAEESELIK;FYFHEEVR;HAALIALAQIAEGCSK;LAHLLSSSPHQEAR;LLVILQNGK;QTDPDTLSLK;SHAEALFNLCK	1;0;0;1;0;1;1	4	5	Uncharacterized protein OS=Arachis hypogaea OX=3818 GN=Ahy_B10g106510 PE=4 SV=1	39438.8	0	0	nucl
tr|A0A444XB67|A0A444XB67_ARAHY	AT5G19780	49555.4	EDAANNFAR;QLFHPEQLISGK	1;1	2	2	Tubulin alpha chain OS=Arachis hypogaea OX=3818 GN=Ahy_B10g106512 PE=3 SV=1	131828	0	63069.6	cyto
tr|A0A444XB73|A0A444XB73_ARAHY	AT4G18810	44383.9	GEWQTIQLPFSTLRPVFR;GVVSTANNGGFTSIR	1;1	2	2	Uncharacterized protein OS=Arachis hypogaea OX=3818 GN=Ahy_B10g106561 PE=4 SV=1	200469	0	0	chlo
tr|A0A444XBN7|A0A444XBN7_ARAHY	AT4G31480	108881	AAASTYCQLLLSQSDNNVK;AINYLFTNIDR;AQISNAQPDDLIDFYHLK;LVERPQNYTLAPESSK;TIDIALELITPR	1;1;1;1;1	5	5	Coatomer subunit beta OS=Arachis hypogaea OX=3818 GN=Ahy_B09g094594 PE=4 SV=1	15488.3	109312	0	cyto
tr|A0A444XBV8|A0A444XBV8_ARAHY	AT1G15690	59440.7	AADVGADLVGK;AADVGADLVGKVER;AGISTVDVLTPK;ERTDALDAAGNTTAAIGK;KYIEAGGSEHAR;TDALDAAGNTTAAIGK;TGAATNVIFGLALGYK;YIEAGGSEHAR	0;0;1;0;1;0;0;1	3	5	Uncharacterized protein OS=Arachis hypogaea OX=3818 GN=Ahy_B09g094669 PE=4 SV=1	697992	1.53244e+06	0	vacu
tr|A0A444XBY1|A0A444XBY1_ARAHY	AT1G15290	185269	LATDFGSLELSPVDGR;LGPEDLR;TQDAAAWLEYFESK	1;1;0	2	2	Uncharacterized protein OS=Arachis hypogaea OX=3818 GN=Ahy_B09g094670 PE=4 SV=1	6558.32	0	0	nucl
tr|A0A444XCC0|A0A444XCC0_ARAHY	AT1G71820	94111.8	LSILSDLR;LYTPAAVDLFR	1;1	2	2	Uncharacterized protein OS=Arachis hypogaea OX=3818 GN=Ahy_B09g094604 PE=4 SV=1	0	54375.2	0	chlo
tr|A0A444XCH2|A0A444XCH2_ARAHY	AT1G79930	93576.2	AVEKEFEMALQDR;EFEMALQDR;FIGTAGAASTMMNPK;GCALQCAILSPTFK;LFHETTATALAYGIYK;LQQVEDWLYEDGEDETK;RDEFEQLSLPILER;VLSANPEAPLNIECLMDEK	0;0;0;0;1;1;1;0	3	3	Uncharacterized protein OS=Arachis hypogaea OX=3818 GN=Ahy_B09g094800 PE=3 SV=1	71790.6	66875.7	0	cyto
tr|A0A444XCX0|A0A444XCX0_ARAHY	AT1G51710	187606	CHISQEVNHLHEGIK;NNDVDQSSHLLTVATR	1;1	2	2	Uncharacterized protein OS=Arachis hypogaea OX=3818 GN=Ahy_B09g095109 PE=3 SV=1	32627.3	0	0	nucl
tr|A0A444XCX9|A0A444XCX9_ARAHY	AT1G51760	112202	GTVVLVFQPAEEGGAGAK;HPVAETGVIGYIGTGNAPFVALR	1;1	2	2	Uncharacterized protein OS=Arachis hypogaea OX=3818 GN=Ahy_B09g095085 PE=4 SV=1	32293	0	0	plas
tr|A0A444XD83|A0A444XD83_ARAHY	AT3G13750	50191.9	EGGLDVIQTYVFWNGHEPSPGK;LVQQAGLYVHLR;SGACSAFLANYNPR;TAGGPFIATSYDYDAPLDEYGLPR;YYFEGNYDLVK	0;0;1;1;0	2	3	Uncharacterized protein OS=Arachis hypogaea OX=3818 GN=Ahy_B09g095193 PE=4 SV=1	0	45141.7	0	extr
tr|A0A444XEB9|A0A444XEB9_ARAHY	AT5G64050	63786.9	RHGATSVGQFR;TALFNYLFAR	1;1	2	2	tRNA-synt_1c domain-containing protein OS=Arachis hypogaea OX=3818 GN=Ahy_B09g095484 PE=3 SV=1	13331.3	0	0	chlo
tr|A0A444XGN0|A0A444XGN0_ARAHY	AT1G54220	58691.4	GDIDDYLASGAK;LNSLQEASGGAR	1;1	2	2	Acetyltransferase component of pyruvate dehydrogenase complex OS=Arachis hypogaea OX=3818 GN=Ahy_B09g095838 PE=3 SV=1	0	55979.8	0	mito
tr|A0A444XGN9|A0A444XGN9_ARAHY	AT1G55020	93780.1	ETLTDLTIIEVLSR;EYDDLAKNPEK;GVAVEDSSSPHGVR;HLSVVHPIHK;IYDYDVYNDLGNPDSNAR;KETLTDLTIIEVLSR;LFILDHHDPLFPYLSK;RGVAVEDSSSPHGVR;SAWMTDEEFAR;SSDFLVYILK;VFLNTITGK	1;1;1;1;1;1;1;1;0;1;1	10	16	Lipoxygenase OS=Arachis hypogaea OX=3818 GN=Ahy_B09g095845 PE=3 SV=1	2.78282e+06	3.27499e+06	0	cyto
tr|A0A444XGT2|A0A444XGT2_ARAHY	AT1G55020	95491.1	GVAVEDSSSPHGVR;IYDYDVYNDLGNPDSNAR;VFLNTITGK	1;1;1	3	3	Lipoxygenase OS=Arachis hypogaea OX=3818 GN=Ahy_B09g095845 PE=3 SV=1	0	104899	179973	chlo
tr|A0A444XGX6|A0A444XGX6_ARAHY	AT5G49030	125552	ATEQWFASVEGFR;DAAMGAIGHVK;ESPAYGADVLR;LYVGGSTSYTR;SCQTVLAAHLLSIVR	0;1;1;0;0	2	2	Uncharacterized protein OS=Arachis hypogaea OX=3818 GN=Ahy_B09g095869 PE=3 SV=1	78585.2	0	0	chlo
tr|A0A444XH30|A0A444XH30_ARAHY	AT3G14067	82876.5	DLGTGGESNPFIHGAGHVDPNR;GPNHLTPEILKPDVIAPGVNILAGWTGK;GTVIGSSPSAPQVASFSSR;SALMTTAYNVDNSGGK	1;1;1;1	4	4	Uncharacterized protein OS=Arachis hypogaea OX=3818 GN=Ahy_B09g095895 PE=3 SV=1	86150.3	3.40265e+06	76377.4	chlo
tr|A0A444XH89|A0A444XH89_ARAHY	AT1G55020	96789.8	GVAVEDSSSPHGVR;IYDYDVYNDLGNPDSNAR;LFILDHHDPLFPYLSK;SSDFLVYILK;SWVEEYVSFYYK	1;1;1;1;1	5	7	Lipoxygenase OS=Arachis hypogaea OX=3818 GN=Ahy_B09g095845 PE=3 SV=1	237122	0	0	cyto
tr|A0A444XIP4|A0A444XIP4_ARAHY	AT4G01800	97972.8	GPAQDEVIAELR;VVAAGGLHVVGTER	1;1	2	2	Protein translocase subunit SecA OS=Arachis hypogaea OX=3818 GN=Ahy_B09g096120 PE=3 SV=1	73963.1	0	0	chlo
tr|A0A444XIP7|A0A444XIP7_ARAHY	AT4G01800	111587	EQWASYILNAIK;EVLIVDEFTGR	1;1	2	2	Protein translocase subunit SecA OS=Arachis hypogaea OX=3818 GN=Ahy_B09g096120 PE=3 SV=1	4326.62	0	0	chlo
tr|A0A444XIS0|A0A444XIS0_ARAHY	AT4G01690	59175.7	GLIMLPEAISAK;TQGVETLGTIYSSSLFPNR;VLLLNYIGGATNPGILSK	1;1;1	3	3	Protoporphyrinogen oxidase OS=Arachis hypogaea OX=3818 GN=Ahy_B09g096138 PE=3 SV=1	0	75501.6	0	chlo
tr|A0A444XKD7|A0A444XKD7_ARAHY	AT1G49630	11003.5	AIIGTIGDVDSYQLPDAK;ELEMDNDTLTK	1;1	2	2	Uncharacterized protein OS=Arachis hypogaea OX=3818 GN=Ahy_B09g096399 PE=4 SV=1	43376.7	0	0	cyto
tr|A0A444XKJ4|A0A444XKJ4_ARAHY	AT3G19170	121972	AIIGTIGDVDSYQLPDAK;EPIYVPIEVGDINGVK;TSQQALYPDTTYGVDSGGDPQVIPK	1;1;1	3	3	M16C_associated domain-containing protein OS=Arachis hypogaea OX=3818 GN=Ahy_B09g096399 PE=4 SV=1	228050	35456.6	7734.51	chlo
tr|A0A444XKM9|A0A444XKM9_ARAHY	AT3G05590	12724.9	AGGECITFDQLALR;IAVVVGTITDDIR	1;1	2	2	Ribosomal_L18e/L15P domain-containing protein OS=Arachis hypogaea OX=3818 GN=Ahy_B09g096421 PE=4 SV=1	24102.3	0	0	cyto
tr|A0A444XPE0|A0A444XPE0_ARAHY	AT2G24580	47110.8	DVVVGGGFSGHGFK;TLLIEQFDFLHHR	1;1	2	3	Uncharacterized protein OS=Arachis hypogaea OX=3818 GN=Ahy_B09g097529 PE=4 SV=1	106194	0	0	cyto
tr|A0A444XPQ0|A0A444XPQ0_ARAHY	AT3G22960	62810	AEDGEVWTFSVR;ANLTFWR;LNLQWGLIPFR	1;1;1	3	3	Pyruvate kinase OS=Arachis hypogaea OX=3818 GN=Ahy_B09g097653 PE=3 SV=1	0	64120.6	0	chlo
tr|A0A444XQ96|A0A444XQ96_ARAHY	AT1G03220	47647.6	ISTVNPYGILETSIYK;VCGGFPSNTVTGVSTSGDVR	1;1	2	2	Peptidase A1 domain-containing protein OS=Arachis hypogaea OX=3818 GN=Ahy_B09g097769 PE=3 SV=1	0	636369	0	chlo
tr|A0A444XR76|A0A444XR76_ARAHY	AT3G11910	186765	IENINDQYWTLR;INDRYEFPLQLDLDR;LHTYDDVVTR;LLEVFYHK;LYDPSNEEFR;YEFPLQLDLDR	0;0;1;0;1;0	2	2	Uncharacterized protein OS=Arachis hypogaea OX=3818 GN=Ahy_B09g098433 PE=3 SV=1	7417.92	0	0	plas
tr|A0A444XRQ3|A0A444XRQ3_ARAHY	AT2G21390	135962	GFPEVALHFVK;IVLGELQTPFIK	1;1	2	2	Coatomer subunit alpha OS=Arachis hypogaea OX=3818 GN=Ahy_B09g098600 PE=4 SV=1	4122.84	0	0	chlo
tr|A0A444XRR8|A0A444XRR8_ARAHY	AT3G23990	61589.4	ELDKLPTANFDQK;GINMAVDAVVTNLK;GYISPYFITNQK;IGGASEAEVGEK;IGGASEAEVGEKK;IGVQIIQNALK;NVVIEQSFGAPK;QVANATNDVAGDGTTCATVLTR;SAIENSTSDYDKEK;SVAAGMNAMDLR;TLYNELEVVEGMK;TPVHTIASNAGVEGAVVVGK	1;0;0;0;0;0;0;0;0;0;0;1	2	2	Uncharacterized protein OS=Arachis hypogaea OX=3818 GN=Ahy_B09g098393 PE=3 SV=1	110425	88461.6	0	mito
tr|A0A444XS49|A0A444XS49_ARAHY	AT5G04710	57197.7	IHNLPTQEFVVR;IPTLAIHLDR;YATSGVTSFLFK	1;0;1	2	2	Uncharacterized protein OS=Arachis hypogaea OX=3818 GN=Ahy_B09g098774 PE=3 SV=1	29244.3	0	0	chlo
tr|A0A444XTL7|A0A444XTL7_ARAHY	AT2G37170	30543	DYHDPPPAPLIDAEELTK;SLGAAVIYNK;YGGGANSLADGYSK	1;1;1	3	7	Uncharacterized protein OS=Arachis hypogaea OX=3818 GN=Ahy_B09g099054 PE=3 SV=1	7.63747e+06	0	0	plas
tr|A0A444XTM3|A0A444XTM3_ARAHY	AT1G43170	44319.8	AGTESHTGDTEFDRTDK;HGSLGFLPR;VDFAYGFFEK;VLAHTQIR	1;0;1;0	2	2	Uncharacterized protein OS=Arachis hypogaea OX=3818 GN=Ahy_B09g099332 PE=3 SV=1	0	191222	0	cyto
tr|A0A444XU73|A0A444XU73_ARAHY	AT5G48100	133070	ATVHGPIYIYPK;GDTIYVNVHNR	1;1	2	2	Laccase OS=Arachis hypogaea OX=3818 GN=Ahy_B09g099251 PE=3 SV=1	14730.6	0	0	chlo
tr|A0A444XUK2|A0A444XUK2_ARAHY	AT2G16950	108864	DDVEKEDAFR;LSTGGDDAWK;VCPIHLHPR	1;1;1	3	3	Importin N-terminal domain-containing protein OS=Arachis hypogaea OX=3818 GN=Ahy_B09g099703 PE=4 SV=1	63443.5	73200.1	0	nucl
tr|A0A444XUP8|A0A444XUP8_ARAHY	AT1G68010	42400.1	AFSNMAVGYNNVDVNVATK;EGMATLAALNVLGK;GPVIDEAALVDHLR;IVEADEFMR;VEPFLNENAPPPAASPSIVNAK;VGLDVFEDEPYMKPGLSEMK;VVSTKPMPGTR	1;1;1;1;1;1;1	7	9	Uncharacterized protein OS=Arachis hypogaea OX=3818 GN=Ahy_B09g099725 PE=3 SV=1	572886	0	0	pero
tr|A0A444XUU8|A0A444XUU8_ARAHY	AT5G13520	68569.5	GDGSGAQVVAHELAHSWTGNLITNK;SIFPSHDTPAR;TNEHFWLNEGFTTYAER	1;1;1	3	3	Leuk-A4-hydro_C domain-containing protein OS=Arachis hypogaea OX=3818 GN=Ahy_B09g099503 PE=4 SV=1	15458.7	88245.6	31072.1	nucl
tr|A0A444XUW9|A0A444XUW9_ARAHY	AT1G50480	67734	FLYPLEHGIK;GAPSGFILPIR;LVGPGGFVVTEAGFGADIGTEK;SYGASGVEYSEQAEK	1;0;1;0	2	3	Uncharacterized protein OS=Arachis hypogaea OX=3818 GN=Ahy_B09g099514 PE=3 SV=1	0	734529	18977.8	cyto
tr|A0A444XUY6|A0A444XUY6_ARAHY	AT2G45290	81752.3	AMPNILMLRPADGNETAGAYK;ANSGHPGLPMGCAPMGHILYDEVMR;ANSYSVHGSALGAK;FEALGWHVIWVK;FILSAGHGCMLQYALLHLAGYDSVQEEDLK;FNKPDSEIVDHYTYVILGDGCQMEGISNEACSLAGHWGLGK;HAPEGAVLEAEWNAK;ISALCEAGVIYVMTHDSIGLGEDGPTHQPIEHLASFR;NGNTGYDEIR;NLGWPYEPFHVPEDVKK;TTEASLVEK;VLPGLIGGSADLASSNMTLLK;VTTTIGYGSPNK	0;0;0;0;1;0;1;0;0;0;0;0;0	2	4	TRANSKETOLASE_1 domain-containing protein OS=Arachis hypogaea OX=3818 GN=Ahy_B09g099515 PE=4 SV=1	705413	811183	0	chlo
tr|A0A444XUZ9|A0A444XUZ9_ARAHY	AT3G25800	65218.9	ELSSDSSQHVR;ENDLVEHFIPLVK;ILSPDLAIQHILPCVK;LAAGEWFTAR;LLEPQDCVAHILPVIVNFSQDK;SALASVIMGMAPVLGK;VSACGLFHIAYPSAPEPSK	0;1;0;0;0;0;1	2	3	Uncharacterized protein OS=Arachis hypogaea OX=3818 GN=Ahy_B09g099819 PE=4 SV=1	19446.6	295131	0	chlo
tr|A0A444XV79|A0A444XV79_ARAHY	AT3G18060	66150.6	LLAAGEEEIITAGFDNK;NVTVLNLLHR	1;1	2	2	WD_REPEATS_REGION domain-containing protein OS=Arachis hypogaea OX=3818 GN=Ahy_B09g099949 PE=4 SV=1	12781.5	0	0	cyto
tr|A0A444XV98|A0A444XV98_ARAHY	AT1G50380	87909.4	IQEIQLFSDNLVSYER;VDGIDTTVSHR	1;1	2	2	Uncharacterized protein OS=Arachis hypogaea OX=3818 GN=Ahy_B09g099617 PE=4 SV=1	18814.1	0	0	chlo
tr|A0A444XV99|A0A444XV99_ARAHY	AT4G34200	62967.4	APDDLDTR;EFANVDCSYNLSPEELCTK;ISLCDALIVR;MLNDETFAK;TLAVMGFGK	1;1;1;1;0	4	5	D-3-phosphoglycerate dehydrogenase OS=Arachis hypogaea OX=3818 GN=Ahy_B09g099960 PE=3 SV=1	0	340987	0	chlo
tr|A0A444XVJ4|A0A444XVJ4_ARAHY	AT4G05200	74608.3	FDLSTIEAATK;LFAVDQTQGNTSR	1;1	2	2	Uncharacterized protein OS=Arachis hypogaea OX=3818 GN=Ahy_B09g100054 PE=4 SV=1	38046.3	86032.6	0	plas
tr|A0A444XW49|A0A444XW49_ARAHY	AT5G51820	66268.7	FFGNLMDAGK;FNYSSGQPAPESITDK;INSIPTKPIEGQK;LSGTGSAGATVR	1;0;1;1	3	3	Uncharacterized protein OS=Arachis hypogaea OX=3818 GN=Ahy_B09g100192 PE=4 SV=1	0	137706	0	chlo
tr|A0A444XW77|A0A444XW77_ARAHY	AT5G08690	59702.3	EAPAFVEQATEQQILVTGIK;IPSAVGYQPTLATDLGGLQER	1;1	2	2	ATP synthase subunit beta OS=Arachis hypogaea OX=3818 GN=Ahy_A09g042123 PE=3 SV=1	53780.6	805120	7432.6	mito
tr|A0A444XX03|A0A444XX03_ARAHY	AT5G63840	105583	GEGDDWEESFR;VVSMNSHGLFDFEQLK	1;1	2	2	Gal_mutarotas_2 domain-containing protein OS=Arachis hypogaea OX=3818 GN=Ahy_B08g089200 PE=3 SV=1	43003.3	58784.9	0	chlo
tr|A0A444XXA4|A0A444XXA4_ARAHY	AT5G63910	57792	IGSDIPLVNQLLK;LQHTHTTFVR;QPMADTLLDK	1;1;1	3	4	Prenylcys_lyase domain-containing protein OS=Arachis hypogaea OX=3818 GN=Ahy_B08g089278 PE=4 SV=1	0	366142	0	chlo
tr|A0A444XXB7|A0A444XXB7_ARAHY	AT4G20850	151602	ALENTSVPIGNSPEDK;FVYELFTEK;GLSLAELESLK;HENLQILEK;INAEALLASER;LEDGAEVTPQIPVLNDR;LGSMETGTGLTR;NAPQGSVLVGAISYGK;QLDDFDQQHVK;YTPLLAK	1;1;1;0;1;1;0;1;1;0	7	7	Uncharacterized protein OS=Arachis hypogaea OX=3818 GN=Ahy_B09g100248 PE=4 SV=1	33761.9	0	0	chlo
tr|A0A444XXJ6|A0A444XXJ6_ARAHY	AT5G23575	67658.4	NYGSMLEGEADELKR;THPVVIYLPK	1;1	2	2	Uncharacterized protein OS=Arachis hypogaea OX=3818 GN=Ahy_B08g089096 PE=4 SV=1	0	116231	0	plas
tr|A0A444XXV6|A0A444XXV6_ARAHY	AT3G15730	185726	SIQDAYINAIR;VLMLVWDDR	1;1	2	2	Uncharacterized protein OS=Arachis hypogaea OX=3818 GN=Ahy_B08g089413 PE=4 SV=1	9590.39	0	0	chlo
tr|A0A444XYY6|A0A444XYY6_ARAHY	AT3G63520	49376	LSASAVDFPR;TLIFTFDSTK;TLIFTFDSTKK	0;1;1	2	2	Uncharacterized protein OS=Arachis hypogaea OX=3818 GN=Ahy_B08g089822 PE=3 SV=1	38378.1	0	0	cyto
tr|A0A444Y037|A0A444Y037_ARAHY	AT1G56070	92636.6	AYLPVIESFGFSSTLR;GTVAFSAGLHGWAFTLTNFAK;LWGENFFDPATK;QIINTCMNDQK;VENLYEGPLDDQYAAAIR;YRVENLYEGPLDDQYAAAIR	1;1;1;1;1;1	6	6	Tr-type G domain-containing protein OS=Arachis hypogaea OX=3818 GN=Ahy_B08g090368 PE=4 SV=1	346372	1.85487e+06	246442	cyto
tr|A0A444Y056|A0A444Y056_ARAHY	AT4G12290	83257.1	GPSFTVEDGHLVK;VGLSGILMVK	1;1	2	2	Amine oxidase OS=Arachis hypogaea OX=3818 GN=Ahy_B08g090339 PE=3 SV=1	25173.7	95606.2	0	chlo
tr|A0A444Y0I9|A0A444Y0I9_ARAHY	AT3G14630	67951	AAFGSSYEEGIR;IINPAFHLEK;LLVNGLAGHEGEK	1;1;1	3	3	Uncharacterized protein OS=Arachis hypogaea OX=3818 GN=Ahy_B08g090677 PE=3 SV=1	0	278184	0	chlo
tr|A0A444Y0J8|A0A444Y0J8_ARAHY	AT1G79550	45269.3	ELDYLVGAVSNPK;GVTTIIGGGDSVAAVEK;IGVIESLLEK;KPFAAIVGGSK;MANDSIGEEVEK;MSHISTGGGASLELLEGK;TIIWNGPMGVFEFEK;VDLNVPLDDNSK;YLKPAVAGFLMQK;YLTGYGAK;YSLKPLVPR	0;0;0;0;1;0;1;1;1;0;0	4	6	Phosphoglycerate kinase OS=Arachis hypogaea OX=3818 GN=Ahy_B08g090732 PE=3 SV=1	190189	0	0	cyto
tr|A0A444Y0S2|A0A444Y0S2_ARAHY	AT3G54440	125212	GGGPASYLSK;QNNINAVR;WVEAGHIVSSSQVQLPTK	1;0;1	2	2	Bgal_small_N domain-containing protein OS=Arachis hypogaea OX=3818 GN=Ahy_B08g090863 PE=3 SV=1	795352	0	0	chlo
tr|A0A444Y174|A0A444Y174_ARAHY	AT2G44350	52383.2	AVGVGPQLIWDR;ELIPEYQER	1;1	2	2	Citrate synthase OS=Arachis hypogaea OX=3818 GN=Ahy_B08g090967 PE=3 SV=1	123696	0	0	mito
tr|A0A444Y1U7|A0A444Y1U7_ARAHY	AT3G52140	114772	ADAAEVPAASDSTNANPEVK;AENALTLLYGSEPIGMQR;VVAQSVLPGILQGDK	1;1;1	3	3	Clu domain-containing protein OS=Arachis hypogaea OX=3818 GN=Ahy_B08g091233 PE=4 SV=1	13955.2	0	0	mito
tr|A0A444Y2S5|A0A444Y2S5_ARAHY	AT3G13470	63722.6	AAVEEGIVVGGGCTLLR;DSLDNDEEKVGADIVK;EVELEDPVENIGAK;GYISPYFVTDSEK;IVNDGVTVAK;KGVVTLEEGK;KSQYLDDIAILTGGTVIR;LADLVGVTLGPK;LRVEDALNATK;LSGGVAVIQVGAQTETELK;LSGGVAVIQVGAQTETELKEK;NAGVNGSVVSEK;NQIEAAEQEYEK;NQIEAAEQEYEKEK;SQYLDDIAILTGGTVIR;TNDLAGDGTTTSVVLAQGLITEGVK;VDAIKDSLDNDEEK;VVAAGANPVLITR;YEDLMAAGIIDPTK	0;1;0;0;0;0;0;0;0;0;0;0;0;0;0;1;1;0;0	3	6	Uncharacterized protein OS=Arachis hypogaea OX=3818 GN=Ahy_B08g091745 PE=3 SV=1	0	444376	0	chlo
tr|A0A444Y3Q6|A0A444Y3Q6_ARAHY	AT1G53310	110868	AIADGTLLDFLR;DITPDDKQELDEALQR;HLGIGSYQEWSEEK;VSEDDKLIEYDALLLDR	1;1;1;0	3	3	Uncharacterized protein OS=Arachis hypogaea OX=3818 GN=Ahy_B08g092338 PE=3 SV=1	0	0	16879	cyto
tr|A0A444Y3V7|A0A444Y3V7_ARAHY	AT1G78850	48897.4	DSDEESECQLPSR;ETYTLFDRDSDEESECQLPSR;FVWQSFDYPTDTLLVGQSLR;IEGVEHYMTK;LYTYFLDVR	1;1;1;1;1	5	6	Uncharacterized protein OS=Arachis hypogaea OX=3818 GN=Ahy_B08g092334 PE=4 SV=1	49197.5	255611	0	extr
tr|A0A444Y4Z0|A0A444Y4Z0_ARAHY	AT3G20630	90266.6	AFETAPADPTVDLNMQLTK;DMGYLYFFER;KEQVAAWTADK;LAADAIVLAEGAER;NFSAPEEIHDFYSTALK;NWDGSGGNNHAVEHYNETGYPLAVK;SVIAASHPEFSSMR;TAGFTSFPDYLVLHMR;VAVSVNPPK	1;1;1;1;1;1;1;1;1	9	12	Ubiquitin carboxyl-terminal hydrolase OS=Arachis hypogaea OX=3818 GN=Ahy_B08g092859 PE=3 SV=1	310369	0	0	cyto
tr|A0A444Y823|A0A444Y823_ARAHY	AT1G29900	128801	LPTSGIVFISLNDLTKPHLEK;TPASFEPSIDYVVTK	1;1	2	2	Uncharacterized protein OS=Arachis hypogaea OX=3818 GN=Ahy_B08g094124 PE=3 SV=1	0	318750	0	chlo
tr|A0A444Y8C7|A0A444Y8C7_ARAHY	AT3G46740	95861.4	ILPSGGISADGPPTTLSGTGIDR;QLRPGHTFNIEAGK;TAEVSTEWGIVPGR;VSDIQFFDR	0;1;1;1	3	3	Bac_surface_Ag domain-containing protein OS=Arachis hypogaea OX=3818 GN=Ahy_B08g094224 PE=4 SV=1	280443	267107	0	cyto
tr|A0A444Y8L6|A0A444Y8L6_ARAHY	AT1G77120	41109.9	DGKPIYHFLGTSTFSEYTVSHAK;GTFYGNYKPLSDIPSVVEK	1;1	2	2	Uncharacterized protein OS=Arachis hypogaea OX=3818 GN=Ahy_B08g094338 PE=3 SV=1	702194	0	57932.2	cyto
tr|A0A444Y8N8|A0A444Y8N8_ARAHY	AT4G29840	57135.9	ANTTFASAIQIGDPVSIDR;DLGMTVLVSQVNR;HCGISHTGSFK;NSGVIKPTDR;TVVVSTAHGLK	1;1;1;1;1	5	6	PALP domain-containing protein OS=Arachis hypogaea OX=3818 GN=Ahy_B08g094345 PE=4 SV=1	200369	0	0	chlo
tr|A0A444Y8X9|A0A444Y8X9_ARAHY	AT1G55020	97711.9	DTMNINSLAR;IYDYDVYNDLGNPDSNEK;LYTGGITLPTNFLSK;QDTELQEWWK	0;1;1;1	3	3	Lipoxygenase OS=Arachis hypogaea OX=3818 GN=Ahy_B08g094358 PE=3 SV=1	11515.7	0	79325.6	cyto
tr|A0A444Y916|A0A444Y916_ARAHY	AT3G16110	60946.4	AATNLIFAR;LQVNDYPTLLLYK;NTVVAAFDNGMSSK	1;1;1	3	3	Uncharacterized protein OS=Arachis hypogaea OX=3818 GN=Ahy_A07g037335 PE=4 SV=1	0	500867	0	chlo
tr|A0A444Y9U9|A0A444Y9U9_ARAHY	AT1G29900	128689	ATGFPIAK;FNVMLNELK;IWGTSPDSIDAAEDR;LRDYSIAIIR;LSVGYSLDQIPNDITK	0;1;1;1;1	4	4	Uncharacterized protein OS=Arachis hypogaea OX=3818 GN=Ahy_B07g086458 PE=3 SV=1	56779.2	0	0	chlo
tr|A0A444YAL0|A0A444YAL0_ARAHY	AT4G12700	64722.9	EAASVLDKEQFWTDWNK;LNWDYDAVHIVR	1;1	2	3	Uncharacterized protein OS=Arachis hypogaea OX=3818 GN=Ahy_B07g086834 PE=4 SV=1	0	96146.4	0	mito
tr|A0A444YBC7|A0A444YBC7_ARAHY	AT5G52520	61345.5	ALQAGTSHNLGQNFSR;DLPLLINQWANVTR;DSNIVDVNSYDDLK;EASHVEGFSPELALVTIGGGK;FAYEQAAIPVIAGR;VFGISMEPSILVAFVK	0;0;1;0;1;1	3	3	AA_TRNA_LIGASE_II domain-containing protein OS=Arachis hypogaea OX=3818 GN=Ahy_B07g086985 PE=3 SV=1	56081.1	0	0	chlo
tr|A0A444YBJ6|A0A444YBJ6_ARAHY	AT3G55800	41725.3	GIFTNVASPSAK;LINYYVTEK	1;1	2	2	FBPase domain-containing protein OS=Arachis hypogaea OX=3818 GN=Ahy_B07g087252 PE=3 SV=1	52707	0	0	chlo
tr|A0A444YBV2|A0A444YBV2_ARAHY	AT2G30520	65644.4	EILQSIVSLFPSEK;SESVFSAGTFR	1;1	2	2	Uncharacterized protein OS=Arachis hypogaea OX=3818 GN=Ahy_B07g087344 PE=3 SV=1	0	116799	0	nucl
tr|A0A444YCA5|A0A444YCA5_ARAHY	AT1G65930	46105.5	FKDIFQEVYEK;SKYEAAGIWYEHR;YEAAGIWYEHR	1;1;1	3	3	Isocitrate dehydrogenase [NADP] OS=Arachis hypogaea OX=3818 GN=Ahy_A07g032256 PE=3 SV=1	493017	1.77218e+06	124515	cysk
tr|A0A444YD85|A0A444YD85_ARAHY	AT4G00430	30909.1	AVFYIVMQCLGAICGAGVVK;EQDVSLGANK;NLYGTYGGGANK;QPIGTAAQSQDEPK;SLGAAIIFNK	1;0;1;1;0	3	5	Uncharacterized protein OS=Arachis hypogaea OX=3818 GN=Ahy_B07g087877 PE=3 SV=1	3.28703e+06	9.18998e+06	0	plas
tr|A0A444YDJ3|A0A444YDJ3_ARAHY	AT3G11130	193335	AAEDANVYHDLVK;EVCFACVDAEEFR;IIIDSNNNPEHFLTTNPYYDSR;LFDEALYEAAK;QLIDQVVSTALPESK;VNPGNAPLVVGQLLDDECPEDFIK	1;0;0;1;0;0	2	2	Clathrin heavy chain OS=Arachis hypogaea OX=3818 GN=Ahy_B07g088015 PE=3 SV=1	87890.1	170905	17334.4	chlo
tr|A0A444YDX9|A0A444YDX9_ARAHY	AT1G04980	47759.3	SPYSYVWAAAGK;VFAPGKPPVDYQGAR	1;1	2	3	Uncharacterized protein OS=Arachis hypogaea OX=3818 GN=Ahy_B07g088217 PE=3 SV=1	191416	379847	0	extr
tr|A0A444YE88|A0A444YE88_ARAHY	AT5G20950	68541.6	ATIFPHNVGLGATR;TMTEIIPGLQGDIVGNK	1;1	2	2	Uncharacterized protein OS=Arachis hypogaea OX=3818 GN=Ahy_B07g088346 PE=4 SV=1	84294.6	86350.4	0	plas
tr|A0A444YES3|A0A444YES3_ARAHY	AT1G06570	55371.9	FHHVEFWCTDATNTASR;LDHAVGNVPELAPAVNYLK	1;1	2	2	Uncharacterized protein OS=Arachis hypogaea OX=3818 GN=Ahy_B07g088532 PE=4 SV=1	40885.8	0	0	chlo
tr|A0A444YFA4|A0A444YFA4_ARAHY	AT5G55220	62914	EHAEIQYVTR;EQATDNAILDQISK;ILPGFLDSIIGIRPGETK;LIPGCTTVQQVK;QNQEYDEER;VKDQVQEILEGAK	1;1;1;1;1;1	6	7	Uncharacterized protein OS=Arachis hypogaea OX=3818 GN=Ahy_B07g088718 PE=3 SV=1	426285	1.35179e+06	0	chlo
tr|A0A444YFQ5|A0A444YFQ5_ARAHY	AT5G48300	56702	AKPAVPLGANYR;IINGDNVQEAAR;LIDIPVSNCLNSNVSK	1;1;1	3	4	Glucose-1-phosphate adenylyltransferase OS=Arachis hypogaea OX=3818 GN=Ahy_B07g088868 PE=3 SV=1	1.41621e+06	0	134360	chlo
tr|A0A444YG53|A0A444YG53_ARAHY	AT5G42270	75033.1	EISKDEISDALER;FQEVPETGVTFADVAGADQAK;LELQEVVDFLK;QIITTHIDILHK	1;1;1;1	4	4	AAA domain-containing protein OS=Arachis hypogaea OX=3818 GN=Ahy_B06g079784 PE=3 SV=1	222360	289388	0	chlo
tr|A0A444YGA5|A0A444YGA5_ARAHY	AT1G75850	85637.2	IANAAQQMANVAR;QLQGQDGDVVGEEVPTTPK;VMDHLDNQTNK	1;1;1	3	3	Vacuolar protein sorting-associated protein 35 OS=Arachis hypogaea OX=3818 GN=Ahy_B06g079810 PE=3 SV=1	55701.8	0	0	cyto
tr|A0A444YGN2|A0A444YGN2_ARAHY	AT3G54660	60101.1	IVDPHTVDVDGK;YSHEFEESNGFGWK	1;1	2	2	Glutathione reductase OS=Arachis hypogaea OX=3818 GN=Ahy_B06g079905 PE=3 SV=1	40261.9	0	0	chlo
tr|A0A444YHK2|A0A444YHK2_ARAHY	AT2G41680	59153.2	GQILAVVGGGDTATEEALYLTK;YASHVHLLVR	1;1	2	4	Thioredoxin reductase OS=Arachis hypogaea OX=3818 GN=Ahy_B06g080271 PE=4 SV=1	0	420080	0	chlo
tr|A0A444YHX7|A0A444YHX7_ARAHY	AT5G04140	181082	ASDSANLDSAAELLIR;EGLVMSLEVNIGK;ETHEAIAIAMNR;FAQVTNPAIDPLR;GILAQLGYEK;GLQNGDTATSAIK;GMAGGELVVTPVEK;HAGGPWELGLTESHQTLIENGLR;IAQGAKPGEGGQLPGK;ICHTNNCPVGVASQR;IVKEENVDDIER;LVAEAGIGTVASGVAK;SDSLEPTHPAIPILLAVGTVHQHLIQNGLR;SQSAFSVYQQHLANRPVNVLR;VSAPVGQMQLK;WKPLTDVVDGYSPTLPHLK	0;0;0;0;0;0;1;0;0;0;0;0;1;1;0;0	3	4	Glutamine amidotransferase type-2 domain-containing protein OS=Arachis hypogaea OX=3818 GN=Ahy_B06g080360 PE=4 SV=1	97126.9	0	70773.1	chlo
tr|A0A444YID2|A0A444YID2_ARAHY	AT4G02350	91088.9	LLTEVLDEALLK;NLGQLAIGQASAAR	1;1	2	2	Exocyst complex component OS=Arachis hypogaea OX=3818 GN=Ahy_B06g080558 PE=3 SV=1	7765.43	0	0	nucl
tr|A0A444YIE4|A0A444YIE4_ARAHY	AT4G02280	92536.5	NELVSLLSR;NTVGQYESHTAFTLPGLYR	1;1	2	2	Sucrose synthase OS=Arachis hypogaea OX=3818 GN=Ahy_B06g080596 PE=3 SV=1	5647.88	41620	0	cyto
tr|A0A444YIW5|A0A444YIW5_ARAHY	AT3G62360	129795	EPIPSVLLSLSGDNGYR;FESDIIEVDLEK;GYFEEAVTDSSGNYR;SPLLNVEFSQALVNIR	0;0;1;1	2	2	Uncharacterized protein OS=Arachis hypogaea OX=3818 GN=Ahy_B06g080698 PE=4 SV=1	0	106481	0	plas
tr|A0A444YJB9|A0A444YJB9_ARAHY	AT5G26742	83480.6	GVDVVVGTPGR;LIEEQGTSALAAALAQMSGFSRPPSSR;TLAFGIPIIK;VLVLAPTR	0;1;1;0	2	2	Uncharacterized protein OS=Arachis hypogaea OX=3818 GN=Ahy_B06g080851 PE=4 SV=1	4033.47	0	0	chlo
tr|A0A444YJE1|A0A444YJE1_ARAHY	AT1G11910	56069.2	EGSLTFLAAK;FDGILGLGFQEISVEK;ITYGTGSISGFFSQDSVK;NQDFIEATR;VYHTVFDYGNLQVGFAK	1;1;1;0;1	4	4	Uncharacterized protein OS=Arachis hypogaea OX=3818 GN=Ahy_B06g080879 PE=3 SV=1	0	558216	0	vacu
tr|A0A444YK29|A0A444YK29_ARAHY	AT1G55020	98411.3	DSPNWTSDLEPLEAFEK;HSSDEVYLGQR;TPNEFDSFEDVLK;VPYTLLYPTSEGGLTGK;VYDYAYYNDLGNPDK;VYTPAEQGVENSIWQLAK	1;0;1;1;1;1	5	5	Lipoxygenase OS=Arachis hypogaea OX=3818 GN=Ahy_B06g081040 PE=3 SV=1	21415.2	0	0	cyto
tr|A0A444YKW6|A0A444YKW6_ARAHY	AT1G64790	258158	DFVIPITGPLIR;FFHLFSK;GVNDSQAAVR;MSPLLGPLVQLVK;TVSIYDDLR;VAAAQASLLSIVSPR	1;1;1;1;0;1	5	5	Uncharacterized protein OS=Arachis hypogaea OX=3818 GN=Ahy_B06g081346 PE=4 SV=1	4993.99	0	0	plas
tr|A0A444YLH2|A0A444YLH2_ARAHY	AT2G46520	109609	APNEINQGDR;EFFVASISR;FLASESNVVHSYAASCIEK;IQSQLSEALAVIGK;LPESEENQYVMK;MVDSIVTLLSRPEQDR	1;1;1;1;1;1	6	6	Importin N-terminal domain-containing protein OS=Arachis hypogaea OX=3818 GN=Ahy_B06g081499 PE=4 SV=1	0	2.0999e+06	0	golg
tr|A0A444YLW9|A0A444YLW9_ARAHY	AT4G21150	76397.2	FFLGIGIPGDAK;LPPLAVDPYTR;TLDLAGNDIVSLSANHLQK;VSNAEIAVLDNDLGSIETQK	1;1;1;1	4	5	Dolichyl-diphosphooligosaccharide--protein glycosyltransferase subunit 2 OS=Arachis hypogaea OX=3818 GN=Ahy_B06g081786 PE=3 SV=1	123278	731975	0	plas
tr|A0A444YMG7|A0A444YMG7_ARAHY	AT5G02500	66547.2	FSDPSVQSDIK;MVNHFVQEFK;NALENYAYNMR;NAVVTVPAYFNDSQR;SVHDVVLVGGSTR;VQQLLQDFFNGK	1;0;1;0;1;0	3	3	Uncharacterized protein OS=Arachis hypogaea OX=3818 GN=Ahy_B06g081994 PE=3 SV=1	84983.9	363398	0	chlo
tr|A0A444YMN1|A0A444YMN1_ARAHY	AT5G02500	62327.1	FSDPSVQSDIK;NALENYAYNMR;SVHDVVLVGGSTR	1;0;1	2	2	Uncharacterized protein OS=Arachis hypogaea OX=3818 GN=Ahy_B06g081994 PE=3 SV=1	0	0	119648	chlo
tr|A0A444YN00|A0A444YN00_ARAHY	AT1G07670	116559	DLVPGDIVELK;TGLSSEEVENR;VDGTTYNPAGGK	0;1;1	2	2	Cation_ATPase_N domain-containing protein OS=Arachis hypogaea OX=3818 GN=Ahy_B06g082116 PE=3 SV=1	22495.4	0	0	plas
tr|A0A444YN65|A0A444YN65_ARAHY	AT3G09630	44569	AGHQTSAESWGTGR;ASIRPDIVTFVHDNISK;FAVVSAIAASAVPSLVLAR;IINSDEVQSVVRPIK;IINSDEVQSVVRPIKK;KGPLIVYGTEGAK;LDSIYGTFEK	0;1;1;0;0;0;1	3	4	Ribos_L4_asso_C domain-containing protein OS=Arachis hypogaea OX=3818 GN=Ahy_B06g082230 PE=4 SV=1	117534	738902	0	chlo
tr|A0A444YNE5|A0A444YNE5_ARAHY	ATCG00190	177366	EISSGAGAIR;ELGEGGSTGNENEWEAR;INFDSPLWFR;LGIQAFQPILVEGR;NNTLIDLLTTSR;QVALDSGASAIAEHEGK;WGSIESPFYEIDK	0;1;1;0;1;0;0	3	3	Multifunctional fusion protein OS=Arachis hypogaea OX=3818 GN=Ahy_B06g082481 PE=3 SV=1	7616.8	0	0	cyto
tr|A0A444YNR2|A0A444YNR2_ARAHY	AT2G36910	148221	FFADLVNSFGSNANNLDK;KADLVAVLQQGNVSEIGTHDELFSK;QQIGLVSQEPALFATTIR;TQQALSEAGNIVEQTVVQIR	1;1;1;1	4	4	Uncharacterized protein OS=Arachis hypogaea OX=3818 GN=Ahy_B06g082560 PE=4 SV=1	0	19250	0	plas
tr|A0A444YP26|A0A444YP26_ARAHY	AT2G36530	47654.5	AAVPSGASTGIYEALELR;AVNNVNTIIAPALIGKDPTK;GNPTVEVDLTCSDGTFAR;KLVLPVPAFNVINGGSHAGNK;KYGQDAVNVGDEGGFAPNIQENK;LAMQEFMILPVGASSFK;LVLPVPAFNVINGGSHAGNK;SGETEDTFIADLSVGLATGQIK;VQIVGDDLLVTNPK;YDLNFKEENNNGAAK;YGQDAVNVGDEGGFAPNIQENK;YGQDAVNVGDEGGFAPNIQENKEGLELLK	1;1;1;1;0;1;0;0;1;1;0;0	7	11	Uncharacterized protein OS=Arachis hypogaea OX=3818 GN=Ahy_B06g082926 PE=3 SV=1	3.20474e+06	4.86163e+06	1.52412e+06	cyto
tr|A0A444YPD7|A0A444YPD7_ARAHY	AT5G03650	101491	CVAYAESHDQALVGDK;FDLGDADYLR;FGFMTSEHQYISR;IYEIDPSLQAHR;LFNYGSWEVLR	1;1;1;1;1	5	5	Aamy domain-containing protein OS=Arachis hypogaea OX=3818 GN=Ahy_B06g083189 PE=4 SV=1	0	276703	0	chlo
tr|A0A444YQ98|A0A444YQ98_ARAHY	AT3G10740	73741.7	AALAEAGFLIGLER;FPGGCFVEGEWLR;LQLTTTTK	1;1;1	3	3	Alpha-L-AF_C domain-containing protein OS=Arachis hypogaea OX=3818 GN=Ahy_B06g083711 PE=4 SV=1	64912.7	140871	0	chlo
tr|A0A444YQR1|A0A444YQR1_ARAHY	AT5G16715	98849.7	DGTLNDVAGLYSGLDR;EFGTGVLK;FEILQALVR;ISPGHDHNDYFLAR;KFEILQALVR;LGLPILNVMNK;LHLLIDSATASYDK;TLGNVIDPLDTIR	1;1;1;1;1;1;1;1	8	8	Uncharacterized protein OS=Arachis hypogaea OX=3818 GN=Ahy_B06g083982 PE=3 SV=1	175265	0	0	chlo
tr|A0A444YQY5|A0A444YQY5_ARAHY	AT3G03710	103722	AKDHEVLTCR;HILVETGHIGR;IDNLIDVEEYK;SIIEESGVEAIDTEDDGTVK;SIVPYGAFVEIAPGR;SLEPILPPEDDFPYTIR;VAGNEDGITAFQMDIK;VGGITLPIMR	1;1;1;1;1;1;1;1	8	9	S1 motif domain-containing protein OS=Arachis hypogaea OX=3818 GN=Ahy_B06g083974 PE=3 SV=1	109571	0	0	chlo
tr|A0A444YR86|A0A444YR86_ARAHY	AT5G17920	88588.8	AGINVIQIDEAALR;ISEEEYVTSIK;ISEEEYVTSIKEEIR;KLNLPILPTTTIGSFPQTPELR;LNLPILPTTTIGSFPQTPELR;SETTYQIALAIKDEVEDLEK;YGAGIGPGVYDIHSPR	1;1;1;1;1;1;0	6	7	Uncharacterized protein OS=Arachis hypogaea OX=3818 GN=Ahy_B06g084100 PE=3 SV=1	98418	1.98909e+06	418737	chlo
tr|A0A444YR98|A0A444YR98_ARAHY	AT5G64860	64801.7	AGILLHPTSFR;GPYGIGDLGQEAFR	1;1	2	2	4-alpha-glucanotransferase OS=Arachis hypogaea OX=3818 GN=Ahy_B06g084118 PE=3 SV=1	19480.6	0	0	chlo
tr|A0A444YRQ2|A0A444YRQ2_ARAHY	AT3G26618	48983	DAATSAELEVQEK;YFEEISQDTGK	1;1	2	2	eRF1_1 domain-containing protein OS=Arachis hypogaea OX=3818 GN=Ahy_B06g084371 PE=4 SV=1	0	55474.6	0	cyto
tr|A0A444YS81|A0A444YS81_ARAHY	AT1G12840	46299.6	SNTFMEGVSHK;VGTLDSLLSLSDDLAK;YWVVSLPVHNSASTLWNQLQDQISK	1;0;1	2	3	V-type proton ATPase subunit C OS=Arachis hypogaea OX=3818 GN=Ahy_B06g084560 PE=3 SV=1	135555	0	0	chlo
tr|A0A444YUK8|A0A444YUK8_ARAHY	AT2G24520	104653	AAHLVDSTNQVGHFQK;ADGFAGVFPEHK;DGHWSEQDAAILVPGDIISIK;EVHFLPFNPVDK;EVHFLPFNPVDKR;GAPEQIITLCNCK;GGISLEEIKNEQVDLER;IPIEEVFEQLK;KADIGIAVADATDAAR;KGEIEAVVIATGVHTFFGK;LLEGDPLSVDQSALTGESLPVTK;MITGDQLAIGK;NPTDEVFSGSTVK;TGTLTLNK	0;0;1;0;0;1;1;0;0;1;1;0;1;0	6	7	Plasma membrane ATPase OS=Arachis hypogaea OX=3818 GN=Ahy_B06g085453 PE=3 SV=1	0	758992	0	plas
tr|A0A444YUT7|A0A444YUT7_ARAHY	AT4G31140	52356.3	FNQGFTSR;IYDNVFDANHDTLVWALQK;NGFGNLPIIVGEIGWPTDGDR	1;1;0	2	3	X8 domain-containing protein OS=Arachis hypogaea OX=3818 GN=Ahy_B06g085489 PE=3 SV=1	0	401066	0	plas
tr|A0A444YVA6|A0A444YVA6_ARAHY	AT5G10840	73256.4	HEYDGNWGENTR;IVGFEVKPFSVK;VNMILDNLPLVVPIK	1;1;1	3	3	Transmembrane 9 superfamily member OS=Arachis hypogaea OX=3818 GN=Ahy_B06g085697 PE=3 SV=1	111869	0	0	plas
tr|A0A444YVR3|A0A444YVR3_ARAHY	AT4G33010	113064	GAPHPPSLLMGDAWTKPYSR;GDVCGVLVQYPGTEGEILDYGEFIK;GDVCGVLVQYPGTEGEILDYGEFIKK;GVNGTVAHEFIIDLR;MAQSCGFDSLDSLIDATVPK;NIMENPAWYTQYTPYQAEISQGR;NVCIIPVSAHGTNPASAAMCGMK;SFIGMGYYNTHVPPVILR;TFCIPHGGGGPGMGPIGVK;TFVIASNCHPQTIDICK;VFAGGKPVSFTAASLAPEVESAIPSGLTR;VHGLAGVFALGLK	1;1;1;1;1;1;1;1;0;1;1;1	11	13	Glycine cleavage system P protein OS=Arachis hypogaea OX=3818 GN=Ahy_B06g085827 PE=3 SV=1	17676.2	393204	0	mito
tr|A0A444YW37|A0A444YW37_ARAHY	AT5G67360	82022.6	HVNFNIISGTSMSCPHVSGLAAIIK;ILTNVGSGGTYK	1;1	2	4	Uncharacterized protein OS=Arachis hypogaea OX=3818 GN=Ahy_B06g085930 PE=3 SV=1	0	528128	0	chlo
tr|A0A444YWN3|A0A444YWN3_ARAHY	AT1G47550	99503.7	LLLGDLEAR;QVGVLSYIPR	1;1	2	2	Sec3-PIP2_bind domain-containing protein OS=Arachis hypogaea OX=3818 GN=Ahy_B06g086057 PE=4 SV=1	2703.61	0	0	cyto
tr|A0A444YXE3|A0A444YXE3_ARAHY	AT1G17960	50232.4	ESQIKDEVR;NLANNALIAR;VKDEIYSK	1;1;1	3	3	AA_TRNA_LIGASE_II domain-containing protein OS=Arachis hypogaea OX=3818 GN=Ahy_B05g073922 PE=4 SV=1	0	324231	0	cyto
tr|A0A444YXG9|A0A444YXG9_ARAHY	AT5G23940	48749.9	VKEGLSVVLEEFHQLAGK;VYDIDFGWGKPENVR	1;1	2	2	Uncharacterized protein OS=Arachis hypogaea OX=3818 GN=Ahy_B05g073940 PE=4 SV=1	202638	0	139581	cyto
tr|A0A444YXM9|A0A444YXM9_ARAHY	AT3G48990	57107.3	FSASTFWK;GVPLTQHNLFSSVR;YNATWYTAVPTIHQIVLDR	1;1;1	3	4	Uncharacterized protein OS=Arachis hypogaea OX=3818 GN=Ahy_B05g073965 PE=4 SV=1	0	166714	0	chlo
tr|A0A444YY24|A0A444YY24_ARAHY	AT2G36530	47893.7	KIPLYTHIANLAGNK;LAMQEFMILPVGASSFK;LGANAILAVSLAVCK;TLVLPVPAFNVINGGSHAGNK;VNQIGSVTESIEAVR	1;0;0;1;0	2	3	Uncharacterized protein OS=Arachis hypogaea OX=3818 GN=Ahy_B05g074162 PE=3 SV=1	0	243212	0	cyto
tr|A0A444YZB8|A0A444YZB8_ARAHY	AT4G29680	52019.7	LHHPTVILISSDGFR;RLHYAASDR;WWLGHPLWETVVSNGLK	1;1;1	3	4	Uncharacterized protein OS=Arachis hypogaea OX=3818 GN=Ahy_B05g074599 PE=4 SV=1	126784	632753	0	chlo
tr|A0A444YZL3|A0A444YZL3_ARAHY	AT5G35360	58792	ALDDTIITGVPTTIDYHK;ITAYLPSGGPFVR;LILDIEDFK;LLEEAPSPALTPELR;YKQEDIVLR	1;1;1;1;1	5	5	Biotin carboxylase OS=Arachis hypogaea OX=3818 GN=Ahy_B05g074582 PE=4 SV=1	53650.9	371951	0	chlo
tr|A0A444YZQ9|A0A444YZQ9_ARAHY	AT4G29060	130488	ALAETGGDLEK;DIAAFLDER;EDLASKPENIR;EDLLSRPEQIR;EDVQEQISATENGTVPENK;LTEDVPAAAK;SQDFAAEVAAQTAAK	0;0;0;1;0;1;0	2	3	Elongation factor Ts, mitochondrial OS=Arachis hypogaea OX=3818 GN=EFTS PE=3 SV=1	74476.2	0	0	chlo
tr|A0A444YZV2|A0A444YZV2_ARAHY	AT4G29010	78577.5	GLIHVFFAQR;IVGAHFFSPAHIMPLLEIVR;SPVVVGNCTGFAVNR	1;0;1	2	3	Uncharacterized protein OS=Arachis hypogaea OX=3818 GN=Ahy_B05g074819 PE=3 SV=1	10165.2	50620.4	0	cyto
tr|A0A444Z0X0|A0A444Z0X0_ARAHY	AT3G18080	58913.8	FGIVYVDFK;GITPYANLYHYDLPQALELR;VPGYQQDWNVAFVYAK;VVAALGYDNGFFAPGR;YKEDVDLMQK	0;1;1;0;1	3	4	Uncharacterized protein OS=Arachis hypogaea OX=3818 GN=Ahy_B05g075276 PE=3 SV=1	0	483508	0	E.R.
tr|A0A444Z111|A0A444Z111_ARAHY	AT1G56110	68370.9	AQLGLGHSYSR;YGLIFHSSFIGR	1;1	2	2	Nop domain-containing protein OS=Arachis hypogaea OX=3818 GN=Ahy_B05g075329 PE=4 SV=1	0	111198	0	chlo
tr|A0A444Z1W0|A0A444Z1W0_ARAHY	AT1G48410	117130	ADLHHLGLFLQGR;ANHFFAELPNK;LFASNHHDR;QELIQDLFK;SGNILPGTVVDSK;SVSIVPPAYYAHLAAFR	1;1;1;1;1;1	6	7	Uncharacterized protein OS=Arachis hypogaea OX=3818 GN=Ahy_B05g075715 PE=3 SV=1	0	528333	0	nucl
tr|A0A444Z2N9|A0A444Z2N9_ARAHY	AT1G74920	54435	IMQAAALQVKPVSLELGGK;ISFTGSSATGSK;YISDEQWGWYK	1;0;1	2	2	Aldedh domain-containing protein OS=Arachis hypogaea OX=3818 GN=Ahy_B05g076147 PE=3 SV=1	28861.3	0	0	chlo
tr|A0A444Z2W0|A0A444Z2W0_ARAHY	AT1G23190	63437.3	EDFGGGHPDPNLTYAK;FSFCYDALHGVAGAYAK;LSGTGSEGATIR;LSHEALAPLVDVALK;YDYENVDAGAAK	1;1;1;1;1	5	5	Uncharacterized protein OS=Arachis hypogaea OX=3818 GN=Ahy_A05g022320 PE=3 SV=1	80217.9	1.3718e+06	328882	cyto
tr|A0A444Z325|A0A444Z325_ARAHY	AT4G02570	86399.2	GLDPVANVFK;SLPPLNAVGLTCFR;VIEDVDKDR;VQHELLVTHANQLLEK	1;1;0;1	3	3	CULLIN_2 domain-containing protein OS=Arachis hypogaea OX=3818 GN=Ahy_B05g076149 PE=3 SV=1	98218.2	0	0	cyto
tr|A0A444Z364|A0A444Z364_ARAHY	AT1G68560	101980	DFTLNPVNYPRPK;DHANYYSPR;TTPFTLVVAFPAGATQGEAK	1;1;1	3	3	Uncharacterized protein OS=Arachis hypogaea OX=3818 GN=Ahy_B05g076405 PE=3 SV=1	125916	0	146172	chlo
tr|A0A444Z767|A0A444Z767_ARAHY	AT1G70580	53343.1	DGYPSDPELIYLTDGASK;HYLSMTGGGLGAYSDSR;IIFTNVGNPHALGQKPLSFPR;LLEATGISTVPGSGFGQK;NVVCNFTEGAMYSFPQIR	1;1;1;1;1	5	5	Aminotran_1_2 domain-containing protein OS=Arachis hypogaea OX=3818 GN=Ahy_A05g025185 PE=4 SV=1	1.3932e+06	745265	366182	cyto
tr|A0A444Z7I1|A0A444Z7I1_ARAHY	AT5G27600	76843.1	FGPSDVYISYLPLAHIYER;GPIIFQGYYKDEAQTR	1;1	2	2	Uncharacterized protein OS=Arachis hypogaea OX=3818 GN=Ahy_B05g078614 PE=4 SV=1	4363.13	0	0	cyto
tr|A0A444Z897|A0A444Z897_ARAHY	AT5G42080	110179	EYAEFLHLPR;FTDFAAVR;SLLDHFFTELGK	1;0;1	2	3	Uncharacterized protein OS=Arachis hypogaea OX=3818 GN=Ahy_B05g078854 PE=3 SV=1	0	20285.8	0	chlo
tr|A0A444Z9S5|A0A444Z9S5_ARAHY	AT4G36760	75156.2	EALLWTDGR;INAVIVHPLEFAGR	1;1	2	2	Uncharacterized protein OS=Arachis hypogaea OX=3818 GN=Ahy_B05g079414 PE=3 SV=1	122462	698804	113924	cyto
tr|A0A444ZA28|A0A444ZA28_ARAHY	AT5G66920	63296.8	DQIGTFSYFPSTAFHK;ISNVGLSTSINFR	1;1	2	3	Uncharacterized protein OS=Arachis hypogaea OX=3818 GN=Ahy_B05g079519 PE=4 SV=1	0	100414	0	chlo
tr|A0A444ZAW8|A0A444ZAW8_ARAHY	AT4G17830	47930.4	DSFVELLSK;GPLFWIDTADK;LTPFYNVK	1;1;0	2	2	M20_dimer domain-containing protein OS=Arachis hypogaea OX=3818 GN=Ahy_B05g079769 PE=4 SV=1	159945	0	0	cyto
tr|A0A444ZAX5|A0A444ZAX5_ARAHY	AT3G43190	92378.6	DTVGQYESHTAFTLPGLYR;ELVNLVVVAGDR;LFHDKESLHPLLEFLR;LLTLTGVYGFWK;LTAFHPEIEELLYSSVENEEHICVLK;LTDGAFGEVLR;VNVHALVVEELQAAEYLR;YTWQIYSQR	0;0;0;0;1;0;1;0	2	3	Sucrose synthase OS=Arachis hypogaea OX=3818 GN=Ahy_B04g068888 PE=3 SV=1	0	104512	0	cyto
tr|A0A444ZBF2|A0A444ZBF2_ARAHY	AT4G22120	92121.3	LQNWLVYYR;TGFLGLWGK	1;1	2	2	Uncharacterized protein OS=Arachis hypogaea OX=3818 GN=Ahy_B04g069016 PE=4 SV=1	957.734	0	0	plas
tr|A0A444ZBQ0|A0A444ZBQ0_ARAHY	AT4G14040	54991.3	GGPQMIQLSLDGK;GGPQMIQLSLDGKR;GSPVVAVGEDGQTWQTDVPEVQGK;HNTMISTSWGAPAAFTK;VNPNFFVDFGAEPDGPSLAHEMR	0;0;1;1;1	3	5	Uncharacterized protein OS=Arachis hypogaea OX=3818 GN=Ahy_B04g069106 PE=4 SV=1	44526.3	160153	0	cyto
tr|A0A444ZC42|A0A444ZC42_ARAHY	AT4G24280	90041.2	AKMELSSLTQTNISLPFITATADGPK;AVVTVPAYFNDSQR;DAISGGSTQAIK;IINEPTAASLAYGFEK;IPAVQELVK;KQDITITGASTLPNDEVDR;LKTPVENSLR;MELSSLTQTNISLPFITATADGPK;MSEVDEESK;NQADSVVYQTEK;QDITITGASTLPNDEVDR;TTPSVVAYTK;VVGIDLGTTNSAVAAMEGGKPTIITNAEGQR	0;0;1;1;0;1;0;0;0;0;1;0;0	4	4	Uncharacterized protein OS=Arachis hypogaea OX=3818 GN=Ahy_B04g069270 PE=3 SV=1	1.14369e+06	434513	0	chlo
tr|A0A444ZCN6|A0A444ZCN6_ARAHY	AT1G11720	122689	ATTVSPTYSR;AVQDLSHNVDIILPK;GGQVVLLGSAPDHR;QADLPLVGIITR;TGGLYDTVFDVDHDK	0;1;1;1;1	4	4	Uncharacterized protein OS=Arachis hypogaea OX=3818 GN=Ahy_B04g069451 PE=3 SV=1	33856.4	0	0	chlo
tr|A0A444ZCX7|A0A444ZCX7_ARAHY	AT1G12050	56230	ASSVVISGTDIVRPR;FLEDGDEVTFTGYCK;GDGYTIGFGK;GPQNPVLENWYHLPVAYHGR	1;1;1;1	4	7	Uncharacterized protein OS=Arachis hypogaea OX=3818 GN=Ahy_B04g069550 PE=4 SV=1	479989	0	0	chlo
tr|A0A444ZDK8|A0A444ZDK8_ARAHY	AT5G45160	99954.9	FSTVFNHDADSLPR;FVPTIMNILK	1;1	2	2	Protein ROOT HAIR DEFECTIVE 3 homolog OS=Arachis hypogaea OX=3818 GN=Ahy_B04g069788 PE=3 SV=1	0	28722.2	0	chlo
tr|A0A444ZDW2|A0A444ZDW2_ARAHY	AT5G63890	61908.8	IFGPGNQYVTAAK;LSQLTNDEVLGLK	1;1	2	2	Uncharacterized protein OS=Arachis hypogaea OX=3818 GN=Ahy_B04g069882 PE=3 SV=1	102257	0	0	chlo
tr|A0A444ZDX5|A0A444ZDX5_ARAHY	AT1G30580	44324.9	AFEDPDIIHVDDVVDPVR;APQAAGTIHTDFEK;AVDGIFHVLR;FEWLCQLYKPK;IGIVGLPNVGK;TYVVQDGDIIFFK	1;1;1;1;1;1	6	8	Obg-like ATPase 1 OS=Arachis hypogaea OX=3818 GN=Ahy_B04g069871 PE=3 SV=1	64327.4	219963	153323	cysk
tr|A0A444ZF97|A0A444ZF97_ARAHY	AT5G49360	88751	HYTAYDLDNWNGIDR;LPMTWYPQSYLSK;LVVNNAIAVPR	1;1;1	3	3	Fn3_like domain-containing protein OS=Arachis hypogaea OX=3818 GN=Ahy_B04g070162 PE=4 SV=1	0	581487	68366.8	cyto
tr|A0A444ZGD7|A0A444ZGD7_ARAHY	AT4G02570	86652.3	DIIGLQEQVFVR;DLFAEFYR;GLDPVSSIFK;MEGMVTDLTLAK;SLPPLNEVGLTCFR;TISSTDYFEFNAK;VAHYLHSSSEPK;VIEDVDKDR	1;1;1;1;1;1;1;0	7	7	CULLIN_2 domain-containing protein OS=Arachis hypogaea OX=3818 GN=Ahy_B04g070339 PE=3 SV=1	44621.8	0	0	cyto
tr|A0A444ZGF5|A0A444ZGF5_ARAHY	AT5G41670	50281.7	DLFGAHTYER;LPANLVQAQR;QEGSLPLTGQYNPR	1;0;1	2	2	6-phosphogluconate dehydrogenase, decarboxylating OS=Arachis hypogaea OX=3818 GN=Ahy_B04g070356 PE=3 SV=1	341398	0	98406.2	chlo
tr|A0A444ZI67|A0A444ZI67_ARAHY	AT2G24520	96555	ADGFAGVFPEHK;EVHFLPFNPVDKR;LSQQGAITK	1;1;1	3	3	Plasma membrane ATPase OS=Arachis hypogaea OX=3818 GN=Ahy_B04g070663 PE=3 SV=1	81065.3	0	0	plas
tr|A0A444ZJQ9|A0A444ZJQ9_ARAHY	AT3G51800	43084.4	VDDAEFEENEVYAIDIVTSTGEGKPK;VTSYPLQELQPTK	1;1	2	2	Peptidase_M24 domain-containing protein OS=Arachis hypogaea OX=3818 GN=Ahy_B04g071034 PE=4 SV=1	0	145794	0	cyto
tr|A0A444ZJY2|A0A444ZJY2_ARAHY	AT3G57610	52879.4	AHLLFDFHQEVDGLR;LDVLSDLDEIK;VVGDLIGVVK	1;1;1	3	4	Adenylosuccinate synthetase, chloroplastic OS=Arachis hypogaea OX=3818 GN=PURA PE=3 SV=1	615141	165367	71818.3	chlo
tr|A0A444ZLA4|A0A444ZLA4_ARAHY	AT3G08590	61185.5	ANDQYLPPFVIVDDNGK;AVGPIVDGDAVVTFNFR;FGHVTFFWNGNR;GWDAQVLGEAPHK;LPSHYLVSPPEIDR;LVDLALESGK;TFACSETVK;YAGMLQYDGELK;YENDWNVVK	1;1;0;0;0;1;0;1;0	4	5	Uncharacterized protein OS=Arachis hypogaea OX=3818 GN=Ahy_B04g071677 PE=4 SV=1	30191.3	820529	0	cyto
tr|A0A444ZLJ1|A0A444ZLJ1_ARAHY	AT2G45470	43632.9	DAISTLATNGAGK;TTITVLAIPNSAFSSITQNHPLPVIK;YDLTVSVAGDSVTLHTGVDSSR	1;1;1	3	5	Uncharacterized protein OS=Arachis hypogaea OX=3818 GN=Ahy_B04g071759 PE=4 SV=1	78200.4	975999	0	chlo
tr|A0A444ZLT3|A0A444ZLT3_ARAHY	AT3G58140	49946.9	CHTSAHQAELLR;FDDLSPIVSVK;LGVQLHR;SLTDDEINDLQWK;SYNDTYYVDPQTVLR	1;1;1;1;1	5	7	Uncharacterized protein OS=Arachis hypogaea OX=3818 GN=Ahy_A04g018428 PE=4 SV=1	1.31936e+06	0	0	chlo
tr|A0A444ZQS8|A0A444ZQS8_ARAHY	AT2G01250	29794	EANNFLWPFK;QIFNGVFLK	1;1	2	2	Uncharacterized protein OS=Arachis hypogaea OX=3818 GN=Ahy_B04g073624 PE=4 SV=1	18354.5	0	0	cyto
tr|A0A444ZR08|A0A444ZR08_ARAHY	AT5G16450	17785.3	ALQPVFQIYGR;ISDGEWLYADTDGILISR	1;1	2	2	4-hydroxy-4-methyl-2-oxoglutarate aldolase OS=Arachis hypogaea OX=3818 GN=Ahy_B04g073672 PE=3 SV=1	0	696823	0	cyto
tr|A0A444ZR23|A0A444ZR23_ARAHY	AT4G12800	22858	EPDQLQTADGWAK;TAVNPLLR	1;1	2	2	PsaL domain-containing protein OS=Arachis hypogaea OX=3818 GN=Ahy_B04g073683 PE=4 SV=1	1.34582e+06	0	0	chlo
tr|A0A444ZRU7|A0A444ZRU7_ARAHY	AT4G13940	53260	ALDWGPSGGPDLIVDDGGDATLLIHEGVK;ATDVMIAGK;GCAAALKQAGAR;GETLQEYWWCTER;ITIKPQTDR;LSQSQADYISVPVEGPYKPPHYR;LYQMQANGTLLFPAINVNDSVTK;RLYQMQANGTLLFPAINVNDSVTK;SKFDNLYGCR;VAVVAGYGDVGK;WCSCNIFSTQDHAAAAIAR	1;0;0;0;0;1;0;0;0;0;0	2	6	Adenosylhomocysteinase OS=Arachis hypogaea OX=3818 GN=Ahy_B03g061767 PE=3 SV=1	860895	4.55575e+06	0	cyto
tr|A0A444ZRW6|A0A444ZRW6_ARAHY	AT4G13930	52246.4	ALQAFHLDPQSWGVNVQPYSGSPANFAAYTAVLQPHDR;DFEQIGEFLHR;FAASFDMPGFLMSEMK;GLVEKDFEQIGEFLHR;GQPENAVYDFEDK;IMGLDLPSGGHLTHGYYTSGGK;INFSVFPSLQGGPHNHQIGALAVALK;ISATSIYFESLPYK;KISATSIYFESLPYK;LIICGGSAYPR;NAVFGDSSALAPGGVR;QAMSPGFK	1;0;1;0;0;0;1;0;0;0;0;0	3	5	Serine hydroxymethyltransferase OS=Arachis hypogaea OX=3818 GN=Ahy_B03g061764 PE=3 SV=1	42089.6	428593	0	cysk
tr|A0A444ZRY2|A0A444ZRY2_ARAHY	AT3G23660	85746.4	IIALVGGPCTEGPGTIVSK;LVVCDQHGSQAR;METEDAFDATR;TGGLVVLSESFGHSVFK	1;1;1;1	4	5	Protein transport protein SEC23 OS=Arachis hypogaea OX=3818 GN=Ahy_B03g061792 PE=3 SV=1	20561.6	397819	0	cyto
tr|A0A444ZS71|A0A444ZS71_ARAHY	AT1G67490	97670.8	IIPSGSWILEK;LDIGNWQLHLK;SEWNEEFGK;VDSESISVGK	0;1;1;0	2	2	Uncharacterized protein OS=Arachis hypogaea OX=3818 GN=Ahy_B03g061827 PE=4 SV=1	14429.2	0	0	plas
tr|A0A444ZSB8|A0A444ZSB8_ARAHY	AT5G46210	92994.8	ETVEENTSTTER;GTSEEELEGTLDK;SAISAIFLK;VNALESLR	1;1;1;1	4	4	CULLIN_2 domain-containing protein OS=Arachis hypogaea OX=3818 GN=Ahy_B03g061904 PE=3 SV=1	21525.5	0	0	chlo
tr|A0A444ZSJ2|A0A444ZSJ2_ARAHY	AT2G01970	68069.8	EVETEFLYSAK;LVSAPYVLDFNK;VGPFHNPSETYR	1;1;1	3	3	Transmembrane 9 superfamily member OS=Arachis hypogaea OX=3818 GN=Ahy_B03g061963 PE=3 SV=1	82548.3	0	0	plas
tr|A0A444ZTH0|A0A444ZTH0_ARAHY	AT5G64570	84421.8	HYTAYDVDNWK;IGNLVNTASDVSR;YTFNAVVSQQDLDDTYNPPFK	1;1;1	3	3	Fn3_like domain-containing protein OS=Arachis hypogaea OX=3818 GN=Ahy_B03g062198 PE=4 SV=1	89126.9	0	116764	chlo
tr|A0A444ZUB2|A0A444ZUB2_ARAHY	AT3G18190	57563.8	ALDVLSAMAVPVELSDKDSLVK;ATGCNVLLIQK;DAVTDLSLHYLAK;FLIAGGGAPEIELSR;IAVIQFQISPPK;KLGGTVDDTELVR;MISTSSDEVIITNDGATILNK;SLHDALCVVR;TLNCLPIANIEHFR	1;0;0;0;0;1;1;0;0	3	4	T-complex protein 1 subunit delta OS=Arachis hypogaea OX=3818 GN=Ahy_B03g062418 PE=3 SV=1	54038.5	125811	0	chlo
tr|A0A444ZUB6|A0A444ZUB6_ARAHY	AT2G01690	86355.2	LSADSDANVQSAAHLLDR;NAALDVEGIVK	1;1	2	2	Uncharacterized protein OS=Arachis hypogaea OX=3818 GN=Ahy_B03g062460 PE=4 SV=1	0	108255	0	nucl
tr|A0A444ZUP3|A0A444ZUP3_ARAHY	AT1G26850	68890.6	DSHEAQVQFALER;ILRPEGAVIFR;VSAGDLKPFPSR	1;1;1	3	4	Uncharacterized protein OS=Arachis hypogaea OX=3818 GN=Ahy_B03g062566 PE=4 SV=1	0	98149.5	0	cyto_nucl
tr|A0A444ZV38|A0A444ZV38_ARAHY	AT1G23870	74953.2	GHIGLDYFGR;LSIDHVVSAYK;VVLVQIVNPAR	1;1;1	3	3	Glyco_transf_20 domain-containing protein OS=Arachis hypogaea OX=3818 GN=Ahy_B03g062730 PE=4 SV=1	69116.7	0	0	chlo
tr|A0A444ZVK9|A0A444ZVK9_ARAHY	AT4G37930	57377.3	GYELVSGGTENHLVLVNLK;LIVAGASAYAR;WGVNVQPLSGSPSNFQVYTALLKPHDR	0;1;1	2	2	Serine hydroxymethyltransferase OS=Arachis hypogaea OX=3818 GN=Ahy_B03g062877 PE=3 SV=1	0	852701	48602.9	mito
tr|A0A444ZVQ6|A0A444ZVQ6_ARAHY	AT5G17310	47506.9	ATSDLLLVQSDLYTLQDGFVTR;EYVFVANSDNLGAVVDLK;LNGGLGTTMGCTGPK;NGFINLVSR;VLQLETAAGAAIR;VQLLEIAQVPDEHVNEFK;YLSGEAQHVEWSK	1;1;0;0;0;1;0	3	4	Uncharacterized protein OS=Arachis hypogaea OX=3818 GN=Ahy_B03g062918 PE=4 SV=1	825029	0	254173	cyto
tr|A0A444ZVR5|A0A444ZVR5_ARAHY	AT1G10760	165456	AESYHQILQPSAEYLGSLLGVDR;FNIASDLMDQAK;GEEEIPDGTVAVLTPDMPDVLSHVSVR;GLGETLVGAYPGR;LTDLLQDVYASYPQHR;LYVVQTRPQM	1;1;0;0;1;1	4	5	PPDK_N domain-containing protein OS=Arachis hypogaea OX=3818 GN=Ahy_B03g062802 PE=4 SV=1	357772	0	0	chlo
tr|A0A444ZWP6|A0A444ZWP6_ARAHY	AT4G04910	80774	DLFADAEQEQR;GMISDDTYVVFETAR;MKENSFLAPDVNLQELAAR;QLSLEDLTK;TALAATVGIDSDFPYVK	1;1;1;1;1	5	5	Uncharacterized protein OS=Arachis hypogaea OX=3818 GN=Ahy_B03g063224 PE=4 SV=1	0	385273	0	chlo
tr|A0A444ZWR3|A0A444ZWR3_ARAHY	AT4G04910	82373.8	DLFADAEQEQR;ENSFLAPDVNLQELAAR;FANQVMTVGQK;GMISDDTYVVFETAR;GSPLVTCLLEGSSGSGK;IDGVESLNNVLLIGMTNR;LLEYVAIGPR;MKENSFLAPDVNLQELAAR;QLSLEDLTK;SPLSVIVLDDIER;VSAAESIPVTR	1;1;1;1;1;1;1;1;1;1;1	11	11	Uncharacterized protein OS=Arachis hypogaea OX=3818 GN=Ahy_B03g063224 PE=4 SV=1	398165	0	0	chlo
tr|A0A444ZWS7|A0A444ZWS7_ARAHY	AT3G06350	92369.3	QNGSGTVVSPLAGK;SPTLFNEAFK	1;1	2	2	Shikimate_dh_N domain-containing protein OS=Arachis hypogaea OX=3818 GN=Ahy_B03g063310 PE=3 SV=1	33412.4	0	0	cyto
tr|A0A444ZX02|A0A444ZX02_ARAHY	AT4G02510	131727	AYFDEYDYR;FPTAVTVQITK	1;1	2	2	AIG1-type G domain-containing protein OS=Arachis hypogaea OX=3818 GN=Ahy_B03g063372 PE=4 SV=1	12236.9	0	0	nucl
tr|A0A444ZX15|A0A444ZX15_ARAHY	AT3G06350	82711.5	IATTALEITDVAR;VIVSSHNYQQTPSVEDLGDLVAR	1;1	2	2	Uncharacterized protein OS=Arachis hypogaea OX=3818 GN=Ahy_B03g063310 PE=3 SV=1	0	113874	0	cysk
tr|A0A444ZX37|A0A444ZX37_ARAHY	AT2G14170	57806.8	ASFAGDLNFYGK;LVQSGVDSGAR	1;1	2	2	Aldedh domain-containing protein OS=Arachis hypogaea OX=3818 GN=Ahy_B03g063331 PE=4 SV=1	144498	0	0	mito
tr|A0A444ZXS0|A0A444ZXS0_ARAHY	AT3G16290	99519.6	AEPVLVVLEDSR;ENAPSVVFIDELDAVGR;IFIPKPGLIGR;TVLPSFETHR;YHGITNFWVADR	1;0;1;1;1	4	5	AAA domain-containing protein OS=Arachis hypogaea OX=3818 GN=Ahy_B03g063687 PE=4 SV=1	13907.8	0	0	chlo
tr|A0A444ZYA1|A0A444ZYA1_ARAHY	AT5G61790	61576	IADIPFLSDYK;WHAPLIDNPAYK	1;1	2	2	Uncharacterized protein OS=Arachis hypogaea OX=3818 GN=Ahy_B03g063857 PE=3 SV=1	0	108397	173211	vacu
tr|A0A444ZYG9|A0A444ZYG9_ARAHY	AT4G34240	59582.2	AIFSGNIIR;HLTPVILELGGK	1;1	2	2	Aldehyde dehydrogenase OS=Arachis hypogaea OX=3818 GN=Ahy_B03g063763 PE=3 SV=1	0	185794	0	chlo
tr|A0A444ZYU5|A0A444ZYU5_ARAHY	AT1G63500	54160.1	IEGSDLPQFR;MDLTAIHEVLEK	1;1	2	2	Protein kinase domain-containing protein OS=Arachis hypogaea OX=3818 GN=Ahy_B03g064101 PE=4 SV=1	0	106040	0	cyto
tr|A0A444ZZG5|A0A444ZZG5_ARAHY	AT5G41790	147149	QQLEHADEEMTK;VTEQLLSEKEESFR	1;1	2	2	NAB domain-containing protein OS=Arachis hypogaea OX=3818 GN=Ahy_B03g064376 PE=4 SV=1	0	11065.2	0	nucl
tr|A0A444ZZR3|A0A444ZZR3_ARAHY	AT4G23940	113539	AAEEVIYGR;ENPSQVQPK;GQTLSQLVFHR;HNTSWVGK;LAQLVQEAALVAVR;VNKPSVIFIDEIDALATR	0;0;0;1;0;1	2	2	AAA domain-containing protein OS=Arachis hypogaea OX=3818 GN=Ahy_B03g064520 PE=4 SV=1	9383.74	0	0	chlo
tr|A0A444ZZX6|A0A444ZZX6_ARAHY	AT5G53480	105697	AAFECLVAISSTYYEK;ALYNALGFAQANFSNDMER;DLSSNQLHR;ECLSSDDHLIK;NGILEAYSGIFQGFK;QATLETLGYICEEVSPDVVDQDHVNK;QWPELIGSLLSNVHQLPAPTR;WLSLDPTLK	1;0;1;1;0;1;1;1	6	7	Importin N-terminal domain-containing protein OS=Arachis hypogaea OX=3818 GN=Ahy_B03g064605 PE=4 SV=1	254939	332628	0	cyto
tr|A0A445A0D4|A0A445A0D4_ARAHY	AT1G56050	56844.3	AETVAYDDFVAAGSLAAAR;ETYGLLGLR;STLFNAVVENGK	1;1;1	3	3	Obg-like ATPase 1 OS=Arachis hypogaea OX=3818 GN=Ahy_B03g064756 PE=3 SV=1	90296	0	0	chlo
tr|A0A445A0D9|A0A445A0D9_ARAHY	AT5G57655	56815.4	ADFDFLEK;ESTDVEDLFIAHIIGMDTMAR;HQYDWDAATTANFLR;LGVDWWCFHDR;VLWGTAQLFMHPR	1;1;0;1;1	4	7	Xylose isomerase OS=Arachis hypogaea OX=3818 GN=Ahy_B03g064806 PE=3 SV=1	118474	0	0	plas
tr|A0A445A0M9|A0A445A0M9_ARAHY	AT2G12400	59509.4	IGVDAVFLPSDVQKNINDVQTK;KDPLDHFNR	1;1	2	2	Uncharacterized protein OS=Arachis hypogaea OX=3818 GN=Ahy_B03g065023 PE=4 SV=1	25014.8	0	0	plas
tr|A0A445A0S4|A0A445A0S4_ARAHY	AT4G05420	121081	EPLGGEIIPR;GVGGLSHEQWR;IFSLPDLNLITK;VSLGTQPITLR	1;1;1;1	4	4	CPSF_A domain-containing protein OS=Arachis hypogaea OX=3818 GN=Ahy_B03g065112 PE=4 SV=1	63364.7	98529.9	0	nucl
tr|A0A445A120|A0A445A120_ARAHY	AT3G43190	91909.4	ELVNLVVVAGDR;LDETLAGQR;QGLDITPR	0;1;1	2	2	Sucrose synthase OS=Arachis hypogaea OX=3818 GN=Ahy_B03g065216 PE=3 SV=1	210953	4.09477e+06	45285.3	cyto
tr|A0A445A1D6|A0A445A1D6_ARAHY	AT1G54100	55172.3	EELFGPVLYVMK;GTLVGPLHTR;IPLVSFTGSTK;SILFAAVGTAGQR	1;1;1;1	4	4	Aldedh domain-containing protein OS=Arachis hypogaea OX=3818 GN=Ahy_B03g065343 PE=3 SV=1	0	462709	0	chlo
tr|A0A445A3K8|A0A445A3K8_ARAHY	AT4G26690	81843	AGYDKPGPQK;VVISYISSPEVGFLR	1;1	2	3	Uncharacterized protein OS=Arachis hypogaea OX=3818 GN=Ahy_B03g066269 PE=4 SV=1	10688	0	0	chlo
tr|A0A445A4R0|A0A445A4R0_ARAHY	AT2G42690	47295.9	NVIDVIPHYPGR;VSVPEALLLHSLSR	1;1	2	3	Lipase_3 domain-containing protein OS=Arachis hypogaea OX=3818 GN=Ahy_B03g066632 PE=4 SV=1	214470	0	0	cyto
tr|A0A445A5G2|A0A445A5G2_ARAHY	AT5G04590	77688	ITPNQNIILTDIR;NDNSHGTNFPDSPEPIYGTQFLPR;NQTSLAQSFMDK;QTFQLHGVLK;VLEPLFYYWK	1;0;1;0;0	2	2	Uncharacterized protein OS=Arachis hypogaea OX=3818 GN=Ahy_B03g067018 PE=4 SV=1	115009	361254	0	chlo
tr|A0A445A6E5|A0A445A6E5_ARAHY	AT1G72160	55286.1	EGHPVCYNVYGEFQNK;KLDFTPGGINTIFQVNDLK;MSPTDEPVVSNSFK;QALQLLQDNYPEFVAK	1;1;1;1	4	4	Uncharacterized protein OS=Arachis hypogaea OX=3818 GN=Ahy_B03g067310 PE=4 SV=1	0	381326	0	nucl
tr|A0A445A6G1|A0A445A6G1_ARAHY	AT5G03070	56344	ALLPALPLLIAHLGEK;NVLLAQGALLPLAR	1;1	2	2	Importin subunit alpha OS=Arachis hypogaea OX=3818 GN=Ahy_B03g067231 PE=3 SV=1	0	15175.8	0	chlo
tr|A0A445A6V7|A0A445A6V7_ARAHY	AT1G12240	71963	DPTTAWFGPDNK;NPVMVPPPGIGPHDFR;NWMNDPNGPLFHK	1;1;1	3	3	Uncharacterized protein OS=Arachis hypogaea OX=3818 GN=Ahy_B03g067374 PE=3 SV=1	0	380267	0	chlo
tr|A0A445A6X8|A0A445A6X8_ARAHY	AT4G34880	58546.4	KLDALIYVGQK;QDSVGPMAR;TVEDAVYVLDVIVGKDEK	1;1;1	3	4	Amidase domain-containing protein OS=Arachis hypogaea OX=3818 GN=Ahy_B03g067478 PE=4 SV=1	71907.8	0	0	vacu
tr|A0A445A6Z6|A0A445A6Z6_ARAHY	AT3G63460	121153	LDFQSDEPELPLVAEYPSSER;LLGSDQLSPELVVLK;TIVLALATGQK	1;1;1	3	3	WD_REPEATS_REGION domain-containing protein OS=Arachis hypogaea OX=3818 GN=Ahy_B03g067491 PE=4 SV=1	6030.13	0	0	chlo
tr|A0A445A708|A0A445A708_ARAHY	AT3G63470	57015.3	ALSLIMHFLNGTPLPDTK;EFYISGESYAGHYVPQLAHTILYHNK	1;1	2	2	Carboxypeptidase OS=Arachis hypogaea OX=3818 GN=Ahy_B03g067482 PE=3 SV=1	112167	232222	23416.1	vacu
tr|A0A445A7H2|A0A445A7H2_ARAHY	AT2G32240	153037	EATIQEIVSHK;STIAELNDLHSR	1;1	2	2	Uncharacterized protein OS=Arachis hypogaea OX=3818 GN=Ahy_B03g067677 PE=4 SV=1	28010.7	0	0	nucl
tr|A0A445A8G9|A0A445A8G9_ARAHY	AT2G21390	136515	AFSSAPVISLAVER;AIAIDATEYIFK;GFPEVALHFVK;GVNWAAFHPTLPLIVSGADDR;LAAELGDDLPSLPEGK;LVHQCTLHETIR;NMTDTTQLNYDFR;TFTSILHTIPLIVVESR;TLDVPIYITK;TVQFHHENPWIVSASDDQTIR;VFIFDLQQR;VVGNTIFCLGR	1;1;0;0;1;0;1;1;0;0;0;0	5	5	Coatomer subunit alpha OS=Arachis hypogaea OX=3818 GN=Ahy_B03g068055 PE=4 SV=1	88258	0	0	chlo
tr|A0A445A8H3|A0A445A8H3_ARAHY	AT4G39080	92695.5	AAIDSNSQVGTIFQVLQTR;LDDITEMTFGGR;LGFLAGLVPR;LWALSLAHSELSSVFYEK;SEPMQLVQLIIPIESAHR;VTSSFQGIIDSYGVAK	1;0;0;0;0;1	2	3	V-type proton ATPase subunit a OS=Arachis hypogaea OX=3818 GN=Ahy_B03g068060 PE=3 SV=1	0	496422	0	cyto
tr|A0A445A8R7|A0A445A8R7_ARAHY	AT5G66680	48408.5	APVLFQGIGHSLNPSNSLVLK;ILISGSLSMFSNR;LGYTSLSLSK;VLVLLDDFAIK;VPDVYGVFQFK	1;1;0;0;0	2	2	Dolichyl-diphosphooligosaccharide--protein glycosyltransferase 48 kDa subunit OS=Arachis hypogaea OX=3818 GN=Ahy_B03g068147 PE=3 SV=1	94166.4	272988	0	chlo
tr|A0A445A8S0|A0A445A8S0_ARAHY	AT4G39280	17818.3	GLLLQIQQGQGIGSDDIK;NIDHNEIVNVIK	1;1	2	2	Uncharacterized protein OS=Arachis hypogaea OX=3818 GN=Ahy_B03g068108 PE=4 SV=1	0	57707.1	0	cyto
tr|A0A445A923|A0A445A923_ARAHY	AT4G34450	98672.9	APLVQFHALALLHQIR;SIATLAITTLLK;WSNEVQEAVQSR	1;1;1	3	3	Coatomer subunit gamma OS=Arachis hypogaea OX=3818 GN=Ahy_B03g068118 PE=3 SV=1	35331.8	69378.8	13036	chlo
tr|A0A445A9K8|A0A445A9K8_ARAHY	AT5G12950	96160	LPLDSIHGR;TAGLDTPGTPYGGWEGSNVELR	1;1	2	3	Uncharacterized protein OS=Arachis hypogaea OX=3818 GN=Ahy_B03g068278 PE=4 SV=1	0	0	39435.1	chlo
tr|A0A445AA25|A0A445AA25_ARAHY	AT2G28000	43359.2	ELSETDSVYDTEK;GYISPQFVTNPEK;NATFAAIEEGIVPGGGTALVHLSDFVPAIK;TNDSAGDGTTTASVLAR;TVQGLIEELEK	1;1;1;1;1	5	5	Uncharacterized protein OS=Arachis hypogaea OX=3818 GN=Ahy_B03g068552 PE=3 SV=1	204245	397955	0	cyto
tr|A0A445AAA8|A0A445AAA8_ARAHY	AT3G44880	61065.4	IPQASSEGPEAR;QYTNITFTPTQADR	1;1	2	2	Rieske domain-containing protein OS=Arachis hypogaea OX=3818 GN=Ahy_B03g068585 PE=4 SV=1	0	178989	0	chlo
tr|A0A445AAF4|A0A445AAF4_ARAHY	AT3G44330	62660.8	LFSLLYSNPK;NIQIFADNSNLAVNPYYIR;SDITGQPATATTGGYK	1;1;1	3	3	Nicalin OS=Arachis hypogaea OX=3818 GN=Ahy_B03g068667 PE=3 SV=1	48170.9	0	0	plas
tr|A0A445AAR7|A0A445AAR7_ARAHY	AT4G14030	54764	GFNLQDVSDGFYGR;GGPQMIQLSLDGK;GGPQMIQLSLDGKR;HLHVYSWPEGELR;INPNFFVDFGAEPDGPSLAHEMR;LYVTNSLFSAWDK;QTLDLGQSGLIPLEIR;TDDGSWSHEVAISVEPLK;WEKPGHSPLFGYDYWYQPR	1;0;0;1;0;1;1;1;1	6	6	Uncharacterized protein OS=Arachis hypogaea OX=3818 GN=Ahy_B03g068764 PE=4 SV=1	104846	1.95689e+06	0	nucl
tr|A0A445AAT5|A0A445AAT5_ARAHY	AT4G19710	101750	AFSEVVAEAK;ANSGPLDQYLSLR;DENYVAALDVVLEK;DHPFAHLSGSDNIIAFTTR;FGGTCVGTSQR;MASTPGVSATLFNALAK;VIIATGFIASTPQNIPTTLK;VSEAVILK;VTDMMYDLINK;YGIPIIIR	1;1;1;1;1;0;0;1;1;0	7	7	Uncharacterized protein OS=Arachis hypogaea OX=3818 GN=Ahy_B03g068763 PE=4 SV=1	66982.8	0	0	chlo
tr|A0A445AB33|A0A445AB33_ARAHY	AT4G20360	52933.3	GITINTATVEYETENR;HYAHVDCPGHADYVK;ILDEAMAGDNVGLLLR;KYDEIDAAPEER;NTTVTGVEMFQK;VTQIMNDKDEESK	1;0;1;1;1;1	5	5	Elongation factor Tu OS=Arachis hypogaea OX=3818 GN=Ahy_B03g068713 PE=3 SV=1	1.19695e+06	0	364937	chlo
tr|A0A445ABA8|A0A445ABA8_ARAHY	AT4G25650	61313.7	SDALVVGFR;YHDYNHAFR	1;1	2	2	Rieske domain-containing protein OS=Arachis hypogaea OX=3818 GN=Ahy_B03g068822 PE=4 SV=1	51261	0	0	chlo
tr|A0A445AD06|A0A445AD06_ARAHY	AT5G67090	82942.3	DNGGFTNVPSR;TVTNVGEGHAIYVASVTPIK	1;1	2	3	Uncharacterized protein OS=Arachis hypogaea OX=3818 GN=Ahy_B02g057685 PE=3 SV=1	25223.1	119966	0	chlo
tr|A0A445AG48|A0A445AG48_ARAHY	AT5G37830	138503	EYLSGFISR;LVFFVANR;MTDPEIFEQR;TSISTNIK;VADVVQLSIFNHR	1;0;1;0;1	3	3	Uncharacterized protein OS=Arachis hypogaea OX=3818 GN=Ahy_B02g059095 PE=4 SV=1	5076.59	0	0	cyto
tr|A0A445AGT6|A0A445AGT6_ARAHY	AT1G05150	103119	EEAFDGHMAIGR;GSSAAAASEASSSSIVDER;ILSVLDESGSGR;LLGSALFGVGEYR;LLNFLKPETFQGAVK;VELHDAIAHLK;VFWEESGHDYAVFLK;VLYEHQLFK	1;1;1;1;1;1;1;1	8	8	Uncharacterized protein OS=Arachis hypogaea OX=3818 GN=Ahy_B02g059439 PE=4 SV=1	41525	0	0	chlo
tr|A0A445AHK9|A0A445AHK9_ARAHY	AT3G52990	61569	FDFSWGDPEYHQETLENLK;YRPTMPVISVVIPQLK	1;1	2	2	Pyruvate kinase OS=Arachis hypogaea OX=3818 GN=Ahy_B02g059973 PE=3 SV=1	0	53053.7	0	cyto
tr|A0A445AJ02|A0A445AJ02_ARAHY	AT4G14570	84318.4	GQGEWEEDWGETYAGK;VTSLLSSLEFSIMK	1;1	2	2	Peptidase_S9 domain-containing protein OS=Arachis hypogaea OX=3818 GN=Ahy_B02g060597 PE=4 SV=1	0	16775.8	0	nucl
tr|A0A445AKS1|A0A445AKS1_ARAHY	AT5G01590	50481	DLAVLEANDGVWPGVR;QLQEEAIESK	1;1	2	2	GYF_2 domain-containing protein OS=Arachis hypogaea OX=3818 GN=Ahy_B02g061337 PE=4 SV=1	9429.09	290151	0	cyto
tr|A0A445ALZ4|A0A445ALZ4_ARAHY	AT2G42790	56962.6	GYPIEELAQK;IMRPQQVYVGEWLR;LAEEVFSIVGR;LYDPGYLNTAPVR;STISYIDGDEGILR	1;1;0;0;0	2	2	Citrate synthase OS=Arachis hypogaea OX=3818 GN=Ahy_B01g051499 PE=3 SV=1	62590.8	0	0	chlo
tr|A0A445AMC5|A0A445AMC5_ARAHY	AT2G30490	58092.9	EVLHTQGVEFGSR;IMTVPFFTNK;NVVFDIFTGK	1;1;1	3	3	Uncharacterized protein OS=Arachis hypogaea OX=3818 GN=Ahy_B01g051596 PE=3 SV=1	33338.7	0	0	plas
tr|A0A445AN05|A0A445AN05_ARAHY	AT3G46970	96583.2	AQQICAVLYPGDATEDGK;FDLESELSNMR;FFGHVEVNPNGSR;HMEIITEIDKR;ILDNNPQKPVVR;LVNDVGSVVNTDPEVNSYLK;MSILSTAGSGK;TIAYTNHTVLPEALEK	1;1;0;1;1;1;0;1	6	6	Alpha-1,4 glucan phosphorylase OS=Arachis hypogaea OX=3818 GN=Ahy_B01g051884 PE=3 SV=1	250685	217747	0	cyto
tr|A0A445AN76|A0A445AN76_ARAHY	AT3G47000	69076.3	FAAGLFEFPFSDR;IGAATALEVR	1;1	2	2	Uncharacterized protein OS=Arachis hypogaea OX=3818 GN=Ahy_B01g051872 PE=3 SV=1	206687	0	0	cyto
tr|A0A445AND8|A0A445AND8_ARAHY	AT5G56000	80040.9	EGQNDIYYITGESK;EVSHEWSLVNK;GIVDSEDLPLNISR;HFSVEGQLEFK;HSEFISYPISLWIEK;KAVENSPFLEK;LDAQPELFIHIIPDK;LGIHEDSQNK;TNNTLTIVDSGIGMTK	0;0;0;0;0;0;1;0;1	2	2	HATPase_c domain-containing protein OS=Arachis hypogaea OX=3818 GN=Ahy_B01g052015 PE=3 SV=1	0	213352	0	cyto
tr|A0A445ANG1|A0A445ANG1_ARAHY	AT5G55730	44718	ITGTLIDEDPLAIYTIDK;NILSLHVLLDYFGAK;YLTLTHLAPEINR	1;1;1	3	3	Uncharacterized protein OS=Arachis hypogaea OX=3818 GN=Ahy_B01g052062 PE=4 SV=1	0	258273	0	vacu
tr|A0A445ANU8|A0A445ANU8_ARAHY	AT5G66570	35345.1	FEEKDGIDYAAVTVQLPGGER;ITLSVTQSKPETGEVIGVFESIQPSDTDLGAK	1;1	2	2	Uncharacterized protein OS=Arachis hypogaea OX=3818 GN=Ahy_B01g052213 PE=4 SV=1	177882	77740.3	0	chlo
tr|A0A445ANU9|A0A445ANU9_ARAHY	AT5G55480	82765.1	AISDGADVIDCPVQMSK;TLTGSPPVVIAR	1;1	2	2	Uncharacterized protein OS=Arachis hypogaea OX=3818 GN=Ahy_B01g052208 PE=4 SV=1	281603	0	0	plas
tr|A0A445APT4|A0A445APT4_ARAHY	AT3G42050	50761.7	ENINHFEENDFQILR;TLAVACFDISQFIQHHPSGR	1;1	2	2	V-type proton ATPase subunit H OS=Arachis hypogaea OX=3818 GN=Ahy_B01g052559 PE=3 SV=1	7669.65	0	0	cyto
tr|A0A445ARD2|A0A445ARD2_ARAHY	AT5G50950	53797.6	FVHPNDHVNR;VNMEYGLDPTIGK	1;1	2	2	Uncharacterized protein OS=Arachis hypogaea OX=3818 GN=Ahy_B01g053249 PE=3 SV=1	227231	483720	0	chlo
tr|A0A445ASQ8|A0A445ASQ8_ARAHY	AT1G62750	86292	AIVWSGEELGAK;DTITGETLSDPENPVVLER;GITITSAATTTFWNK;GSDPENPEVTIDR;LAQEDPSFHFSR;VEVVTPEEHLGDVIGDLNSR	1;1;1;1;1;1	6	7	Elongation factor G, chloroplastic OS=Arachis hypogaea OX=3818 GN=Ahy_B01g053859 PE=3 SV=1	0	0	153967	chlo
tr|A0A445ASR0|A0A445ASR0_ARAHY	AT4G12420	66942	AHGPLPPPPDDEFDK;AHGPLPPPPDDEFDKTFSMNQAR;ATLSGISFVNPSTPIR;VHNVGVSTSLNFR	1;1;1;0	3	4	Uncharacterized protein OS=Arachis hypogaea OX=3818 GN=Ahy_B01g053834 PE=4 SV=1	388421	1.07232e+06	0	plas
tr|A0A445ATI1|A0A445ATI1_ARAHY	AT5G60160	53257.8	HHSLLLQLLASK;IPTLAIHLDR;LPVQDFVVR;YATNAVTSFIFR	1;1;1;1	4	5	Uncharacterized protein OS=Arachis hypogaea OX=3818 GN=Ahy_B01g054211 PE=3 SV=1	127785	466373	0	chlo
tr|A0A445AV52|A0A445AV52_ARAHY	AT4G30340	42104	EPVPPVAIVPLGTGNDLSR;SFHWGGSFPFAWK	1;1	2	2	DAGKc domain-containing protein OS=Arachis hypogaea OX=3818 GN=Ahy_B01g055122 PE=4 SV=1	0	90421.6	0	nucl
tr|A0A445AVI1|A0A445AVI1_ARAHY	AT2G24200	59914	ELVNSPANVLTPGVLAEEASK;EVVEASEVSGEK;FDMGGSAAVLGAAK;QGGAITAALFLK;SAQASNVAVVLASSEGLSK;SGVADMVNTGGR;TIEVNNTDAEGR	1;1;1;1;1;1;1	7	8	CYTOSOL_AP domain-containing protein OS=Arachis hypogaea OX=3818 GN=Ahy_B01g055185 PE=3 SV=1	515346	1.38286e+06	390378	chlo
tr|A0A445AVK1|A0A445AVK1_ARAHY	AT2G24270	53044.4	AGMIPLQMELGGK;APIAESLVK;DSGIGSQGITNSINMMTK;EGNLIWPLLLDNVRPDMR;FLVSDSFPGNER;GPDHFPFQGIK;INSIEEGIHHCNASNFGLQGCVFTK;KAGMIPLQMELGGK;SGDLVSYCAEEGVR;VQACSQEEVNK;VVLVMESVADALVEK	0;1;0;0;0;0;1;0;0;0;0	2	3	Aldedh domain-containing protein OS=Arachis hypogaea OX=3818 GN=Ahy_B01g055207 PE=3 SV=1	0	951568	0	cysk
tr|A0A445AVY7|A0A445AVY7_ARAHY	AT1G15690	80025.6	AAVIGDTIGDPLKDTSGPSLNILIK;ERTDALDAAGNTTAAIGK;NGYNDYLIEEEEGINDHNVVIK;TGAATNVIFGLALGYK	1;1;1;1	4	6	Uncharacterized protein OS=Arachis hypogaea OX=3818 GN=Ahy_B01g055295 PE=3 SV=1	684852	1.31102e+06	116254	plas
tr|A0A445AVZ6|A0A445AVZ6_ARAHY	AT5G20250	94401.1	DIPLETQFLLVETK;QYHQALDASIAR;TDAMAVHGLGLVNPK	1;1;1	3	4	Uncharacterized protein OS=Arachis hypogaea OX=3818 GN=Ahy_B01g055344 PE=4 SV=1	7595.52	0	0	chlo
tr|A0A445AW12|A0A445AW12_ARAHY	AT2G31050	34512.9	QGDTLVFNFANGQHDVAK;VGDILVFNFAK	1;1	2	2	Uncharacterized protein OS=Arachis hypogaea OX=3818 GN=Ahy_B01g055372 PE=4 SV=1	97739.9	652452	0	extr
tr|A0A445AWB8|A0A445AWB8_ARAHY	AT3G06580	54477.8	ATDVQLPAGGTFVIAHSLAESQK;AVTAATNYNNR;ESIVPQYILNLK;EYLKEEPYTAEEIEAITGEK;TGFAELIDFNPIR	1;1;1;1;1	5	6	Uncharacterized protein OS=Arachis hypogaea OX=3818 GN=Ahy_B01g055503 PE=4 SV=1	190784	707032	0	cysk
tr|A0A445AWI7|A0A445AWI7_ARAHY	AT3G16950	69672.2	ALGVDILTGFGK;APFTQGLGLENIDVVTQR;DGKPVTIELIDAK;LAVHAHPTLSEVLDELFK;NIDYHTGVFASK;QGVADHAINLASK;SFDYDLLIIGAGVGGHGAALHAVEK	1;0;0;0;0;1;0	2	2	Uncharacterized protein OS=Arachis hypogaea OX=3818 GN=Ahy_B01g055548 PE=3 SV=1	154857	204623	0	chlo
tr|A0A445AWT5|A0A445AWT5_ARAHY	AT3G06860	78477.7	ERPKPGWVSIEIITDTVEASR;KWALDILEHR;SLVHIFFAQR;TNHTSPQIIVDVLDISK	1;1;1;1	4	4	Uncharacterized protein OS=Arachis hypogaea OX=3818 GN=Ahy_B01g055664 PE=4 SV=1	16504.9	0	44330.8	chlo
tr|A0A445AXX8|A0A445AXX8_ARAHY	AT4G04350	110204	ETNTMPQWAGSCWYYLR;HVEDYVELASR;LLEDLDGLDWPESVK;SLAYEPFPEANPAYLK;SLGFSYDWDR;TWSTSGIEGVYR;VLYDIGVVSTK	1;1;1;1;0;1;1	6	6	Uncharacterized protein OS=Arachis hypogaea OX=3818 GN=Ahy_B01g056063 PE=3 SV=1	665026	0	0	chlo
tr|A0A445AZA7|A0A445AZA7_ARAHY	AT1G74310	101275	AHTSVFNTLLQVLDDGR;ALAEQLFDDENQLVR;FQQVYVAEPSVPDTISILR;HFRPELLNR;LDEIVVFDPLSHDQLR;LIALDMGALVAGAK;LIGAPPGYVGHEEGGQLTEAVR;MQLEVELHALEK;RPYSVVLFDEVEK;VESASGDTTFQALK;VVGQDQAVNAVAEAVLR;WTGIPVTR	1;1;1;1;1;1;1;1;1;1;1;1	12	13	Uncharacterized protein OS=Arachis hypogaea OX=3818 GN=Ahy_B01g056693 PE=3 SV=1	153806	0	0	cyto
tr|A0A445AZE0|A0A445AZE0_ARAHY	AT2G19440	52371.1	ATVPLNADVYESPANNPVPSSGTFR;HWGIFGYDGQPK	1;1	2	2	X8 domain-containing protein OS=Arachis hypogaea OX=3818 GN=Ahy_B01g056732 PE=3 SV=1	0	278564	0	plas
tr|A0A445AZP5|A0A445AZP5_ARAHY	AT1G74470	51363.5	AIDAGDYEYAIAFQER;VAIVGGGPAGGSAAETLAK;VALVGDAAGYVTK	1;1;1	3	3	Pyr_redox_2 domain-containing protein OS=Arachis hypogaea OX=3818 GN=Ahy_B01g056864 PE=4 SV=1	27021.7	0	0	chlo
tr|A0A445B027|A0A445B027_ARAHY	AT5G62670	105188	AGIQEVHFLPFNPTDKR;IDQSALTGESLPVTK;LGDIIPADAR;QGEIEAVVIATGVHTFFGK;TALTYIDQDGK;TGTLTLNK	1;1;0;0;1;0	3	4	Plasma membrane ATPase OS=Arachis hypogaea OX=3818 GN=Ahy_B01g057026 PE=3 SV=1	112838	228796	61012.6	plas
tr|A0A445B037|A0A445B037_ARAHY	AT5G62530	60953.2	EIFGPFQIITDYK;SFGVPGNHLGQQSHGFR	1;1	2	2	Aldedh domain-containing protein OS=Arachis hypogaea OX=3818 GN=Ahy_B01g056972 PE=4 SV=1	15888.1	0	0	mito
tr|A0A445B0K4|A0A445B0K4_ARAHY	AT4G33945	46294.7	IGIAEALVDSLR;VVASQVYGYAR	1;1	2	2	Uncharacterized protein OS=Arachis hypogaea OX=3818 GN=Ahy_A10g046806 PE=4 SV=1	0	38203.7	0	chlo
tr|A0A445B155|A0A445B155_ARAHY	AT3G03960	58799.1	LLGGGLHNSTVVR;MGLHPSEIISGYTK;TEEAKVEELIK;TIEILDELVEK;TVPGAAATEIELAK;YAADAACTVLR	0;0;0;1;1;0	2	2	Uncharacterized protein OS=Arachis hypogaea OX=3818 GN=Ahy_A10g046958 PE=3 SV=1	0	203560	0	cyto
tr|A0A445B1N9|A0A445B1N9_ARAHY	AT5G20950	204693	ATIFPHNVGLGATR;GFVISDWQGIDR	1;1	2	2	Uncharacterized protein OS=Arachis hypogaea OX=3818 GN=Ahy_A10g047128 PE=4 SV=1	3474.18	0	0	cyto
tr|A0A445B226|A0A445B226_ARAHY	AT5G16040	42639.3	GTLGHPPETK;LFTWGWNQR;QVAAGGTHSVVLTR	1;1;1	3	5	Uncharacterized protein OS=Arachis hypogaea OX=3818 GN=Ahy_A10g047275 PE=4 SV=1	199838	0	0	nucl
tr|A0A445B2U3|A0A445B2U3_ARAHY	AT3G29320	110829	DLSWEDAWNITQR;FITDVGATVNHDPEIGDLLK;HTEANEALANAEK;HWIGGEDILAVAHDVPIPGYK;ICYILYPGDESIEGK;QQYTLCSASLQDIITR;TVAYTNHTVLPEALEK;WIGTEDWVLNTEK	1;1;1;1;1;1;0;1	7	9	Alpha-1,4 glucan phosphorylase OS=Arachis hypogaea OX=3818 GN=Ahy_A10g047551 PE=3 SV=1	241780	224232	0	chlo
tr|A0A445B2V7|A0A445B2V7_ARAHY	AT3G29360	53148.3	EVYAHWVPEER;FLNASVGFGGSCFQK;IAILGFAFK;ICCIGAGYVGGPTMAVIALK;KIAILGFAFK;QVSFAVGTDTR;VSVVWDAYEATK	0;0;1;0;1;1;0	3	3	UDP-glucose 6-dehydrogenase OS=Arachis hypogaea OX=3818 GN=Ahy_A10g047550 PE=3 SV=1	31605.1	280393	0	extr
tr|A0A445B2Y4|A0A445B2Y4_ARAHY	AT3G29185	43661.6	QGVLGEDDTGEESPK;TYDVQGLAVSSTYFSETK	1;1	2	2	DUF3598 domain-containing protein OS=Arachis hypogaea OX=3818 GN=Ahy_A10g047587 PE=4 SV=1	73890	0	0	chlo
tr|A0A445B325|A0A445B325_ARAHY	AT3G01120	64504.9	GIVTDAITTPVVNTSAYFFK;IFIETILPK;TADLIDFK	1;1;1	3	3	Uncharacterized protein OS=Arachis hypogaea OX=3818 GN=Ahy_A10g047649 PE=3 SV=1	31924.2	0	0	chlo
tr|A0A445B389|A0A445B389_ARAHY	AT1G09870	67368.4	GEEELYDLGLK;LKEPVLNEITSALIGR	1;1	2	2	Uncharacterized protein OS=Arachis hypogaea OX=3818 GN=Ahy_A10g047693 PE=3 SV=1	0	50299.1	0	plas
tr|A0A445B3T6|A0A445B3T6_ARAHY	AT1G73990	73938.7	GVLDNIGIEPQVER;IDSPGGDALASDLMWR;LNMLFALPWER	1;1;1	3	3	Uncharacterized protein OS=Arachis hypogaea OX=3818 GN=Ahy_A10g047935 PE=4 SV=1	0	105933	0	chlo
tr|A0A445B4I2|A0A445B4I2_ARAHY	AT5G11560	109638	NVNDWNHDLLK;QLLIGTIGDQVLALDKR;VEQNLFEWLK;VVWSILLPSLR	1;1;1;1	4	4	EMC1_C domain-containing protein OS=Arachis hypogaea OX=3818 GN=Ahy_A10g048168 PE=4 SV=1	0	108778	0	plas
tr|A0A445B4Z7|A0A445B4Z7_ARAHY	AT2G24820	62007.4	EPAVVEHAPAGLIAGQSASNPAK;IPQLPADAK;LECLYHGWQFEGDGK;SSDTWVAEYR	1;0;1;0	2	3	Rieske domain-containing protein OS=Arachis hypogaea OX=3818 GN=Ahy_A10g048315 PE=4 SV=1	115013	115387	0	chlo
tr|A0A445B4Z9|A0A445B4Z9_ARAHY	AT5G64030	88333.9	AMCWELVSISK;DVSQEDKVEMK;LDEDVEIWNAMK;QFEDNPGDLPEDATK;SNEVYPSGAQSELLNENK;SYLNGMGIQWSNIR;VPWHIEGGK	1;1;1;1;1;1;0	6	7	Uncharacterized protein OS=Arachis hypogaea OX=3818 GN=Ahy_A10g048378 PE=4 SV=1	14572.3	190797	0	plas
tr|A0A445B5Z4|A0A445B5Z4_ARAHY	AT5G24650	28156.7	GLLTDNTLPLLTDSALR;SMLQNLGLQSYEK	1;1	2	2	SAM domain-containing protein OS=Arachis hypogaea OX=3818 GN=Ahy_A10g048808 PE=4 SV=1	0	304022	0	chlo
tr|A0A445BAM1|A0A445BAM1_ARAHY	AT5G37830	138737	AVTAAAVIYSLR;LLQFPSADEAPYK;MGTTVATNALLER	1;1;1	3	3	Uncharacterized protein OS=Arachis hypogaea OX=3818 GN=Ahy_A10g050848 PE=4 SV=1	77524.2	77601.4	0	cysk
tr|A0A445BAR6|A0A445BAR6_ARAHY	AT5G09590	213528	FEALVNHLIER;GVNPDEAVAMGAAIQGGILR;IINEPTAAALSYGMNNK;MKETAEAYLGK;NSADTTIYSIEK;SKFEALVNHLIER;SSGGLSEDEIEK;TTPSVVAFNQK	1;1;1;1;1;1;1;1	8	9	Uncharacterized protein OS=Arachis hypogaea OX=3818 GN=Ahy_A10g050887 PE=3 SV=1	58231.5	319793	0	chlo
tr|A0A445BAZ4|A0A445BAZ4_ARAHY	AT5G56260	21531	DGEWLYADSDGIIVSK;HVPIYVGGAFIR;VLHPVFQVYGQAR	1;1;1	3	4	4-hydroxy-4-methyl-2-oxoglutarate aldolase OS=Arachis hypogaea OX=3818 GN=Ahy_A10g050953 PE=3 SV=1	0	1.22726e+06	309350	nucl
tr|A0A445BC71|A0A445BC71_ARAHY	AT5G45650	86948.1	DGHGTHTASIVAGR;DKDGHGTHTASIVAGR	1;1	2	3	Uncharacterized protein OS=Arachis hypogaea OX=3818 GN=Ahy_A10g051277 PE=3 SV=1	54605.3	0	0	vacu
tr|A0A445BCQ0|A0A445BCQ0_ARAHY	AT3G10370	68244.1	HLSHAYGSVAER;LAFLETDAAGR	1;1	2	2	Glycerol-3-phosphate dehydrogenase OS=Arachis hypogaea OX=3818 GN=Ahy_A09g041408 PE=3 SV=1	0	137819	0	plas
tr|A0A445BCW2|A0A445BCW2_ARAHY	AT2G01720	53228.9	DSAILLSPYHVK;VESFTVVDPAKR;YSYLDVIGR	1;1;1	3	3	Dolichyl-diphosphooligosaccharide--protein glycosyltransferase subunit 1 OS=Arachis hypogaea OX=3818 GN=Ahy_A09g041478 PE=3 SV=1	0	445729	0	plas
tr|A0A445BCW3|A0A445BCW3_ARAHY	AT5G20710	128387	DYHDPPPAPLIDAEELTK;YGGGANSLADGYSK	1;1	2	2	Beta-galactosidase OS=Arachis hypogaea OX=3818 GN=Ahy_A09g041488 PE=3 SV=1	0	767433	187407	plas
tr|A0A445BCW7|A0A445BCW7_ARAHY	AT5G20710	127882	DSHVPVLAPLPIGFAVFMVHLATIPVTGTGINPAR;DYHDPPPAPLIDAEELTK;ILISGSIHYPR;SLGAAVIYNK;YGGGANSLADGYSK	0;1;1;1;1	4	10	Beta-galactosidase OS=Arachis hypogaea OX=3818 GN=Ahy_A09g041488 PE=3 SV=1	669374	2.35401e+06	0	plas
tr|A0A445BCY9|A0A445BCY9_ARAHY	AT5G17530	68206.2	AADIYNQFTAESLANSER;GLAGAGLEVVQYGLASTPAMFNSTLTK;INQNHPDLK	1;1;1	3	3	Uncharacterized protein OS=Arachis hypogaea OX=3818 GN=Ahy_A09g041484 PE=4 SV=1	49185.3	0	0	nucl_plas
tr|A0A445BD14|A0A445BD14_ARAHY	AT5G17530	67863.1	AADIYNQFTAESLANSER;ADLGIIFDTDVDR;FFTNAGGLGK	1;1;1	3	3	Uncharacterized protein OS=Arachis hypogaea OX=3818 GN=Ahy_A09g041484 PE=4 SV=1	0	0	66297	chlo
tr|A0A445BDQ8|A0A445BDQ8_ARAHY	AT2G45290	81176.1	AMPNILMLRPADGNETAGAYK;FEALGWHVIWVK;NGNTGYDEIR;NLGWPYEPFHVPEDVK;TTEASLVEK;VLPGLIGGSADLASSNMTLLK;VSIEAGSTFGWQK	0;1;1;0;1;1;1	5	6	TRANSKETOLASE_1 domain-containing protein OS=Arachis hypogaea OX=3818 GN=Ahy_A09g041769 PE=4 SV=1	294313	0	244203	chlo
tr|A0A445BDS8|A0A445BDS8_ARAHY	AT5G04530	55090.9	LNEYDLEPAR;YNWINDEDLSFVR	1;1	2	2	3-ketoacyl-CoA synthase OS=Arachis hypogaea OX=3818 GN=Ahy_A09g041797 PE=3 SV=1	50794.8	203471	0	chlo
tr|A0A445BDW2|A0A445BDW2_ARAHY	AT1G50480	67732	FLYPLEHGIK;IFHESTQSDK;LDIDPESITWR;LVGPGGFVVTEAGFGADIGTEK;RGDPVTADDLGLGGALTVLMK;SYGASGVEYSEQAEK	1;1;1;1;1;1	6	7	Uncharacterized protein OS=Arachis hypogaea OX=3818 GN=Ahy_A09g041768 PE=3 SV=1	229167	599174	0	cyto
tr|A0A445BDY1|A0A445BDY1_ARAHY	AT1G50380	87981.4	AWLHVLGEDQSK;IDNYYWLR;TDDNILLFK;VDGIDTTVSHR;WAPASDGTLIPISIVYR	1;0;0;0;1	2	2	Uncharacterized protein OS=Arachis hypogaea OX=3818 GN=Ahy_A09g041845 PE=4 SV=1	19225.4	0	0	chlo
tr|A0A445BE09|A0A445BE09_ARAHY	AT4G36195	54657	FGAAMVTLEHR;NGGEDLVDAYAK;QYYQDSLNVK	0;1;1	2	2	Uncharacterized protein OS=Arachis hypogaea OX=3818 GN=Ahy_A09g041871 PE=4 SV=1	0	662749	0	chlo
tr|A0A445BE75|A0A445BE75_ARAHY	AT4G38510	54200.6	AVVQVFEGTSGIDNK;DFEENGSMER;DHSDVSNQLYANYAIGK;GYPGYMYTDLATIYER;KDHSDVSNQLYANYAIGK;SAIGEGMTR;TVSGVAGPLVILDK;VTLFLNLANDPTIER	1;1;1;1;1;1;1;1	8	11	Vacuolar proton pump subunit B OS=Arachis hypogaea OX=3818 GN=Ahy_A09g041904 PE=3 SV=1	4.31951e+06	1.23837e+07	556698	cyto
tr|A0A445BF25|A0A445BF25_ARAHY	AT4G34260	95968	EVFSSIVSAAEVLGTSNDAIIK;GEEGPGWSTTWK;LSYANLYAR	1;1;1	3	3	Glyco_hyd_65N_2 domain-containing protein OS=Arachis hypogaea OX=3818 GN=Ahy_A09g042192 PE=4 SV=1	52364.3	0	0	cyto
tr|A0A445BF67|A0A445BF67_ARAHY	AT2G14740	71839.6	GDGYTTCEASGPGR;SKPGALPTIVLLDR	1;1	2	2	EGF_CA domain-containing protein OS=Arachis hypogaea OX=3818 GN=Ahy_A09g042227 PE=4 SV=1	0	43626.4	0	plas
tr|A0A445BF71|A0A445BF71_ARAHY	AT2G14740	69430.5	EFDESGISFK;GDVTILPTLVVNNR;GTYDSAIGNFGIPQYGGSMAGSVVYPK;NGHAFSACLDDGHVK;SKPGALPTIVLLDR;VCECPLVDGVQFK	1;1;1;1;1;1	6	7	EGF_CA domain-containing protein OS=Arachis hypogaea OX=3818 GN=Ahy_A09g042227 PE=4 SV=1	43582.9	0	0	plas
tr|A0A445BFV0|A0A445BFV0_ARAHY	AT5G51750	84613.4	DASSAVPSTPYDHGAGHINPR;LGIRPSPVVAAFSSR	1;1	2	2	Uncharacterized protein OS=Arachis hypogaea OX=3818 GN=Ahy_A09g042424 PE=3 SV=1	52892.1	61590.4	0	extr
tr|A0A445BFV2|A0A445BFV2_ARAHY	AT5G51820	68071.7	FFGNLMDAGK;FNYSSGQPAPESITDK;LISVADVVK;LSGTGSAGATVR;LSVCGEESFGTGSDHIR	1;0;1;0;1	3	3	Uncharacterized protein OS=Arachis hypogaea OX=3818 GN=Ahy_A09g042444 PE=4 SV=1	0	131413	0	chlo
tr|A0A445BG52|A0A445BG52_ARAHY	AT4G20850	153976	APDYLLLTHNGR;DQLAEALYQK;LAPLAILNK;YTPLLAK	1;0;1;0	2	3	Uncharacterized protein OS=Arachis hypogaea OX=3818 GN=Ahy_A09g042494 PE=4 SV=1	3624.18	0	0	chlo
tr|A0A445BGN3|A0A445BGN3_ARAHY	AT2G21390	136735	FNLALESGNIQTAVASATAIDEKDHWYR;GFPEVALHFVK;GFPEVALHFVKDER;LLETNPTVESQAK;NPFVICGATYVPIYR;QDIIVSNSEDK;TVQFHHENPWIVSASDDQTIR	1;1;1;1;1;1;1	7	8	Coatomer subunit alpha OS=Arachis hypogaea OX=3818 GN=Ahy_A09g042704 PE=4 SV=1	0	314073	0	chlo
tr|A0A445BGS8|A0A445BGS8_ARAHY	AT5G03540	73743.7	IGNWIHFMR;LAVAEVLLPAYR;SQTITDNVVTILGSFDHR	1;1;1	3	3	Exocyst subunit Exo70 family protein OS=Arachis hypogaea OX=3818 GN=Ahy_A09g042805 PE=3 SV=1	0	107111	0	nucl
tr|A0A445BH36|A0A445BH36_ARAHY	AT5G61580	56439.1	GINQVYIIGGDGTQR;LLLDVGPWLSDK;SFGFDTAVEEAQR	1;1;0	2	2	ATP-dependent 6-phosphofructokinase OS=Arachis hypogaea OX=3818 GN=PFK PE=3 SV=1	0	360331	0	chlo
tr|A0A445BHJ0|A0A445BHJ0_ARAHY	ATCG00490	24908.7	AMHAVIDR;DDSVLQFGGGTLGHPWGNAPGAVANR;DNGLLLHIHR;ELGAPIVMHDYLTGGFTANTSLSHYCR;LSGGDHIHAGTVVGK;LSGGDHIHAGTVVGKLK;VALEACVQAR	0;1;0;1;0;1;0	3	3	RuBisCO_large domain-containing protein OS=Arachis hypogaea OX=3818 GN=Ahy_A09g043118 PE=4 SV=1	119770	0	0	cyto
tr|A0A445BI98|A0A445BI98_ARAHY	AT1G03220	46703.1	ALVLPVTK;ISTVNPYGILETSIYK	1;1	2	2	Peptidase A1 domain-containing protein OS=Arachis hypogaea OX=3818 GN=Ahy_A09g043452 PE=3 SV=1	0	0	56945.9	chlo
tr|A0A445BII9|A0A445BII9_ARAHY	AT3G22960	69158.3	AEDGEVWTFSVR;GDLGAQIPLEQVPAAQQR	1;1	2	2	Pyruvate kinase OS=Arachis hypogaea OX=3818 GN=Ahy_A09g043544 PE=3 SV=1	0	18084.2	0	nucl
tr|A0A445BJF0|A0A445BJF0_ARAHY	AT3G04260	102843	VLYNEGNDGDPLSLYLR;YIAEGGLTGER	1;1	2	3	SAP domain-containing protein OS=Arachis hypogaea OX=3818 GN=Ahy_A09g044016 PE=4 SV=1	20748.6	0	0	chlo
tr|A0A445BJV9|A0A445BJV9_ARAHY	AT5G28060	15750.8	DPNTVFVFK;KQFVIDVLHPGR	1;1	2	2	40S ribosomal protein S24 OS=Arachis hypogaea OX=3818 GN=Ahy_A09g044319 PE=3 SV=1	0	1.03266e+06	0	cyto
tr|A0A445BKG6|A0A445BKG6_ARAHY	AT5G27540	71685.9	APDQSVELTNEAIEFLK;AVLHPTAPLFDQESQTLKPR;DGALSDAELNDFQVK;IFILCDHDR;IVTAAEQPHLSIPETEAGK	1;0;0;1;1	3	4	Mitochondrial Rho GTPase OS=Arachis hypogaea OX=3818 GN=Ahy_A09g044635 PE=3 SV=1	59416.4	0	0	plas
tr|A0A445BKU6|A0A445BKU6_ARAHY	AT3G06720	122853	CPPIEEVIQAGVVSR;EAAWAISNATSGGSHEQIK;EQAVWALGNVAGDSPR;IENLQSHDNTEIYEK;LLASPSDDVR;LVELLMHPSPSVLIPALR;VAVDAEEGRR;VVIDHGAVPIFVR	1;0;0;1;1;1;1;1	6	9	Uncharacterized protein OS=Arachis hypogaea OX=3818 GN=Ahy_A09g044801 PE=4 SV=1	0	924205	0	nucl
tr|A0A445BKU9|A0A445BKU9_ARAHY	AT1G56340	47963.2	AAFEEAEKK;APMIDNPDFKDDPDLYVFPK;ESGEDNEEDKHDEL;FGGETPYSIMFGPDICGYSTK;FYAISAEFPEFSNK;FYAISAEFPEFSNKDK;GIQTSEDYR;KPEDWDDEEDGEWTAPTIANPEYK;KPEGYDDIPK;QLAEETWGK;QVGSLYTDWDLLPPKK;TLVFQFSVK;YVGIELWQVK	0;1;1;1;1;1;0;1;0;0;1;0;0	7	18	Uncharacterized protein OS=Arachis hypogaea OX=3818 GN=Ahy_A09g044816 PE=3 SV=1	278257	1.78976e+06	0	E.R.
tr|A0A445BLC4|A0A445BLC4_ARAHY	AT1G11910	55617.9	NQDFIEATR;SGGELVFGGVDPK;VYHTVFDSGNLR	0;1;1	2	2	Uncharacterized protein OS=Arachis hypogaea OX=3818 GN=Ahy_A09g045024 PE=3 SV=1	0	919505	0	chlo
tr|A0A445BLL4|A0A445BLL4_ARAHY	AT4G01690	59651	AGFGALGIRPPPPGHEESVEEFVR;LEQNGGSIIGGTFK;NLGDEVFER;NTGFEGLFLGGNYVSGVALGR;TQGVETLGTIYSSSLFPNR;VLLLNYIGGATNPGILSK	1;1;1;1;1;1	6	6	Protoporphyrinogen oxidase OS=Arachis hypogaea OX=3818 GN=Ahy_A09g045116 PE=3 SV=1	156483	0	0	chlo
tr|A0A445BM81|A0A445BM81_ARAHY	AT5G07990	59153	IWDNPTEFQPER;LHPVAPMLVPR	1;1	2	2	Uncharacterized protein OS=Arachis hypogaea OX=3818 GN=Ahy_A09g045388 PE=3 SV=1	0	116108	0	chlo
tr|A0A445BMH5|A0A445BMH5_ARAHY	AT1G55020	96741.5	EGAEGTIWLLAK;FPPPHVIQVSK;HASDEVYLGQR;SAWMTDEEFAR;SSDFLTYGIK	1;1;0;0;0	2	2	Lipoxygenase OS=Arachis hypogaea OX=3818 GN=Ahy_A09g045487 PE=3 SV=1	587931	252632	0	cyto
tr|A0A445BMH8|A0A445BMH8_ARAHY	AT5G13640	76415.9	AVVNIGGPFLGVPK;EYEHSPPANFLEGR;TWDSTMSMIPR	1;1;1	3	3	Uncharacterized protein OS=Arachis hypogaea OX=3818 GN=Ahy_A09g045517 PE=4 SV=1	67534.4	0	0	nucl
tr|A0A445BN82|A0A445BN82_ARAHY	AT5G62790	49839.1	AGGTMTGVLSAANEK;HPDAATVVTGIVGCAGLKPTVAAIEAGK;ILPADSEHSAIFQCIQGLPK;VVGLAAGSNVTLLADQIK;YGSLTFQAPDTDKFPSVNLCYAAGR	0;0;1;1;1	3	3	Uncharacterized protein OS=Arachis hypogaea OX=3818 GN=Ahy_A09g045782 PE=3 SV=1	1.92884e+06	601525	131086	chlo
tr|A0A445BNJ6|A0A445BNJ6_ARAHY	AT3G48110	119866	LVVAIENLSTK;VLWSTFLSVK;YSLEVLSEDLPATISK;YSVPLDLVYR	1;0;1;0	2	2	Uncharacterized protein OS=Arachis hypogaea OX=3818 GN=Ahy_A09g045965 PE=3 SV=1	7128.44	0	0	chlo
tr|A0A445BP44|A0A445BP44_ARAHY	AT3G04600	46427.5	HAFSGGQDSIEK;QLGANLEVDIPVK;VPLVIQLTDDEK	1;1;0	2	2	Uncharacterized protein OS=Arachis hypogaea OX=3818 GN=Ahy_A09g046200 PE=3 SV=1	0	276794	0	cysk
tr|A0A445BP50|A0A445BP50_ARAHY	AT3G13772	73452.3	DGSQSTTYEHGFR;DIANYNQLETQDEAQEETGWK;TQLPYDYYYLK;YFINNHLSFR	1;1;1;1	4	5	Transmembrane 9 superfamily member OS=Arachis hypogaea OX=3818 GN=Ahy_A09g046214 PE=3 SV=1	58517	0	0	plas
tr|A0A445BP55|A0A445BP55_ARAHY	AT3G13750	93712.3	LVQQAGLYVHLR;TAGGPFIATSYDYDAPLDEYGLPR;VPIHGGLSWK	1;1;1	3	3	Beta-galactosidase OS=Arachis hypogaea OX=3818 GN=Ahy_A09g046216 PE=3 SV=1	62187.2	106119	24697.3	extr
tr|A0A445BPS8|A0A445BPS8_ARAHY	AT5G35790	67365.4	GPVGAHYLAAK;SYPGYTDDPTVPK	1;1	2	2	Glucose-6-phosphate 1-dehydrogenase OS=Arachis hypogaea OX=3818 GN=Ahy_A09g046388 PE=3 SV=1	0	411046	0	chlo
tr|A0A445BQ71|A0A445BQ71_ARAHY	AT1G52360	102901	DTNTFASASLDR;FDLAMQLGR;GVNCVDYFTGGDKPYLITGSDDHTAK;HNEIQTVNIR;IWNLGSPDPNFTLDAHQK;LENTLNYGLER;SIATEVQSESK	0;1;0;1;0;0;0	2	2	Coatomer subunit beta' OS=Arachis hypogaea OX=3818 GN=Ahy_A09g046574 PE=3 SV=1	93760.8	63739	0	chlo
tr|A0A445BQB4|A0A445BQB4_ARAHY	AT1G80410	99761.9	GVPSLFSDLSSLYNHPGK;HAGDFAAAAAFADEAR;HYADITEDQFDFHSYCLR;LIWSVLEAER	1;1;1;1	4	5	Uncharacterized protein OS=Arachis hypogaea OX=3818 GN=Ahy_A09g046590 PE=4 SV=1	0	165617	0	nucl
tr|A0A445BQJ5|A0A445BQJ5_ARAHY	AT1G15980	27609.4	FPAGYAVEIASLGLK;FYDMVLSTK	1;1	2	2	Uncharacterized protein OS=Arachis hypogaea OX=3818 GN=Ahy_A09g046704 PE=4 SV=1	0	811694	0	chlo
tr|A0A445BQK6|A0A445BQK6_ARAHY	AT3G58730	29360.8	FEYTNDGEVNK;LFAEEQVAEK;RVNALENVVKPR;SDALTVQFR;VNALENVVKPR	1;1;1;1;1	5	6	Uncharacterized protein OS=Arachis hypogaea OX=3818 GN=Ahy_A09g046701 PE=4 SV=1	168744	0	0	chlo
tr|A0A445BQP8|A0A445BQP8_ARAHY	AT4G31480	96725.5	AINYLFTNIDR;FLSSEQDPSSK;LLDTFYQIR;LPQGEQLLDSAPEIVEK	1;1;1;1	4	4	Coatomer subunit beta OS=Arachis hypogaea OX=3818 GN=Ahy_A09g046749 PE=4 SV=1	0	727661	67204.1	nucl
tr|A0A445BQU1|A0A445BQU1_ARAHY	AT4G31480	105972	AINYLFTNIDR;ALSSPNLDIR;AQISNAQPDDLIDFYHLK;DADDANKLNR;DFLNHIIK;FLSSEQDPSSK;LLCNTGDEIR;LLDTFYQIR;LPQGEQLLDSAPEIVEK;NAVLAVMSVYK;NNLQHPNEYIR;VAVNTVIQDER;YVLPSEDHTVQK	1;1;1;1;1;1;1;1;1;1;1;1;1	13	16	Coatomer subunit beta OS=Arachis hypogaea OX=3818 GN=Ahy_A09g046749 PE=4 SV=1	1.26614e+06	0	0	nucl
tr|A0A445BRF2|A0A445BRF2_ARAHY	AT4G24190	92183.9	ADGAFAISEDTWNEPLGR;APHDLYESYYNSNK;ESFKDLTK;ETTYEWELLNDVK;FEFQAEVSR;FLSLTDKEILGEGDTAK;GLVDSDTLPLNVSR;HNDDKQHVWESK;IADEDPDESTDK;IADEDPDESTDKDK;LDNTPCVVVTSK;LTSLDQYISR;NPEDESVK	0;0;0;0;0;1;0;1;0;1;0;0;0	3	3	HATPase_c domain-containing protein OS=Arachis hypogaea OX=3818 GN=Ahy_A08g037662 PE=3 SV=1	28727.8	0	0	plas
tr|A0A445BRH1|A0A445BRH1_ARAHY	AT1G75990	55675.2	ALRPYFELTNAVR;ERQQQEQELAK;ETGDIYSTNEPQLAFNSR;FEAHSNQQFCR;HDELGQETLLNLLLR;IAFCLNMHNEAVR;LLLGEIPER;LNSANPVADAESIVSK;NYLHYNLYDQAEK;QQQEQELAK;TIQLEYTDAK	1;1;1;1;1;1;1;1;1;1;1	11	14	PCI domain-containing protein OS=Arachis hypogaea OX=3818 GN=Ahy_A08g037687 PE=4 SV=1	0	1.45378e+06	0	chlo
tr|A0A445BRK8|A0A445BRK8_ARAHY	AT1G76160	63869.7	DQIGSFYYFPSLNFHK;ISNVGLQHSLNFR;YAINSVSYVAPDTPLK	1;1;1	3	4	Uncharacterized protein OS=Arachis hypogaea OX=3818 GN=Ahy_A08g037718 PE=4 SV=1	24930.7	0	0	plas
tr|A0A445BRP0|A0A445BRP0_ARAHY	AT4G35090	57002.4	APGVQTPVIVR;DEEVNYFPSR;FPDVIHAFKPNPK;GFFEVTHDVSHLTCADFLR;GPILLEDYQFVEK;LYFQTMDPDHEDNFDFDPLDTTK;NIDNFFAENEMLAFSMHVVPGISYSNDK;SIWISYLTQADR	0;0;1;1;1;1;1;1	6	16	Catalase OS=Arachis hypogaea OX=3818 GN=Ahy_A08g037744 PE=3 SV=1	4.07418e+06	2.08431e+07	3.85246e+06	pero
tr|A0A445BRS1|A0A445BRS1_ARAHY	AT1G76400	70350	EIEISHWGNVQVTEHYNLFHGGAK;HTTVVDCYEK;TAFTIGYGLPLR	1;0;1	2	2	Dolichyl-diphosphooligosaccharide--protein glycosyltransferase subunit 1 OS=Arachis hypogaea OX=3818 GN=Ahy_A08g037775 PE=3 SV=1	0	199194	0	plas
tr|A0A445BT26|A0A445BT26_ARAHY	AT1G77670	50075.5	AILVEGLESVGFK;GHGIPDLNLAIAER;HGAINLGQGFPNFDGPDFVK;IGWAIAPPHLTWGVR	1;1;1;1	4	6	Aminotran_1_2 domain-containing protein OS=Arachis hypogaea OX=3818 GN=Ahy_A08g038286 PE=4 SV=1	492712	0	0	chlo
tr|A0A445BTM1|A0A445BTM1_ARAHY	AT1G78060	85085.1	HFTAYDLDNWK;VSLQDLADTYQPPFK	1;1	2	2	Fn3_like domain-containing protein OS=Arachis hypogaea OX=3818 GN=Ahy_A08g038386 PE=4 SV=1	0	403303	43122.4	extr
tr|A0A445BU74|A0A445BU74_ARAHY	AT4G33090	102080	HAYSNAKTVDLWNALEEGSGEPVNK;QFFINLFQYTAER;VNVDQTGFYR	1;1;1	3	3	Aminopeptidase OS=Arachis hypogaea OX=3818 GN=Ahy_A08g038721 PE=3 SV=1	25697.2	0	62402	cyto
tr|A0A445BUD2|A0A445BUD2_ARAHY	AT4G33090	98635.3	LDGLAESHPIEVEVNHAGEIDEIFDSISYR;TYGSGFLITR;VNINANWVQSVK	1;1;1	3	3	Aminopeptidase OS=Arachis hypogaea OX=3818 GN=Ahy_A08g038721 PE=3 SV=1	50261.7	102070	0	chlo
tr|A0A445BUD3|A0A445BUD3_ARAHY	AT5G49650	61373.9	AFGGALELAR;FILENFSENSLDGLK	1;1	2	2	Uncharacterized protein OS=Arachis hypogaea OX=3818 GN=Ahy_A08g038662 PE=4 SV=1	0	216948	0	cyto
tr|A0A445BUL7|A0A445BUL7_ARAHY	ATCG00340	85392.4	DYNPEQNEDNVLAR;IWFGIATAHDFESHDDITEER;LNHHLSGLFGVSSLAWTGHLVHVAIPGAR;QILIEPIFAKWIQSAHGK;TSYGFDVLLSSTNSPAFNAGR	0;0;1;1;1	3	3	Uncharacterized protein OS=Arachis hypogaea OX=3818 GN=Ahy_A08g038877 PE=4 SV=1	2.45479e+06	0	179919	mito
tr|A0A445BV01|A0A445BV01_ARAHY	AT1G55020	68950.6	HLSVVHPINK;IHFVCNSWIYNAK;IYDYDVYNDLGNPDSNEK;LFILDHHDYLIPYLR;LYTGGITLPTNFLSK;TDGEQFLK	1;1;1;0;1;0	4	6	Lipoxygenase OS=Arachis hypogaea OX=3818 GN=Ahy_A08g038995 PE=3 SV=1	339352	0	0	cyto
tr|A0A445BVP3|A0A445BVP3_ARAHY	AT3G45780	110461	AAEWGLVLK;DGTPFWNLLTISPIKDEDGK	1;1	2	2	Uncharacterized protein OS=Arachis hypogaea OX=3818 GN=Ahy_A08g039237 PE=4 SV=1	0	20574.7	0	nucl
tr|A0A445BVW9|A0A445BVW9_ARAHY	AT5G60640	65405.7	AFGEDFLQDK;IVVGNNFDEIVLDESK;LEDEVTFYQTVNPDVAK;QILLFATSNDSEK;SFDPITVDTDR	1;0;1;1;0	3	3	Protein disulfide-isomerase OS=Arachis hypogaea OX=3818 GN=Ahy_A08g039303 PE=3 SV=1	170269	0	0	plas
tr|A0A445BWB3|A0A445BWB3_ARAHY	AT5G22640	108951	EMWLNSFYK;FHGCGVYSVNER;LPMPSELEYWWANEK;MFVNKPDGMVR	1;1;1;1	4	4	Uncharacterized protein OS=Arachis hypogaea OX=3818 GN=Ahy_A08g039442 PE=4 SV=1	37097.3	0	0	nucl
tr|A0A445BWT0|A0A445BWT0_ARAHY	AT2G05710	109564	AHDLGLQVKPWVK;GPMLLGVK;ISDIRPGQDVTVTTNTGK;KAHDLGLQVKPWVK;LLNGEVGPK;MFVDYNEPQQDR;NMLVVPPGSGIVHQVNLEYLGR;QVEIPFKPAR;RGNDEVMAR;SDETVAMIEAYLR;SENAVQANMELEFK;SNLVGMGIIPLCFK;TVHIPTGEK;VLLQDFTGVPAVVDLACMR	0;0;1;0;0;1;0;0;0;0;1;0;0;0	3	5	Uncharacterized protein OS=Arachis hypogaea OX=3818 GN=Ahy_A08g039624 PE=4 SV=1	27955.5	0	0	chlo
tr|A0A445BX45|A0A445BX45_ARAHY	AT4G28220	77747.2	HILDLSTLWK;VVVLGTGWGGTSFLK	1;1	2	2	EF-hand domain-containing protein OS=Arachis hypogaea OX=3818 GN=Ahy_A08g039735 PE=4 SV=1	0	59509.8	0	chlo
tr|A0A445BXE0|A0A445BXE0_ARAHY	AT3G49190	54721.5	GASDFGWSVLK;VAIDNHPVK	1;1	2	2	Uncharacterized protein OS=Arachis hypogaea OX=3818 GN=Ahy_A08g039815 PE=4 SV=1	0	430726	0	pero
tr|A0A445BXQ0|A0A445BXQ0_ARAHY	AT1G53310	110668	AGMSYFHETIWK;DITPDDKQELDEALQR;DSYITTLNVLQAYTLK;FLDILQDLHGEDIR;FTAATLEHGMHPPVSPKPEWR;GDFADENSAITESDIEETFK;KGDFADENSAITESDIEETFK;KSPQEVFDALK;LADLESAPAAVAR;LEELGNMLTGLDAGDSIVIAK;LLVSEELLPFGER;LVEYDALLLDR;NQTVDLVLTAHPTQSIR;QELDEALQR;QEVMIGYSDSGK;RQEWLLSELSGK;SPPTPQDEMR;VPYNAPLIQFSSWMGGDR	0;0;0;0;0;0;0;0;0;0;1;0;0;0;0;0;1;0	2	2	Uncharacterized protein OS=Arachis hypogaea OX=3818 GN=Ahy_A08g039922 PE=3 SV=1	17641.2	0	0	cyto
tr|A0A445BY27|A0A445BY27_ARAHY	AT1G62020	136593	GVNWASFHPTLPLIVSGADDR;LSFLYLITGNVEK	1;1	2	3	Coatomer subunit alpha OS=Arachis hypogaea OX=3818 GN=Ahy_A08g040049 PE=4 SV=1	0	31815	0	chlo
tr|A0A445BYI8|A0A445BYI8_ARAHY	AT5G54440	209878	LPAEFILTTDSR;VDVVFAGHVHAYER	1;1	2	2	Purple acid phosphatase OS=Arachis hypogaea OX=3818 GN=Ahy_A08g040208 PE=3 SV=1	0	0	19069.6	plas
tr|A0A445BYL8|A0A445BYL8_ARAHY	AT1G74260	158730	LAVGEALTNLVWAK;LSFTPSFTDDK;MGLAFDEQDLEYYTK;NPTNVELFDIAQSNSEHSR;VSMAVIGTISGDGR	1;1;1;1;1	5	5	Glutamine amidotransferase type-1 domain-containing protein OS=Arachis hypogaea OX=3818 GN=Ahy_A08g040231 PE=3 SV=1	15410.7	0	0	chlo
tr|A0A445BYR5|A0A445BYR5_ARAHY	AT3G20630	90322.7	KEQVAAWTADK;LAADAIVLAEGAER	1;1	2	2	Ubiquitin carboxyl-terminal hydrolase OS=Arachis hypogaea OX=3818 GN=Ahy_A08g040170 PE=3 SV=1	0	85164.4	28660.2	cyto
tr|A0A445BZY6|A0A445BZY6_ARAHY	AT5G13690	92233.3	LGDWNTVDGDPR;LLPTHLSSFEFK	1;1	2	2	Uncharacterized protein OS=Arachis hypogaea OX=3818 GN=Ahy_A08g040565 PE=4 SV=1	0	1.00337e+06	0	extr
tr|A0A445C024|A0A445C024_ARAHY	AT5G44640	56011.1	GPSIWDTFTHNHPDR;IDYFSHHLLYLQR;NGLLIGPK	1;1;1	3	5	Uncharacterized protein OS=Arachis hypogaea OX=3818 GN=Ahy_A08g040698 PE=3 SV=1	0	162431	0	vacu
tr|A0A445C0J8|A0A445C0J8_ARAHY	AT1G59610	107743	AFVPPQHFIR;IALVDALAQQIQNR;QAAALLADEDVDDASSSR	1;1;1	3	3	Uncharacterized protein OS=Arachis hypogaea OX=3818 GN=Ahy_A08g040720 PE=3 SV=1	0	37757	0	cyto
tr|A0A445C0K6|A0A445C0K6_ARAHY	AT2G24520	104440	AAHLVDSTNQVGHFQK;ADGFAGVFPEHK;ADGFAGVFPEHKYEIVK;ADIGIAVADATDAAR;ALNLGVNVK;DAAVSALPVDELIEK;ELSEIAEQAK;GHVESVVK;HDSAETITR;HICGMTGDGVNDAPALK;KGEIEAVVIATGVHTFFGK;KHICGMTGDGVNDAPALK;LGMGTNMYPSSSLLGQSK;LLEGDALSVDQSALTGESLPVTK;LSQQGAITK;MITGDQLAIAK;NENVDLEHIPVDEVFEQLK;NPHDEVFSGSTVK;TENQDAIDAAIVGMLADPK;TGTLTLNK	0;0;0;0;0;0;0;0;0;0;0;0;0;1;0;0;1;1;0;0	3	3	Plasma membrane ATPase OS=Arachis hypogaea OX=3818 GN=Ahy_A08g040749 PE=3 SV=1	35370.2	0	0	plas
tr|A0A445C0L4|A0A445C0L4_ARAHY	AT5G51200	221083	ALVAYLNVLK;NAIVTFIR	1;1	2	2	Uncharacterized protein OS=Arachis hypogaea OX=3818 GN=Ahy_A08g040763 PE=4 SV=1	1429.82	0	0	plas
tr|A0A445C0R2|A0A445C0R2_ARAHY	AT1G16720	65564.9	QGTYFQDVVATK;QKPVEVNAETK	1;1	2	2	Uncharacterized protein OS=Arachis hypogaea OX=3818 GN=Ahy_A08g040830 PE=4 SV=1	0	34995.2	0	chlo
tr|A0A445C196|A0A445C196_ARAHY	AT5G63810	93585.4	AVVDAPSGDEPIGLDMLHMGK;GQALTWYK;IVQQAGMYLILR;IWTENWPGWFK	1;1;1;0	3	3	Beta-galactosidase OS=Arachis hypogaea OX=3818 GN=Ahy_A08g040977 PE=3 SV=1	19350.3	0	0	E.R.
tr|A0A445C1G4|A0A445C1G4_ARAHY	AT5G23575	63164.2	ESALVWHETNIPYAVWGPESTR;KPTEPSALINNLFQK	1;1	2	3	Uncharacterized protein OS=Arachis hypogaea OX=3818 GN=Ahy_A08g041048 PE=4 SV=1	0	90803.9	0	plas
tr|A0A445C1J2|A0A445C1J2_ARAHY	AT5G23630	101624	ELILTTYK;NVFDYPQPTFQK;VDSQILMVHR	1;1;1	3	3	Cation-transporting ATPase OS=Arachis hypogaea OX=3818 GN=Ahy_A08g041056 PE=3 SV=1	28429.5	0	0	plas
tr|A0A445C1J4|A0A445C1J4_ARAHY	AT5G07350	108574	GEPYSEEAIALMR;KIPAVVEYVLSGHR;SNYYDVLLAAEAR	0;1;1	2	2	Ribonuclease OS=Arachis hypogaea OX=3818 GN=Ahy_A08g041069 PE=4 SV=1	0	70219	0	chlo
tr|A0A445C1T6|A0A445C1T6_ARAHY	AT5G13980	114818	FIYVEQAFFQR;IDPVGDGAR	1;1	2	2	Alpha-mannosidase OS=Arachis hypogaea OX=3818 GN=Ahy_A08g041172 PE=3 SV=1	121267	28305.6	77306.4	chlo
tr|A0A445C1U4|A0A445C1U4_ARAHY	AT5G61970	64184	ADLATAGNAENVKDDLHGLDK;LYDLLLQNTADLSDLVSSGR	1;1	2	2	Signal recognition particle subunit SRP68 OS=Arachis hypogaea OX=3818 GN=Ahy_A08g041170 PE=3 SV=1	0	109528	0	chlo
tr|A0A445C1V2|A0A445C1V2_ARAHY	AT5G50920	106399	IANGDVPETIEGK;LIGSPPGYVGYTEGGQLTEAVR;MPTLEEYGTNLTK;NNPCLIGEPGVGK;NPNRPIASFIFSGPTGVGK;QLGHNYIGSEHLLLGLLR;RPYTVVLFDEIEK;TKDIELQVTER;YTDEALVAAAQLSYQYISDR	1;1;1;1;1;1;1;1;1	9	9	UVR domain-containing protein OS=Arachis hypogaea OX=3818 GN=Ahy_A08g041178 PE=3 SV=1	0	330451	130872	cyto
tr|A0A445C252|A0A445C252_ARAHY	AT4G13430	58374.1	FVMDGEMPSYLLAK;LEPLVAKPHSPDNR;NGVVPADSTTYK;VPTFLVPATQK;VWMDLYSIPVPGAGGK	1;1;1;1;1	5	5	Aconitase domain-containing protein OS=Arachis hypogaea OX=3818 GN=Ahy_A08g041269 PE=4 SV=1	172946	0	0	chlo
tr|A0A445C2K0|A0A445C2K0_ARAHY	AT4G12730	43664.5	FDFTVQNDGEDVKLETK;HLSIGTLK;ILASHPSLSTFNHYLTLTHLAAEINR;NVLSLHVLVDYFGAK;SNNGVMNTLATER	1;1;1;0;1	4	7	Uncharacterized protein OS=Arachis hypogaea OX=3818 GN=Ahy_A07g031009 PE=4 SV=1	88534.6	2.22482e+06	0	plas
tr|A0A445C2T5|A0A445C2T5_ARAHY	AT5G67630	51261.7	AAGVILQMIR;LLIISTQPYTEEEIRK;SPHGIPIDLLDR;VYHLFLDVK	1;1;1;1	4	4	RuvB-like helicase OS=Arachis hypogaea OX=3818 GN=Ahy_A07g031092 PE=3 SV=1	323872	105830	0	cyto
tr|A0A445C2U4|A0A445C2U4_ARAHY	AT3G07770	89769.5	EVEVDEDPAEAK;YEYQAEVSR	1;1	2	2	HATPase_c domain-containing protein OS=Arachis hypogaea OX=3818 GN=Ahy_A07g031073 PE=3 SV=1	0	0	20619.2	chlo_mito
tr|A0A445C2X2|A0A445C2X2_ARAHY	AT5G56000	80111.8	EGQNDIYYITGESK;EVSHEWSLVNK;GIVDSEDLPLNISR;HFSVEGQLEFK;HSEFISYPISLWIEK;KAVENSPFLEK;KPEEITKEEYAAFYK;LGIHEDSQNK;SLTNDWEEHLNVK;TNNTLTIIDSGIGMTK	0;0;0;0;0;0;1;0;1;1	3	4	HATPase_c domain-containing protein OS=Arachis hypogaea OX=3818 GN=Ahy_A07g031110 PE=3 SV=1	115884	2.94038e+06	0	cyto
tr|A0A445C415|A0A445C415_ARAHY	AT2G13360	52916.6	AICIVHNETATGVTNNLAK;NHLFVPGPVNIPEPVIR;SPAIPALTK	0;1;1	2	3	Aminotran_5 domain-containing protein OS=Arachis hypogaea OX=3818 GN=Ahy_A07g031456 PE=3 SV=1	1.04092e+06	1.12784e+06	816511	cyto
tr|A0A445C479|A0A445C479_ARAHY	AT2G27040	101771	FGNGEDFNPR;LGGLNSLLGVEHSPSIPIVSK;VNDQYLTNVLLK	1;1;1	3	3	Uncharacterized protein OS=Arachis hypogaea OX=3818 GN=Ahy_A07g031552 PE=4 SV=1	37746.1	162001	0	nucl
tr|A0A445C4E1|A0A445C4E1_ARAHY	AT3G11830	128513	AQLVSNINACTAVADVVR;GGADQFIEEAER;LAIGDLATQYFADR;QLCDNAGFDATDVLNK	1;1;1;1	4	4	3-hydroxy-3-methylglutaryl coenzyme A reductase OS=Arachis hypogaea OX=3818 GN=Ahy_A07g031576 PE=3 SV=1	0	731272	58991.8	chlo
tr|A0A445C4I0|A0A445C4I0_ARAHY	AT5G06600	137400	AEAHLYTIIK;IENINDQYWTLR;INDRYEFPLQLDLDR;LLEVFYHK;LQYSDTSVATK;LYTYDDVVEK;QSTVGDVLDDLK;TKDDILLFFK;VAQQLGLEDPSK;YEFPLQLDLDR;YHAEQFGLQDAK	1;0;0;0;1;1;1;1;1;0;1	7	7	Uncharacterized protein OS=Arachis hypogaea OX=3818 GN=Ahy_A07g031608 PE=3 SV=1	53184.5	0	0	nucl
tr|A0A445C5B9|A0A445C5B9_ARAHY	AT3G11130	193332	AAEDANVYHDLVK;ACDEQQHWK;ADDATQFLDVIR;AHMGIFTELGVLYAR;EAAELAAESPQGILR;ESIDLHDNFDQIGLAQK;FGFVPDLTHYLYTNNMLR;IIIDSNNNPEHFLTTNPYYDSR;LLTQFLEHLVSEGSQDVHVHNALGK;LSDIEEFILMPNVANLQNVGDR;SLLPVEPLVDECEKR;VEEDAVWSQVAK;VIVNTHAIEPQSLVEFFGTLSR;VNPGNAPLVVGQLLDDECPEDFIK;YKEAAELAAESPQGILR;YNLIYVITK	1;0;1;0;0;1;0;0;0;0;1;0;1;0;0;1	6	8	Clathrin heavy chain OS=Arachis hypogaea OX=3818 GN=Ahy_A07g031850 PE=3 SV=1	0	394635	0	chlo
tr|A0A445C5N2|A0A445C5N2_ARAHY	AT4G00430	30883.1	EQDVSLGANKFPER;NLYGTYGGGANK;QPIGTAAQSQDEPK	1;1;1	3	3	Uncharacterized protein OS=Arachis hypogaea OX=3818 GN=Ahy_A07g031976 PE=3 SV=1	2.49078e+06	0	1.11339e+06	plas
tr|A0A445C6W4|A0A445C6W4_ARAHY	AT5G52520	61335.4	ALQAGTSHNLGQNFSR;DSNIVDVNSYDDLK;FNFWEMK;GPWSATNEDELK;SKVETFAGANK	1;1;1;1;1	5	6	AA_TRNA_LIGASE_II domain-containing protein OS=Arachis hypogaea OX=3818 GN=Ahy_A07g032442 PE=3 SV=1	0	143898	0	chlo
tr|A0A445C6Y4|A0A445C6Y4_ARAHY	AT5G06460	131146	AYSFTLEEDTTK;EALRDPGDFLLSDFSK;LKFEDYFANR	1;1;1	3	3	UBA_e1_C domain-containing protein OS=Arachis hypogaea OX=3818 GN=Ahy_A07g032472 PE=3 SV=1	110408	47714.5	0	plas
tr|A0A445C7A4|A0A445C7A4_ARAHY	AT1G06950	117128	EAIASGVDGYDAETK;VTDSQVEVAVR	1;1	2	3	Uncharacterized protein OS=Arachis hypogaea OX=3818 GN=Ahy_A07g032664 PE=4 SV=1	0	0	24064.9	chlo
tr|A0A445C7A8|A0A445C7A8_ARAHY	AT1G06950	110512	EAIASGVDGYDAETK;EAIASGVDGYDAETKK;LAQSVTDGELEMADSK;LQQCVADGELSEEDVK;MAAAIETAVTQGR;NSIGIDDPDAAAMHMEIGR;QQAEVILADGQLTK;VPFGAQITTK	1;1;1;1;1;1;1;1	8	8	Uncharacterized protein OS=Arachis hypogaea OX=3818 GN=Ahy_A07g032664 PE=4 SV=1	0	252922	0	chlo
tr|A0A445C8Y2|A0A445C8Y2_ARAHY	AT4G37870	74132.1	EKEPDIWNAIK;HGATGWLVNTGWSGGR	1;1	2	2	Uncharacterized protein OS=Arachis hypogaea OX=3818 GN=Ahy_A07g033333 PE=3 SV=1	0	0	32374.8	nucl
tr|A0A445C954|A0A445C954_ARAHY	AT5G10920	27771.2	ALPAGHLDATTLADYLVNK;VIGDLVTLLTLCK	1;1	2	2	Uncharacterized protein OS=Arachis hypogaea OX=3818 GN=Ahy_A07g033383 PE=4 SV=1	143166	0	32306	cyto
tr|A0A445C981|A0A445C981_ARAHY	AT4G24620	69736.6	AAGEVLALQK;QGVAITQENSLLDNTAR;SVGALIALYER;VNQGISVYGNK	1;1;1;1	4	4	Glucose-6-phosphate isomerase OS=Arachis hypogaea OX=3818 GN=Ahy_A07g033410 PE=3 SV=1	0	0	42858.6	mito
tr|A0A445C9M2|A0A445C9M2_ARAHY	AT4G09020	73379.9	FDSNIVLVDPYAK;YASAGGGPVNASR	1;1	2	2	Aamy domain-containing protein OS=Arachis hypogaea OX=3818 GN=Ahy_A07g033472 PE=4 SV=1	23125.2	0	0	chlo
tr|A0A445C9U1|A0A445C9U1_ARAHY	AT1G78060	86057.6	AGMDVECGSYLTEHAK;ALHNLFSIR;GQETAGEDPLMTSK;HFTAYDLDNWK;LPFGFIGPNNVCSK;QLELINAVAK;VSLQDLADTYQPPFK	1;1;1;1;1;1;1	7	9	Fn3_like domain-containing protein OS=Arachis hypogaea OX=3818 GN=Ahy_A07g033557 PE=4 SV=1	0	603656	0	chlo
tr|A0A445C9Y8|A0A445C9Y8_ARAHY	AT1G21750	56982.9	AASILSSLDPPVVLAK;SDYDFGHTLEAK;SEPIPETNNEPVK	1;1;0	2	2	Protein disulfide-isomerase OS=Arachis hypogaea OX=3818 GN=Ahy_A07g033739 PE=3 SV=1	36290.7	3.47037e+06	217528	E.R.
tr|A0A445CA43|A0A445CA43_ARAHY	AT1G21680	77716.9	IAYVDMPGIYVVNSDGSNLR;VTPPGLHAFTPATSPGNHEFIAVATR	1;1	2	2	Uncharacterized protein OS=Arachis hypogaea OX=3818 GN=Ahy_A07g033768 PE=4 SV=1	10294.4	0	0	chlo
tr|A0A445CB29|A0A445CB29_ARAHY	AT5G53480	96442.6	ALYNALGFAQANFSNDMER;EAASYAFGSILEGPSPDK;LAPLVNHALPFMLSALVK;LAPYIQDIYNITAK;NGILEAYSGIFQGFK;QFQEQNLPGFLVSLSGELASDDKPVDSR	0;1;1;1;0;1	4	4	Importin N-terminal domain-containing protein OS=Arachis hypogaea OX=3818 GN=Ahy_A07g034127 PE=4 SV=1	929348	169389	0	chlo
tr|A0A445CCD6|A0A445CCD6_ARAHY	AT1G75680	57592.4	DISSSYGSGLQNYR;LAGTQVLLSR	1;1	2	2	Endoglucanase OS=Arachis hypogaea OX=3818 GN=Ahy_A07g034657 PE=3 SV=1	0	228678	0	extr
tr|A0A445CCH7|A0A445CCH7_ARAHY	AT4G24190	92223	APHDLYESYYNSNK;ETTYEWELLNDVK;FEFQAEVSR;FGWSANMER;FLSLTDKEILGEGDTAK;HNDDKQHVWESK;IADEDPDESTDKDK;NPEDESVK	0;0;0;0;1;1;1;0	3	5	HATPase_c domain-containing protein OS=Arachis hypogaea OX=3818 GN=Ahy_A07g034704 PE=3 SV=1	0	220790	0	vacu
tr|A0A445CCR6|A0A445CCR6_ARAHY	AT1G75780	50573.1	AVLMDLEPGTMDSIR;KLAVNLIPFPR;LAVNLIPFPR;LHFFMVGFAPLTSR;NSSYFVEWIPNNVK;VSEQFTAMFR;YNGQASSDIQLER	1;0;0;0;0;0;1	2	2	Tubulin beta chain OS=Arachis hypogaea OX=3818 GN=Ahy_A07g034694 PE=3 SV=1	139168	5.0792e+06	525228	nucl
tr|A0A445CCX1|A0A445CCX1_ARAHY	AT4G35090	57179.7	FSTVIHER;GFFEVTHDITHLSCADFLR;GPILLEDYHLVEK;HMDGSGVNTYTLINK;ILDFFSHHPESLHMFTFLFDDVGVPQDYR;LASHLNVRPSI;LYIQTIDPDHEDKFDFDPLDVTK;VGGSNHSHATQDLYDSIAAGNYPEWK	0;1;0;1;1;1;1;0	5	10	Catalase OS=Arachis hypogaea OX=3818 GN=Ahy_A07g034852 PE=3 SV=1	579635	1.25795e+06	0	pero
tr|A0A445CD11|A0A445CD11_ARAHY	AT1G20780	89417.5	FMTPFLEGLVK;LKPLLTQLLEGPPETK	1;1	2	2	RING-type E3 ubiquitin transferase OS=Arachis hypogaea OX=3818 GN=Ahy_A07g034888 PE=4 SV=1	15006.1	91556	0	cyto
tr|A0A445CD18|A0A445CD18_ARAHY	AT1G76140	98108.5	FSSISWTHDSK;RPWEQQPDK;SIQYPSTMLLTADHDDR;STLLPFVK	0;1;1;1	3	4	Uncharacterized protein OS=Arachis hypogaea OX=3818 GN=Ahy_A07g034786 PE=4 SV=1	70236.9	0	0	chlo
tr|A0A445CEI5|A0A445CEI5_ARAHY	AT1G56190	50762.2	ADLNVPLDDNQNITDDTR;AQGLSVGSSLVEEDK;AQGLSVGSSLVEEDKLDLATSLLAK;FLKPSVAGFLLQK;FSLAPLVPR;GVTTIIGGGDSVAAVEK;IGVIESLLEK;KLAALADLYVNDAFGTAHR;LAALADLYVNDAFGTAHR;LSELIGIQVVK;LVASLPDGGVLLLENVR	0;0;1;0;1;0;0;0;0;1;0	3	4	Phosphoglycerate kinase OS=Arachis hypogaea OX=3818 GN=Ahy_A07g035836 PE=3 SV=1	4.67407e+06	805893	1.28857e+06	chlo
tr|A0A445CFB0|A0A445CFB0_ARAHY	AT5G44640	58207.2	GASIWDTFTK;YSAFWLQK	1;1	2	2	Uncharacterized protein OS=Arachis hypogaea OX=3818 GN=Ahy_A07g036140 PE=3 SV=1	0	1.09446e+06	0	chlo
tr|A0A445CFP3|A0A445CFP3_ARAHY	AT3G13920	58580	DELTLEGIK;DHTVSATHGDMDQNTR;GFKDQIYDIFQLLPSK;GIYAYGFEKPSAIQQR;ILASGVHVVVGTPGR;IQVGVFSATMPPEALEITR;MFVLDEADEMLSR;VLITTDLLAR	0;0;1;0;1;0;0;0	2	3	Uncharacterized protein OS=Arachis hypogaea OX=3818 GN=Ahy_A07g036260 PE=3 SV=1	39573.7	0	0	plas
tr|A0A445CFQ1|A0A445CFQ1_ARAHY	AT3G13920	92791.4	GFKDQIYDIFQLLPSK;GIYAYGFEKPSAIQQR;ILASGVHVVVGTPGR	1;1;1	3	4	Uncharacterized protein OS=Arachis hypogaea OX=3818 GN=Ahy_A07g036260 PE=4 SV=1	0	0	28402	nucl
tr|A0A445CG04|A0A445CG04_ARAHY	AT3G02090	59159.1	ALDILADILQNSR;DHLQNYIQTHYTAPR;ELEEEIENMGGHLNAYTSR;EMEEVEGQTEEVIFDHLHATAFQYTPLGR;EPAIFTGSEVR;FETEESNGTAHFLEHMIFK;HEDIVEQVKK;HMGSELAQR;HMGSELAQRVGINEVAESMMAFNTNYK;MVIAASGAVK;RIPFAELFAR;SSLLLHIDGTSPVAEDIGR;VGINEVAESMMAFNTNYK	1;0;0;1;1;1;1;1;1;1;0;1;0	9	12	Uncharacterized protein OS=Arachis hypogaea OX=3818 GN=Ahy_A07g036377 PE=3 SV=1	582414	1.59066e+06	0	mito
tr|A0A445CGK8|A0A445CGK8_ARAHY	AT1G70320	401677	ALAGFGAASEPLLLDPR;DVLEDIGHVHR;HAILQILR;VLSNLPQEELR;VPLEGFSALQGISGSQK	1;1;1;1;1	5	5	Uncharacterized protein OS=Arachis hypogaea OX=3818 GN=Ahy_A07g036625 PE=4 SV=1	7585.02	0	0	plas
tr|A0A445CGM8|A0A445CGM8_ARAHY	AT5G26780	56384.8	IMALDLPHGGHLSHGYQTDTK;ISAVSIFFETMPYR;LRHEVEEYAK;NTVPGDVSAMVPGGIR;VAEFFDLGVK;VLEAVHIAANK;WGVNVQSLSGSPSNFQVYTALLKPHER;YSEGYPGAR;YYGGNEYIDMAETLCQK	0;0;1;0;1;0;0;0;0	2	2	Serine hydroxymethyltransferase OS=Arachis hypogaea OX=3818 GN=Ahy_A07g036655 PE=3 SV=1	16206.2	0	0	mito
tr|A0A445CGP0|A0A445CGP0_ARAHY	AT1G79560	114730	ATFEALIAQLDGEKEK;ESGLPFVFASGAEFTDSEK	1;1	2	2	AAA domain-containing protein OS=Arachis hypogaea OX=3818 GN=Ahy_A07g036644 PE=4 SV=1	15798.5	89490.3	0	plas
tr|A0A445CHI2|A0A445CHI2_ARAHY	AT5G56500	63706.6	EEVGLTLDK;GYISPYFVTDSEK;LADLVGVTLGPK;NQIEAAEQEYEKEK	1;1;1;1	4	4	Uncharacterized protein OS=Arachis hypogaea OX=3818 GN=Ahy_A07g036963 PE=3 SV=1	0	177243	0	chlo
tr|A0A445CI83|A0A445CI83_ARAHY	AT1G53310	113530	AIADGTLLDFLR;DITPDDKQELDEALQR;FSAAWQLYK;FTAATLEHGMNAPIAPKPEWR;KPSGGIETLR;KSPQEVFDALK;NQTVDLVLTAHPTQSIR;QELDEALQR;QEVMIGYSDSGK;QEWLLEELSGK;SFSHMLNLANLAEEVQIAHR;TPPTPQDEMR;VPYNAPLIQFSSWMGGDR;VTIDLVEMVFAK	1;0;0;1;0;0;0;0;0;1;0;0;0;0	3	3	Uncharacterized protein OS=Arachis hypogaea OX=3818 GN=Ahy_A07g037253 PE=3 SV=1	10750.9	0	0	cyto
tr|A0A445CIH8|A0A445CIH8_ARAHY	AT1G79930	195301	DFDEVLFHHFAAK;SLPFTVTEGPDGFPLIHAR	1;1	2	2	Uncharacterized protein OS=Arachis hypogaea OX=3818 GN=Ahy_A07g037359 PE=3 SV=1	125198	35716.8	7233.58	cyto
tr|A0A445CII9|A0A445CII9_ARAHY	AT1G52360	97710.1	ANEVLPSIPK;SVGADVEVADGER	1;1	2	2	Coatomer subunit beta' OS=Arachis hypogaea OX=3818 GN=Ahy_A07g037365 PE=3 SV=1	0	228259	24837.9	chlo
tr|A0A445CKD7|A0A445CKD7_ARAHY	AT3G54660	59841.9	GFDEEIRDFVGEQMALR;GIEFHTEESPQAIVK;IVDPHTVDVDGK;YSHEFEESNGFGWK	1;1;1;1	4	4	Glutathione reductase OS=Arachis hypogaea OX=3818 GN=Ahy_A06g026393 PE=3 SV=1	0	295021	0	chlo
tr|A0A445CKP1|A0A445CKP1_ARAHY	AT1G03220	46031.6	FLFSCAPTFLLK;LGFSSLLFGR;NYVSSTYRPAR;VASVKPFGACFSTENVFSTR;VICLGFVNGGK	1;1;1;1;1	5	5	Peptidase A1 domain-containing protein OS=Arachis hypogaea OX=3818 GN=Ahy_A06g026521 PE=3 SV=1	0	2.89061e+06	0	chlo
tr|A0A445CLE4|A0A445CLE4_ARAHY	AT1G20960	246220	LFSLSEEFK;LNLAAHVQPITR;VVQLTGETATDLK	1;1;1	3	3	Uncharacterized protein OS=Arachis hypogaea OX=3818 GN=Ahy_A06g026710 PE=4 SV=1	0	16599.1	0	cyto
tr|A0A445CLY7|A0A445CLY7_ARAHY	AT5G04140	176983	ETMPNIQQVFVK;FCTGGMSLGAISR;GMAGGELVVTPVEK;GNADIIQISGHDGGTGASPISSIK;GNILEVGPQNASQVTLSSPVLNEGDLELLQK;GQMEAWDGPALLLFSDGK;HAGGPWELGLTESHQTLIENGLR;HQQAFGYSSEDVQMVIESMAAQGK;ICHTNNCPVGVASQR;IGGLTFDELAR;IVKEENVDDIER;LLGHNGEINTIQGNLNWMQSR;LVAEAGIGTVASGVAK;NGSQLLILSDR;NQEAHTNGPVLDDVLLADPEIADAIKNEK;NSLAEAVVEGTGDHCCEYMTGGCVVVLGK;NVAAGMTGGLAYILDEDDTLIPK;SDSLEPTHPAIPILLAVGTVHQHLIQNGLR;SQSAFSVYQQHLANRPVNVLR;TSD…	0;0;1;0;1;0;0;0;0;1;0;0;0;1;1;1;1;1;1;1;1;0;0	11	14	Glutamine amidotransferase type-2 domain-containing protein OS=Arachis hypogaea OX=3818 GN=Ahy_A06g026891 PE=4 SV=1	0	714240	0	chlo
tr|A0A445CM22|A0A445CM22_ARAHY	AT3G56150	105023	AMLCDIYHHALLDEFSISR;LQALAFQLTEK;LRDEPMFLVLAQNVQEYLER;VGLISEAHGCLSELYSGGR	1;1;1;1	4	4	Eukaryotic translation initiation factor 3 subunit C OS=Arachis hypogaea OX=3818 GN=Ahy_A06g026922 PE=3 SV=1	0	44668.5	0	cyto
tr|A0A445CMP0|A0A445CMP0_ARAHY	AT2G47390	121883	GFAILSGPTIPIIGEGDEEANDR;TENTQYHFVR;TLTPFGFQNEDR;TQAGTYVIAR	1;1;0;1	3	3	Peptidase_S9 domain-containing protein OS=Arachis hypogaea OX=3818 GN=Ahy_A06g027117 PE=4 SV=1	59597.6	0	0	chlo
tr|A0A445CMR3|A0A445CMR3_ARAHY	AT3G62360	132419	HQHVTVPQK;LTTESSEFLFSDVIPGK;VALTHGPENVKPQK;VVDGNEMGVEGVK	1;1;1;1	4	4	Uncharacterized protein OS=Arachis hypogaea OX=3818 GN=Ahy_A06g027131 PE=4 SV=1	19868.9	0	0	plas
tr|A0A445CMX4|A0A445CMX4_ARAHY	AT3G62120	52290.4	EFLWQEGHTAFATK;EKEHVEGFAPEVAWVTK;FAGGLYTTSVEAFIPNTGR;LLDTVQQNLFDVAK;NCYFPLFVSPGVLEK;RIYEEFLAVPVIK	0;1;0;1;1;1	4	5	AA_TRNA_LIGASE_II domain-containing protein OS=Arachis hypogaea OX=3818 GN=Ahy_A06g027203 PE=3 SV=1	318915	1.24808e+06	0	cyto
tr|A0A445CN01|A0A445CN01_ARAHY	AT3G10890	45785.5	ILGKPIVVGEFGK;LILSFVNNWK	1;1	2	2	Cellulase domain-containing protein OS=Arachis hypogaea OX=3818 GN=Ahy_A06g027237 PE=3 SV=1	22905.9	0	0	chlo
tr|A0A445CN09|A0A445CN09_ARAHY	AT5G26742	83665.7	TILSDLISVYAK;TLAFGIPIIK;VQGAVFDLPEEIAK	1;1;1	3	3	Uncharacterized protein OS=Arachis hypogaea OX=3818 GN=Ahy_A06g027246 PE=4 SV=1	0	169059	0	chlo
tr|A0A445CNI1|A0A445CNI1_ARAHY	AT1G55020	98399.3	NVLDFNDFTASILDR;VPYTLLYPTSEGGLTGK	1;1	2	2	Lipoxygenase OS=Arachis hypogaea OX=3818 GN=Ahy_A06g027395 PE=3 SV=1	0	50640.7	0	cyto
tr|A0A445CNK2|A0A445CNK2_ARAHY	AT5G27470	51312.2	FASVELVDDVINLDK;FASVELVDDVINLDKEWR;GYTLLHTPFFMR;NHVDLVELLGIADTK	1;1;1;1	4	5	AA_TRNA_LIGASE_II domain-containing protein OS=Arachis hypogaea OX=3818 GN=Ahy_A06g027408 PE=4 SV=1	0	363453	0	cyto
tr|A0A445CP54|A0A445CP54_ARAHY	AT1G64790	258728	MSPLLGPLVQLVK;TFAAALVQSMEK	1;1	2	2	Uncharacterized protein OS=Arachis hypogaea OX=3818 GN=Ahy_A06g027591 PE=4 SV=1	0	12321.2	0	chlo
tr|A0A445CPG8|A0A445CPG8_ARAHY	AT2G46520	109575	ASERDPSLVSVFEASLFPR;EFFVASISR;LVAESSIDDQIR;WSPAPSDDGGAPAVTPILDPEK;WSPAPSDDGGAPAVTPILDPEKEQIK	1;1;1;1;1	5	5	Importin N-terminal domain-containing protein OS=Arachis hypogaea OX=3818 GN=Ahy_A06g027687 PE=4 SV=1	281394	0	33324.8	golg
tr|A0A445CPT1|A0A445CPT1_ARAHY	AT1G04080	66725.5	FVYLASGNAEK;ILENPNQQLDR	1;1	2	2	Uncharacterized protein OS=Arachis hypogaea OX=3818 GN=Ahy_A06g027801 PE=4 SV=1	0	220812	0	chlo
tr|A0A445CPZ0|A0A445CPZ0_ARAHY	AT5G43940	40278.4	IIGIDIDSK;ILYTALCHTDAYTWSGK;NFGVTEFINPK;VDEYITHNLTLGEINK	0;1;0;1	2	2	S-(hydroxymethyl)glutathione dehydrogenase OS=Arachis hypogaea OX=3818 GN=Ahy_A06g027814 PE=3 SV=1	210330	0	0	cyto
tr|A0A445CQC8|A0A445CQC8_ARAHY	AT5G03650	102026	DEDWEMGDIVHTLTNR;FGFMTSEHQYISR;INTYVNFR;IYEIDPSLQAHR;IYESHVGMSSPEPK;KDEDWEMGDIVHTLTNR;LFNYGSWEVLR;LHMAIADK	1;1;1;1;1;1;0;1	7	10	Aamy domain-containing protein OS=Arachis hypogaea OX=3818 GN=Ahy_A06g028110 PE=4 SV=1	226352	0	0	chlo
tr|A0A445CRD5|A0A445CRD5_ARAHY	AT3G52500	50915.4	MTLPVADYFSLVGR;TAGVSYTPFR	1;1	2	2	Peptidase A1 domain-containing protein OS=Arachis hypogaea OX=3818 GN=Ahy_A06g028668 PE=3 SV=1	273468	0	0	chlo
tr|A0A445CRL1|A0A445CRL1_ARAHY	AT2G40840	108408	ELVLPEGIQSGQEIEFR;NSVDTWVYPNLFR	1;1	2	2	CBM20 domain-containing protein OS=Arachis hypogaea OX=3818 GN=Ahy_A06g028750 PE=4 SV=1	107473	615691	31922.6	nucl
tr|A0A445CRN7|A0A445CRN7_ARAHY	AT3G10740	73750.7	AALAEAGFLIGLER;FPGGCFVEGEWLR;GVIWLDQVSAMPQDTYK;KVVPIQSLLQSVGR;TVLTSSSLTDENSFSQPK	1;1;1;1;1	5	6	Alpha-L-AF_C domain-containing protein OS=Arachis hypogaea OX=3818 GN=Ahy_A06g028806 PE=4 SV=1	229991	1.35524e+06	0	chlo
tr|A0A445CSG3|A0A445CSG3_ARAHY	AT5G17920	84218.7	AGINVIQIDEAALR;DKLVVSTSCSLLHTAVDLVNETK;FALESFWDGK;GMLTGPVTILNWSFVR;IPPTEEIADR;ISEEEYVTSIK;KLNLPILPTTTIGSFPQTPELR;KYTEVKPALTNMVAAAK;LNLPILPTTTIGSFPQTPELR;SETTYQIALAIK;SETTYQIALAIKDEVEDLEK;TLTSLNGVTAYGFDLVR;WFDTNYHFIVPELGPEVK;YGAGIGPGVYDIHSPR;YGWTGGEIGFDTYFSMAR;YIPSNTFSYYDQVLDATATLGAVPPR;YLFAGVVDGR;YTEVKPALTNMVAAAK	1;0;0;0;0;1;1;1;1;0;0;1;1;0;0;0;0;1	8	16	Uncharacterized protein OS=Arachis hypogaea OX=3818 GN=Ahy_A06g029153 PE=3 SV=1	0	2.05789e+06	0	cyto
tr|A0A445CSU3|A0A445CSU3_ARAHY	AT5G19820	123332	AKEEDFDAEER;EPVTSIAK;FYFHEEVR;GGDDSSSFLWPR;YHHLVLPALAGAMDDFQNPR;YYDAVIPYLK	1;1;0;1;1;1	5	6	TOG domain-containing protein OS=Arachis hypogaea OX=3818 GN=Ahy_A06g029211 PE=4 SV=1	95493.7	0	0	cyto
tr|A0A445CSY6|A0A445CSY6_ARAHY	AT1G12930	89563	EEYGPLFVTTFER;SQVDDSTYNDDR	1;1	2	2	Xpo1 domain-containing protein OS=Arachis hypogaea OX=3818 GN=Ahy_A06g029355 PE=4 SV=1	3981.05	0	0	nucl
tr|A0A445CTD2|A0A445CTD2_ARAHY	AT3G02050	87365.2	FNLLPNQQAADEELSSYK;NPSLLSWVNLSR	1;1	2	2	Potassium transporter OS=Arachis hypogaea OX=3818 GN=Ahy_A06g029409 PE=3 SV=1	59792.4	0	0	plas
tr|A0A445CTI9|A0A445CTI9_ARAHY	AT3G26720	73348.1	QHVAADYALR;SLGSSSQIFTGIFPR;TNHIMWAMGTDFR;VMSGYYQAAR;VNALYSTPSIYTDSK	1;0;1;0;1	3	5	Alpha-mann_mid domain-containing protein OS=Arachis hypogaea OX=3818 GN=Ahy_A06g029472 PE=4 SV=1	28601.5	0	0	extr
tr|A0A445CTT4|A0A445CTT4_ARAHY	AT3G27020	73202.3	APYAVIFR;TGAELAGNQVR	1;1	2	2	Uncharacterized protein OS=Arachis hypogaea OX=3818 GN=Ahy_A06g029657 PE=4 SV=1	575333	0	0	plas
tr|A0A445CUQ1|A0A445CUQ1_ARAHY	AT3G27820	52126.9	IASYYEEYYK;LQSSNSSVYAIGDVAAFPVK;TLLTTTGETISYK	0;1;1	2	2	Pyr_redox_2 domain-containing protein OS=Arachis hypogaea OX=3818 GN=Ahy_A06g029957 PE=4 SV=1	132951	0	0	chlo
tr|A0A445CX28|A0A445CX28_ARAHY	AT5G22800	107762	IISEQGIASGIR;NIDTGLGLER;VIGQETSQAGSLVAFER	1;1;1	3	3	Probable alanine--tRNA ligase, chloroplastic OS=Arachis hypogaea OX=3818 GN=Ahy_A06g030688 PE=3 SV=1	1.32249e+06	0	0	cyto
tr|A0A445CXA1|A0A445CXA1_ARAHY	AT4G33010	86110.5	NTAGIEPEDVAK;VFAGGKPVSFTAASLAPEVESAIPSGLTR;VHGLAGVFALGLK	1;1;1	3	3	Glycine cleavage system P protein OS=Arachis hypogaea OX=3818 GN=Ahy_A06g030702 PE=3 SV=1	0	65068.6	53049.9	mito
tr|A0A445CYA0|A0A445CYA0_ARAHY	AT1G33590	104727	LTGTVPSSLSLLTQLTQLK;TDYLVGFWASGNK	1;1	2	2	Uncharacterized protein OS=Arachis hypogaea OX=3818 GN=Ahy_A05g021729 PE=4 SV=1	191441	292159	63096.5	extr
tr|A0A445CYF4|A0A445CYF4_ARAHY	AT3G24170	54937.3	AQFDSTVGIHPSSAEEFVTMR;AVTDHGEELMADVVLFATGR;TNIPSIWAVGDVTDR;TNLTQLIK;VGICELPYHPISSETIGGVGGTCVIR;VVGPHEVEVTQLDGTK	1;1;1;0;1;1	5	6	Glutathione reductase OS=Arachis hypogaea OX=3818 GN=Ahy_A05g021745 PE=3 SV=1	62225.8	784961	0	cyto
tr|A0A445CZ06|A0A445CZ06_ARAHY	AT5G23940	48952.9	EGLSVVLEEFHQLAGK;FSESAIDKIK;IGKDEEGVFR;NLKPEDYTVFTVFVDCR;VKEGLSVVLEEFHQLAGK;VYDIDFGWGKPENVR	1;1;1;1;1;1	6	9	Uncharacterized protein OS=Arachis hypogaea OX=3818 GN=Ahy_A05g021942 PE=4 SV=1	0	2.3851e+06	0	cyto
tr|A0A445CZE9|A0A445CZE9_ARAHY	AT5G51970	33432	EVEEAFETSAAGGNAIK;VAIEPGISCWR	1;1	2	2	PKS_ER domain-containing protein OS=Arachis hypogaea OX=3818 GN=Ahy_A05g022070 PE=3 SV=1	106137	0	0	cyto
tr|A0A445CZP0|A0A445CZP0_ARAHY	AT2G04030	90629.9	AIYYLASDSLK;LLDLIVHSLYSHK;QEYNLLCDWIK	1;1;1	3	3	HATPase_c domain-containing protein OS=Arachis hypogaea OX=3818 GN=Ahy_A05g022107 PE=3 SV=1	54310.5	757150	0	chlo
tr|A0A445D0F7|A0A445D0F7_ARAHY	AT1G74920	54493	ISFTGSSATGSK;SPIIVFDDVDIDK	1;1	2	2	Aldedh domain-containing protein OS=Arachis hypogaea OX=3818 GN=Ahy_A05g022379 PE=3 SV=1	0	232108	0	chlo
tr|A0A445D151|A0A445D151_ARAHY	AT1G48410	117097	ACASLEPNYQPPVTFVVVQK;ADLHHLGLFLQGR;ANHFFAELPNK;APGASAAVRPLPSLK;DIMQTVHHNAYDQDPYAK;DLHQYDVTITPEVTSR;ICETDLGLVSQCCLTK;ILPPPWLK;LFASNHHDR;NTVLVDALSR;QELIQDLFK;RQPLGEGLESWR;SLYTAGPLPFVSK;SVSIVPPAYYAHLAAFR	1;1;1;1;1;1;1;1;1;1;1;1;1;1	14	18	Uncharacterized protein OS=Arachis hypogaea OX=3818 GN=Ahy_A05g022602 PE=3 SV=1	309683	0	0	nucl
tr|A0A445D1B7|A0A445D1B7_ARAHY	AT3G17810	46512.3	ATVPVWAK;GLQSDKDWTGDGFVK;KHNFTSIEDFR;VAWEELIDR	0;1;0;1	2	2	DHO_dh domain-containing protein OS=Arachis hypogaea OX=3818 GN=Ahy_A05g022739 PE=4 SV=1	103999	0	0	chlo
tr|A0A445D298|A0A445D298_ARAHY	AT3G25800	65532.2	ELSTDSSQHVR;EQHLVEHFIPLVK;LAAGEWFTAR;SALASVIMGMAPVLGK	1;1;1;1	4	4	Vac14_Fab1_bd domain-containing protein OS=Arachis hypogaea OX=3818 GN=Ahy_A05g023057 PE=4 SV=1	0	430061	0	cyto
tr|A0A445D2D1|A0A445D2D1_ARAHY	AT3G24430	58662.8	LVDIVSPTVHA;LVSFGFAGQGR;QQVSTAVTYDR	1;1;1	3	3	Uncharacterized protein OS=Arachis hypogaea OX=3818 GN=Ahy_A05g023096 PE=3 SV=1	80588.8	0	0	chlo
tr|A0A445D310|A0A445D310_ARAHY	AT4G26300	66866.1	FYSNCQVVGSPEESSR;MLEFSHVEVLR	1;1	2	3	Uncharacterized protein OS=Arachis hypogaea OX=3818 GN=Ahy_A05g023299 PE=3 SV=1	0	229205	0	cyto
tr|A0A445D3A5|A0A445D3A5_ARAHY	AT5G56680	63437.7	EKGEIVSQLK;FQKPVIVYNYPK;HSGFGLGFER;WGIDLASEHER	1;1;1;1	4	4	Uncharacterized protein OS=Arachis hypogaea OX=3818 GN=Ahy_A05g023337 PE=3 SV=1	61143.2	0	0	chlo
tr|A0A445D3C1|A0A445D3C1_ARAHY	AT5G58100	110368	IRHEEVLTPFYK;TEASLPNVDK;TIGATSEISEAEAEDR;YNYIVSLWK	1;1;1;1	4	4	Uncharacterized protein OS=Arachis hypogaea OX=3818 GN=Ahy_A05g023431 PE=4 SV=1	92585.3	0	0	plas
tr|A0A445D3V5|A0A445D3V5_ARAHY	AT5G08570	55279	ETDAFMVAR;FNFSHGTHEYHQQTLDTLR;IDMIALSFVR	1;1;0	2	2	Pyruvate kinase OS=Arachis hypogaea OX=3818 GN=Ahy_A05g023588 PE=3 SV=1	0	71325	0	cyto
tr|A0A445D443|A0A445D443_ARAHY	AT3G60140	67184.7	SNGDIAIDEYHR;TPSIWDTFTHNYPEK;YGIVFVDYK	1;1;1	3	4	Uncharacterized protein OS=Arachis hypogaea OX=3818 GN=Ahy_A05g023637 PE=3 SV=1	84309.9	0	0	chlo
tr|A0A445D4C8|A0A445D4C8_ARAHY	AT5G17380	60570.5	DAILGVGSPAPVVVSEGANTMDVGR;FGVQHMFGVVGIPVTSLATR;GVLPDTHDLAATAAR;GYLVGTPDELK;KPHLGLVGDAK;LNWLLHFGEPPK;LVETTGIPFLPTPMGK	1;1;1;1;1;1;1	7	10	Uncharacterized protein OS=Arachis hypogaea OX=3818 GN=Ahy_A05g023571 PE=3 SV=1	143347	0	0	chlo
tr|A0A445D4K3|A0A445D4K3_ARAHY	AT1G65730	63063.7	GLGESSLHGIQGYR;LTYPSGTATAHLINSFHTPQGAK;VLSHTFLGLYTQIR	1;1;1	3	3	Uncharacterized protein OS=Arachis hypogaea OX=3818 GN=Ahy_A05g023610 PE=4 SV=1	162400	175489	0	plas
tr|A0A445D4M0|A0A445D4M0_ARAHY	AT5G26360	60467.7	ACGAVIVNRPDELQESDVGTGAGLFEVK;ALEDAVAVLDK;GLSDLACHYLSK	1;1;1	3	3	T-complex protein 1 subunit gamma OS=Arachis hypogaea OX=3818 GN=Ahy_A05g023824 PE=3 SV=1	45720.2	0	0	cyto
tr|A0A445D4N7|A0A445D4N7_ARAHY	AT4G10340	30272.9	FGANCGPEAVWFK;HLSDPFGNNLLTVIAGSAER;IFLPEGLLDR;LHPGGPFDPLGLAK;SEIPPYLTGEVPGDYGYDPFGLSK	1;1;1;1;1	5	6	Chlorophyll a-b binding protein, chloroplastic OS=Arachis hypogaea OX=3818 GN=Ahy_A05g023866 PE=3 SV=1	172946	1.06347e+06	0	chlo
tr|A0A445D6A2|A0A445D6A2_ARAHY	AT1G63690	96571.7	EAPPAPLFEPGELK;SLGAAIIFNR	1;1	2	2	PA domain-containing protein OS=Arachis hypogaea OX=3818 GN=Ahy_A05g024634 PE=4 SV=1	0	554605	0	plas
tr|A0A445D6F8|A0A445D6F8_ARAHY	AT4G23850	74299.1	KHEEASPLLDK;LLIEDIGELKPTIFCAVPR;QALFNFAYSYK;TYEEVYDLVIK	1;1;1;1	4	4	AMP-binding domain-containing protein OS=Arachis hypogaea OX=3818 GN=Ahy_A05g024709 PE=4 SV=1	56640.4	176025	0	cyto
tr|A0A445D6Y4|A0A445D6Y4_ARAHY	AT5G42390	141362	LHDEETGITQR;SLENLTLQSVK	1;1	2	3	Uncharacterized protein OS=Arachis hypogaea OX=3818 GN=Ahy_A05g024882 PE=4 SV=1	13342.9	0	0	chlo
tr|A0A445D701|A0A445D701_ARAHY	AT4G10320	134521	FLDNLTNIYVR;HNIDHITIQSESGR;LLENNKQTYWVPDFVK;TENVLDSFEVLEK	1;1;1;1	4	5	Uncharacterized protein OS=Arachis hypogaea OX=3818 GN=Ahy_A05g024756 PE=3 SV=1	46318.7	103211	0	cyto
tr|A0A445D853|A0A445D853_ARAHY	AT5G26830	79589.3	EALDEFGKPWQLNEGDGAFYGPK;ESQIKDEVR;FKLEYSAEDEAK;GKWPFWLSPR;LSLSPDPIKVTLPDGTVK;MFAILLEHYK;NEASGALSGLTR;NLANNALIAR;VYGISYPDQK;WQTTPFDVAK	0;0;1;0;1;0;0;1;0;1	4	4	AA_TRNA_LIGASE_II domain-containing protein OS=Arachis hypogaea OX=3818 GN=Ahy_A05g025339 PE=3 SV=1	88396.5	0	0	chlo
tr|A0A445D8E6|A0A445D8E6_ARAHY	AT1G10670	47627.6	VVIDAATADPDGQK;WGDIEFPLPFGR	1;1	2	2	Uncharacterized protein OS=Arachis hypogaea OX=3818 GN=Ahy_A05g025243 PE=4 SV=1	53381.8	0	0	cyto
tr|A0A445D8Q6|A0A445D8Q6_ARAHY	AT1G10510	65412.3	ELHLHGNSIGDEGVR;ILDLSGNPVGDEGVK	1;1	2	3	Uncharacterized protein OS=Arachis hypogaea OX=3818 GN=Ahy_A05g025440 PE=4 SV=1	69129.2	0	0	chlo
tr|A0A445D9P3|A0A445D9P3_ARAHY	AT1G62740	64874.6	GLEIDPNNEPLK;QVLVDFQENPK	1;1	2	2	Uncharacterized protein OS=Arachis hypogaea OX=3818 GN=Ahy_A05g025844 PE=4 SV=1	0	73851	0	cyto
tr|A0A445D9Y2|A0A445D9Y2_ARAHY	AT3G02530	62600.6	GPNDHTIAQIK;SAALHMNINAAK;SEINAGFFYSNAEQR;TLAENSGLDTQDVIIALTGEHDR;VLNPNAEVLNK	0;0;1;1;0	2	2	Uncharacterized protein OS=Arachis hypogaea OX=3818 GN=Ahy_A04g017088 PE=3 SV=1	118938	105550	0	cyto
tr|A0A445DA98|A0A445DA98_ARAHY	AT3G12580	65635.4	GEGPAIGIDLGTTYSCVGVWQHDR;MVNHFVQEFK;NAVVTVPAYFNDSQR;NQVAMNPINTVFDAK;QFAAEEISSMVLTK;STVHDVVLVGGSTR;TTPSYVAFTDTER;VQQLLQDFFNGK;VSDASVQSDMK	0;0;0;0;1;0;0;0;1	2	5	Uncharacterized protein OS=Arachis hypogaea OX=3818 GN=Ahy_A04g017187 PE=3 SV=1	0	205913	0	cyto
tr|A0A445DAZ1|A0A445DAZ1_ARAHY	AT3G02360	53548.7	AYDRNPNLANLLVDPEFAK;DYFGAHTYER;ERLPANLVQAQR;FLSGLKEER;ICSYAQGMNLIR;LPANLVQAQR;WTVQQAAELSVAAPTIESSLDAR	0;0;1;0;0;0;1	2	3	6-phosphogluconate dehydrogenase, decarboxylating OS=Arachis hypogaea OX=3818 GN=Ahy_A04g017421 PE=3 SV=1	74019.9	64057.9	0	chlo
tr|A0A445DB21|A0A445DB21_ARAHY	AT1G19920	53432.7	EDEYLQSLHFNALR;INAGANFYIVGR;NPILLLHPLGGFTK;VAAYDTSENK	1;1;1;1	4	6	Uncharacterized protein OS=Arachis hypogaea OX=3818 GN=Ahy_A04g017428 PE=4 SV=1	56247.9	945903	0	chlo
tr|A0A445DBB9|A0A445DBB9_ARAHY	AT5G15870	75207.3	GFTYALQGIYDK;ILSNPFYGIIR;IVGILWSNK	1;1;1	3	3	Uncharacterized protein OS=Arachis hypogaea OX=3818 GN=Ahy_A04g017529 PE=4 SV=1	28045.2	0	0	cyto
tr|A0A445DBF2|A0A445DBF2_ARAHY	AT5G15490	54363.9	ANLSIYDPQVTEDQIQR;DAHGICILTEWDEFK;EVYAHWVPEER;FLNASVGFGGSCFQK;ICCIGAGYVGGPTMAVIALK;VSVVWDAYEATK;VVSSMFNTVSSK	1;0;0;0;0;0;1	2	2	UDP-glucose 6-dehydrogenase OS=Arachis hypogaea OX=3818 GN=Ahy_A04g017558 PE=3 SV=1	154339	239263	0	cyto
tr|A0A445DBG1|A0A445DBG1_ARAHY	AT5G15450	110517	CIGATTLDEYR;EEVTGNDIAEIVSK;ESTYETIK;FQQVYVDQPTVEDTISILR;HQIVETEHLMK;ISDSALVEAAILSDR;IVQGDVPQALMNR;LLYLEDVLHK;LSLTNDTDK;TAISEGLAQR;VIQQNVENELAK;YELHHGVR;YGSLNSLQR	0;0;1;0;0;0;0;1;1;0;0;0;0	3	3	Uncharacterized protein OS=Arachis hypogaea OX=3818 GN=Ahy_A04g017565 PE=3 SV=1	123861	0	0	chlo
tr|A0A445DDG8|A0A445DDG8_ARAHY	AT2G38040	82282.4	ITAQEHYR;SEELGQGEAIAHNLR	1;1	2	3	CoA carboxyltransferase C-terminal domain-containing protein OS=Arachis hypogaea OX=3818 GN=Ahy_A04g018311 PE=3 SV=1	0	1562.39	0	cyto
tr|A0A445DF26|A0A445DF26_ARAHY	AT4G38220	50585.7	IAEEWAPASR;LYDNSAMENLLK;SVYLAFAPDEEIGGHDGAEK	1;0;1	2	2	Uncharacterized protein OS=Arachis hypogaea OX=3818 GN=Ahy_A04g018980 PE=4 SV=1	108676	245582	0	vacu
tr|A0A445DFB1|A0A445DFB1_ARAHY	AT3G51800	43054.3	AWLALGTK;FIFSEISQK;VTSYPLQELQPTK	1;1;1	3	3	Peptidase_M24 domain-containing protein OS=Arachis hypogaea OX=3818 GN=Ahy_A04g019099 PE=4 SV=1	265231	0	0	cyto
tr|A0A445DG07|A0A445DG07_ARAHY	AT4G32520	57168.3	FLDYGLSEADPEVR;LVSGGSDNHLVLVDLRPAGIDGAR;WGVNVQPLSGSPANFAVYTAILKPHDR	1;1;1	3	4	Serine hydroxymethyltransferase OS=Arachis hypogaea OX=3818 GN=Ahy_A04g019426 PE=3 SV=1	74336.3	0	0	chlo
tr|A0A445DGE4|A0A445DGE4_ARAHY	AT3G54050	44656.6	ANISNLTGVQGATNVQGEDQK;ANISNLTGVQGATNVQGEDQKK;IYAFNEGNYQLWDDKLK;KLDVVSNEVFSNCLR;LLYECAPMSFIVEQAGGK;VPLYIGSVEEVEKVEK;YIDDLKDPGPSGKPYSAR;YIGSLVGDFHR	1;1;0;0;0;0;0;0	2	2	FBPase domain-containing protein OS=Arachis hypogaea OX=3818 GN=Ahy_A04g019694 PE=3 SV=1	1.0796e+06	519872	0	chlo
tr|A0A445DGU8|A0A445DGU8_ARAHY	AT3G25230	61508.6	GHEEELFQFR;VILTVKPQYGFGEK	1;1	2	2	Peptidylprolyl isomerase OS=Arachis hypogaea OX=3818 GN=Ahy_A04g019835 PE=4 SV=1	0	445378	0	cyto
tr|A0A445DHF2|A0A445DHF2_ARAHY	AT5G56350	55004.4	AALILVLTR;IDMIALSFVR;TDTFDWSCSDEAPAR;YRPGMPILSVVVPEIK	1;0;1;1	3	3	Pyruvate kinase OS=Arachis hypogaea OX=3818 GN=Ahy_A04g020321 PE=3 SV=1	6593.96	0	0	cyto
tr|A0A445DHT1|A0A445DHT1_ARAHY	AT4G30190	104907	ADGFAGVFPEHK;ADGFAGVFPEHKYEIVK;ADIGIAVADATDAAR;ALNLGVNVK;ELSEIAEQAK;EVHFLPFNPVDK;EVHFLPFNPVDKR;GAPEQIMNLCNLR;GHVESVVK;GVDKDHVILLAAR;HICGMTGDGVNDAPALK;IDQSALTGESLPVTK;IPVEEVFEQLK;KADIGIAVADATDAAR;KHICGMTGDGVNDAPALK;LGMGTNMYPSASLLGQDK;LLEGDPLK;LLEGDPLKIDQSALTGESLPVTK;LSQQGAITK;MITGDQLAIAK;TALTYIDADGNWHR;TENQDAIDAAIVGMLADPK;TGTLTLNK;TLHGLQPPETSNIFNEK	0;0;0;0;0;0;0;0;0;0;0;0;0;0;0;1;0;0;0;0;1;0;0;0	2	3	Plasma membrane ATPase OS=Arachis hypogaea OX=3818 GN=Ahy_A04g020463 PE=3 SV=1	40797.4	0	0	plas
tr|A0A445DIF6|A0A445DIF6_ARAHY	AT5G11720	100101	ASLYGFGEHTK;INNSGALQPINTK;LLPYFYTLMYEAHTK;RPFILSR;WIQLGAFYPFAR	1;1;0;0;0	2	2	Uncharacterized protein OS=Arachis hypogaea OX=3818 GN=Ahy_A04g020647 PE=3 SV=1	32153.7	0	0	chlo
tr|A0A445DIG0|A0A445DIG0_ARAHY	AT5G41670	53924.6	AGAPVDQTIAALSDHMEPGDTIIDGGNEWYENTER;DLFGAHTYER;IGLAGLAVMGQNLALNIAEK;LPANLVQAQR;NGPSLMPGGSLQAYNNIQDILSK;QEGSLPLTGQYNPR;VDRPGAFHTEWTK;VKDEEGGDGFLVDK;YLSGLKEER	1;0;0;0;1;1;0;1;0	4	4	6-phosphogluconate dehydrogenase, decarboxylating OS=Arachis hypogaea OX=3818 GN=Ahy_A04g020728 PE=3 SV=1	0	513919	0	chlo
tr|A0A445DIP1|A0A445DIP1_ARAHY	AT3G06860	78434.5	FSGGFDIAGFSR;IVGAHFFSPAHIMPLLEIVR;SLVHVFFSQR;TEHTSAQIIVDLLDVGR;TPVVVGNCTGFAVNR	1;0;1;1;0	3	3	Uncharacterized protein OS=Arachis hypogaea OX=3818 GN=Ahy_A04g020840 PE=4 SV=1	58283.4	197678	0	cyto
tr|A0A445DIT1|A0A445DIT1_ARAHY	AT5G45160	99679.4	DIESHASSVR;EQAANKPLLK;GVVPASAFSISAQQIWK;IEGPTDPLASSTWEEVHPK;LEQSLNNGEGFASSVR;TPLENLEPILR	1;0;0;1;0;0	2	3	GB1/RHD3-type G domain-containing protein OS=Arachis hypogaea OX=3818 GN=Ahy_A04g020901 PE=3 SV=1	31417.7	0	0	chlo
tr|A0A445DJP1|A0A445DJP1_ARAHY	AT1G11860	44342.9	DKDLAHIEEHMK;GGDVSWHIHDER;LVIADVAGLAPGTGSLTVFTNEK;MVPFAGWSMPIQYK;RAEGGFLGAQFILK;SHSEIQDEGGNNIGEITSGGFSPCLK;TGYTGEDGFEISVPSENAVDLAK	0;0;1;0;1;1;1	4	7	Aminomethyltransferase OS=Arachis hypogaea OX=3818 GN=Ahy_A04g021200 PE=3 SV=1	104551	0	0	mito
tr|A0A445DJR0|A0A445DJR0_ARAHY	AT1G50700	59871.8	DLKPENFLLSSK;EIISEVDTDNDGR;IIAQGHYSER;ITSAEVLEHPWIR	0;0;1;1	2	3	Uncharacterized protein OS=Arachis hypogaea OX=3818 GN=Ahy_A04g021220 PE=4 SV=1	41398.4	280457	0	nucl
tr|A0A445DJR7|A0A445DJR7_ARAHY	AT1G12050	40688	ASSVVISGTDIVRPR;QDPPPLPYLTEK	1;1	2	2	Fumarylacetoacetase OS=Arachis hypogaea OX=3818 GN=Ahy_A04g021130 PE=3 SV=1	0	0	294961	cyto
tr|A0A445DJX1|A0A445DJX1_ARAHY	AT5G35630	93176.1	EDGGFEVIK;HVDHISAYGEGNER;LEQLLNLDVSPYTDK;VQAEVPWYGIEQEYTLLQTNVK	0;1;1;1	3	3	Glutamine synthetase OS=Arachis hypogaea OX=3818 GN=Ahy_A04g021317 PE=3 SV=1	1.15158e+06	259516	229077	plas
tr|A0A445DKF6|A0A445DKF6_ARAHY	AT3G02760	95829.9	AFSIIEQVFER;GTSLILPLIK;HGATALDTPVFELR;LIYDLADQGGELCSLR	1;1;1;1	4	5	AA_TRNA_LIGASE_II domain-containing protein OS=Arachis hypogaea OX=3818 GN=Ahy_A04g021479 PE=3 SV=1	5477.78	79539.2	0	chlo
tr|A0A445DKJ7|A0A445DKJ7_ARAHY	AT4G24280	77372.3	AVVTVPAYFNDSQR;DIDEVILVGGSTR;IINEPTAASLAYGFEK;QFAAEEISAQVLR	0;0;1;1	2	2	Uncharacterized protein OS=Arachis hypogaea OX=3818 GN=Ahy_A04g021384 PE=3 SV=1	63935.7	0	0	chlo
tr|A0A445DKT8|A0A445DKT8_ARAHY	AT4G16660	100160	DAVISVPPYFGQAER;LVEHFADEFNK;VAVVNLKPGQTPISIAINEMSK	1;1;1	3	3	Uncharacterized protein OS=Arachis hypogaea OX=3818 GN=Ahy_A04g021571 PE=3 SV=1	0	374228	0	vacu
tr|A0A445DKX9|A0A445DKX9_ARAHY	AT2G27040	101728	APTLILGMDVSHGSPGQSDIPSIAAVVSSR;DGVSESQFNQVLNK;FVVIVAQK;GQESENFQEAIR;VEMIDNLFK;VNDQFLTNVLMK	0;0;0;1;0;1	2	2	Uncharacterized protein OS=Arachis hypogaea OX=3818 GN=Ahy_A04g021608 PE=4 SV=1	20060.9	0	0	nucl
tr|A0A445DL01|A0A445DL01_ARAHY	AT1G78900	65271.2	DALAEVDK;DALAEVDKITLETAK;DNLIGEIIR;EDDLNEIVQLVGK;EDYLAQNAFTPYDK;FEDPAEGEAALIDK;LAADTPLLTGQR;LAEMPADSGYPAYLAAR;NIIHFYNLANQAVER;SGDVYIPR;TTLVANTSNMPVAAR;YSNSDAVVYVGCGER	1;1;1;0;0;1;0;0;0;0;0;0	4	4	Uncharacterized protein OS=Arachis hypogaea OX=3818 GN=Ahy_A04g021649 PE=4 SV=1	64486.9	0	0	chlo
tr|A0A445DL13|A0A445DL13_ARAHY	AT1G79690	90493.7	AGNTTNSPSLK;EATGFFTVIK	1;1	2	2	Nudix hydrolase domain-containing protein OS=Arachis hypogaea OX=3818 GN=Ahy_A04g021623 PE=4 SV=1	19255	0	19435.3	cyto
tr|A0A445DL53|A0A445DL53_ARAHY	AT5G19990	46494.5	EVIELPIKHPELFESLGIAQPK;IDILDQALLRPGR;NDSYVLHLVLPSK;QYYSLHIHELQLLLR	1;1;1;1	4	4	AAA domain-containing protein OS=Arachis hypogaea OX=3818 GN=Ahy_A04g021650 PE=3 SV=1	285887	0	0	cyto
tr|A0A445DLJ6|A0A445DLJ6_ARAHY	AT1G78900	78536.4	DALAEVDKITLETAK;EASIYTGITLAEYFR;EDDLNEIVQLVGK;EDYLAQNAFTPYDK;EVLQREDDLNEIVQLVGK;FEDPAEGEAALIDK;FTMLQTWPVR;HFPSVNWLISYSK;KFTMLQTWPVR;KHFPSVNWLISYSK;KVSGPVVVADGMAGAAMYELVR;LAADTPLLTGQR;LAEMPADSGYPAYLAAR;LEGDSATIQVYEETAGLMVNDPVLR;LLREDYLAQNAFTPYDK;LTTFEDSEKESEYGYVR;NIIHFYNLANQAVER;SGDVYIPR;THKPLSVELGPGILGNIFDGIQRPLK;TTLVANTSNMPVAAR;TVISQALSK;VLDALFPSVLGGTCAIPGAFGCGK;VSGPVVVADGMAGAAMYELVR;YSNSDAVVYVG…	1;0;0;0;0;1;0;0;0;0;0;0;0;0;0;1;0;0;0;0;0;0;0;1;0	4	6	Uncharacterized protein OS=Arachis hypogaea OX=3818 GN=Ahy_A04g021649 PE=3 SV=1	0	593167	0	cyto
tr|A0A445DLN9|A0A445DLN9_ARAHY	AT4G38350	140111	IEPGLEQQIALPR;VNSSSAEESEGIREER	1;1	2	2	SSD domain-containing protein OS=Arachis hypogaea OX=3818 GN=Ahy_A03g010115 PE=4 SV=1	62266.7	115679	0	plas
tr|A0A445DM32|A0A445DM32_ARAHY	AT2G30950	74920.7	ADILDSALLRPGR;FLEYLDKDR;IVEVLLEK;VQLPGLNQELLQK	1;1;1;1	4	4	AAA domain-containing protein OS=Arachis hypogaea OX=3818 GN=Ahy_A03g010386 PE=3 SV=1	0	506207	0	chlo
tr|A0A445DMP1|A0A445DMP1_ARAHY	AT4G33520	100021	LAAAVESNSVHPVGK;VSVGTLDWITR	1;1	2	2	HMA domain-containing protein OS=Arachis hypogaea OX=3818 GN=Ahy_A03g010565 PE=3 SV=1	7369.57	0	0	plas
tr|A0A445DN91|A0A445DN91_ARAHY	AT2G44100	49766	DYNVDMIPK;FFIYVQNYEESDPK;FQGGSPYIYPLYGLGELPQAFAR;KSDMYVFCCSYTHNVAPK;NDYYGGESTSLNLNQLWK;VPSNDVEALK;YGLSDDTVDFIGHAIALHR;YLDQPALDTVK	1;1;0;1;1;1;1;1	7	8	Guanosine nucleotide diphosphate dissociation inhibitor OS=Arachis hypogaea OX=3818 GN=Ahy_A03g010704 PE=3 SV=1	560609	1.25483e+06	0	cyto
tr|A0A445DNC3|A0A445DNC3_ARAHY	AT1G18260	76659.5	ALEWLTLASK;YYDEALEHDPAAK	1;1	2	2	Uncharacterized protein OS=Arachis hypogaea OX=3818 GN=Ahy_A03g010729 PE=4 SV=1	0	254889	0	plas
tr|A0A445DNC9|A0A445DNC9_ARAHY	AT1G18180	42722.8	FGNVDGYR;TTFLFELPLYSR	1;1	2	2	S5A_REDUCTASE domain-containing protein OS=Arachis hypogaea OX=3818 GN=Ahy_A03g010743 PE=4 SV=1	15392.7	0	0	cyto
tr|A0A445DNG7|A0A445DNG7_ARAHY	AT2G32730	108770	EEEADTLIEQMTR;LAPSGFVLLK;QLAALLVSK;STSVEVIQHGACLGLGLASLGTADEDIYEEIK	1;1;1;1	4	4	26S proteasome non-ATPase regulatory subunit 1 homolog OS=Arachis hypogaea OX=3818 GN=Ahy_A03g010778 PE=3 SV=1	0	440036	0	E.R.
tr|A0A445DNP8|A0A445DNP8_ARAHY	AT3G29320	112768	AFATYVQAK;FITDVGATINHDPEIGDLLK;ICYVLYPGDESIEGK;TVAYTNHTVLPEALEK;VSPEEFDLR;YHAEFTPSFSPEK	0;1;1;0;1;0	3	3	Alpha-1,4 glucan phosphorylase OS=Arachis hypogaea OX=3818 GN=Ahy_A03g010843 PE=3 SV=1	41081.5	0	0	chlo
tr|A0A445DNS7|A0A445DNS7_ARAHY	AT1G14030	56198.9	LQEEIILPNK;LRNENLVVIPLADLINHSAR;VLQQIDEVFK;VTTEDHAYEVK	1;1;1;1	4	4	SET domain-containing protein OS=Arachis hypogaea OX=3818 GN=Ahy_A03g010863 PE=4 SV=1	90769.8	0	0	chlo
tr|A0A445DP66|A0A445DP66_ARAHY	AT1G04170	50804	LQHIIILQNK;VDLIQENVAINQHEAITK	1;1	2	2	Tr-type G domain-containing protein OS=Arachis hypogaea OX=3818 GN=Ahy_A03g010985 PE=4 SV=1	0	25270.9	0	cyto
tr|A0A445DQ28|A0A445DQ28_ARAHY	AT5G10540	79019.5	ASSGDLDNTDIINQILK;ASWDAAVQDIEDLK;EIEGLPATALGLAAQSAVSK;ETILALGGGK;FATVDLELHTK;HFETGESLPEDVYLK;LEADLDELER;LLNYNNYAEVSMATK;QDEGLVAGIR;TQVIPPLPEDR;VIDGLFNLAK;YDINEEELRPFFSLPK	1;1;0;0;0;1;1;0;0;0;0;0	4	5	Peptidase_M3 domain-containing protein OS=Arachis hypogaea OX=3818 GN=Ahy_A03g011221 PE=3 SV=1	425612	0	0	cyto
tr|A0A445DQ50|A0A445DQ50_ARAHY	AT3G02720	41340.8	ALASICHGQLILAAAGVAK;ALGGNISGSNK	1;1	2	2	Uncharacterized protein OS=Arachis hypogaea OX=3818 GN=Ahy_A03g011231 PE=4 SV=1	222859	820841	259676	cyto
tr|A0A445DQ58|A0A445DQ58_ARAHY	AT5G17310	51980.4	ATSDLLLVQSDLYTLQDGFVTR;EYVFVANSDNLGAVVDLK;IFNTNNLWVNLK;LNGGLGTTMGCTGPK;LVVDDFLPFPSK;NEYCMEVTPK;NGFINLVSR;SAVAGLSQISENEK;SLLDKLVVLK;VAGDVWFGAGVVLK;VLQLETAAGAAIR;VQLLEIAQVPDEHVNEFK;YGSNVPLLLMNSFNTHDDTQK;YLSGEAQHVEWSK	1;1;0;0;1;0;0;1;1;0;0;1;0;0	6	8	UTP--glucose-1-phosphate uridylyltransferase OS=Arachis hypogaea OX=3818 GN=Ahy_A03g011249 PE=3 SV=1	0	4.87432e+06	0	cyto
tr|A0A445DQB8|A0A445DQB8_ARAHY	AT5G37510	80827.4	GSGEEIGTYVEK;VKPEEIVGIAGK	1;1	2	2	Uncharacterized protein OS=Arachis hypogaea OX=3818 GN=Ahy_A03g011295 PE=3 SV=1	99731.6	34279	0	chlo
tr|A0A445DQT5|A0A445DQT5_ARAHY	AT2G34040	62163.1	LGEDFSEQYNDFTER;QLAAQLIPR	1;1	2	2	Uncharacterized protein OS=Arachis hypogaea OX=3818 GN=Ahy_A03g011478 PE=4 SV=1	50240.4	359575	18645.1	cyto
tr|A0A445DQX8|A0A445DQX8_ARAHY	AT5G46110	44168.5	HGFNDAIAK;VAPLTHAVGNVLK	1;1	2	3	TPT domain-containing protein OS=Arachis hypogaea OX=3818 GN=Ahy_A03g011514 PE=4 SV=1	914064	2.36177e+06	0	chlo
tr|A0A445DRA1|A0A445DRA1_ARAHY	AT1G69020	63984.2	EFAGSFVNVSHTQK;TQPNGEDMGSLYSAGR	1;1	2	2	Uncharacterized protein OS=Arachis hypogaea OX=3818 GN=Ahy_A03g011634 PE=4 SV=1	72675	0	0	chlo
tr|A0A445DSD2|A0A445DSD2_ARAHY	AT5G09900	50439.6	EGDNVVEEAPADIPSLLELK;EGDNVVEEAPADIPSLLELKR;HLSDMVVSK;IYYELMIR;YYSHNNDYLEICR	1;1;1;1;1	5	5	PCI domain-containing protein OS=Arachis hypogaea OX=3818 GN=Ahy_A03g012041 PE=4 SV=1	166716	606928	0	cyto
tr|A0A445DT61|A0A445DT61_ARAHY	AT5G61790	61734.1	IADIPFLSDYK;SEGHDDYGLLVSEK;TGEYVEHHLK;TIPDPDDNKPEDWDER	1;1;1;1	4	5	Uncharacterized protein OS=Arachis hypogaea OX=3818 GN=Ahy_A03g012339 PE=3 SV=1	0	2.08186e+06	46155.1	vacu
tr|A0A445DT66|A0A445DT66_ARAHY	AT5G07350	107676	IPAVVEYVLSGHR;SNYYDALLAAESR;TNVAVTLLEAGLAK	1;0;1	2	2	Ribonuclease OS=Arachis hypogaea OX=3818 GN=Ahy_A03g012327 PE=4 SV=1	576535	41424.1	0	chlo
tr|A0A445DTC7|A0A445DTC7_ARAHY	AT5G50920	92548.7	AHPDVFNMMLQILEDGR;ALAAYYFGSEEAMIR;GELQCIGATTLDEYRK;HIEKDPALER;IANGDVPETIEGK;IANGDVPETIEGKK;KIGFDLEYDEK;LAEEGKLDPVVGR;LDMSEFMER;LIGSPPGYVGYTEGGQLTEAVR;MPTLEEYGTNLTK;NPNRPIASFIFSGPTGVGK;NTLLIMTSNVGSSVIEK;QYFRPEFLNR;RPYTVVLFDEIEK;YTDEALVAAAQLSHQYISDR	0;0;0;0;0;0;1;0;0;0;0;0;0;0;0;1	2	2	UVR domain-containing protein OS=Arachis hypogaea OX=3818 GN=Ahy_A03g012403 PE=3 SV=1	69405.5	48718.1	0	plas
tr|A0A445DTH7|A0A445DTH7_ARAHY	AT5G50920	92234.5	LIGSPPGYVGYTEGGQLTEAVR;LQHAQLPEEAK;MPTLEEYGTNLTK;NPNRPIASFIFSGPTGVGK;NTLLIMTSNVGSSVIEK;RPYTVVLFDEIEK;VPEPTVDETIQILR	0;1;0;0;0;0;1	2	2	UVR domain-containing protein OS=Arachis hypogaea OX=3818 GN=Ahy_A03g012403 PE=3 SV=1	992852	0	0	plas
tr|A0A445DTW0|A0A445DTW0_ARAHY	AT4G23100	60678.8	ETGFLNEVAEVVR;FGFEFGSLRPMK;VGSLGLDMMFR	1;1;1	3	4	Uncharacterized protein OS=Arachis hypogaea OX=3818 GN=Ahy_A03g012574 PE=4 SV=1	0	296551	0	cyto
tr|A0A445DTY1|A0A445DTY1_ARAHY	AT1G63940	53187.7	SLLTAQTHTYDYLPYFYSR;YGSLIIATGSSASR	1;1	2	2	Pyr_redox_2 domain-containing protein OS=Arachis hypogaea OX=3818 GN=Ahy_A03g012685 PE=4 SV=1	0	943395	0	mito
tr|A0A445DU18|A0A445DU18_ARAHY	AT1G63770	115820	DQEFSSDMGSR;HLTILSPPSGR;LINHPAFDLR;LMLNLVNDLQHNK;SSGNFCTQCEAEGFR;TAHAMYSLK;VNTSYNSEAHTFSLK;VYSLIGGFCGSPVNFHAK	0;1;1;1;0;0;1;0	4	5	Uncharacterized protein OS=Arachis hypogaea OX=3818 GN=Ahy_A03g012627 PE=4 SV=1	91416.5	0	0	chlo
tr|A0A445DUF4|A0A445DUF4_ARAHY	AT5G42080	70172.8	EIQDETDRETGR;EYAEFLHLPR;GTDAVDILEGR;LITEADGYQPHLIAPEQGYR;SLLDHFFTELGK	1;1;1;1;1	5	5	Uncharacterized protein OS=Arachis hypogaea OX=3818 GN=Ahy_A03g012897 PE=3 SV=1	0	186758	0	cyto
tr|A0A445DUJ3|A0A445DUJ3_ARAHY	AT2G12400	59486.4	FHSSTSNTLGYVVNQADYTAENLR;IGVDAVFLPSDVQKNINDVQTK;KDPLDHFNR	1;1;1	3	3	Uncharacterized protein OS=Arachis hypogaea OX=3818 GN=Ahy_A03g012960 PE=4 SV=1	0	168767	0	plas
tr|A0A445DUK9|A0A445DUK9_ARAHY	AT4G05420	121076	EPLGGEIIPR;IATLELFR	1;1	2	2	CPSF_A domain-containing protein OS=Arachis hypogaea OX=3818 GN=Ahy_A03g012983 PE=4 SV=1	0	50117.4	12314.2	nucl
tr|A0A445DUP5|A0A445DUP5_ARAHY	AT5G57655	53671.8	DIAPDGETLEEANANLDEVVALAK;EGYQSLLNTDMER;FSVAFWHTFR;HQYDWDAATTANFLR;LGVDWWCFHDR;NGGIAPGGFNFDAK;VLWGTAQLFMHPR;YMHGAATSSELGVYAYAAAQVK;YWPWEDGTNSLKMAK	1;0;0;0;1;0;1;1;1	5	10	Xylose isomerase OS=Arachis hypogaea OX=3818 GN=Ahy_A03g013065 PE=3 SV=1	0	644598	0	extr
tr|A0A445DUX6|A0A445DUX6_ARAHY	AT5G56680	64006	FQKPVIVYNYPK;VTYTEAVEILEEAVK	1;1	2	2	Uncharacterized protein OS=Arachis hypogaea OX=3818 GN=Ahy_A03g013173 PE=3 SV=1	0	36447.3	0	chlo
tr|A0A445DV66|A0A445DV66_ARAHY	AT5G42020	73443	DAGVIAGLNVAR;IHDAVVTVPAYFNDAQR;ITPSWVAFTDSER	1;1;1	3	3	Uncharacterized protein OS=Arachis hypogaea OX=3818 GN=Ahy_A03g013304 PE=3 SV=1	218630	0	0	E.R.
tr|A0A445DV73|A0A445DV73_ARAHY	AT5G42020	68065.2	ALSSQHQVR;DAGVIAGLNVAR;DGKPYIQVK;DYFDGKEPNK;EAEEFAEEDK;EAEEFAEEDKK;EVEAVCNPIITAVYQR;FDLSGIPPAPR;FEELNNDLFR;GVNPDEAVAYGAAVQGSILSGEGGDETK;IHDAVVTVPAYFNDAQR;IINEPTAAAIAYGLDKK;ITPSWVAFTDSER;LKEVEAVCNPIITAVYQR;NGHVEIIANDQGNR;SQIDEIVLVGGSTR;VEIESLFDGVDFSEPLTR	0;0;0;0;0;0;0;0;0;1;1;0;0;0;0;0;0	2	4	Uncharacterized protein OS=Arachis hypogaea OX=3818 GN=Ahy_A03g013306 PE=3 SV=1	229502	0	0	cyto
tr|A0A445DWY0|A0A445DWY0_ARAHY	AT3G57520	90097.3	FGAYSNVRPK;IWWMIPR;YQEALEESIAK	1;0;1	2	2	3'-5' exonuclease domain-containing protein OS=Arachis hypogaea OX=3818 GN=Ahy_A03g013997 PE=4 SV=1	11837.3	0	0	nucl
tr|A0A445DXW4|A0A445DXW4_ARAHY	AT4G29130	59082.4	ELGFTFSFPVR;GFNIEDVVGEDVVGELTK;VSALVNDTIGTLAGGR	0;1;1	2	2	Phosphotransferase OS=Arachis hypogaea OX=3818 GN=Ahy_A03g014503 PE=3 SV=1	0	379742	0	E.R.
tr|A0A445DY01|A0A445DY01_ARAHY	AT3G16480	54705.2	EQMGYTFDALK;IVLAASGVEHEELLSIAEPLLSDLPNVPRPEEPK;THVPEMVELLVDCVR	0;1;1	2	3	Uncharacterized protein OS=Arachis hypogaea OX=3818 GN=Ahy_A03g014535 PE=3 SV=1	0	456.141	0	mito
tr|A0A445DYI0|A0A445DYI0_ARAHY	AT3G14940	111657	AIADGSLLDFLR;DVTPDDKQELDEALQR;FSAAWQLYK;GGGPTHLAILSQPPDTIHGSLR;HLEIGSYQEWSEEKR;SFSHMLNLANLAEEVQIAHR	0;1;0;0;1;0	2	2	Uncharacterized protein OS=Arachis hypogaea OX=3818 GN=Ahy_A03g014768 PE=3 SV=1	0	150342	0	cyto
tr|A0A445DZQ3|A0A445DZQ3_ARAHY	AT3G58610	62769.1	DLFHLLPDAFK;EINGAGINSSFAVHQDVDGR;GMLAVYNSLSEDEKR;GVSFMVDNCSTTAR;ISLAGHDEYIVK;NTVESITGIISK;QIGVIGWGSQGPAQAQNLR	0;0;1;0;1;0;0	2	4	Uncharacterized protein OS=Arachis hypogaea OX=3818 GN=Ahy_A03g015118 PE=3 SV=1	0	931188	0	chlo
tr|A0A445E0V9|A0A445E0V9_ARAHY	AT1G05180	57876.8	AEADFLVMEQLVR;EHTVIESKPEHFLDDLR;FGAAELHAVAALVGGIASQEVIK;IWGEQGQAALEK;SFADSIDLTVQDPVAHK	1;1;1;1;1	5	6	NEDD8-activating enzyme E1 regulatory subunit OS=Arachis hypogaea OX=3818 GN=Ahy_A03g015652 PE=3 SV=1	0	943503	0	cyto
tr|A0A445E1C3|A0A445E1C3_ARAHY	AT2G05710	107719	FNFHGQPAELR;GPMLLGVK;INPLVPVDLVIDHSVQVDVAR;LLNGEVGPK;NAGQDTIVLAGAEYGSGSSR;NMLVVPPGSGIVHQVNLEYLGR;QVEIPFKPAR;SENAVQANMELEFQR;SNLVGMGIIPLCFK;TVHIPTGEK;VLLQDFTGVPAVVDLACMR	1;0;0;0;1;0;0;0;0;0;0	2	3	Aconitate hydratase OS=Arachis hypogaea OX=3818 GN=Ahy_A03g015651 PE=3 SV=1	32874.9	0	0	mito
tr|A0A445E1H1|A0A445E1H1_ARAHY	AT1G72160	69267.5	EESYVVGDLPEAQK;GISTIVQVNDLK;KEEAVAAAEEK;YIAPEQVPVQYGGLSR	1;1;1;1	4	4	Uncharacterized protein OS=Arachis hypogaea OX=3818 GN=Ahy_A03g015856 PE=4 SV=1	328085	71198.2	58187.7	nucl
tr|A0A445E1M2|A0A445E1M2_ARAHY	AT1G72160	55267.1	EGHPVCYNVYGEFQNK;KLDFTPGGINTIFQVNDLK	1;1	2	3	Uncharacterized protein OS=Arachis hypogaea OX=3818 GN=Ahy_A03g015855 PE=4 SV=1	0	77915.9	0	nucl
tr|A0A445E1Z9|A0A445E1Z9_ARAHY	AT3G63460	121410	LLGSDQLSPELVVLK;QKPVISFADSVR	1;1	2	2	WD_REPEATS_REGION domain-containing protein OS=Arachis hypogaea OX=3818 GN=Ahy_A03g016018 PE=4 SV=1	0	22280.4	0	nucl
tr|A0A445E2B7|A0A445E2B7_ARAHY	AT3G02930	95093.1	AEEESEIEK;SQHALDVAALLSTTEELQR	1;1	2	2	Uncharacterized protein OS=Arachis hypogaea OX=3818 GN=Ahy_A03g016104 PE=4 SV=1	3560.89	0	0	chlo
tr|A0A445E2J6|A0A445E2J6_ARAHY	AT3G22200	56314	AFADSPIIGEIR;AFFVNSGSEANDTQVK;YGIKPDLVSLAK	1;0;1	2	2	Uncharacterized protein OS=Arachis hypogaea OX=3818 GN=Ahy_A03g016212 PE=3 SV=1	65708.8	0	0	chlo
tr|A0A445E2V1|A0A445E2V1_ARAHY	AT3G05060	61098.2	AQLFDYLK;FENTSEALEAATLLIDGK	1;1	2	2	Nop domain-containing protein OS=Arachis hypogaea OX=3818 GN=Ahy_A03g016320 PE=4 SV=1	4267.24	0	0	cyto
tr|A0A445E2W3|A0A445E2W3_ARAHY	AT4G39080	48565.9	AAIDSNSQVGTIFQVLQTR;LGFLAGLVPR;QAVVEDPVIDPVSGEK	1;0;1	2	2	V-type proton ATPase subunit a OS=Arachis hypogaea OX=3818 GN=Ahy_A03g016325 PE=3 SV=1	0	134816	0	cyto
tr|A0A445E3E5|A0A445E3E5_ARAHY	AT1G50200	110745	AFALLSEEGIAK;AVFGEVYPDPVR;FDFSHGKPVDPDNLR;HNDLDDVGK;LEGSSLEEK;VMGDVFPELK;VVADHIR	0;0;1;0;1;1;0	3	4	Alanine--tRNA ligase OS=Arachis hypogaea OX=3818 GN=Ahy_A03g016492 PE=3 SV=1	70266.5	0	0	chlo
tr|A0A445E3K4|A0A445E3K4_ARAHY	AT4G34450	196448	APLVQFHALALLHQIR;FGAAVDELKPR;ITDGTLLTQIER;SIATLAITTLLK;SPLVQFHALALLHQIR;WSNEVQEAVQSR	1;0;0;0;1;0	2	3	Uncharacterized protein OS=Arachis hypogaea OX=3818 GN=Ahy_A03g016545 PE=4 SV=1	19616.1	5856.19	0	chlo
tr|A0A445E412|A0A445E412_ARAHY	AT5G12950	96139.1	AQNTNLEYLLMLDVDR;EVSYADYYER;TAGLDTPGTPYGGWEGSNVELR	1;0;1	2	3	Uncharacterized protein OS=Arachis hypogaea OX=3818 GN=Ahy_A03g016687 PE=4 SV=1	0	297820	0	chlo
tr|A0A445E455|A0A445E455_ARAHY	AT5G12970	88657.1	LPSVPINFFR;VPPDSPLAPQWYR	1;1	2	2	Uncharacterized protein OS=Arachis hypogaea OX=3818 GN=Ahy_A03g016675 PE=4 SV=1	12445	0	0	plas
tr|A0A445E4K7|A0A445E4K7_ARAHY	AT5G60640	69635.4	LEDNVNFYQTVVPDVAK;TDGFPTILFFPAGK	1;1	2	2	Protein disulfide-isomerase OS=Arachis hypogaea OX=3818 GN=Ahy_A03g016881 PE=3 SV=1	2087.81	0	0	chlo
tr|A0A445E4X3|A0A445E4X3_ARAHY	AT2G28000	70016.2	LADAVGLTLGPR;TNDSAGDGTTTASVLAR;TVQGLIEELEK	0;1;1	2	2	Uncharacterized protein OS=Arachis hypogaea OX=3818 GN=Ahy_A03g016918 PE=3 SV=1	0	802920	66831.6	mito
tr|A0A445E577|A0A445E577_ARAHY	AT3G44330	62671.8	NIQIFADNSNLAVNPYYIR;SDITGQPATATTGGYK	1;1	2	2	Nicalin OS=Arachis hypogaea OX=3818 GN=Ahy_A03g017049 PE=3 SV=1	0	196355	0	plas
tr|A0A445E5H2|A0A445E5H2_ARAHY	AT3G19990	49434.9	GIFNGEEHWR;HGSFLDHLTDVHR;KEELLLGSIEK;LLLEWGCPWDK;LLLEWGCPWDKR;QPLIHDDLLFR;SWPNTGFGILNLGLVK	1;1;1;1;1;1;1	7	12	Uncharacterized protein OS=Arachis hypogaea OX=3818 GN=Ahy_A02g005025 PE=4 SV=1	240413	618638	0	cyto
tr|A0A445E687|A0A445E687_ARAHY	AT3G61050	56270.2	ESVEPLLEDYRPPGITSLK;IVVPLGGIPVDTSELELKPQGK;LLLNDLEAETEKDLELR;LSLGNVAPK	1;1;1;1	4	6	Uncharacterized protein OS=Arachis hypogaea OX=3818 GN=Ahy_A02g005277 PE=4 SV=1	0	757670	0	plas
tr|A0A445E764|A0A445E764_ARAHY	AT3G53130	61190.7	AQVPDELPGSYK;FDMDGPVPNETNTDFR	1;1	2	2	Uncharacterized protein OS=Arachis hypogaea OX=3818 GN=Ahy_A02g005548 PE=3 SV=1	10295.7	0	0	chlo
tr|A0A445E7K7|A0A445E7K7_ARAHY	AT3G52990	117830	FDFSWGDPAYHQETLENLK;IDFLSLSYTR;IENVEGLTHFDEILR;WSFSGAFEAR;YRPTMPVLSVVIPR	1;0;1;0;0	2	2	Pyruvate kinase OS=Arachis hypogaea OX=3818 GN=Ahy_A02g005572 PE=3 SV=1	0	42036.7	0	chlo
tr|A0A445E7N6|A0A445E7N6_ARAHY	AT3G52880	46888.4	EAVAPYERPALSK;EVDDADKLYEAIK;TSVPNVYAVGDVATFPLK;TVEEYDYLPYFYSR	1;1;1;1	4	5	Pyr_redox_2 domain-containing protein OS=Arachis hypogaea OX=3818 GN=Ahy_A02g005596 PE=4 SV=1	160977	0	397273	chlo
tr|A0A445E7V8|A0A445E7V8_ARAHY	AT1G58983	30007.1	IQSLEQIYLHSLPIK;TYGFLTPDFWR	1;1	2	2	S5 DRBM domain-containing protein OS=Arachis hypogaea OX=3818 GN=Ahy_A02g005645 PE=3 SV=1	0	113659	0	chlo
tr|A0A445E8L3|A0A445E8L3_ARAHY	AT1G20960	255398	LLNPIPNQVFDQLVSIGK;QFVGGNLALDQR	1;1	2	2	Uncharacterized protein OS=Arachis hypogaea OX=3818 GN=Ahy_A02g005841 PE=4 SV=1	0	38716.9	0	cyto
tr|A0A445EA33|A0A445EA33_ARAHY	AT2G45290	79670.7	ANSYSVHGSALGAK;FEGLGWHVIWVK;LSALSQAGVIYVMTHDSIGLGEDGPTHQPIEHLASFR;NLSQHNLNALAK;VLPGLLGGSADLASSNMTLMK;VTTTIGYGSPNK	0;0;1;1;1;0	3	3	TRANSKETOLASE_1 domain-containing protein OS=Arachis hypogaea OX=3818 GN=Ahy_A02g006335 PE=4 SV=1	38510.4	440790	0	chlo
tr|A0A445EAM5|A0A445EAM5_ARAHY	AT3G51840	48209.8	EVTGFASFKPVIAQK;LTGVNSFQDTNK;VEGGWILDGQK	1;1;1	3	3	Uncharacterized protein OS=Arachis hypogaea OX=3818 GN=Ahy_A02g006716 PE=3 SV=1	148074	0	0	nucl
tr|A0A445EC49|A0A445EC49_ARAHY	AT4G33030	53100.1	ATDLNQGVVYGVR;VEAEEHYYNAK	1;1	2	3	Epimerase domain-containing protein OS=Arachis hypogaea OX=3818 GN=Ahy_A02g007257 PE=4 SV=1	590307	83494.1	0	chlo
tr|A0A445EC83|A0A445EC83_ARAHY	AT4G01870	72272.8	GVVDYSPAVSLTGK;IAEDGWWSIFR	1;1	2	2	Uncharacterized protein OS=Arachis hypogaea OX=3818 GN=Ahy_A02g007269 PE=4 SV=1	0	1.18529e+06	0	pero
tr|A0A445ECE6|A0A445ECE6_ARAHY	AT1G77120	45479.8	GQTPLFPR;GTFFGNYKPR;TDLPSVVDMYMNK	0;1;1	2	2	Uncharacterized protein OS=Arachis hypogaea OX=3818 GN=Ahy_A02g007408 PE=3 SV=1	142195	0	0	chlo
tr|A0A445ECG6|A0A445ECG6_ARAHY	AT3G07020	76682.2	AVVHHGGAGTTAAGLK;ESIYLLDNIPHDWLFLR	1;1	2	2	Glyco_transf_28 domain-containing protein OS=Arachis hypogaea OX=3818 GN=Ahy_A02g007436 PE=4 SV=1	0	48062.4	0	nucl
tr|A0A445ED48|A0A445ED48_ARAHY	ATMG01190	44673.4	AAELTTLLESR;ATSESETLYCVYVAIGQK;EAFPGDVFYLHSR;EIQAGEMVEFASGVK;GIRPAINVGLSVSR;ITNFYTNFQVDEIGR;KSVHEPMQTGLK;TAIAIDTILNQK;TGSIVDVPAGK	0;0;0;1;0;1;0;0;0	2	3	ATP synthase subunit alpha OS=Arachis hypogaea OX=3818 GN=Ahy_A02g007714 PE=3 SV=1	0	1.4413e+06	0	cyto
tr|A0A445EF65|A0A445EF65_ARAHY	ATCG00480	73044.9	AVAMSATDGLMR;DIVGQQINVTCEVQQLLGNNR;FVQAGSEVSALLGR;IFNVLGEPIDNLGPVDTR;IGLFGGAGVGK;LSIFETGIK;SAPAFIQLDTK;TVLIMELINNIAK;VALVYGQMNEPPGAR;VIDTGAPLSVPVGGATLGR;VVDILAPYR	0;0;0;0;0;0;0;0;0;1;1	2	3	Uncharacterized protein OS=Arachis hypogaea OX=3818 GN=Ahy_A02g008531 PE=3 SV=1	0	2.37624e+06	0	plas
tr|A0A445EFE9|A0A445EFE9_ARAHY	AT1G03090	82314.1	FQVAGLPTNINFLQK;IVHTPDEFVESFLAAQR	1;1	2	2	Uncharacterized protein OS=Arachis hypogaea OX=3818 GN=Ahy_A02g008765 PE=4 SV=1	4392.77	0	0	mito
tr|A0A445EGC9|A0A445EGC9_ARAHY	AT4G01330	74076.3	FAQYTGANAIAGR;HTPGTFTNQMQTSYNEPR;NDGIYIINLGK	1;1;1	3	3	40S ribosomal protein SA OS=Arachis hypogaea OX=3818 GN=Ahy_A02g009213 PE=3 SV=1	44820.7	0	0	cyto
tr|A0A445EHH3|A0A445EHH3_ARAHY	AT1G72330	60966	AEGAMYLFPQIK;ALVVINPGNPTGQVLSEENQR;AWNIIDMIPGQATGAYSHSQGIK;NLLHATGVVVVPGSGFGQVPGTWHFR	1;1;1;1	4	6	Aminotran_1_2 domain-containing protein OS=Arachis hypogaea OX=3818 GN=Ahy_A02g009562 PE=4 SV=1	115475	0	0	chlo
tr|A0A445EHN5|A0A445EHN5_ARAHY	AT4G00830	63103.4	LEGNTPTVTWADPK;VVEGVGPGVEVIELFK	1;1	2	2	Uncharacterized protein OS=Arachis hypogaea OX=3818 GN=Ahy_A02g009677 PE=4 SV=1	17731.8	87978.1	0	plas
tr|A0A445EJ13|A0A445EJ13_ARAHY	AT4G11610	114660	IQTVVGDIATQGER;TPAAPVNFFR;TQDPEWNQVFAFSR;VIEAQDLLVENSR	1;1;1;1	4	4	Uncharacterized protein OS=Arachis hypogaea OX=3818 GN=Ahy_A02g010083 PE=4 SV=1	45468.4	0	0	plas
tr|A0A445EJN5|A0A445EJN5_ARAHY	AT1G74310	101403	EELLYALQEAER;FQQVYVAEPSVPDTISILR;LDEIVVFDPLSHDQLR;LIGAPPGYVGHEEGGQLTEAVR	1;1;1;1	4	4	Uncharacterized protein OS=Arachis hypogaea OX=3818 GN=Ahy_A01g000191 PE=3 SV=1	0	126455	0	cyto
tr|A0A445EJQ0|A0A445EJQ0_ARAHY	AT5G39040	65626.7	SFAQEDYEISR;TTIANLIER;VALVGPSGGGK;VDEVDIENAAK	1;1;1;1	4	5	Uncharacterized protein OS=Arachis hypogaea OX=3818 GN=Ahy_A01g000228 PE=4 SV=1	0	1.28262e+06	0	plas
tr|A0A445EK46|A0A445EK46_ARAHY	AT2G26730	70845.8	LPAVGLVGPIPPDTIGR;QALLAFISK	1;1	2	2	Protein kinase domain-containing protein OS=Arachis hypogaea OX=3818 GN=Ahy_A01g000383 PE=4 SV=1	0	72057	0	plas
tr|A0A445EKE5|A0A445EKE5_ARAHY	AT2G26730	72618.7	APEVVETR;APNQASLGEEGIDLPR;EEWTAEVFDAELMR;GPDHEAAVSDFGLNPLFGNGGPSNR;GVPAEAGTSSSK;LPAVGLVGPIPPDTIGR;QALLAFISK;TPLDWDNR	0;0;0;1;1;1;1;1	5	6	Protein kinase domain-containing protein OS=Arachis hypogaea OX=3818 GN=Ahy_A01g000383 PE=4 SV=1	99027.9	0	0	plas
tr|A0A445EL13|A0A445EL13_ARAHY	AT2G02560	134241	ALSAPVLSAVGER;CLAALIVSRPEMLSK;ELVVVLPDCLADHIGSLIPGIEK;GQIDANETSPR;QATLGTLNSLIVAYGDK;QHLALLCLGEIGR;SAASYALGNIAVGNLPK;TVACIASLSSSLSDDLLAK;YMATSDLLNELQK	1;1;1;1;1;1;1;1;1	9	12	TIP120 domain-containing protein OS=Arachis hypogaea OX=3818 GN=Ahy_A01g000611 PE=4 SV=1	103851	636532	0	cyto
tr|A0A445EL83|A0A445EL83_ARAHY	AT5G19220	149547	FPTANDFGSEVIPASAR;IVDSIISHGSFVDSSFIEHSVVGIR;TVVAVILGGGAGTR;VPIGIGENTK;WFQGTADAVR	1;1;1;1;1	5	5	Glucose-1-phosphate adenylyltransferase OS=Arachis hypogaea OX=3818 GN=Ahy_A01g000825 PE=3 SV=1	266955	190060	74155	chlo
tr|A0A445ELE9|A0A445ELE9_ARAHY	AT4G15530	105521	QLELAVK;TETSPEDVGGMHAASGILTAR;VFSEMGSSLSYK	1;1;1	3	3	Uncharacterized protein OS=Arachis hypogaea OX=3818 GN=Ahy_A01g000894 PE=4 SV=1	7297.16	0	0	cyto
tr|A0A445ELR9|A0A445ELR9_ARAHY	AT3G06860	78463.7	EAEAFDGLVVSDTCK;IVGAHFFSPAHVMPLLEIVR;KWALDILEHR;MFFPYTQAGLLLVER;QQIFADLEK;SLVHIFFAQR;TNHTSPQIIVDVLDISK;WALDILEHR	1;0;1;0;0;0;1;1	4	7	Uncharacterized protein OS=Arachis hypogaea OX=3818 GN=Ahy_A01g000988 PE=4 SV=1	72170.2	0	0	chlo
tr|A0A445EM30|A0A445EM30_ARAHY	AT3G06580	54352.7	ATDVQLPAGGTFVIAHSLAESQK;VSTLSDVEGLCVQFAGK	1;1	2	2	Uncharacterized protein OS=Arachis hypogaea OX=3818 GN=Ahy_A01g001101 PE=4 SV=1	0	0	150204	cysk
tr|A0A445EM62|A0A445EM62_ARAHY	AT1G48030	53810	FVSPSEVSVETLDGGNTVVK;IVSSTGALALTEIPK	1;1	2	2	Uncharacterized protein OS=Arachis hypogaea OX=3818 GN=Ahy_A01g001138 PE=4 SV=1	126194	1.11735e+06	36698.4	chlo
tr|A0A445EMB8|A0A445EMB8_ARAHY	AT4G16180	94242.1	EVPLFEVEATSVEPIFQK;IEAEEGSVSSR;LLIPIIVLQNHNR	1;1;1	3	4	Uncharacterized protein OS=Arachis hypogaea OX=3818 GN=Ahy_A01g001087 PE=4 SV=1	16057.9	0	0	chlo
tr|A0A445EMS9|A0A445EMS9_ARAHY	AT1G05500	64473.9	NIGFTGVFR;VVGGDISAIPGLYDAIEGAIR	1;1	2	2	Uncharacterized protein OS=Arachis hypogaea OX=3818 GN=Ahy_A01g001268 PE=4 SV=1	0	122460	0	chlo
tr|A0A445EMT6|A0A445EMT6_ARAHY	AT5G20280	117882	ELANLTLIMGNR;LNVIPVLASR;NGGPVDIHR;NNDDLEDEMGESSGSYIIR;QYEVPDIYR;YDLYGQVAYPK	0;1;0;1;1;0	3	3	Uncharacterized protein OS=Arachis hypogaea OX=3818 GN=Ahy_A01g001265 PE=3 SV=1	29560.4	0	0	nucl
tr|A0A445EN56|A0A445EN56_ARAHY	AT1G06220	111418	GHVTADVPQPGTPAYIVK;GLAEDIENGVVSTDWNR;LPIVVVINK;LWGDYYFHPDTR;MATFDDQSEK;SDCSVFDAFGR;SIVLRPLEPAPIQHLAR;TATEPLNPSELPK;VLGEGYSPDDEEDMTVK;YDWDLLAAR	1;1;1;1;1;1;1;1;1;1	10	10	Tr-type G domain-containing protein OS=Arachis hypogaea OX=3818 GN=Ahy_A01g001309 PE=4 SV=1	57713.6	0	0	nucl
tr|A0A445ENC3|A0A445ENC3_ARAHY	AT5G02500	59424.2	EVAEAFLGHPIK;FSDASVQNDMK;IINEPTAAAIAYGLDKK;SQVHEVVLVGGSTR;TTPSYVAFTDTER;VEIIPNDQGNR	1;1;0;0;0;0	2	2	Uncharacterized protein OS=Arachis hypogaea OX=3818 GN=Ahy_A01g001390 PE=3 SV=1	27702.2	0	0	cyto
tr|A0A445ENV4|A0A445ENV4_ARAHY	AT3G11710	71611.2	LVFYDLHGGGFK;RGDIVGVTGFPGK	1;1	2	2	Lysine--tRNA ligase OS=Arachis hypogaea OX=3818 GN=Ahy_A01g001534 PE=3 SV=1	0	93845.3	0	nucl
tr|A0A445EP22|A0A445EP22_ARAHY	AT3G13920	86981.3	DHTVSATHGDMDQNTR;ELAQQIEK;GFKDQIYDIFQLLPSK;GIDVQQVSLVINYDLPTQPENYLHR;ILASGVHVVVGTPGR;IQVGVFSATMPPEALEITR;MFVLDEADEMLSR;VHACVGGTSVR;VLITTDLLAR	0;0;1;0;1;0;0;0;0	2	4	Uncharacterized protein OS=Arachis hypogaea OX=3818 GN=Ahy_A01g001653 PE=3 SV=1	0	115635	0	nucl
tr|A0A445EPD4|A0A445EPD4_ARAHY	AT2G19480	38559.3	AIGTEIQWHPGK;GVPAFWLNAMK;TYHMIDEDEPILEK	1;1;1	3	3	Uncharacterized protein OS=Arachis hypogaea OX=3818 GN=Ahy_A01g001634 PE=3 SV=1	0	547033	0	cyto
tr|A0A445EPD7|A0A445EPD7_ARAHY	AT4G33150	126135	FSWSPVGAIR;IADFPAFALECLPNR;LLAFGNFAGR	1;1;0	2	2	Uncharacterized protein OS=Arachis hypogaea OX=3818 GN=Ahy_A01g001768 PE=4 SV=1	25396	107570	0	cyto
tr|A0A445EPG6|A0A445EPG6_ARAHY	AT1G74920	54518	ELGEWGLDNYLSVK;EVGLPPGVLNILTGLGPDAGAPLASHPDVDK;LGPVVSEGQYEK;QVTQYISNDPWGWYQSPSK;QVTQYISNDPWGWYQSPSKL	0;1;0;1;1	3	3	Aldedh domain-containing protein OS=Arachis hypogaea OX=3818 GN=Ahy_A01g001790 PE=3 SV=1	0	821981	0	cyto
tr|A0A445EPM0|A0A445EPM0_ARAHY	AT3G43300	190792	LVSILNLALPR;VLFPIFDHVR	1;1	2	2	SEC7 domain-containing protein OS=Arachis hypogaea OX=3818 GN=Ahy_A01g001771 PE=4 SV=1	868.513	0	0	nucl
tr|A0A445EQ23|A0A445EQ23_ARAHY	AT5G62790	51412.9	AGGTMTGVLSAANEK;FKPQLVAVR;IILTASGGAFR;ILPADSEHSAIFQCIQGLTEGSLR;ITVDSATLFNK;VVALAAGSNVTLLADQVK	0;0;1;1;0;0	2	2	Uncharacterized protein OS=Arachis hypogaea OX=3818 GN=Ahy_A01g001970 PE=3 SV=1	163528	253709	0	cysk
tr|A0A445EQP7|A0A445EQP7_ARAHY	AT5G60160	53195.8	AFFEEFSQLDAK;IPTLAIHLDR	1;1	2	2	Uncharacterized protein OS=Arachis hypogaea OX=3818 GN=Ahy_A01g002418 PE=3 SV=1	0	0	34737.9	chlo
tr|A0A445ERM0|A0A445ERM0_ARAHY	AT1G62750	86118	GSDPENPEVTIDR;VALTGDIIALAGLK	1;1	2	2	Elongation factor G, chloroplastic OS=Arachis hypogaea OX=3818 GN=Ahy_A01g002739 PE=3 SV=1	3806.66	11266.8	0	chlo
tr|A0A445ET30|A0A445ET30_ARAHY	AT5G67360	72093.3	SALMTTAYTAYK;VGIQPSPVVAAFSSR	1;1	2	2	Uncharacterized protein OS=Arachis hypogaea OX=3818 GN=Ahy_A01g003473 PE=3 SV=1	0	194042	0	cyto
tr|A0A445ETA8|A0A445ETA8_ARAHY	AT4G37560	50048.4	AILNAIDYLSK;EQAYILLSCCPCEGR;LLDLSITHYLSGPIR	1;1;1	3	3	Uncharacterized protein OS=Arachis hypogaea OX=3818 GN=Ahy_A01g003421 PE=4 SV=1	0	0	19099	cyto
tr|A0A445ETI5|A0A445ETI5_ARAHY	AT5G67360	79065.9	GYEAMLGPIDVTK;SALMTTAYTAYK;VGIQPSPVVAAFSSR	1;1;1	3	3	Uncharacterized protein OS=Arachis hypogaea OX=3818 GN=Ahy_A01g003473 PE=3 SV=1	184303	0	0	chlo
tr|A0A445ETR1|A0A445ETR1_ARAHY	AT2G44160	67242.8	DEAFEIWSR;EDVRPIFWANRPK;FVQIEGGFACAR;NPSYGALTDYQFMRPR;SSLTFMAVNK;TEDGVDNLFER;TIGWDQYPHGR;TLHMYTLNMEK	0;0;1;1;1;0;0;1	4	5	Methylenetetrahydrofolate reductase OS=Arachis hypogaea OX=3818 GN=Ahy_A01g003736 PE=3 SV=1	0	314362	0	cyto
tr|A0A445ETU5|A0A445ETU5_ARAHY	AT4G19420	51316.4	AVGDWYYER;DVSGAQHIQEFYSQVVATHGSAK;NAQNAILSGCSAGGLTAILQCDR;NILAPGVADPHGQWR;YCDGSSFTGDVEAVDPK	1;1;1;1;1	5	6	Pectin acetylesterase OS=Arachis hypogaea OX=3818 GN=Ahy_A01g003776 PE=3 SV=1	2.89924e+06	0	0	cyto
tr|A0A445EUY5|A0A445EUY5_ARAHY	AT1G79620	108066	LSGDIGGLTELR;STSNFSESNELGFGGYGK;VTSLGLSTMGLK	1;1;1	3	3	Protein kinase domain-containing protein OS=Arachis hypogaea OX=3818 GN=Ahy_A01g003991 PE=3 SV=1	13190.6	0	0	plas
tr|A0A445EVC3|A0A445EVC3_ARAHY	AT2G42790	60555.7	IPEFIEGVK;LAEEVFSIVGR;LYDPGYLNTAPVR;STISYIDGDEGILR	1;1;0;0	2	2	Citrate synthase OS=Arachis hypogaea OX=3818 GN=Ahy_A01g004124 PE=3 SV=1	49677.6	0	0	chlo
tr|A0A445EVU9|A0A445EVU9_ARAHY	AT2G30110	123402	AVLNPMAAMFGGIVGQEVVK;KDVNIVTDEK;LKFEDYFANR;LTITDDDVIEK;NTFANLALPLFSMAEPVPPK;SEFEGLLEK;SVTLHDER;TPAEVNAYLSNPNEYTNAMR;VIVPDFQPK;YDAQISVFGQK	0;1;0;1;0;0;1;1;1;0	5	5	UBA_e1_C domain-containing protein OS=Arachis hypogaea OX=3818 GN=Ahy_A01g004351 PE=3 SV=1	122295	0	0	chlo
tr|A0A445EVW0|A0A445EVW0_ARAHY	AT3G47340	63894.9	GPDWIGIFQHK;LAIVDLTSGDQPLFNEDK	1;1	2	2	Asparagine synthetase [glutamine-hydrolyzing] OS=Arachis hypogaea OX=3818 GN=Ahy_A01g004355 PE=4 SV=1	10409.9	0	0	chlo
tr|A0A445EVX6|A0A445EVX6_ARAHY	AT1G07110	89525.8	HLAIILVGLPAR;IGGDAALSEAGELYK;LEPVIIELER;TILTASPIVGFPK	1;1;1;1	4	4	CBM20 domain-containing protein OS=Arachis hypogaea OX=3818 GN=Ahy_A01g004379 PE=4 SV=1	295912	390943	0	cyto
tr|A0A445EVY7|A0A445EVY7_ARAHY	AT3G47340	71281.7	APNKEEFHQETCR;EQFSDGVGYSWIDGLK;LAIVDPASGDQPLYNEDK;QKEQFSDGVGYSWIDGLK	1;1;1;1	4	5	Asparagine synthetase [glutamine-hydrolyzing] OS=Arachis hypogaea OX=3818 GN=Ahy_A01g004386 PE=4 SV=1	0	129552	0	chlo
tr|A0A445EW00|A0A445EW00_ARAHY	AT2G29990	57784.1	EIEFGDPFVYK;VTLIEANEILSSFDDR	1;1	2	2	Pyr_redox_2 domain-containing protein OS=Arachis hypogaea OX=3818 GN=Ahy_A01g004395 PE=4 SV=1	23636	0	0	chlo
tr|A0A445EWG1|A0A445EWG1_ARAHY	AT5G55730	44611.9	ITGTLIDEDPLAIYTIDK;YLTLTHLAPEINR	1;1	2	2	Uncharacterized protein OS=Arachis hypogaea OX=3818 GN=Ahy_A01g004581 PE=4 SV=1	14840.4	0	0	plas
tr|A0A445EWY8|A0A445EWY8_ARAHY	AT1G11660	84970.9	LASELLER;LVDPIENR	1;1	2	2	Uncharacterized protein OS=Arachis hypogaea OX=3818 GN=Ahy_A01g004742 PE=3 SV=1	48913.5	0	0	nucl
tr|A0A445F346|A0A445F346_GLYSO	AT1G50380	86444.8	IIVYHLPPIGEPLR;TPSSVYDYDMK;VDGIDTTVSHR	1;0;1	2	2	Protease 2 OS=Glycine soja OX=3848 GN=D0Y65_053690 PE=4 SV=1 >tr|I1NF29|I1NF29_SOYBN Uncharacterized protein OS=Glycine max OX=3847 GN=100820540 PE=4 SV=1	87348.7	128172	0	chlo
tr|A0A445FDV5|A0A445FDV5_GLYSO	AT3G01780	128674	SLILPVENFR;VNDDLNSITSK	1;1	2	2	Protein TPLATE OS=Glycine soja OX=3848 GN=D0Y65_050895 PE=4 SV=1 >tr|K7MXC2|K7MXC2_SOYBN Uncharacterized protein OS=Glycine max OX=3847 GN=100781324 PE=4 SV=1	9585.49	0	0	chlo
tr|A0A445FEK0|A0A445FEK0_GLYSO	AT1G12840	42770.7	LYEDNEYALYTVTLFSR;SILEGLSDSTNSAYWK;VGTLDSLLSLSDDLAK	1;1;0	2	2	V-type proton ATPase subunit C OS=Glycine soja OX=3848 GN=D0Y65_051050 PE=3 SV=1 >tr|I1N7Z4|I1N7Z4_SOYBN V-type proton ATPase subunit C OS=Glycine max OX=3847 GN=100813963 PE=3 SV=1	186372	0	0	chlo
tr|A0A445FFU2|A0A445FFU2_GLYSO	AT5G04140	176429	GILAQLGYEK;LVAEAGIGTVASGVAK;SNSGEGGEDPIR	1;1;1	3	3	Ferredoxin-dependent glutamate synthase 1, chloroplastic/mitochondrial isoform B OS=Glycine soja OX=3848 GN=D0Y65_051347 PE=4 SV=1	0	0	13420.3	chlo
tr|A0A445FLC2|A0A445FLC2_GLYSO	AT1G64790	287748	NEVLAALYMVR;NPEISALVPTLLK;QSSVELLGDLLFK	1;1;1	3	3	Protein ILITYHIA isoform A OS=Glycine soja OX=3848 GN=D0Y65_052523 PE=4 SV=1	0	10640.6	0	plas
tr|A0A445FZG6|A0A445FZG6_GLYSO	AT5G13420	48007	AAVAQAALAYQLYQR;AISSSNAYNDQFR;LADDTEGTIEAAK;SFDSLLDSLQEK;VTSVASFFVSR	1;1;1;1;1	5	5	Transaldolase OS=Glycine soja OX=3848 GN=D0Y65_049980 PE=3 SV=1	0	621401	0	nucl
tr|A0A445G1I7|A0A445G1I7_GLYSO	AT3G17390	42992.7	ENFDFRPGMISINLDLK;FVIGGPHGDAGLTGR;IIIDTYGGWGAHGGGAFSGK;NIGFVSNDVGLDADNCK;TAAYGHFGR;VHTVLISTQHDETVTNDEIAADLK;VLVNIEQQSPDIAQGVHGHLTK	1;0;0;1;0;0;1	3	5	S-adenosylmethionine synthase OS=Glycine soja OX=3848 GN=D0Y65_044810 PE=3 SV=1 >tr|I1MRW8|I1MRW8_SOYBN S-adenosylmethionine synthase OS=Glycine max OX=3847 GN=GLYMA_17G039100 PE=3 SV=1	116478	0	0	cysk
tr|A0A445G204|A0A445G204_GLYSO	AT3G17240	52854.5	AIDNAEGLVK;ALLHSSHMYHEAK;EAAMATYDKPIHI;FATNVSGVYAIGDVIPGPMLAHK;ILGVHIMAPNAGELIHEAAIALQYDASSEDIAR;SLPGVTIDEK;VCHAHPTMSEAVK;VGHVDYDKVPGVVYTMPEVASVGK;VPGVVYTMPEVASVGK	0;1;0;0;0;0;0;1;1	3	6	Leghemoglobin reductase isoform A OS=Glycine soja OX=3848 GN=D0Y65_044799 PE=4 SV=1 >tr|I1MRV6|I1MRV6_SOYBN Uncharacterized protein OS=Glycine max OX=3847 GN=100788043 PE=4 SV=1	0	118505	0	chlo
tr|A0A445G3Q7|A0A445G3Q7_GLYSO	AT5G08030	44903.7	AHAHNLQVHPYTYR;GSNGELPEETRPAYLR	1;1	2	2	Glycerophosphodiester phosphodiesterase GDPD5 isoform A OS=Glycine soja OX=3848 GN=D0Y65_045201 PE=4 SV=1 >tr|I1MT72|I1MT72_SOYBN GP-PDE domain-containing protein OS=Glycine max OX=3847 GN=100800181 PE=4 SV=1	0	260135	0	chlo
tr|A0A445GCH1|A0A445GCH1_GLYSO	AT1G57720	47557.3	NPLDLLPPSK;SFTSEFPHVER;VPVLETPDGPVFESNAIAR	1;0;1	2	3	Elongation factor 1-gamma OS=Glycine soja OX=3848 GN=D0Y65_042269 PE=4 SV=1 >tr|C6TNT2|C6TNT2_SOYBN EF1Bgamma class glutathione S-transferase OS=Glycine max OX=3847 GN=100787125 PE=2 SV=1	0	0	99959.3	chlo
tr|A0A445H3C5|A0A445H3C5_GLYSO	AT5G67360	82107.7	DDDGHGSHTLTTAAGSVVPEASLFGLASGTAR;IVVEPETLSFTELYEK	1;1	2	2	Subtilisin-like protease SBT1.7 OS=Glycine soja OX=3848 GN=D0Y65_038097 PE=3 SV=1	94816.4	0	0	chlo
tr|A0A445H8I3|A0A445H8I3_GLYSO	AT1G06950	102091	ASELHEEIYR;EAEAISLDVTSK;LGKPGQTEITLK;LGKPGQTEITLKDDLPER;MAAAIETAVTQGR;NSLGIDDPDAASMHMEIGR;QQAEVILADGQLTK	1;0;0;0;0;1;0	2	3	Protein TIC110, chloroplastic isoform B OS=Glycine soja OX=3848 GN=D0Y65_039306 PE=4 SV=1	47209.8	0	0	chlo
tr|A0A445HBU5|A0A445HBU5_GLYSO	AT5G15400	117395	RPADLLSSFSTIK;SPPGFLEEFFR;VLNLGLLK	1;1;1	3	3	Putative ubiquitin conjugation factor E4 OS=Glycine soja OX=3848 GN=D0Y65_035846 PE=4 SV=1 >tr|I1LWP5|I1LWP5_SOYBN U-box domain-containing protein OS=Glycine max OX=3847 GN=100806175 PE=4 SV=1	7593.5	0	0	cyto
tr|A0A445HEI9|A0A445HEI9_GLYSO	AT5G48960	71109.4	ALFWAHVEGR;LLLITNSDYLYTDK	1;1	2	2	Cytosolic purine 5'-nucleotidase isoform A OS=Glycine soja OX=3848 GN=D0Y65_036439 PE=4 SV=1 >tr|I1LYF7|I1LYF7_SOYBN Uncharacterized protein OS=Glycine max OX=3847 GN=100800826 PE=4 SV=1	62930.3	0	0	chlo
tr|A0A445HH33|A0A445HH33_GLYSO	AT4G00430	30760	DYTEPPPAPLFEPSELTSWSFYR;SLGAAIIFNK;TFYGQHNGGANFVAPGYTK	1;0;1	2	3	Putative aquaporin PIP-type 7a OS=Glycine soja OX=3848 GN=D0Y65_036952 PE=3 SV=1 >tr|C6TEZ8|C6TEZ8_SOYBN Uncharacterized protein OS=Glycine max OX=3847 GN=100791447 PE=2 SV=1	0	232921	0	plas
tr|A0A445HJY5|A0A445HJY5_GLYSO	AT1G20080	61600.5	FVEYMWPYLDK;MFPEIPLWIK	1;1	2	2	Synaptotagmin-2 isoform A OS=Glycine soja OX=3848 GN=D0Y65_033236 PE=4 SV=1	0	21217.6	0	cyto
tr|A0A445HNT8|A0A445HNT8_GLYSO	AT2G20580	94518	GLLTLNPYHSDR;IAQGLVHLGK;SLEHLLQYGEQNIR;VGQAVDVVGQAGRPK	1;1;1;1	4	6	26S proteasome non-ATPase regulatory subunit 2 homolog OS=Glycine soja OX=3848 GN=D0Y65_034055 PE=3 SV=1	0	176623	0	plas
tr|A0A445HRW4|A0A445HRW4_GLYSO	AT5G03340	89731.6	AAHFEESMK;AIANECQANFISVK;EDEERLDEVGYDDVGGVR;ELQETVQYPVEHPEKFEK;ETVVEVPNVSWDDIGGLENVK;ETVVEVPNVSWDDIGGLENVKR;GPELLTMWFGESEANVR;IVSQLLTLMDGLK;LGDVVSVHQCPDVK;RIVSQLLTLMDGLK;VLNQLLTEMDGMSAK	0;0;1;1;1;1;0;1;1;1;1	8	8	Cell division cycle protein 48-like OS=Glycine soja OX=3848 GN=D0Y65_034729 PE=4 SV=1 >tr|I1LTL9|I1LTL9_SOYBN Uncharacterized protein OS=Glycine max OX=3847 GN=100783508 PE=4 SV=1	0	214100	0	cyto
tr|A0A445HXZ6|A0A445HXZ6_GLYSO	AT3G11130	192417	EATAFLLDVLKPNLPEHGYLQTK;EVCFACVDAEEFR;IIIDSNNNPEHFLTTNPYYDSR;QFQGAVDAAR;QLIDQVVSTALPESK;VNPGNAPLVVGQLLDDECPEDFIK	1;0;0;1;0;0	2	2	Clathrin heavy chain OS=Glycine soja OX=3848 GN=D0Y65_029144 PE=3 SV=1	0	0	2878.62	chlo
tr|A0A445HZA3|A0A445HZA3_GLYSO	AT4G19210	68337.5	AVQGNVGQVLDQK;GSELQNYFTR	1;1	2	2	ABC transporter E family member 2 isoform A OS=Glycine soja OX=3848 GN=D0Y65_029414 PE=4 SV=1 >tr|I1LIG5|I1LIG5_SOYBN Uncharacterized protein OS=Glycine max OX=3847 GN=100797423 PE=4 SV=1	0	0	37074.4	cyto
tr|A0A445IAC5|A0A445IAC5_GLYSO	AT1G78570	60752.5	NILITGAAGFIASHVANR;TNVAGTLTLADVSR	1;1	2	2	Protein REPRESSOR OF LRX1 1 isoform C OS=Glycine soja OX=3848 GN=D0Y65_031867 PE=4 SV=1	64147.2	0	0	pero
tr|A0A445IBP0|A0A445IBP0_GLYSO	AT3G58610	63455.4	DLFHLLPDAFK;QIGVIGWGSQGPAQAQNLR	1;1	2	2	Ketol-acid reductoisomerase OS=Glycine soja OX=3848 GN=D0Y65_032121 PE=3 SV=1	0	100285	0	chlo
tr|A0A445ICZ5|A0A445ICZ5_GLYSO	AT5G22780	98515.3	AGDFVSDDIWFR;HQAQIITSLKDPDISIR;VVQFVTNNEDLQPYAAAK	1;1;1	3	3	AP-2 complex subunit alpha OS=Glycine soja OX=3848 GN=D0Y65_032392 PE=3 SV=1	0	98939.9	0	cyto
tr|A0A445ID24|A0A445ID24_GLYSO	AT5G03340	83467.4	ELQETVQYPVEHPEK;GSSVGDAGGAADR;IVSQLLTLMDGLK;NAPSIIFIDEIDSIAPK	1;1;1;1	4	4	Cell division cycle protein 48-like isoform C OS=Glycine soja OX=3848 GN=D0Y65_032426 PE=4 SV=1	55905.4	0	10210.2	chlo
tr|A0A445IKP4|A0A445IKP4_GLYSO	AT3G57290	51176.9	VEESNFSTVPLR;YLATAFIVNK;YLNAIQTSAPHLLR;YQIGPAQIEALYQYAK	1;1;1;1	4	4	Eukaryotic translation initiation factor 3 subunit E OS=Glycine soja OX=3848 GN=D0Y65_026637 PE=3 SV=1 >tr|I1LA47|I1LA47_SOYBN Eukaryotic translation initiation factor 3 subunit E OS=Glycine max OX=3847 GN=100788418 PE=3 SV=1	457053	0	0	cyto
tr|A0A445IU38|A0A445IU38_GLYSO	AT2G16950	99482.5	LSEFLEAAAK;QSAFALLGDLAR	1;1	2	2	Transportin-1 isoform B OS=Glycine soja OX=3848 GN=D0Y65_028391 PE=4 SV=1	0	109900	0	nucl
tr|A0A445J3T4|A0A445J3T4_GLYSO	AT4G25960	136197	NADQISVLQDGK;QQIGLVNQEPALFATSIK;TTVVVAHR	1;1;1	3	3	ABC transporter B family member 2 OS=Glycine soja OX=3848 GN=D0Y65_024782 PE=4 SV=1 >tr|I1L4Y7|I1L4Y7_SOYBN Uncharacterized protein OS=Glycine max OX=3847 GN=100810688 PE=4 SV=1	0	43692.6	0	plas
tr|A0A445J972|A0A445J972_GLYSO	AT5G56680	63354.5	FQKPVIVYNYPK;QEIGAAVDQLKK	1;1	2	2	Asparagine--tRNA ligase, cytoplasmic 1 OS=Glycine soja OX=3848 GN=D0Y65_019469 PE=3 SV=1	0	59332.6	0	chlo
tr|A0A445JBQ5|A0A445JBQ5_GLYSO	AT5G58230	48390.7	GHNTEGYGLSWSK;VHEGVVEDVAWHLR	1;1	2	2	WD-40 repeat-containing protein MSI1 isoform A OS=Glycine soja OX=3848 GN=D0Y65_019985 PE=4 SV=1 >tr|I1KRH4|I1KRH4_SOYBN WD_REPEATS_REGION domain-containing protein OS=Glycine max OX=3847 GN=GLYMA_08G085900 PE=4 SV=1	25157.4	0	0	nucl
tr|A0A445JF43|A0A445JF43_GLYSO	AT5G13490	41975.5	AVAGAGVLAGYDK;LLIQNQDEMIK;MMMTSGEAVK;QFNGLVDVYR;TLASDGVAGLYR;YFPTQALNFAFK	0;1;0;0;1;0	2	2	ADP,ATP carrier protein 1, mitochondrial isoform A OS=Glycine soja OX=3848 GN=D0Y65_020654 PE=3 SV=1 >tr|I1KTM3|I1KTM3_SOYBN Uncharacterized protein OS=Glycine max OX=3847 GN=100819556 PE=3 SV=1	0	475927	0	chlo
tr|A0A445JFQ8|A0A445JFQ8_GLYSO	AT1G56070	93982.5	LWGENFFDPATK;NATLTNEKEVDAHPIR;NMSVIAHVDHGK;SEEKDLMGK;VFYASQITAKPR	0;0;0;1;1	2	2	Elongation factor 2 isoform A OS=Glycine soja OX=3848 GN=D0Y65_020798 PE=4 SV=1 >tr|I1KU21|I1KU21_SOYBN Tr-type G domain-containing protein OS=Glycine max OX=3847 GN=100804251 PE=4 SV=1	0	76001.2	0	cyto
tr|A0A445JFX8|A0A445JFX8_GLYSO	AT1G20960	247241	ADLIHTAATILDR;NPEDGSIDHSAYK;SGYFQVTDLGR;WLGSQTVLPVSFR	1;1;1;1	4	4	DExH-box ATP-dependent RNA helicase DExH12 isoform A OS=Glycine soja OX=3848 GN=D0Y65_020829 PE=4 SV=1 >tr|I1KU63|I1KU63_SOYBN Uncharacterized protein OS=Glycine max OX=3847 GN=100816176 PE=4 SV=1	8582.59	0	0	cyto
tr|A0A445JG18|A0A445JG18_GLYSO	AT3G14420	40767.6	ADDSGLASYVAGQIDR;AIALTVDTPR;FTLPPFLTLK	1;1;1	3	3	(S)-2-hydroxy-acid oxidase GLO1 isoform A OS=Glycine soja OX=3848 GN=D0Y65_020852 PE=3 SV=1 >tr|B0M1B1|B0M1B1_SOYBN Peroxisomal glycolate oxidase OS=Glycine max OX=3847 GN=100777153 PE=2 SV=1	0	526571	0	cyto
tr|A0A445JHN8|A0A445JHN8_GLYSO	AT1G80410	102965	EAADNYIRPLLTK;IPLDFLQGDKFR	1;1	2	2	N-terminal acetyltransferase A complex auxiliary subunit NAA15 OS=Glycine soja OX=3848 GN=D0Y65_021151 PE=4 SV=1	13041	0	0	cyto
tr|A0A445JR77|A0A445JR77_GLYSO	AT5G22330	100332	LDPTIYDALIK;SISHVIIGLK;TALALGISQELGTK	1;1;1	3	4	DNA helicase OS=Glycine soja OX=3848 GN=D0Y65_016624 PE=3 SV=1	11622.3	116283	0	chlo
tr|A0A445K0R5|A0A445K0R5_GLYSO	AT3G17240	52968.7	AEEDGVACVEYIAGK;AIDNAEGLVK;FATNVSGVYAIGDVIPGPMLAHK;GTLGGTCLNVGCIPSK;ILGVHIMAPNAGELIHEAAIALQYDASSEDIAR;VCHAHPTMSEAVK;VGHVDYDKVPGVVYTMPEVASVGK;VPGVVYTMPEVASVGK	0;0;0;0;0;0;1;1	2	3	Leghemoglobin reductase OS=Glycine soja OX=3848 GN=D0Y65_018781 PE=4 SV=1 >tr|O81413|O81413_SOYBN Ferric leghemoglobin reductase-2 OS=Glycine max OX=3847 GN=547523 PE=2 SV=1	16225.2	0	0	chlo
tr|A0A445KRZ9|A0A445KRZ9_GLYSO	AT5G42020	73347.1	EAEEFAEEDKK;ITPSWVAFTDSER;SQIDEIVLVGGSTR;VFSPEEISAMILTK	1;1;1;1	4	4	Luminal-binding protein 4 isoform D OS=Glycine soja OX=3848 GN=D0Y65_013016 PE=3 SV=1	89672.3	0	0	E.R.
tr|A0A445KT83|A0A445KT83_GLYSO	AT4G26270	41789.5	GINQVYIIGGDGTQR;SFGFDTAVEEAQR	1;1	2	2	ATP-dependent 6-phosphofructokinase 3 OS=Glycine soja OX=3848 GN=D0Y65_013068 PE=4 SV=1	0	0	72191.9	cyto
tr|A0A445KTJ2|A0A445KTJ2_GLYSO	AT1G18070	55965.8	ERYDEIESK;KGEFETGYER;STTGGQILFLSGQVDER	1;1;1	3	3	Eukaryotic peptide chain release factor GTP-binding subunit ERF3A isoform C OS=Glycine soja OX=3848 GN=D0Y65_013248 PE=4 SV=1	0	581283	0	cyto
tr|A0A445KTN4|A0A445KTN4_GLYSO	AT1G14830	69333.2	FTDFAAVR;IPSIIALINK;LQHPWVGIVNR	0;1;1	2	2	Dynamin-related protein 1C OS=Glycine soja OX=3848 GN=D0Y65_013208 PE=3 SV=1 >tr|I1K5J8|I1K5J8_SOYBN Uncharacterized protein OS=Glycine max OX=3847 GN=100795694 PE=3 SV=1	0	32313.1	0	chlo
tr|A0A445KTV0|A0A445KTV0_GLYSO	AT1G42550	94303.3	LDADEETVTR;LSELDSIAQQIK;TASLVLPR	1;1;1	3	3	Protein PLASTID MOVEMENT IMPAIRED 1 OS=Glycine soja OX=3848 GN=D0Y65_013246 PE=4 SV=1	52504.1	0	0	nucl
tr|A0A445L801|A0A445L801_GLYSO	AT2G38280	87753.7	EPDEVVIFR;QVVGLDLVDDESKPER	1;1	2	2	AMP deaminase isoform E OS=Glycine soja OX=3848 GN=D0Y65_006185 PE=4 SV=1	53012.9	0	0	chlo
tr|A0A445LDB4|A0A445LDB4_GLYSO	AT3G14390	54048.7	GLNLIIEPGR;GTGLVVHDAGAYCMSMASTYNLK;HGETFEDHIR;HLGCGAVLVSGNELR;INPDVDPQVHPYVATGNK;LVGAHCHLGSTITK	0;1;0;0;1;0	2	3	Diaminopimelate decarboxylase 2, chloroplastic OS=Glycine soja OX=3848 GN=D0Y65_007517 PE=3 SV=1	68065.2	0	0	chlo
tr|A0A445LN23|A0A445LN23_GLYSO	AT2G04030	90081.6	EELIDCLGTIAQSGTSK;ELVSNASDALDK;LLDLIVHSLYSHK;SLDDYVENMGENQK;TVEVEEEEEPK;TVEVEEEEEPKEGEEPK	1;1;1;1;1;1	6	6	Heat shock protein 90-5, chloroplastic isoform A OS=Glycine soja OX=3848 GN=D0Y65_003723 PE=3 SV=1	0	0	87011.6	chlo
tr|A0A445LYY0|A0A445LYY0_GLYSO	AT1G26850	68885.3	DSHEAQVQFALER;GVPAVIGVLGTIK	1;1	2	2	Putative methyltransferase PMT2 isoform A OS=Glycine soja OX=3848 GN=D0Y65_000463 PE=4 SV=1	0	65883.8	0	cyto
tr|A0A445M4R5|A0A445M4R5_GLYSO	AT3G50820	34762.8	QLVASGKPDSFSGEFLVPSYR;VPFLFTIK	1;1	2	2	Oxygen-evolving enhancer protein 1, chloroplastic OS=Glycine soja OX=3848 GN=D0Y65_001902 PE=4 SV=1 >tr|C6TKL8|C6TKL8_SOYBN Uncharacterized protein OS=Glycine max OX=3847 GN=100820458 PE=2 SV=1	0	426794	0	chlo
tr|A0A482JZ71|A0A482JZ71_9FABA	ATCG00490	20395.5	ATDILAAFR;LTYYTPEYETIK;TFQGPPHGIQVER	1;1;0	2	2	Ribulose bisphosphate carboxylase large chain (Fragment) OS=Amorpha canescens OX=252450 GN=rbcL PE=3 SV=1	1.89861e+08	1.8222e+07	2.04377e+06	mito
tr|A0A482JZV8|A0A482JZV8_AMPBR	ATCG00490	20287.5	TFQGPPHGIQVER;VTPQPGVPPIEEAGAAVAAESSTGTWTTVWTDGLTSLDR;VTPQPGVPPMEEAGAAVAAESSTGTWTTVWTDGLTSLDR;VTPQPGVPPNEEAGAAVAAESSTGTWTTVWTDGLTSLDR	0;1;1;1	3	3	Ribulose bisphosphate carboxylase large chain (Fragment) OS=Amphicarpaea bracteata OX=45679 GN=rbcL PE=3 SV=1	0	0	1.67193e+06	cyto
tr|A0A482K1N3|A0A482K1N3_9FABA	ATCG00490	20355.5	GLTYYTPEYETK;GLTYYTPEYETKDTDILAAFR;TFQGPPHGIQVER	1;1;0	2	5	Ribulose bisphosphate carboxylase large chain (Fragment) OS=Astragalus neglectus OX=90195 GN=rbcL PE=3 SV=1	472630	4.08429e+07	2.58e+07	mito
tr|A0A482K2H6|A0A482K2H6_LATPA	ATCG00490	20274.5	TFQGPPHGIQVER;VTPQPGVPAEEAGAAVAAESSTGGTWTTVWTDGLTSLDR;VTPQPGVPAEEAGAAVAAESSTRGTWTTVWTDGLTSLDR;VTPQPGVPAEEAGAAVAAESSTVGTWTTVWTDGLTSLDR	0;1;1;1	3	6	Ribulose bisphosphate carboxylase large chain (Fragment) OS=Lathyrus palustris OX=313104 GN=rbcL PE=3 SV=1	4.035e+06	0	0	cyto
tr|A0A482K316|A0A482K316_DESPA	ATCG00490	20024.4	TFQGPPHGIQVER;VTPQPGVPPEEAGAAVAAESSTGTWTTVWTDGLTSLDR;YGRPLLGCTIKPGK;YGRPLLGCTIKPNK	0;0;1;1	2	3	Ribulose bisphosphate carboxylase large chain (Fragment) OS=Desmodium paniculatum OX=343495 GN=rbcL PE=3 SV=1	7.64251e+07	0	0	cyto
tr|A0A482K3T4|A0A482K3T4_9FABA	ATCG00490	20427.5	TFQGPPHGIQVEGR;TFQGPPHGIQVEIR;VTPQPGVPPEEAGAAVAAESSTGTWTTVWTDGLTSLDR	1;1;0	2	3	Ribulose bisphosphate carboxylase large chain (Fragment) OS=Tephrosia virginiana OX=1089629 GN=rbcL PE=3 SV=1	1.5322e+07	0	1.12263e+07	cyto
tr|A0A482K4E5|A0A482K4E5_9FABA	ATCG00490	20327.5	DTGDILAAFR;DTNDILAAFR;DYKLTYYTPEYETK;LTYYTPEYETK;LTYYTPEYETKDTGDILAAFR;LTYYTPEYETKDTNDILAAFR;TFQGPPHGIQVER	1;1;0;0;1;1;0	4	5	Ribulose bisphosphate carboxylase large chain (Fragment) OS=Astragalus canadensis OX=20408 GN=rbcL PE=3 SV=1	8.76325e+06	1.33065e+06	0	mito
tr|A0A482K8E3|A0A482K8E3_9FABA	ATCG00490	20169.4	TFCGPPHGIQVER;TFKGPPHGIQVER;TFWGPPHGIQVER;VTPQPGVPPEEAGAAVAAESSTGTWTTVWTDGLTSLDR	1;1;1;0	3	3	Ribulose bisphosphate carboxylase large chain (Fragment) OS=Lathyrus venosus OX=1276802 GN=rbcL PE=3 SV=1	6.72394e+06	0	0	cyto
tr|A0A4D6KHG7|A0A4D6KHG7_VIGUN	AT4G20980	64022	DHFNHVILAVVGYKPR;SFLTLNALNEFDPK	1;1	2	3	Eukaryotic translation initiation factor 3 subunit D OS=Vigna unguiculata OX=3917 GN=DEO72_LG1g389 PE=3 SV=1	142967	238884	0	cyto
tr|A0A4D6KJZ6|A0A4D6KJZ6_VIGUN	AT5G64270	140839	ILPLLMQPTLEDQER;SLVEIIEHGLNDENQK	1;1	2	3	Splicing factor 3B subunit 1 OS=Vigna unguiculata OX=3917 GN=DEO72_LG1g481 PE=4 SV=1	0	32998.2	0	plas
tr|A0A4D6KPR9|A0A4D6KPR9_VIGUN	AT3G23940	56652.6	TLAENAELVPPLSK;VSDEVPFIADLKPSGK	1;1	2	2	Dihydroxy-acid dehydratase OS=Vigna unguiculata OX=3917 GN=DEO72_LG1g711 PE=4 SV=1	0	107910	0	chlo
tr|A0A4D6L6X0|A0A4D6L6X0_VIGUN	AT4G05020	61452.3	VVVLGTGWAGTSFLK;YEVHVVSPR	1;1	2	2	NADH dehydrogenase OS=Vigna unguiculata OX=3917 GN=DEO72_LG2g4629 PE=4 SV=1	0	70920.3	0	chlo
tr|A0A4D6LA10|A0A4D6LA10_VIGUN	AT2G32730	109197	ANEMLTYAHETQHEK;EEEADTLIEQMTR;FSATAGLGVIHR;IVSLLSESYNPHVR;LAPSGFVLLK;MGAILASGILDAGGR;QLLHFAVSDVSDDVR;SDLLILK;SEPESSFEILTNPAR;SLMAPYLPQGGTGGGGSPYSEGGALYALGLIHANHGEGIK;YQQAMGTAIECR	1;1;1;1;1;1;1;1;1;1;1	11	18	26S proteasome non-ATPase regulatory subunit 1 homolog OS=Vigna unguiculata OX=3917 GN=DEO72_LG2g5758 PE=3 SV=1	239236	0	0	chlo
tr|A0A4D6LIW0|A0A4D6LIW0_VIGUN	AT2G21330	42979.3	AAQDALLFR;ASPQTVADYTLK	1;1	2	2	Fructose-bisphosphate aldolase OS=Vigna unguiculata OX=3917 GN=DEO72_LG3g3182 PE=3 SV=1	0	251979	0	chlo
tr|A0A4D6LSD9|A0A4D6LSD9_VIGUN	AT1G49630	120382	GSLNTFLNAFTYPDR;LPLTNEAIVIPTQVNYVGK	1;1	2	2	Peptidase M16C associated OS=Vigna unguiculata OX=3917 GN=DEO72_LG4g2908 PE=4 SV=1	0	0	5868.91	chlo
tr|A0A4D6LT91|A0A4D6LT91_VIGUN	AT5G17020	122245	EFSAQDNKDLYAEEAAAQR;SFIPDLVSAAK;WMEIIGKAHQNVDFLK	0;1;1	2	2	Exportin-1 OS=Vigna unguiculata OX=3917 GN=DEO72_LG4g2753 PE=4 SV=1	0	31584.6	0	cyto
tr|A0A4D6M5W6|A0A4D6M5W6_VIGUN	AT1G79550	42378.7	GVSLLLPTDVVIADK;IGVIESLLEK;LASLADIYVNDAFGTAHR	1;0;1	2	2	Phosphoglycerate kinase OS=Vigna unguiculata OX=3917 GN=DEO72_LG6g939 PE=3 SV=1	1.0248e+06	131443	0	cyto
tr|A0A4D6M646|A0A4D6M646_VIGUN	AT5G07030	46845	LGPVAQPIR;SSLYYVNLVAIR	1;1	2	2	Aspartyl protease family protein OS=Vigna unguiculata OX=3917 GN=DEO72_LG6g341 PE=3 SV=1	0	0	315437	extr
tr|A0A4D6MBI5|A0A4D6MBI5_VIGUN	AT4G01850	43096.7	DDPDFTWEVVKPLK;FVIGGPHGDAGLTGR;IPDKEILQIVK;TAAYGHFGR;TIFHLNPSGR	1;1;1;1;1	5	6	S-adenosylmethionine synthase OS=Vigna unguiculata OX=3917 GN=DEO72_LG6g3047 PE=3 SV=1	0	573324	0	cyto
tr|A0A4D6MBK5|A0A4D6MBK5_VIGUN	AT1G20080	61263.3	DILGASDPYVK;FIEYMWPYLDK;TIAKPIIAEQIPK	1;1;0	2	2	DNA-directed RNA polymerase II subunit RPB11 OS=Vigna unguiculata OX=3917 GN=DEO72_LG7g66 PE=4 SV=1	0	94691	0	cyto
tr|A0A4D6MKU6|A0A4D6MKU6_VIGUN	AT1G01610	55743.6	FLSPIPAVALTR;SSIEVANHVQK;VVVTANPTVMVEPFVK	1;1;1	3	5	Glycerol-3-phosphate acyltransferase OS=Vigna unguiculata OX=3917 GN=DEO72_LG8g14 PE=4 SV=1	167931	259694	0	plas
tr|A0A4D6MNU1|A0A4D6MNU1_VIGUN	AT1G55020	270844	DNPNWTSDSR;SSDFLTYGIK	1;1	2	2	Lipoxygenase OS=Vigna unguiculata OX=3917 GN=DEO72_LG8g446 PE=3 SV=1	32753	0	0	cyto
tr|A0A4D6N334|A0A4D6N334_VIGUN	AT4G16143	58937.2	IENLQSHDNTEIYEK;LLASPSDDVR	1;1	2	2	Importin subunit alpha OS=Vigna unguiculata OX=3917 GN=DEO72_LG9g2302 PE=3 SV=1	0	0	213225	nucl
tr|A0A4D6N6X8|A0A4D6N6X8_VIGUN	AT5G38830	59002.8	AAVSFDILYR;MSDDLQTPVILTGAIQEALK;SLGNFFTIR	1;1;1	3	3	Cysteinyl-tRNA synthetase OS=Vigna unguiculata OX=3917 GN=DEO72_LG9g3633 PE=3 SV=1	0	1.49384e+06	0	cyto
tr|A0A4D6NJG6|A0A4D6NJG6_VIGUN	AT4G00660	46987.4	GITQYYAFVEER;LYQPVHLLVGTPGR	1;1	2	2	ATP-dependent RNA helicase DDX6/DHH1 OS=Vigna unguiculata OX=3917 GN=DEO72_LG10g3527 PE=3 SV=1	34242.1	0	0	cyto
tr|A0A4D6NJL0|A0A4D6NJL0_VIGUN	AT1G74030	51524.6	IKIGMDVAASEFYTK;SAVPSGASTGIYEALELR	1;1	2	2	Enolase OS=Vigna unguiculata OX=3917 GN=DEO72_LG11g978 PE=3 SV=1	43277.7	0	0	chlo
tr|A0A4D6NQJ7|A0A4D6NQJ7_VIGUN	AT5G64580	95019	VAQPPVRPVDEYGALIYAGR;WGIHGISLPGR	1;1	2	2	Cell division protease FtsH OS=Vigna unguiculata OX=3917 GN=DEO72_LG11g2251 PE=4 SV=1	0	69191.7	0	chlo
tr|A0A4D6NST0|A0A4D6NST0_VIGUN	AT1G50010	49564.3	AVFVDLEPTVIDEVR;IHFMLSSYAPVISAEK;LVSQVISSLTASLR;QLFHPEQLISGK;TVGGGDDAFNTFFSETGAGK	0;1;1;0;1	3	3	Tubulin alpha chain OS=Vigna unguiculata OX=3917 GN=DEO72_LG11g3025 PE=3 SV=1	364082	0	0	cyto
tr|A0A4D6NVV8|A0A4D6NVV8_VIGUN	AT1G50250	75773.5	AQGGPGGPGGLGGPMDFGR;DGSALQLTAVDGR;GQAGGLTFFAPSEER;LELQEVVDFLK;YSEFLNAVK	1;1;1;1;1	5	5	Cell division protease FtsH OS=Vigna unguiculata OX=3917 GN=DEO72_LG11g3758 PE=3 SV=1	98336	0	0	chlo
tr|A0A4P1QP54|A0A4P1QP54_LUPAN	AT5G49910	75141.2	AKMELSSLTQTNISLPFITATADGPK;AVVTVPAYFNDSQR;DEGIDLLKDK;ELGDKVPGPVK;FDIDANGILSVTAVDK;FEELCSDLLDR;IPAVQELVK;LDGIPPAPR;LKTPVENSLR;MELSSLTQTNISLPFITATADGPK;NQADSVVYQTEK;NTTLPTSK;QAVVNPENTFFSVK;QFAAEEISAQVLR;VVGIDLGTTNSAVAAMEGGKPTIITNSEGQR	0;0;0;0;1;0;0;0;0;0;0;0;0;0;1	2	3	Uncharacterized protein OS=Lupinus angustifolius OX=3871 GN=TanjilG_08926 PE=3 SV=1	17649.2	0	0	chlo
tr|A0A4P1QP83|A0A4P1QP83_LUPAN	AT4G24330	53704.2	KWVSDDLAVISESK;NFSLLGIGDGGDDSPLLLK	1;1	2	2	Uncharacterized protein OS=Lupinus angustifolius OX=3871 GN=TanjilG_08933 PE=4 SV=1	0	525298	0	plas
tr|A0A4P1QRK6|A0A4P1QRK6_LUPAN	AT4G37930	57178.4	EVLYDYEDKINQAVFPGLQGGPHNHTITGLAVALK;INQAVFPGLQGGPHNHTITGLAVALK;KISAVSIFFETMPYR;MGTPALTSR;QATTPEYR;SSLPDEAVYDKEK;VAEFFDAAVNIAVK;VLEAVHIAANK;YSEGYPGAR	0;0;0;0;0;1;1;0;0	2	2	Serine hydroxymethyltransferase OS=Lupinus angustifolius OX=3871 GN=TanjilG_20681 PE=3 SV=1	10648.4	794485	0	mito
tr|A0A4P1QRU5|A0A4P1QRU5_LUPAN	AT5G37830	137658	LLSVDPSNYDDAPVEGIR;MGTTVATNALLER;VADVVQLSIFNHR	1;0;1	2	2	Uncharacterized protein OS=Lupinus angustifolius OX=3871 GN=TanjilG_20785 PE=4 SV=1	0	9253.99	0	cyto
tr|A0A4P1QT37|A0A4P1QT37_LUPAN	AT4G19210	68234.3	CPFEAIQIINLPK;NVGDLSGGELQR;VAETPQETAEEAQSYAR	1;1;1	3	3	Uncharacterized protein OS=Lupinus angustifolius OX=3871 GN=TanjilG_25459 PE=4 SV=1	70534	789328	0	cyto
tr|A0A4P1QT91|A0A4P1QT91_LUPAN	AT1G70610	81281.6	STLVNLLLR;VIGNDINLILR	1;1	2	2	Uncharacterized protein OS=Lupinus angustifolius OX=3871 GN=TanjilG_25556 PE=4 SV=1	0	70912	0	chlo
tr|A0A4P1QV53|A0A4P1QV53_LUPAN	AT4G01850	43020.8	DDPDFTWEVVKPLK;FVIGGPHGDAGLTGR;IIIDTYGGWGAHGGGAFSGK;IPDKEILQIVK;TAAYGHFGR;VHTVLISTQHDETVTNDEIAADLK	1;0;0;1;0;0	2	3	S-adenosylmethionine synthase OS=Lupinus angustifolius OX=3871 GN=TanjilG_07501 PE=3 SV=1	166510	0	0	cyto
tr|A0A4P1QV72|A0A4P1QV72_LUPAN	AT2G40100	30127.7	FFDPLGLAKDPEEK;NLAGDIIGTR	1;1	2	3	Chlorophyll a-b binding protein, chloroplastic OS=Lupinus angustifolius OX=3871 GN=TanjilG_23806 PE=3 SV=1	0	789218	0	chlo
tr|A0A4P1QXF0|A0A4P1QXF0_LUPAN	AT3G52990	57710.2	GLYPVETISIVGK;HPAESTSATNESILK	1;1	2	2	Pyruvate kinase OS=Lupinus angustifolius OX=3871 GN=TanjilG_08678 PE=3 SV=1	0	0	7930.87	cyto
tr|A0A4P1QZ06|A0A4P1QZ06_LUPAN	AT1G44170	53225.2	FSFDAFSHK;IVNSNHFGR	1;1	2	2	Aldehyde dehydrogenase OS=Lupinus angustifolius OX=3871 GN=TanjilG_12702 PE=3 SV=1	32580.7	0	0	cyto
tr|A0A4P1QZ22|A0A4P1QZ22_LUPAN	AT2G26080	114229	FCDALISIR;FGVPMGYGGPHAAFLATSQEYK;IAILNANYMAK;IIGLSVDSSGK;LENHYPVLFR;NIMENPAWYTQYTPYQAEISQGR;QSPYLTHPIFNTYHTEHELLR;RLENHYPVLFR;SFIGMGYYNTHVPPVILR	0;0;0;1;0;0;1;0;0	2	7	Glycine cleavage system P protein OS=Lupinus angustifolius OX=3871 GN=TanjilG_12443 PE=3 SV=1	454797	0	0	mito
tr|A0A4P1QZT3|A0A4P1QZT3_LUPAN	AT2G42520	66857.2	GLATAFFNDNNANLAR;MLDMGFEPQIR;VEYVQESDKR	1;1;1	3	3	Uncharacterized protein OS=Lupinus angustifolius OX=3871 GN=TanjilG_16805 PE=4 SV=1	0	114967	0	mito
tr|A0A4P1R297|A0A4P1R297_LUPAN	AT1G15690	80292.9	TDALDAAGNTTAAIGK;TGAATNVIFGLALGYK	1;1	2	2	Uncharacterized protein OS=Lupinus angustifolius OX=3871 GN=TanjilG_26228 PE=3 SV=1	171764	0	0	plas
tr|A0A4P1R2P7|A0A4P1R2P7_LUPAN	AT4G22010	137172	AAGGFGGIR;VTYGDIYPLGVK	1;1	2	2	Uncharacterized protein OS=Lupinus angustifolius OX=3871 GN=TanjilG_26407 PE=4 SV=1	470702	0	0	chlo
tr|A0A4P1R3A7|A0A4P1R3A7_LUPAN	AT4G24830	81885.7	EVGADAVSHGCTGK;GVYETPGGTILFAAVR;KHNVPVPVTK;YAELVYAGR	1;1;1;1	4	4	Uncharacterized protein OS=Lupinus angustifolius OX=3871 GN=TanjilG_27525 PE=3 SV=1	45984.4	0	0	cyto
tr|A0A4P1R5D7|A0A4P1R5D7_LUPAN	AT3G11130	192648	ACDEQQHWK;AHMGIFTELGVLYAR;EAAELAAESPQGILR;EATAFLLDVLKPNLPEHGFLQTK;ESIDLHDNFDQIGLAQK;EVCFACVDAEEFR;LLTQFLEHLVSEGSQDVHVHNALGK;LNAFESIELSR;QFQGAVDAAR;VNPGNAPLVVGQLLDDECPEDFIK	0;0;0;1;0;0;0;1;0;0	2	2	Clathrin heavy chain OS=Lupinus angustifolius OX=3871 GN=TanjilG_29503 PE=3 SV=1	74706.9	42673.4	0	chlo
tr|A0A4P1R7P4|A0A4P1R7P4_LUPAN	AT1G04980	70912	GVATVAALDADAHQSLAQEYGIR;LGHVDCDAEK	1;1	2	3	Uncharacterized protein OS=Lupinus angustifolius OX=3871 GN=TanjilG_00692 PE=3 SV=1	0	96030	0	mito
tr|A0A4P1R9E4|A0A4P1R9E4_LUPAN	AT3G46100	54673.6	GQSVDLVLESKPLK;LVIVGSSEWQR;VALRPELTPSLAR	1;1;1	3	3	AA_TRNA_LIGASE_II domain-containing protein OS=Lupinus angustifolius OX=3871 GN=TanjilG_02617 PE=3 SV=1	122918	0	0	chlo
tr|A0A4P1R9Y7|A0A4P1R9Y7_LUPAN	AT5G60660	30956.1	SFGSAVIYNK;YGGGANFVHSGYNK	1;1	2	2	Uncharacterized protein OS=Lupinus angustifolius OX=3871 GN=TanjilG_23591 PE=3 SV=1	0	2.0587e+06	0	plas
tr|A0A4P1RAA0|A0A4P1RAA0_LUPAN	AT2G28000	57086.4	DSTTIIADAASKDELQAR;GYISPQFVTNPEK;LADAVGLTLGPR;NVVLDEFGNPR	0;1;0;1	2	2	Uncharacterized protein OS=Lupinus angustifolius OX=3871 GN=TanjilG_23605 PE=3 SV=1	0	0	147173	chlo
tr|A0A4P1RCH3|A0A4P1RCH3_LUPAN	AT2G20580	87988.9	GLLTLNPYHSDR;QESVEATAEVSK;SLEHLLQYGEQNIR	1;1;1	3	3	26S proteasome non-ATPase regulatory subunit 2 homolog OS=Lupinus angustifolius OX=3871 GN=TanjilG_03023 PE=3 SV=1	14307.4	0	0	plas
tr|A0A4P1RE09|A0A4P1RE09_LUPAN	AT1G55020	97281.8	DNPHWTSDSR;EGVESTIWLLAK;LPLDVISTISPLPVIK	1;0;1	2	2	Lipoxygenase OS=Lupinus angustifolius OX=3871 GN=TanjilG_05964 PE=3 SV=1	20360.1	0	44101.6	cyto
tr|A0A4P1REX2|A0A4P1REX2_LUPAN	AT4G19120	68325.1	GIPAILGVISTQR;ILRPTGYAIIR;LIPDLGTNK	0;1;1	2	2	Uncharacterized protein OS=Lupinus angustifolius OX=3871 GN=TanjilG_28206 PE=4 SV=1	16195.5	0	0	plas
tr|A0A4P1RI17|A0A4P1RI17_LUPAN	AT4G35790	97943.1	DAGADNLIPMELALK;HPYGQIYGYR;IITSDPYVTVTVPQATVAR;QQVVGTVFTHHQK	0;1;1;1	3	4	Phospholipase D OS=Lupinus angustifolius OX=3871 GN=TanjilG_22870 PE=3 SV=1	0	180431	0	cysk
tr|A0A4P1RIH7|A0A4P1RIH7_LUPAN	AT3G09630	44617.2	LAPGGHLGR;LDSIYGTFEK	1;1	2	2	Ribos_L4_asso_C domain-containing protein OS=Lupinus angustifolius OX=3871 GN=TanjilG_28302 PE=4 SV=1	6622.35	0	0	cyto
tr|A0A4P1RJQ4|A0A4P1RJQ4_LUPAN	AT5G17920	84359.1	KSEQAHYLDWAVHSFR;SEQAHYLDWAVHSFR;YGAGIGPGVYDIHSPR;YLFAGVVDGR	1;1;0;0	2	4	Uncharacterized protein OS=Lupinus angustifolius OX=3871 GN=TanjilG_06058 PE=3 SV=1	0	213855	0	chlo
tr|A0A4P1RKB9|A0A4P1RKB9_LUPAN	AT1G50480	71862.2	GAPSGFILPIR;IFHESTQSDK	1;1	2	2	Uncharacterized protein OS=Lupinus angustifolius OX=3871 GN=TanjilG_24704 PE=3 SV=1	53793.2	0	0	mito
tr|A0A4P1RMC9|A0A4P1RMC9_LUPAN	AT5G64270	140832	EVMIILIR;ILPLLMQPTLEDQER;SLVEIIEHGLNDENQK;VPELNVQNGVLK	1;1;1;1	4	5	TOG domain-containing protein OS=Lupinus angustifolius OX=3871 GN=TanjilG_07980 PE=4 SV=1	5887.95	0	0	plas
tr|A0A4P1RNM4|A0A4P1RNM4_LUPAN	AT4G33090	99123	KNFLLQTK;LGWDPKPGESHLDAMLR	1;1	2	2	Aminopeptidase OS=Lupinus angustifolius OX=3871 GN=TanjilG_30666 PE=3 SV=1	38571.9	0	0	plas
tr|A0A4P1RTT3|A0A4P1RTT3_LUPAN	AT5G19780	49511.4	FDGAINVDVTEFQTNLVPYPR;IHFMLSSYAPVISAAK;LISQIISSLTTSLR;QLFHPEQLISGK;QLFHPEQLISGKEDAANNFAR	1;1;1;0;0	3	4	Tubulin alpha chain OS=Lupinus angustifolius OX=3871 GN=TanjilG_17807 PE=3 SV=1	0	363723	0	cyto
tr|A0A4P1RUB8|A0A4P1RUB8_LUPAN	AT1G74850	96618.1	LSLNDFALVFK;LVWSVDVHR;YSYDVETLINK	1;1;1	3	3	Smr domain-containing protein OS=Lupinus angustifolius OX=3871 GN=TanjilG_31508 PE=4 SV=1	9056.29	0	0	chlo
tr|A0A4P1RVL6|A0A4P1RVL6_LUPAN	AT5G01590	59494.1	EADDKFWDFAR;QRPYPAGRPIDVAQSIGYK	1;1	2	2	GYF_2 domain-containing protein OS=Lupinus angustifolius OX=3871 GN=TanjilG_06399 PE=4 SV=1	0	64894.1	0	chlo
tr|A0A4P1RXC7|A0A4P1RXC7_LUPAN	AT2G26890	282455	GGIGEHGDAVSR;LAPVAEFPVLHLR	1;1	2	3	J domain-containing protein OS=Lupinus angustifolius OX=3871 GN=TanjilG_18529 PE=4 SV=1	7617.07	0	0	nucl
tr|A0A4P8F535|A0A4P8F535_TRIFG	ATCG00020	38950.5	ANLGMEVMHER;ETTENESANEGYR;FGQEEETYNIVAAHGYFGR;LIFQYASFNNSR	1;1;1;1	4	8	Photosystem II protein D1 OS=Trigonella foenum-graecum OX=78534 GN=psbA PE=4 SV=1	0	2.12253e+06	0	plas
tr|A0A4P8XSN0|A0A4P8XSN0_CAJCA	ATCG00490	17834.2	TFQGPPHGIQVER;VTPQPGFPPEEAGAAVAAESSTGTWTTVWTDGLTSLDR;VTPQPGIPPEEAGAAVAAESSTGTWTTVWTDGLTSLDR;VTPQPGMPPEEAGAAVAAESSTGTWTTVWTDGLTSLDR	0;1;1;1	3	5	Ribulose-1,5-bisphosphate carboxylase/oxygenase large subunit (Fragment) OS=Cajanus cajan OX=3821 GN=rbcL PE=4 SV=1	844517	0	0	chlo
tr|A0A4V1G4K2|A0A4V1G4K2_LATSA	ATCG00490	17367	TFQGPPHGIQVER;VTPQPGVPPECAGAAVAAESSTGTWTTVWTDGLTSLDR;VTPQPGVPPEMAGAAVAAESSTGTWTTVWTDGLTSLDR;VTPQPGVPPEQAGAAVAAESSTGTWTTVWTDGLTSLDR	0;1;1;1	3	3	Ribulose-1,5-bisphosphate carboxylase/oxygenase large subunit (Fragment) OS=Lathyrus sativus OX=3860 GN=rbcL PE=4 SV=1	2.15976e+06	1.42817e+07	0	cyto
tr|A0PDF5|A0PDF5_9FABA	ATCG00490	52415.4	AMHAVIDR;DDENVNSQPFMR;DNGLLLHIHR;GGLDFTKDDENVNSQPFMR;GHYLNATAGTCEEMIK;GHYLNATAGTCEEMIKR;LSGGDHIHAGTVVGK;TFQGPPHGIQVER;VALEACVQAR;VTPQPGVPPEEAGAAVAAESSTGTWTTVWTDGLTSLDR;WSPELAAACEVWKEQK;WSPELAAACEVWKEVK	0;0;0;0;0;0;0;0;0;0;1;1	2	3	Ribulose bisphosphate carboxylase large chain (Fragment) OS=Amphithalea tomentosa OX=362208 GN=rbcL PE=3 SV=1	85160.9	0	0	cyto
tr|A0PDH9|A0PDH9_9FABA	ATCG00490	51940.3	AITLGFVDLLR;AMHAVIDR;DDENVNSQPFMR;DNGLLLHIHR;GGLDFTKDDENVNSQPFMR;GHYLNATAGTCEEMIK;GHYLNATAGTCEEMIKR;LEGERMITLGFVDLLR;LSGGDHIHSGTVVGK;TFQGPPHGIQVER;VALEACVQAR;VTPQPGVPPEEAGAAVAAESSTGTWTTVWTDGLTSLDR	1;0;0;0;0;0;0;1;0;0;0;0	2	2	Ribulose bisphosphate carboxylase large chain (Fragment) OS=Amphithalea ericifolia OX=140896 GN=rbcL PE=3 SV=1	310553	0	0	cyto
tr|A0PDJ1|A0PDJ1_9FABA	ATCG00490	52329.4	AMHAVIDR;DDENVNSQPFMR;DNGLLLHIHR;GGLDFTKDDENVNSQPFMR;GHYLNATAGTCEEMIK;GHYLNATAGTCEEMIKR;LSGGDHIHKGTVVGK;LSGGDHIHNGTVVGK;LSGGDHIHQGTVVGK;LSGGDHIHQGTVVGKLEGER;TFQGPPHGIQVER;VALEACVQAR;VTPQPGVPPEEAGAAVAAESSTGTWTTVWTDGLTSLDR	0;0;0;0;0;0;1;1;1;1;0;0;0	4	11	Ribulose bisphosphate carboxylase large chain (Fragment) OS=Amphithalea parvifolia OX=154780 GN=rbcL PE=3 SV=1	367784	0	0	cyto
tr|A7Y7E3|A7Y7E3_STYHA	AT3G19320	39281.9	NNKPLSLSGILDR;QIQFLNLANNK	1;1	2	3	Leucine-rich repeat-like protein OS=Stylosanthes hamata OX=37660 PE=2 SV=1	164869	275947	0	extr
tr|B0BL94|B0BL94_LOTJA	AT4G39080	92356.6	CLVAEGWSPVFATK;LGFLAGLVPR;NVFVVFYAGEK;TYPFGVDPVWHGTR	1;0;0;1	2	3	V-type proton ATPase subunit a OS=Lotus japonicus OX=34305 GN=CM0216.490.nc PE=3 SV=1	0	0	24020.8	cyto
tr|B0LXE5|B0LXE5_ARAHY	AT1G53310	110719	FLDILQDLHGEDIR;GDPGIASLYDK;NQTVDLVLTAHPTQSIR;QVSTFGLSMVR	1;1;1;1	4	4	Phosphoenolpyruvate carboxylase OS=Arachis hypogaea OX=3818 GN=PEPC PE=2 SV=1	0	144703	0	cyto
tr|B3TDK7|B3TDK7_SOYBN	AT1G55020	96402.5	DEAFGHLK;DTMNINSLAR;EHLEPNLGGLTVEQAIQNK;LFILDHHDYLIPYLR;QLSVVHPIYK;TDGEQFLK;TIFFLK	0;0;1;0;1;0;0	2	4	Lipoxygenase OS=Glycine max OX=3847 GN=547836 PE=3 SV=1	41373.2	0	0	cyto
tr|B6EBD6|B6EBD6_SOYBN	AT5G56000	80106.6	EGQNDIYYITGESK;EVSHEWSLVNK;HFSVEGQLEFK;HSEFISYPISLWIEK;KPEEITKEEYAAFYK;LDAQPELFIHIIPDK	1;1;0;1;1;1	5	5	Heat shock protein 90-2 OS=Glycine max OX=3847 PE=2 SV=1	0	0	76468.8	cyto
tr|B7FM01|B7FM01_MEDTR	AT1G77510	56929	FSGEEYDNFIALAEK;HDFIVVEFYAPWCGHCK;NVLIEFYAPWCGHCK;SEPIPETNNEPVK	1;0;1;0	2	3	Protein disulfide-isomerase OS=Medicago truncatula OX=3880 PE=2 SV=1	0	1.13441e+06	0	E.R.
tr|B8Q403|B8Q403_9FABA	ATCG00490	50844.7	AMHAVIDR;AMHAVIDRQK;DDENVNSQPFMR;DNGLLLHIHR;DYKLTYYTPEYETK;ELGAPIVMHDYLTGGFTANTTLAHYCR;GGLDFTKDDENVNSQPFMR;GHYLNATAGTCEEMIK;GHYLNATAGTCEEMIKR;LSGGDHIHAGTVVGK;LTYYTPEYETK;LTYYTPEYETKDTDILAAFR;TFQGPPHGIQVER;VALEACVQAR;VTPQPGVPPEEAGAAVAAESSTGTWTTVWTDGLTSLDR;WSPELAAACEIWK	0;0;0;0;0;1;0;0;0;0;0;0;0;0;0;1	2	24	Ribulose bisphosphate carboxylase large chain (Fragment) OS=Pearsonia cajanifolia OX=508328 PE=3 SV=1	0	291898	0	cyto
tr|B8Q414|B8Q414_9FABA	ATCG00490	47813.2	AMHAVIDR;AMHAVIDRQK;DNGLLLHIHR;GGLDFTKDDENVNSQPFNR;GGLDFTKDDENVNSQPFVR;GGLDFTKDDENVNSQPFWR;GGLDFTKDDENVNSQPFYR;GHYLNATAGTCEEMIK;GHYLNATAGTCEEMIKR;TFQGPPHGIQVER;VALEACVQAR;VTPQPGVPPEEAGAAVAAESSTGTWTTVWTDGLTSLDR	0;0;0;1;1;1;1;0;0;0;0;0	4	8	Ribulose bisphosphate carboxylase large chain (Fragment) OS=Dichilus gracilis OX=508348 PE=3 SV=1	0	629945	0	cyto
tr|B8Q456|B8Q456_9FABA	ATCG00490	42882.6	DDENVNSQPFMR;DNGLLLHIHR;GFQGPPHGIQVER;IPNAYTKQFQGPPHGIQVER;LSGGDHIHSGTVVGK;VTPQPGVPPEEAGAAVAAESSTGTWTTVWTDGLTSLDR	0;0;1;1;0;0	2	2	Ribulose bisphosphate carboxylase large chain (Fragment) OS=Lotononis maculata OX=508290 PE=3 SV=1	3.5785e+06	1.25484e+06	226008	cyto
tr|B9VU69|B9VU69_9FABA	AT5G28840	42595	ESDAWPAEPQDAYGLEK;ITYFWIK;QLETTNVSLK;VVQTQAPVQLGSLR	1;1;1;1	4	4	GDP-mannose-3',5'-epimerase OS=Caragana korshinskii OX=220689 GN=GME PE=2 SV=1	68601.8	0	0	cysk
tr|C0J388|C0J388_9FABA	ATCG00490	48633.8	AMHAVIDR;DDENVNSQPFMR;DNGLLLHIHR;ELGAPIVMHDYLTGGFTANTTLAHYCR;GGLDFTKDDENVNSQPFMR;GHYLNATAGTCEEMIK;GHYLNATAGTCEEMIKR;LSGGDHIHAGTVVGK;LTYYTPQYQTKDTDILAAFR;TFQGPPHGIQVER;VALEACVQAR;VTPQPGVPPEEAGAAVAAESSTGTWTTVWTDGLTSLDR	0;0;0;1;0;0;0;0;1;0;0;0	2	33	Ribulose bisphosphate carboxylase large chain (Fragment) OS=Lespedeza bicolor OX=556514 GN=rbcL PE=3 SV=1	138667	0	0	cyto
tr|C3TS12|C3TS12_CICAR	AT5G17920	84314.6	FALESFWDGK;IPPTEEIADR;IVVSTSCSLLHTAVDLVNETK;IVVSTSCSLLHTAVDLVNETKLDDEIK;YGAGIGPGVYDIHSPR;YIPSNTFSYYDQVLDATATLGAVPPR	0;0;1;1;0;0	2	2	5-methyltetrahydropteroyltriglutamate-- homocysteine methyltransferase-like OS=Cicer arietinum OX=3827 GN=LOC101490782 PE=2 SV=1	0	52951.4	0	cyto
tr|C6T7R6|C6T7R6_SOYBN	AT1G49820	47489.2	IVGVAHVEDFESIADAAK;LTEQVVFSDPYK;YLEPPHIILR	1;1;1	3	4	APH domain-containing protein OS=Glycine max OX=3847 PE=2 SV=1	71200	0	0	cyto
tr|C6TFM3|C6TFM3_SOYBN	AT3G54050	44492.4	ILDIQPTEIHQR;VPLYIGSVEEVEK;YIGSLVGDFHR	1;1;1	3	4	FBPase domain-containing protein OS=Glycine max OX=3847 PE=2 SV=1	0	517152	0	chlo
tr|C6TKC9|C6TKC9_SOYBN	AT4G36195	55162	FGAAMVTLEHR;QALFDLAVFR;YFEFLDYFR	0;1;1	2	2	Uncharacterized protein OS=Glycine max OX=3847 PE=2 SV=1	0	9925.31	0	vacu
tr|D2DKE7|D2DKE7_SOYBN	AT3G14390	53915.7	HGETFEDHIR;INPDVDPQVHPYVATGNK	1;1	2	3	Diaminopimelate decarboxylase OS=Glycine max OX=3847 PE=2 SV=1	0	270333	0	chlo
tr|D7EYG6|D7EYG6_SOYBN	AT1G78900	68735.9	EDDLNEIVQLVGK;ITYIAPPGQYSIK;LAADTPLLTGQR;LAEMPADSGYPAYLAAR;NIIHFYNLANQAVER;TTLVANTSNMPVAAR	1;1;1;1;1;1	6	6	V-H(+)-ATPase subunit A OS=Glycine max OX=3847 PE=2 SV=1	211477	0	0	chlo
tr|E6Y6S2|E6Y6S2_ARAHY	AT1G36160	252047	IGEQSLINNVR;IGSSVIAHELK;IVDIVLSHQGIK;LYQPYLVK;SLHFLPAIITAALK;VVPQAGQVWFPDSATK	1;1;1;1;1;0	5	5	Acetyl-CoA carboxylase 1 OS=Arachis hypogaea OX=3818 GN=ACCase1 PE=2 SV=1	14752.9	0	0	chlo
tr|E6Y6S4|E6Y6S4_ARAHY	AT1G36160	252135	ALAIANMVLGLK;SLHFLPAIITAALK;VTSEDPDDGFKPTSGK	1;1;1	3	3	Acetyl-CoA carboxylase 3 OS=Arachis hypogaea OX=3818 GN=ACCase3 PE=2 SV=1	0	11162.8	0	chlo
tr|F4ZZ26|F4ZZ26_SOYBN	AT5G62790	51503.8	AGGTMTGVLSAANEK;FKPQLVAVR;HQNELVSSPSLEEIIHYDLWAR;ITVDSATLFNK;VVALAAGSNVTLLADQVK;YPSMNLAFSAGR	0;0;1;0;0;1	2	2	1-deoxy-D-xylulose 5-phosphate reductoisomerase OS=Glycine max OX=3847 GN=DXR1 PE=2 SV=1	0	201338	0	cysk
tr|F8UX79|F8UX79_ARAHY	AT3G26650	43152.4	AVALVLPTLK;KTFAEEVNAAFR;TFAEEVNAAFR;VVDLADIVANSWK	1;1;1;1	4	4	Glyceraldehyde-3-phosphate dehydrogenase OS=Arachis hypogaea OX=3818 PE=2 SV=1	0	833623	0	cyto
tr|G7IAG4|G7IAG4_MEDTR	AT4G09510	62968.5	GGYFIGNVSPAR;ISYPAIESHEWR	1;1	2	2	Neutral/alkaline invertase OS=Medicago truncatula OX=3880 GN=11408526 PE=4 SV=1	0	212941	0	nucl
tr|G7IAM4|G7IAM4_MEDTR	AT4G20850	151572	CDLINMSYGEPTLLPDYGR;DQLAEALYQK;EGFYLGPPPK;GVLIAIFDSGVDPAAAGLQVTSDGKPK;WDEKNQEEIAK	0;0;1;1;1	3	3	Tripeptidyl peptidase II OS=Medicago truncatula OX=3880 GN=11429200 PE=4 SV=2	21715.9	47471.6	0	chlo
tr|G7IC41|G7IC41_MEDTR	AT5G51820	69451.8	FNYSSGQPAPESITDKIYGNTLSISEIK;IAAGNGVGK;NGVLVLGGDGR	1;1;1	3	3	Phosphogluco-mutase OS=Medicago truncatula OX=3880 GN=11414670 PE=4 SV=1	15989.5	0	0	chlo
tr|G7IF28|G7IF28_MEDTR	AT3G60750	79688.3	FEALGWHVIWVK;ISALCEAGVIYVMTHDSIGLGEDGPTHQPIEHLASFR;NGNTGYDEIR;NLSQQNLNALAK;TPGHPENFETYGIEVTTGPLGQGIANGVGLALAEK;VLPGLIGGSADLASSNMTLLK;VTTTIGFGSPNK	0;0;0;1;1;0;0	2	3	Plastid transketolase OS=Medicago truncatula OX=3880 GN=11424678 PE=4 SV=1	0	879678	0	chlo
tr|G7IF78|G7IF78_MEDTR	AT3G62700	169440	CTLITSLYK;FQAWENHFNDR	1;1	2	2	Multidrug resistance protein ABC transporter family protein OS=Medicago truncatula OX=3880 GN=11407659 PE=4 SV=1	2144.47	6622.55	0	chlo
tr|G7IRL3|G7IRL3_MEDTR	AT3G23940	64009.5	IGGTPAVIR;SVGIELTLDDFQK;VSDEVPFIADLKPSGK	1;1;1	3	3	Dihydroxyacid dehydratase OS=Medicago truncatula OX=3880 GN=11422645 PE=3 SV=1	0	539692	0	chlo
tr|G7J0Z5|G7J0Z5_MEDTR	ATCG00340	167912	DYNPEQNEDNVLAR;EIPLPHEFILNR;IWFGIATAHDFESHDDITEER;QILIEPIFAQWIQSAHGK;VAPATQPR	0;1;0;0;1	2	3	Photosystem I P700 chlorophyll A apoprotein A2 OS=Medicago truncatula OX=3880 GN=MTR_3g035600 PE=3 SV=2	0	0	98995.2	plas
tr|G7JCL0|G7JCL0_MEDTR	AT2G42600	110154	ALMDEMAVIATK;DSYITTLNVLQAYTLK;FTAATLEHGMHPPVSPKPEWR;GGGPTHLAILSQPPDTIHGSLR;LADLEAAPAAIAR;LEELGNMLTGLDAGDSIVIAK;LVEYDALLLDR;QEVMIGYSDSGK;RQEWLLSELSGK;TPPTPQDEMR	1;0;0;0;1;0;0;0;0;0	2	2	Phosphoenolpyruvate carboxylase OS=Medicago truncatula OX=3880 GN=11409065 PE=3 SV=1	61750.7	0	0	cyto
tr|G7JQK3|G7JQK3_MEDTR	AT4G23460	99491.6	ITEYLCDPLQR;LQHANCAVVLSAVK;MILQQMELITSTDVVR;NIDQVLLEFK	1;1;1;1	4	4	Beta-adaptin-like protein OS=Medicago truncatula OX=3880 GN=11443257 PE=3 SV=1	0	455059	0	chlo
tr|G7JRA0|G7JRA0_MEDTR	AT5G62690	50642	GHYTEGAELIDSVLDVVR;NSSYFVEWIPNNVK	1;1	2	2	Tubulin beta chain OS=Medicago truncatula OX=3880 GN=11437601 PE=3 SV=1	0	364265	0	nucl
tr|G7L7K0|G7L7K0_MEDTR	AT1G55020	97290	AYVVVNDSCYHQLVSHWLNTHAVVEPFIIATNR;HASDEQYLGER	1;1	2	3	Lipoxygenase OS=Medicago truncatula OX=3880 GN=11428623 PE=3 SV=1	292409	0	0	cyto
tr|G9JLR7|G9JLR7_MILPI	ATMG00510	44829.6	AAPYDVYDQLDFDVPVGTR;APGFAHLQGLDFMSK;DIDSFTQQFASR;LVDIGTVTAQQAK;LVLEMNGEVVER	1;1;1;1;1	5	6	NADH dehydrogenase subunit 7 OS=Millettia pinnata OX=56065 GN=nad7 PE=3 SV=1	284222	0	0	chlo
tr|I1K4L3|I1K4L3_SOYBN	AT5G10170	56384.9	FHSFHPVATILSYLTK;NGTYQWVVKPK;VVVLWTANTER	1;1;1	3	3	Inos-1-P_synth domain-containing protein OS=Glycine max OX=3847 GN=100800820 PE=4 SV=1	0	428087	0	cyto
tr|I1KIQ3|I1KIQ3_SOYBN	AT3G24550	70827.1	FSSDVNTHVSTR;LLVYEFVPNNTLEFHLHGR	1;1	2	2	Protein kinase domain-containing protein OS=Glycine max OX=3847 GN=100781944 PE=4 SV=1	0	202987	0	chlo
tr|I1KLP7|I1KLP7_SOYBN	AT5G46110	43974.5	LLIPVAVCHALGHVTSNVSFAAVAVSFTHTIK;VAPLTHAVGNVLK	1;1	2	3	TPT domain-containing protein OS=Glycine max OX=3847 GN=100794336 PE=4 SV=1	299854	439953	0	chlo
tr|I1KUU0|I1KUU0_SOYBN	AT3G13860	61216.3	AAILQGVTEVADAVK;AAVEEGIVPGGGVALLYATK;AGIIDPLK	1;1;0	2	3	Uncharacterized protein OS=Glycine max OX=3847 GN=100778935 PE=3 SV=1	0	191389	0	mito
tr|I1LI35|I1LI35_SOYBN	AT2G17790	89691.1	AQITAIHLIIGTLQR;FLAAGIAGLQQNSFYMHR;IANAAQQMANAAR;VEALFELIK;YSAQMLSELR	1;1;1;1;1	5	6	Vacuolar protein sorting-associated protein 35 OS=Glycine max OX=3847 GN=100809289 PE=3 SV=1	0	320735	0	cyto
tr|I1M5Q4|I1M5Q4_SOYBN	AT1G80300	67541.8	FLGPLAIMR;GSSAEIIPFLK	1;1	2	2	ADP,ATP carrier protein OS=Glycine max OX=3847 GN=100778352 PE=3 SV=1	0	57994.9	0	plas
tr|I1MC31|I1MC31_SOYBN	AT4G24190	97319.4	ETTYEWELLNDVK;LMDIIINSLYSNK;SGTSAFVEK	1;1;1	3	3	HATPase_c domain-containing protein OS=Glycine max OX=3847 GN=100779976 PE=3 SV=1	37159.8	0	0	plas
tr|I1MZ13|I1MZ13_SOYBN	AT3G11130	192802	DPTLAVVAYR;EATAFLLDVLKPNLPEHGYLQTK;FGFVPDLTHYLYTNNMLR;FHELFAQTK;GNLQIIVQVAK;LLTQFLEHLVSEGSQDVHVHNALGK;LSDIEEFILMPNVANLQNVGDR;VIVNTHAIEPQSLVEFFGTLSR;VNPGNAPLVVGQLLDDECPEDFIK	0;1;1;0;0;0;0;0;0	2	3	Clathrin heavy chain OS=Glycine max OX=3847 GN=GLYMA_18G026000 PE=3 SV=2	0	30086.7	0	chlo
tr|I1N5Q7|I1N5Q7_SOYBN	AT3G01500	35422	VCPSHVLDFQPGEAFVVR;VSEIVVIGHSACGGIK	1;1	2	2	Carbonic anhydrase OS=Glycine max OX=3847 GN=GLYMA_19G007700 PE=3 SV=1	0	0	116487	chlo
tr|I1NF30|I1NF30_SOYBN	AT1G50380	80874	IIVYHLPPIGEPLR;VDGIDTTVSHR	1;1	2	2	Uncharacterized protein OS=Glycine max OX=3847 GN=100820540 PE=4 SV=1	11662	0	0	chlo
tr|I1UPC1|I1UPC1_9FABA	ATCG00490	19230.9	TFQGPPHGIQVER;VDPQPGVPPEEAGAAVAAESSTGTWTTVWTDGLTSLDR;VRPQPGVPPEEAGAAVAAESSTGTWTTVWTDGLTSLDR	0;1;1	2	3	Ribulose bisphosphate carboxylase large chain (Fragment) OS=Lonchocarpus felipei OX=1127058 GN=rbcL PE=3 SV=1	2.97105e+06	1.20792e+06	0	cyto
tr|I3SEA8|I3SEA8_LOTJA	AT5G43010	44513.4	FSEGTSADR;NVCTEAGMAAIR	1;1	2	2	AAA domain-containing protein OS=Lotus japonicus OX=34305 PE=2 SV=1	40607.3	0	0	cyto
tr|I3SIK2|I3SIK2_LOTJA	AT1G20950	27571.6	LLAYLVEAEINKR;VNSQLISNVCTDALSAEK	1;1	2	2	PFK domain-containing protein OS=Lotus japonicus OX=34305 PE=2 SV=1	0	33307.8	0	nucl
tr|I3SM39|I3SM39_LOTJA	AT5G61790	24887.5	SEGHDDYGLLVSEK;SKEFDNESPYSIMFGPDK;YLRPQEAGWK	0;1;1	2	5	Uncharacterized protein OS=Lotus japonicus OX=34305 PE=2 SV=1	0	1.58325e+06	0	vacu
tr|I3T0X9|I3T0X9_MEDTR	AT1G60810	46460	LVVKPDMLFGK;VMSPTESFIHGLDEK	1;1	2	4	Uncharacterized protein OS=Medicago truncatula OX=3880 PE=2 SV=1	0	395472	0	cyto
tr|I3T243|I3T243_LOTJA	AT3G52990	39285.8	GLYPVETISIVGK;NNIDFLSLYTR	1;1	2	2	Pyruvate kinase OS=Lotus japonicus OX=34305 PE=2 SV=1	36556.4	0	0	cysk
tr|I7E6Z3|I7E6Z3_SOYBN	ATCG00490	15828.1	ATDILAAFR;KATDILAAFR;KQTDILAAFR;NTDILAAFR;TFQGPPHGIQVER;VTPQPGVPPEEAGAAVAAESSTGTWTTVWTDGLTSLDR;WTDILAAFR	0;1;1;0;0;0;0	2	2	Ribulose-1,5-bisphosphate carboxylase/oxygenase large subunit (Fragment) OS=Glycine max OX=3847 GN=rbcL PE=4 SV=1	38535.9	0	0	cyto
tr|J9QGW8|J9QGW8_9FABA	ATCG00490	49496	AMHAVIDR;AMHAVIDRQK;DDENVNSQPFMR;DNGLLLHIHR;ELAVPIVMHDYLTGGFTANTTLAHYCR;ELTVPIVMHDYLTGGFTANTTLAHYCR;GGLDFTKDDENVNSQPFMR;TFQGPPHGIQVER;VALEACVQAR	0;0;0;0;1;1;0;0;0	2	4	Ribulose bisphosphate carboxylase large chain (Fragment) OS=Clianthus puniceus OX=20511 GN=rbcL PE=3 SV=1	114801	219770	0	cyto
tr|K4FW35|K4FW35_SOYBN	AT4G13930	51841.3	GLVEKDFEQIGEFLHR;LCDLCNITVNK;LIICGGSAYPR;NAVFGDSSALAPGGVR	1;1;1;1	4	5	Serine hydroxymethyltransferase OS=Glycine max OX=3847 GN=SHMT PE=2 SV=1	0	0	344744	cyto
tr|K7KHE4|K7KHE4_SOYBN	AT5G06120	119171	AILTFFQHFR;FTQNLTIFR	1;1	2	3	Uncharacterized protein OS=Glycine max OX=3847 GN=100804346 PE=4 SV=1	19853.3	0	0	nucl
tr|K7KYB1|K7KYB1_SOYBN	AT2G05710	106884	GPMLLGVK;NMTMDPPGPHGVK;QVEIPFKPAR;RGNDEVMAR;TVHIPTGEK;VLLQDFTGVPAVVDLACMR;WGSTAFLNMLVVPPGSGIVHQVNLEYLGR	0;1;0;0;0;0;1	2	3	Aconitate hydratase OS=Glycine max OX=3847 GN=100793264 PE=3 SV=1	28002.5	0	0	chlo
tr|K7LZ41|K7LZ41_SOYBN	AT3G43190	85489.2	ELQGKPDLIVGNYSDGNIVASLLAHK;LFHDKESLHPLLEFLR;LTDGAFGEVLR;VFGTEHSHILR	1;1;1;1	4	5	Sucrose synthase OS=Glycine max OX=3847 GN=547508 PE=3 SV=1	0	0	109911	cyto
tr|K7M9L4|K7M9L4_SOYBN	AT1G29900	126716	LSVGYSLDQIPNDITK;TPASFEPSIDYVVTK	1;1	2	2	Uncharacterized protein OS=Glycine max OX=3847 GN=100797877 PE=3 SV=1	0	1.08508e+06	0	chlo
tr|K7MS29|K7MS29_SOYBN	AT1G10760	163960	AGSAASLSTLLNR;ETVLQLNAPSQLVEELK;GEEEIPDGTVAVLTPDMPDVLSHVSVR;GLGETLVGAYPGR	1;1;0;0	2	2	PPDK_N domain-containing protein OS=Glycine max OX=3847 GN=100788421 PE=4 SV=1	7741.16	0	0	chlo
tr|L7R5J5|L7R5J5_9FABA	ATCG00490	36767.6	AMHAVIDR;AMHAVIDRQK;DDENVNSQPFMR;DNGLLLHIHR;GGLDFTKDDENVNSQPFMR;LSGGNHIHAGTVVGK;LSGGNHIHAGTVVGKLEGER;TFQGPPHGIQVER;VTPQPGVPPEEAGAAVAAESSTGTWTTVWTDGLTSLDR	0;0;0;0;0;1;1;0;0	2	10	Ribulose bisphosphate carboxylase large chain (Fragment) OS=Vicia megalotropis OX=1276833 GN=rbcL PE=3 SV=1	141714	2.01264e+07	0	cyto
tr|L7R5S0|L7R5S0_9FABA	ATCG00490	33349.8	AMHAVIDR;DDENVNSQPFMR;DNGLLLHIHR;GGLDFTKDDENVNSQPFMR;GHYLNATAGTCEEMIK;GHYLNATAGTCEEMIKR;LEGERDITLGFVDLLR;PLLGCTIKPK;PLLGCTIKPKLGLSAK;VALEACVQAR	0;0;0;0;0;0;0;1;1;0	2	9	Ribulose-1,5-bisphosphate carboxylase/oxygenase large subunit (Fragment) OS=Medicago polymorpha OX=47084 GN=rbcL PE=4 SV=1	143749	0	0	cyto
tr|N1NEW2|N1NEW2_ARADU	AT3G22640	70277.3	IPSGFISYILNR;NTLEAAFNAEFNEIRR	1;1	2	3	Seed storage protein Ara h1 OS=Arachis duranensis OX=130453 GN=ARAX_ADH035P21-016 PE=4 SV=1	0	50218.4	0	vacu
tr|Q072J9|Q072J9_VIGUN	AT3G24170	53783.9	HILIATGSR;NYGWELNEK;TNLTQLIK	1;1;0	2	2	Glutathione reductase OS=Vigna unguiculata OX=3917 PE=2 SV=1	0	215584	0	cyto
tr|Q2HT97|Q2HT97_MEDTR	AT5G02500	71046.1	ATAGDTHLGGEDFDNR;EQVFSTYSDNQPGVLIQVFEGER;ITITNDKGR;NAVVTVPAYFNDSQR;NQVAMNPINTVFDAK;SVHDVVLVGGSTR	0;1;0;0;0;1	2	2	Heat shock cognate 70 kDa protein OS=Medicago truncatula OX=3880 GN=11423681 PE=3 SV=1	23102.1	0	0	cyto
tr|Q2HWT8|Q2HWT8_ARAHY	AT1G52570	91826.3	EPWHDIHSR;IPLAGGQTYQPHR;LYATIDLEK;TLDTAHHDDFHQPNFAGASIMK;VLMLVWDDR;YDTQFHSLFR	0;1;0;1;0;0	2	2	Phospholipase D OS=Arachis hypogaea OX=3818 GN=plda2 PE=2 SV=1	202555	217078	20019.5	cyto
tr|Q41027|Q41027_PEA	AT5G02500	70959	ATAGDTHLGGEDFDNR;MVNHFVQEFK;NQVAMNPINTVFDAK;QFAAEEISSMVLMK;VSDASVQSDMK	0;0;0;1;1	2	3	PsHSC71.0 OS=Pisum sativum OX=3888 PE=2 SV=1	283739	0	0	cyto
tr|Q4JME6|Q4JME6_ARAHY	AT1G55020	97414.7	EAVEVGHGDLK;EGVESTIWLLAK;LLPEQGTAEYEEMVK;RLLPEQGTAEYEEMVK;SAWMTDEEFAR;SNLDPTIYGDQNSK	1;0;1;1;0;1	4	5	Lipoxygenase OS=Arachis hypogaea OX=3818 GN=Pnlox3 PE=2 SV=1	356847	339097	0	cyto
tr|Q4JME7|Q4JME7_ARAHY	AT1G55020	97534.7	DPELQNWWK;EAVEVGHGDLK;FSVEMSSAVYK;LLSPHYR;NWVFTDQALPADLIK;QLSVIHPIYK;RLLPEQGTAEYEEMVK;SNLDPTIYGDQNSK;TLTLEDVPNQGTIHFVCNSWVYNSK	1;1;1;0;0;1;1;1;1	7	7	Lipoxygenase OS=Arachis hypogaea OX=3818 GN=Pnlox2 PE=2 SV=1	1.31553e+06	1.20404e+06	0	cyto
tr|Q7XAD2|Q7XAD2_PHAAT	AT2G24520	26579.8	EYVILLAAR;TGTLTLNK	1;1	2	2	P-type H+-ATPase (Fragment) OS=Phaseolus acutifolius OX=33129 PE=2 SV=1	0	0	33071.9	cyto
tr|Q84XA4|Q84XA4_VIGUN	AT2G35040	66175.9	GAALASDAFFPFAWK;TLHPNIHGGILAR	1;1	2	2	Aminoimidazolecarboximide ribonucleotide transformylase/inosine monophosphate cyclohydrolase OS=Vigna unguiculata OX=3917 GN=pur9 PE=2 SV=1	0	36421.5	0	chlo
tr|Q8WJC0|Q8WJC0_9FABA	ATCG00490	50994.8	AMHAVIDR;DDENVNSQPFMR;DNGLLLHIHR;DYKLTYYTPWYETK;GGLDFTKDDENVNSQPFMR;GHYLNATAGTCEEMIK;GHYLNATAGTCEEMIKR;LTYYTPMYETKDTDILAAFR;TFQGPPHGIQVER;VALEACVQAR;VTPQPGVPPEEAGAAVAAESSTGTWTTVWTDGLTSLDR	0;0;0;1;0;0;0;1;0;0;0	2	2	Ribulose bisphosphate carboxylase large chain (Fragment) OS=Shuteria involucrata var. vestita OX=132463 GN=rbcL PE=3 SV=1	194521	0	0	cyto
tr|Q8WJE0|Q8WJE0_9FABA	ATCG00490	51507	AMHAVIDR;DDENVNSQPFMR;DNGLLLHIHR;GGLDFTKDDENVNSQPFMR;GHYLNATAGTCEDMMKR;MSGPDHIHAGTVVGK;MSGSDHIHAGTVVGK;TFQGPPHGIQVER;VALEACVQAR	0;0;0;0;0;1;1;0;0	2	2	Ribulose bisphosphate carboxylase large chain (Fragment) OS=Carmichaelia sp. JJD-2001 OX=167605 GN=rbcL PE=3 SV=1	618440	0	0	cyto
tr|Q93YB2|Q93YB2_PEA	AT1G74920	54461.2	ELGEWGLDNYLSVK;LGPVVSEGQYEK	1;1	2	2	Aminoaldehyde dehydrogenase OS=Pisum sativum OX=3888 GN=amadh2 PE=1 SV=2	0	0	29342	chlo
tr|Q949G6|Q949G6_MEDSF	AT5G23860	48083.8	EVDEQMINVQNK;FPGQLNSDLR;FPGQLNSDLRK;GHYTEGAELIDSVLDVVR;IFRPDNFVFGQNGAGNNWAK;KLAVNLIPFPR;LAVNLIPFPR;LHFFMVGFAPLTSR;MASTFIGNSTSIQEMFR;MMLTFSVFPSPK;NSSYFVEWIPNNVK;RVSEQFTAMFR;VNVYYNEASGGR;VSEQFTAMFR	0;0;0;0;1;0;0;0;0;0;0;0;1;0	2	4	Tubulin beta chain OS=Medicago sativa subsp. falcata OX=3878 PE=2 SV=1	0	449145	0	nucl
tr|Q9FQF9|Q9FQF9_PHAVU	AT1G55020	97535.2	DTMNINSLAR;ETIAGVNPNVIK;SSDFLAYALK	0;1;1	2	2	Lipoxygenase OS=Phaseolus vulgaris OX=3885 PE=3 SV=1	0	0	313170	chlo
tr|R9ZRB8|R9ZRB8_9FABA	ATCG00680	56006.4	AQLGEIFELDR;LAFYDYIGNNPAK;VHTVVLNDPGR	1;1;1	3	3	Photosystem II CP47 reaction center protein OS=Glycine falcata OX=45690 GN=psbB PE=3 SV=1	0	0	430642	plas
tr|T2B9M0|T2B9M0_ARAHY	AT2G36460	38358.9	IGPTEPSELAIHENAYGLAR;VAPEVVAEHTVR;YHDELIANAAYIGTPGK	1;1;1	3	5	Fructose-bisphosphate aldolase OS=Arachis hypogaea OX=3818 GN=Ahy_A07g032979 PE=2 SV=1	180202	0	0	cyto
tr|V7AEN7|V7AEN7_PHAVU	AT1G20080	61543.4	MGMNVVSLK;NIAKPIIAEQIPK	1;1	2	2	Uncharacterized protein OS=Phaseolus vulgaris OX=3885 GN=PHAVU_011G035100g PE=4 SV=1	0	116851	0	cyto
tr|V7BDF3|V7BDF3_PHAVU	AT1G04430	70302.7	ANIPHTHLAHEK;GIPAYLGVLGTK;TYDLLHAWTVFSDIEK	1;1;1	3	4	Uncharacterized protein OS=Phaseolus vulgaris OX=3885 GN=PHAVU_007G108000g PE=4 SV=1	0	148246	0	chlo
tr|V7BWG6|V7BWG6_PHAVU	AT1G53310	110709	AIADGSLLDFLR;HTDVLDAITK;QVSTFGLSIVR	1;0;1	2	2	Uncharacterized protein OS=Phaseolus vulgaris OX=3885 GN=PHAVU_005G066400g PE=3 SV=1	0	66284.1	0	cyto
tr|V7C675|V7C675_PHAVU	AT4G29060	122368	IGSYIHDSR;QTIATIGENIK	1;1	2	2	Elongation factor Ts, mitochondrial OS=Phaseolus vulgaris OX=3885 GN=EFTS PE=3 SV=1	68198.6	0	0	chlo
tr|V7C6L1|V7C6L1_PHAVU	AT3G23660	84505.1	LVVCDQHGSQAR;TGGLVVLSESFGHSVFK	1;1	2	2	Protein transport protein SEC23 OS=Phaseolus vulgaris OX=3885 GN=PHAVU_003G066300g PE=3 SV=1	0	19245.7	0	cyto
tr|V7CBE7|V7CBE7_PHAVU	AT4G24830	52565.2	EDAIEYAK;ENYGCEVVCFTADVGQGIK;EVGADAVSHGCTGK;QDISSFESGQIYDQADAAGFIR	0;1;0;1	2	2	Uncharacterized protein OS=Phaseolus vulgaris OX=3885 GN=PHAVU_003G209800g PE=3 SV=1	0	164363	0	chlo
tr|V7CDF5|V7CDF5_PHAVU	AT4G36130	28156	ATLVVGNVLPIR;GVVTDVIHDPGR	1;1	2	2	Ribosomal_L2_C domain-containing protein OS=Phaseolus vulgaris OX=3885 GN=PHAVU_003G261000g PE=3 SV=1	0	597187	0	cyto
tr|V7CL39|V7CL39_PHAVU	AT1G09620	126065	AFGLGCDWR;EAIEEFSADATR;LPFGEIEVLK;TTEQNYSNYMFR;YTIFSPLDGQPCADHDR	0;1;1;0;1	3	3	Uncharacterized protein OS=Phaseolus vulgaris OX=3885 GN=PHAVU_002G085100g PE=3 SV=1	90051.4	0	0	chlo
tr|V7CPY7|V7CPY7_PHAVU	AT5G42080	68359.8	IPGIQSLINK;MENLISLVNK;RPLVLQLHK	1;1;1	3	3	Uncharacterized protein OS=Phaseolus vulgaris OX=3885 GN=PHAVU_002G298700g PE=3 SV=1	23042.2	0	0	cyto
tr|V7CRP2|V7CRP2_PHAVU	AT5G61790	62450.4	KVFDILYK;VFDILYK	1;1	2	2	Uncharacterized protein OS=Phaseolus vulgaris OX=3885 GN=PHAVU_002G280300g PE=3 SV=1	84162.9	0	0	plas
tr|V7CVU7|V7CVU7_PHAVU	AT5G19450	60942	LTAQEVIDHPWLQNAK;TAIDIEDVRR	1;1	2	2	Uncharacterized protein OS=Phaseolus vulgaris OX=3885 GN=PHAVU_001G135300g PE=4 SV=1	0	167476	0	cyto
tr|V7D0V3|V7D0V3_PHAVU	AT1G09560	22935.3	IPGLNTLGVSLSR;TIYKGEIFVFPK	1;1	2	2	Germin-like protein OS=Phaseolus vulgaris OX=3885 GN=PHAVU_001G221200g PE=3 SV=1	0	3.99746e+06	0	extr
tr|X2C2H2|X2C2H2_9FABA	AT5G60390	49327.8	EHALLAFTLGVK;IGGIGTVPVGR;MIPTKPMVVETFSEYPPLGR;STTTGHLIYK;THINIVVIGHVDSGK;VETGVLKPGMVVTFGPSGLTTEVK;YYCTVIDAPGHR	1;0;0;0;1;1;0	3	5	Elongation factor 1-alpha OS=Stylosanthes guianensis OX=62615 GN=EF1 PE=2 SV=1	819318	1.04974e+06	418598	cyto

## Sheet: Leaf_PM
Protein_ID	Arabidopsis_ID	Protein_Mass	PeptideSeqs	PepIsUnique	Unique_Peptide_Num	Unique_Spectra_Num	Description	iBAQ_Rep1	iBAQ_Rep2	iBAQ_Rep3	Subcellular_location
sp|P31022|RAB7_PEA	AT3G18820	23031.5	FQSLGVAFYR;TSLMNQYVNK	1;1	2	3	Ras-related protein Rab7 OS=Pisum sativum OX=3888 PE=2 SV=1	126187	0	126929	chlo
tr|A0A072TW18|A0A072TW18_MEDTR	ATCG00480	64470.8	AHGGVSVFGGVGER;AVAMSATDGLMR;EGNDLYMEMK;ELQDIIAILGLDELSEEDR;FLSQPFFVAEVFTGSPGK;FVQAGSEVSALLGR;GIYPAVDPLDSTSTMLQPR;GMEVIDTGAPLSVPVGGATLGR;IGLFGGAGVGK;LSIFETGIK;MPSAVGYQPTLSTEMGSLQER;QINVTCEVQQLLGNNR;SAPAFIELDTK;TREGNDLYMEMK;TVLIMELINNIAK;VALVYGQMNEPPGAR;VGLTALTMAEYFR;YKELQDIIAILGLDELSEEDR	0;0;0;0;0;0;0;0;0;0;0;1;1;0;0;0;0;0	2	4	F0F1-type ATP synthase, beta subunit OS=Medicago truncatula OX=3880 GN=MTR_0002s0650 PE=3 SV=1	154978	0	0	chlo
tr|A0A072U6F0|A0A072U6F0_MEDTR	AT2G32730	78585.9	FSATAGLGVIHR;IVSLLSESYNPHVR	1;1	2	2	26S proteasome non-ATPase regulatory subunit 1 homolog OS=Medicago truncatula OX=3880 GN=11407588 PE=3 SV=1	0	225038	0	chlo
tr|A0A072UB64|A0A072UB64_MEDTR	AT2G38000	46443.8	ELLIDHVGHR;HTISVVPVTR	1;1	2	2	Chaperone dnaJ-like protein OS=Medicago truncatula OX=3880 GN=25498671 PE=4 SV=1	41547.1	0	0	chlo
tr|A0A072UBA6|A0A072UBA6_MEDTR	ATCG00270	8115.11	AAEDPEFETFYTK;AWMAAQDHPRENLIFPEEVLPR;AYDFVSQEIR;SALGVVGLALNLR	0;1;0;1	2	3	Photosystem II reaction center protein D OS=Medicago truncatula OX=3880 GN=MTR_6g077905 PE=4 SV=1	813047	256630	0	chlo
tr|A0A072V195|A0A072V195_MEDTR	AT5G50920	103006	GSGFVAVEIPFTPR;TAIAEGLAQR	1;1	2	2	ATP-dependent Clp protease ATP-binding subunit OS=Medicago truncatula OX=3880 GN=25489942 PE=3 SV=1	0	0	107052	chlo
tr|A0A072VAK2|A0A072VAK2_MEDTR	AT5G54270	25834.2	GNELWYGPDR;VDFKEPVWFK	1;1	2	2	Chlorophyll a-b binding protein, chloroplastic OS=Medicago truncatula OX=3880 GN=11405314 PE=3 SV=1	47828.8	0	0	chlo
tr|A0A072VH23|A0A072VH23_MEDTR	AT1G04430	70824.3	DKQSVIDFVK;GIPAYLGVLGTK;GLIGTTHDWCEAFSTYPR;LDLSVMEHYER;LVRPTGFIIIR;SFELAHCSR;TYDLLHAWTVFSDVQAK	1;0;0;0;1;0;1	3	3	S-adenosylmethionine-dependent methyltransferase, putative OS=Medicago truncatula OX=3880 GN=25485778 PE=4 SV=1	0	867759	0	chlo
tr|A0A072VP76|A0A072VP76_MEDTR	AT1G22740	26301.1	ATIGADFVTK;FQSLGVAFYR	1;1	2	2	RAB GTPase-like protein A1D OS=Medicago truncatula OX=3880 GN=25485026 PE=4 SV=1	106908	0	0	chlo
tr|A0A072VR00|A0A072VR00_MEDTR	AT4G34200	62882.3	APDDLDTR;ISLCDALIVR;MLNDETFAK	1;1;1	3	3	D-3-phosphoglycerate dehydrogenase OS=Medicago truncatula OX=3880 GN=25485421 PE=3 SV=1	0	221609	0	chlo
tr|A0A075M506|A0A075M506_ARAHY	AT5G38420	18111.2	FETLSYLPDLTDEQLR;SPGYYDGR	1;1	2	2	Ribulose bisphosphate carboxylase small chain (Fragment) OS=Arachis hypogaea OX=3818 GN=rbcS PE=3 SV=1 >tr|A0A075M510|A0A075M510_ARAIP Ribulose bisphosphate carboxylase small chain (Fragment) OS=Arachis ipaensis OX=130454 GN=rbcS PE=3 SV=1	342165	0	0	chlo
tr|A0A075M585|A0A075M585_ARADU	AT5G38420	18145.2	FETLSYLPDLTDEQLR;GWVPCLEFELEHGFVYR	1;1	2	2	Ribulose bisphosphate carboxylase small chain (Fragment) OS=Arachis duranensis OX=130453 GN=rbcS PE=3 SV=1	0	256137	0	chlo
tr|A0A075T6J5|A0A075T6J5_9FABA	AT1G74920	54678.3	QLFIDGEWK;SEGATILTGGSRPEHIK	1;1	2	3	Betaine aldehyde dehydrogenase OS=Ammopiptanthus nanus OX=111851 PE=2 SV=1	0	345209	0	chlo
tr|A0A0A6ZDP1|A0A0A6ZDP1_ARAHY	AT3G04120	20088.5	VPTVDVSVVDLTVR;VVDLIVHIAK	1;1	2	3	Glyceraldehyde-3-phosphate dehydrogenase C2 OS=Arachis hypogaea OX=3818 PE=2 SV=1	73756.2	319341	0	chlo
tr|A0A0B2NZT3|A0A0B2NZT3_GLYSO	AT3G02350	63159.3	ASLFDSDGPIDEDVLR;NGALASLISAR	1;1	2	2	Hexosyltransferase OS=Glycine soja OX=3848 GN=D0Y65_035766 PE=3 SV=1	0	0	17030.8	chlo
tr|A0A0B2S5Q3|A0A0B2S5Q3_GLYSO	AT5G38660	30139.5	ALQLSDFEQR;IFQYGQGGGIPR	1;1	2	2	Thylakoid membrane protein OS=Glycine soja OX=3848 GN=glysoja_045722 PE=4 SV=1	264086	0	0	chlo
tr|A0A0B2SHA7|A0A0B2SHA7_GLYSO	AT4G28510	31782.2	EIAHTISNAANK;QVAAQEAER;SAQLIGQAIANNPAFITLR	1;1;1	3	3	Prohibitin-2 OS=Glycine soja OX=3848 GN=D0Y65_024456 PE=4 SV=1 >tr|I1L437|I1L437_SOYBN PHB domain-containing protein OS=Glycine max OX=3847 GN=GLYMA_09G173500 PE=4 SV=2	155365	290666	72013.9	chlo
tr|A0A0L9T6I6|A0A0L9T6I6_PHAAN	AT3G61870	30980.8	TIQNEINDLK;TIQNEINDLKK	1;1	2	2	Uncharacterized protein OS=Phaseolus angularis OX=3914 GN=LR48_Vigan181s000200 PE=4 SV=1	0	0	221012	chlo
tr|A0A0L9U5X2|A0A0L9U5X2_PHAAN	AT5G40810	40114.5	AMAAEIEVVDGPNDEGEMFTRPGK;FPQPYANEAAAR	1;1	2	2	Cytochrome c domain-containing protein OS=Phaseolus angularis OX=3914 GN=LR48_Vigan03g156200 PE=4 SV=1	35923.9	0	0	chlo
tr|A0A0L9UM15|A0A0L9UM15_PHAAN	AT1G03870	25474.2	VQLILYHVTPK;YYSLSDLLTVSNPVR	1;1	2	3	FAS1 domain-containing protein OS=Phaseolus angularis OX=3914 GN=LR48_Vigan05g135600 PE=4 SV=1 >tr|A0A0S3SHL4|A0A0S3SHL4_PHAAN FAS1 domain-containing protein OS=Vigna angularis var. angularis OX=157739 GN=Vigan.07G101900 PE=4 SV=1	605395	2.29649e+06	276158	chlo
tr|A0A0R0F137|A0A0R0F137_SOYBN	AT3G05590	25482.3	TDSNFNAVILK;VNKPPISLSR	1;1	2	2	Ribosomal_L18e/L15P domain-containing protein OS=Glycine max OX=3847 GN=GLYMA_19G232100 PE=4 SV=1 >tr|A0A445FKH2|A0A445FKH2_GLYSO 60S ribosomal protein L18-2 OS=Glycine soja OX=3848 GN=D0Y65_052354 PE=4 SV=1	384679	0	0	chlo
tr|A0A0R0FT77|A0A0R0FT77_SOYBN	AT1G73390	32998.3	ASVDIFLK;IVVMAGQEGPTITR	1;1	2	2	BRO1 domain-containing protein OS=Glycine max OX=3847 GN=100809057 PE=4 SV=1	0	0	58178.4	chlo
tr|A0A0R0GHB3|A0A0R0GHB3_SOYBN	AT3G07770	90446.6	AIDLLYDAALVSSGFTPDNPAQLGGK;QELVDCLGTIAQSGTAK	1;1	2	2	HATPase_c domain-containing protein OS=Glycine max OX=3847 GN=100806710 PE=3 SV=1	0	119034	0	chlo
tr|A0A0R0IJY0|A0A0R0IJY0_SOYBN	AT1G67410	50542.8	QLQVDLMELLK;STLLFFR	1;1	2	2	Uncharacterized protein OS=Glycine max OX=3847 GN=100817069 PE=3 SV=1	11871.1	0	0	chlo
tr|A0A0R0JGZ8|A0A0R0JGZ8_SOYBN	AT1G19880	40204.7	GQLGHGDTIQR;LRPLVGVDIR	1;1	2	2	Uncharacterized protein OS=Glycine max OX=3847 GN=100802977 PE=4 SV=1	34579.9	0	0	chlo
tr|A0A0R0JVZ4|A0A0R0JVZ4_SOYBN	AT2G42520	66228.1	MLDMGFEPQIR;QALTLVFVETK;SHLMDLLHAQR;VGSSTDLIVQR;VVVAYGGAPINQQLR	1;1;1;1;1	5	5	Uncharacterized protein OS=Glycine max OX=3847 GN=100781743 PE=4 SV=1	260107	0	0	chlo
tr|A0A0S3RUN4|A0A0S3RUN4_PHAAN	AT5G06900	57239.8	LPPGPPISIPLLGHAPYLR;TLEHFVGIR	1;1	2	2	Uncharacterized protein OS=Vigna angularis var. angularis OX=157739 GN=Vigan.04G166700 PE=3 SV=1	0	12890.9	0	chlo
tr|A0A0S3S277|A0A0S3S277_PHAAN	AT5G09590	73411	NSADTTIYSIEK;SSGGLSEDEIEK;VQEVVSEIFGK	1;1;1	3	3	Uncharacterized protein OS=Vigna angularis var. angularis OX=157739 GN=Vigan.05G026900 PE=3 SV=1	22466.8	0	0	chlo
tr|A0A0S3SFN4|A0A0S3SFN4_PHAAN	AT3G16290	101498	IEQAEAEER;QSLLDHITVQLAPR;TEITTDDLLQAAQMEER	1;1;0	2	4	AAA domain-containing protein OS=Vigna angularis var. angularis OX=157739 GN=Vigan.07G024100 PE=4 SV=1	29023.5	0	0	chlo
tr|A0A0S3SLJ9|A0A0S3SLJ9_PHAAN	AT5G05010	58450	QHTYVETENVR;TNQFLESLK	1;1	2	2	Coatomer subunit delta OS=Vigna angularis var. angularis OX=157739 GN=Vigan.08G025200 PE=3 SV=1	17280.6	0	0	chlo
tr|A0A151QWU6|A0A151QWU6_CAJCA	AT1G74050	26147.4	GEGEFFEADKEEK;QLPSGLLLVTGPFK;VNQSYVIATSTK	0;1;1	2	2	60S ribosomal protein L6 OS=Cajanus cajan OX=3821 GN=KK1_044301 PE=3 SV=1	122602	0	0	chlo
tr|A0A151RB53|A0A151RB53_CAJCA	AT3G44110	50427	ELAQAYEVLSDPEKR;VSLEDLYLGTSK	1;1	2	2	DnaJ protein isogeny ANJ1 OS=Cajanus cajan OX=3821 GN=KK1_038968 PE=3 SV=1	0	129537	0	chlo
tr|A0A151RDD5|A0A151RDD5_CAJCA	AT3G06650	65796.1	ETPSVAGIINPGSEGFQK;TTQALFYNYK;VVIGPATVGGIQAGAFK	1;1;1	3	3	Putative ATP-citrate synthase OS=Cajanus cajan OX=3821 GN=KK1_038198 PE=4 SV=1	0	130994	0	chlo
tr|A0A151RWZ7|A0A151RWZ7_CAJCA	AT2G45290	80448.8	ANSYSVHGSALGAK;FEALGWHVIWVK	1;1	2	2	TRANSKETOLASE_1 domain-containing protein OS=Cajanus cajan OX=3821 GN=KK1_031309 PE=4 SV=1	38183.5	268609	0	chlo
tr|A0A151RXC9|A0A151RXC9_CAJCA	AT3G47470	27861.1	LAMLAFLGFVVQHNVTGK;NPGSVNQDPIFK	1;1	2	2	Chlorophyll a-b binding protein, chloroplastic OS=Cajanus cajan OX=3821 GN=KK1_031188 PE=3 SV=1	0	722396	0	chlo
tr|A0A151SE90|A0A151SE90_CAJCA	AT3G10370	68997.6	IVGGEGWEPSSFTVLAQQYK;LVLHALEER;NEYCESAIDFIAR;VAAIAQNEGLGK	1;1;0;1	3	4	Glycerol-3-phosphate dehydrogenase (Fragment) OS=Cajanus cajan OX=3821 GN=KK1_025053 PE=3 SV=1	0	197538	0	chlo
tr|A0A151SUN4|A0A151SUN4_CAJCA	AT5G19620	73742.9	KGQVYSMLQGK;LQVSEAEVNNISIR	1;1	2	2	Outer envelope protein of 80 kDa OS=Cajanus cajan OX=3821 GN=KK1_013891 PE=4 SV=1	0	178790	0	chlo
tr|A0A151TKA3|A0A151TKA3_CAJCA	AT4G29130	53620.8	ELGFTFSFPVR;SSHLPLTEYDQALDAESLNPGEQIFEK	1;1	2	2	Phosphotransferase OS=Cajanus cajan OX=3821 GN=KK1_023826 PE=3 SV=1	3285.71	0	0	chlo
tr|A0A151TX92|A0A151TX92_CAJCA	AT5G26742	83439.8	TLAFGIPIIK;YLDNPLTIDLVGDEEEK	1;1	2	2	DEAD-box ATP-dependent RNA helicase 3 OS=Cajanus cajan OX=3821 GN=KK1_010968 PE=4 SV=1	5654.97	0	0	chlo
tr|A0A151U1I5|A0A151U1I5_CAJCA	AT1G04980	49015.5	DVKPIAEFALK;VFAPGKPPVDYQGAR	1;1	2	3	Protein disulfide-isomerase A6 OS=Cajanus cajan OX=3821 GN=KK1_005758 PE=3 SV=1	0	1.37581e+06	0	chlo
tr|A0A151U4Y6|A0A151U4Y6_CAJCA	AT5G27540	71933	AVLHPTAPLFDQESQTLKPR;NVLQCFVFGPR;VSQDMGVEAPIPISVK	1;1;1	3	3	Mitochondrial Rho GTPase OS=Cajanus cajan OX=3821 GN=KK1_007015 PE=3 SV=1	310154	0	0	chlo
tr|A0A1J7GZP7|A0A1J7GZP7_LUPAN	AT2G30950	73855.1	ADILDSALLRPGR;IVAGMEGTVMTDGK;LSDEAYEIALSHIR;QDFMEVVEFLK	1;1;1;1	4	4	AAA domain-containing protein OS=Lupinus angustifolius OX=3871 GN=TanjilG_30535 PE=3 SV=1	7598.29	0	0	chlo
tr|A0A1J7H191|A0A1J7H191_LUPAN	AT1G14830	68538.1	GTNAVDVLEGR;IPSIIALINK;LLSQHLEQVIR;LQHPWVGIVNR;LVDMESSYLTVEFFR;TEDGQEYAEFLHIPR	1;1;1;0;0;1	4	4	Uncharacterized protein OS=Lupinus angustifolius OX=3871 GN=TanjilG_31571 PE=3 SV=1	0	139703	0	chlo
tr|A0A1J7H4D6|A0A1J7H4D6_LUPAN	AT4G24520	75023.6	TLHTIVQQQENVDSTK;VVDLDDYAMDDDQYEEK;YADLLNPPR;YYSISSSPR	1;1;0;0	2	3	NADPH--cytochrome P450 reductase OS=Lupinus angustifolius OX=3871 GN=TanjilG_28461 PE=3 SV=1	0	128976	0	chlo
tr|A0A1J7HLU2|A0A1J7HLU2_LUPAN	AT3G06650	65911.2	APTHIISTISDDR;ETPSVAGIINPGSEGFQK;HPWEDVLYTK;LYRPGSVGFVSK;SGGMSNELYNTIAR;TTQALFYNYK;VVAIIAEGVPESDTK	1;1;1;1;1;1;1	7	7	Ligase_CoA domain-containing protein OS=Lupinus angustifolius OX=3871 GN=TanjilG_17931 PE=4 SV=1	0	4.42158e+06	0	chlo
tr|A0A1J7HQQ7|A0A1J7HQQ7_LUPAN	AT4G18100	15566.7	AAQLDVVVTNK;HYLPNGFK	1;1	2	2	Uncharacterized protein OS=Lupinus angustifolius OX=3871 GN=TanjilG_14135 PE=4 SV=1	363294	0	0	chlo
tr|A0A1J7I8N3|A0A1J7I8N3_LUPAN	AT4G14820	92236.3	LMEVHGDYSEDVGTK;TTDNYTLR;VFEVSLADLQGDEDHAFR	1;0;1	2	3	40S ribosomal protein S3a OS=Lupinus angustifolius OX=3871 GN=TanjilG_22968 PE=3 SV=1	48632.2	0	0	chlo
tr|A0A1L3F1F4|A0A1L3F1F4_BRAJP	AT5G08300	30074.6	MGHAGAIISGGK;RMGHAGAIISGGK	1;1	2	3	Succinate--CoA ligase [ADP-forming] subunit alpha OS=Bradyrhizobium japonicum OX=375 GN=sucD PE=3 SV=1	0	174393	0	chlo
tr|A0A1S2XH94|A0A1S2XH94_CICAR	AT4G31970	60193.3	IATLEILSNR;YGPIFTIK	1;1	2	3	cytochrome P450 82A3-like OS=Cicer arietinum OX=3827 GN=LOC101498456 PE=3 SV=1	0	257699	0	chlo
tr|A0A1S2XQX3|A0A1S2XQX3_CICAR	AT3G26650	43269.5	AAALNIVPTSTGAAK;AVALVLPTLK	1;1	2	2	Glyceraldehyde-3-phosphate dehydrogenase OS=Cicer arietinum OX=3827 GN=LOC101493610 PE=3 SV=1	29362.1	0	0	chlo
tr|A0A1S2XZX7|A0A1S2XZX7_CICAR	AT4G20850	157946	DQLAEALYQK;GVLIAIFDSGVDPAAAGLQVTSDGKPK;QILALTLTYK;WDEKNQEEIAK	0;1;0;1	2	2	tripeptidyl-peptidase 2 isoform X1 OS=Cicer arietinum OX=3827 GN=LOC101494371 PE=4 SV=1	0	68792.8	0	chlo
tr|A0A1S2Y009|A0A1S2Y009_CICAR	AT5G05010	58390.8	IEGLLAAFPK;QSNILEDLETLR	1;1	2	2	Coatomer subunit delta OS=Cicer arietinum OX=3827 GN=LOC101514682 PE=3 SV=1	0	53426.1	0	chlo
tr|A0A1S2Y5S3|A0A1S2Y5S3_CICAR	AT3G27230	46871.4	EILGYESIDLSRPNIANELK;GLFPIYLSLDHR;LEFLMFDIDR;SEVVLSAVLQKPVR	1;1;0;0	2	3	uncharacterized protein LOC101508990 OS=Cicer arietinum OX=3827 GN=LOC101508990 PE=4 SV=1	0	193290	0	chlo
tr|A0A1S2Y8T2|A0A1S2Y8T2_CICAR	AT3G18190	57499.9	DAVTDLSLHYLAK;LGYADLVEEVSLGDGK;MISTSSNEVIITNDGATILNK;TLNCLPIANIEHFR	1;1;1;1	4	5	T-complex protein 1 subunit delta OS=Cicer arietinum OX=3827 GN=LOC101507513 PE=3 SV=1	0	608582	0	chlo
tr|A0A1S2YDB4|A0A1S2YDB4_CICAR	AT2G39730	47901.3	EGPPTFEQPK;GLAYDISDDQQDITR;IVDTFPGQSIDFFGALR;LLEYGNMLVQEQENVK;MGINPIMMSAGELESGNAGEPAK;SFQCELVFAK;VPLILGIWGGK	0;1;1;0;0;0;0	2	2	ribulose bisphosphate carboxylase/oxygenase activase 2, chloroplastic OS=Cicer arietinum OX=3827 GN=LOC101512000 PE=4 SV=1	257958	0	0	chlo
tr|A0A1S2YIG5|A0A1S2YIG5_CICAR	AT1G70940	71160.4	DFLETDAEVGDDGK;VDSDVVSLDGR	1;1	2	2	Auxin efflux carrier component OS=Cicer arietinum OX=3827 GN=LOC101515585 PE=3 SV=1	165751	0	0	chlo
tr|A0A1S2YUG0|A0A1S2YUG0_CICAR	AT1G11680	55585.9	LGGVFTLK;LHPPLIMLLR;NITFLIGPEVSAHFFK	1;1;1	3	4	obtusifoliol 14-alpha demethylase OS=Cicer arietinum OX=3827 GN=LOC101504867 PE=3 SV=1	0	124246	0	chlo
tr|A0A1S2YXH2|A0A1S2YXH2_CICAR	AT1G50460	54032	LAAAGIVGILK;MISGMYLGDIVR	1;1	2	2	Phosphotransferase OS=Cicer arietinum OX=3827 GN=LOC101500811 PE=3 SV=1	90610.6	0	0	chlo
tr|A0A1S2YZ76|A0A1S2YZ76_CICAR	AT1G26910	25179.2	ENVSSEALEAAR;IMPDGVNAK;VAIGQVLLSVR	1;1;1	3	3	60S ribosomal protein L10-like OS=Cicer arietinum OX=3827 GN=LOC101494971 PE=4 SV=1	587190	0	0	chlo
tr|A0A1S2YZB9|A0A1S2YZB9_CICAR	AT3G09630	44784.2	GPLIVYGTEGAK;IINSDEVQSVVRPIK;KGPLIVYGTEGAK	1;1;1	3	4	60S ribosomal protein L4 OS=Cicer arietinum OX=3827 GN=LOC101510013 PE=4 SV=1	0	0	241462	chlo
tr|A0A1S2YZI2|A0A1S2YZI2_CICAR	AT3G49010	23927.2	KLAPTIGIAVDHR;LAPTIGIAVDHR	1;1	2	2	60S ribosomal protein L13 OS=Cicer arietinum OX=3827 GN=LOC101507035 PE=3 SV=1	0	336616	0	chlo
tr|A0A1S3E7N7|A0A1S3E7N7_CICAR	AT1G78060	85636.6	ALHNLFSIR;VHLDLPGK	1;1	2	2	probable beta-D-xylosidase 7 OS=Cicer arietinum OX=3827 GN=LOC101512213 PE=4 SV=1	0	11598.5	0	chlo
tr|A0A1S3T944|A0A1S3T944_VIGRR	AT4G00740	66590.1	LTATPPR;NVMDMNALFGGFAAALK	1;1	2	2	probable methyltransferase PMT13 OS=Vigna radiata var. radiata OX=3916 GN=LOC106753012 PE=4 SV=1	59152.5	0	0	chlo
tr|A0A1S3TIS0|A0A1S3TIS0_VIGRR	AT5G13490	41750.5	AVAGAGVLAGYDK;GFNISCVGIIVYR;LLIQNQDEMIK;LQVIVFGK;QFNGLVDVYR;TLASDGVAGLYR	0;0;0;1;0;1	2	2	ADP,ATP carrier protein 1, mitochondrial-like OS=Vigna radiata var. radiata OX=3916 GN=LOC106755932 PE=3 SV=1	0	1.20018e+06	0	chlo
tr|A0A1S3TL68|A0A1S3TL68_VIGRR	AT5G20890	57090.7	DSFLDEGFILDK;EHFANLAVDAVMR;GASHHVLDEAER	0;1;1	2	2	T-complex protein 1 subunit beta OS=Vigna radiata var. radiata OX=3916 GN=LOC106756547 PE=3 SV=1	11031.6	0	0	chlo
tr|A0A1S3UBN4|A0A1S3UBN4_VIGRR	AT1G80910	57401	ANETLLYASDAVEK;YLLVDGDR	1;1	2	2	vacuolar fusion protein CCZ1 homolog B-like isoform X1 OS=Vigna radiata var. radiata OX=3916 GN=LOC106763791 PE=4 SV=1	272350	0	0	chlo
tr|A0A1S3UHI3|A0A1S3UHI3_VIGRR	AT5G58420	29942.2	FDVGNVVMVTGGR;GIPYLNTYDGR	1;1	2	2	40S ribosomal protein S4 OS=Vigna radiata var. radiata OX=3916 GN=LOC106765335 PE=3 SV=1	199531	1.10174e+06	257980	chlo
tr|A0A1S3UTN7|A0A1S3UTN7_VIGRR	AT2G30950	74721.6	AAEEIIFGEPEVTTGAAGDLQQITGLAK;ADILDSALLRPGR;AKENAPCIVFVDEIDAVGR;ENAPCIVFVDEIDAVGR;GVLLVGPPGTGK;SGGMGGPGGPGFPLAFGQSK;VQLPGLNQELLQK	1;1;1;1;0;1;1	6	8	ATP-dependent zinc metalloprotease FTSH 8, chloroplastic OS=Vigna radiata var. radiata OX=3916 GN=LOC106768704 PE=3 SV=1	0	0	218228	chlo
tr|A0A1S3VF54|A0A1S3VF54_VIGRR	AT4G02930	48586.5	HYAHVDCPGHADYVK;TKPHLNIGTIGHVDHGK	1;1	2	4	Elongation factor Tu OS=Vigna radiata var. radiata OX=3916 GN=LOC106774426 PE=3 SV=1	0	770895	0	chlo
tr|A0A290GKG8|A0A290GKG8_ARAHY	AT5G65700	52516	GSSHDHGFNAEIQTLGR;KPVGEFGDGVDIVQWVR;NELSGEIPNEVTGMR;SNNILLDSGFEAHVADFGLAK	1;1;1;1	4	4	Resistance protein (Fragment) OS=Arachis hypogaea OX=3818 PE=2 SV=1	101315	234053	0	chlo
tr|A0A2K3LPF4|A0A2K3LPF4_TRIPR	AT1G09640	34078.8	SFTSEFPHVER;YFWTLVNQPNFR	1;1	2	2	Elongation factor 1-gamma-like protein (Fragment) OS=Trifolium pratense OX=57577 GN=L195_g036414 PE=3 SV=1	355300	340695	146955	chlo
tr|A0A2K3M2E5|A0A2K3M2E5_TRIPR	AT1G74050	26117.5	ASITPGTVLIILAGR;QLPSGLLLVTGPFK	1;1	2	2	60S ribosomal protein l6 OS=Trifolium pratense OX=57577 GN=L195_g041031 PE=4 SV=1	0	97338.8	0	chlo
tr|A0A2K3MYK4|A0A2K3MYK4_TRIPR	AT3G46290	90676.3	SQQGIAEFR;TGPEIDQTHVSTAVK	1;1	2	2	Receptor-like protein kinase HERK 1-like protein OS=Trifolium pratense OX=57577 GN=L195_g019030 PE=4 SV=1	84240.7	0	0	chlo
tr|A0A2K3NRL1|A0A2K3NRL1_TRIPR	AT4G10340	30861	HLSDPFGNNLLTVIAGNVER;TGALLLDGGTLNYFGK	1;1	2	2	Chlorophyll a-b binding protein, chloroplastic OS=Trifolium pratense OX=57577 GN=L195_g002126 PE=3 SV=1	58200.1	236730	0	chlo
tr|A0A2K3NUF1|A0A2K3NUF1_TRIPR	AT2G26890	202361	ILPPGLVAYLHTR;TFAVLSQFEAAR	1;1	2	2	DnaJ subfamily c member 13-like protein (Fragment) OS=Trifolium pratense OX=57577 GN=L195_g003128 PE=4 SV=1	0	21618.9	0	chlo
tr|A0A2K3NVM8|A0A2K3NVM8_TRIPR	AT5G64580	95179.3	LDIIDPALLR;LVDDIWDKK;TGVTFDDFAGQEYIK;VSTAQVLVIGATNR	1;1;1;1	4	4	ATP-dependent zinc metalloprotease FtsH-like protein OS=Trifolium pratense OX=57577 GN=L195_g003583 PE=4 SV=1	33946	0	155477	chlo
tr|A0A2K3NX84|A0A2K3NX84_TRIPR	AT3G06650	65930.2	APTHIISTISDDR;ETPSVAGIINPGSEGFQK;FGGAIDDAAR;MIVVLGELGGR;VVAIIAEGVPESDTK	1;1;1;1;1	5	5	ATP-citrate synthase beta chain protein 1-like OS=Trifolium pratense OX=57577 GN=L195_g004152 PE=4 SV=1	2.32756e+06	0	0	chlo
tr|A0A2K3PH80|A0A2K3PH80_TRIPR	AT3G02360	53417.5	LPANLVQAQR;YIEDILLK	1;1	2	2	6-phosphogluconate dehydrogenase, decarboxylating OS=Trifolium pratense OX=57577 GN=L195_g011332 PE=3 SV=1	0	0	82266.6	chlo
tr|A0A2K3PI82|A0A2K3PI82_TRIPR	AT3G07100	52988.5	LADTGAVVSLFSR;LLIFQNTLPSLGVGR	1;1	2	2	Transport protein SEC24-like OS=Trifolium pratense OX=57577 GN=L195_g011644 PE=4 SV=1	0	106855	0	chlo
tr|A0A2P1G1L8|A0A2P1G1L8_9FABA	AT3G47930	66130.2	KDITEEFFHYR;LWDKYSAYEHWAK	1;1	2	2	L-galactono-1,4-lactone dehydrogenase OS=Mucuna sempervirens OX=690556 PE=2 SV=1	0	22523.1	0	chlo
tr|A0A2Z6LZP6|A0A2Z6LZP6_TRISU	AT5G65750	102247	ASDLGVESIVIGMAHR;EFFLGVWR;KPLIVMSPK;LTDSFLDGTSSVYLEELQR;QTFHSDVVVDLVCYR;QTGLVVLLPHGYDGQGPEHSSAR;SNLSEFDDVKGHPGFDK;VYYEIDEHR	0;0;0;0;0;0;1;1	2	2	Transket_pyr domain-containing protein OS=Trifolium subterraneum OX=3900 GN=TSUD_157090 PE=4 SV=1	0	125364	0	chlo
tr|A0A2Z6M6H5|A0A2Z6M6H5_TRISU	AT4G09720	21451.5	FQSLGVAFYR;GNIPYFETSAK	1;1	2	2	Uncharacterized protein OS=Trifolium subterraneum OX=3900 GN=TSUD_288470 PE=4 SV=1	0	0	134326	chlo
tr|A0A2Z6MCP6|A0A2Z6MCP6_TRISU	AT4G18100	15434.6	AAQLDVVVTNK;DLELLMMHNR	1;1	2	2	Uncharacterized protein (Fragment) OS=Trifolium subterraneum OX=3900 GN=TSUD_164390 PE=4 SV=1	2.06e+06	0	0	chlo
tr|A0A2Z6MI86|A0A2Z6MI86_TRISU	AT4G37270	53678.3	IVQLTEEAQLNKPK;TGTLTTGGLIFK	1;1	2	2	Uncharacterized protein OS=Trifolium subterraneum OX=3900 GN=TSUD_182280 PE=3 SV=1	3157.65	0	0	chlo
tr|A0A2Z6PTW3|A0A2Z6PTW3_TRISU	AT4G12800	22962.1	GIEVGLAHGFLLVGPFVK;TAVNPLLR	1;1	2	2	PsaL domain-containing protein OS=Trifolium subterraneum OX=3900 GN=TSUD_181890 PE=4 SV=1	0	5.09914e+06	0	chlo
tr|A0A345WEW0|A0A345WEW0_STYHA	ATCG01130	206838	FYVFQLNWQGSLNHR;GSLLITQLILR;SHYQYDLSQR;TSYFEQNIDIFYQK	1;1;0;1	3	3	Protein TIC 214 OS=Stylosanthes hamata OX=37660 GN=ycf1 PE=3 SV=1	10563.6	13857.1	0	chlo
tr|A0A345WEW5|A0A345WEW5_STYHA	ATCG01010	85294.2	ISLYSISLWGK;NAIYDWSSNR;SQNMVLMGGLTK	1;1;1	3	3	NAD(P)H-quinone oxidoreductase subunit 5, chloroplastic OS=Stylosanthes hamata OX=37660 GN=ndhF PE=3 SV=1	885950	7.90646e+06	0	chlo
tr|A0A345WF46|A0A345WF46_9FABA	ATCG01010	85322.3	ISLYSISLWGK;NAIYDWSSNR	1;1	2	2	NAD(P)H-quinone oxidoreductase subunit 5, chloroplastic OS=Stylosanthes scabra OX=79078 GN=ndhF PE=3 SV=1	81555.1	0	0	chlo
tr|A0A345WFC2|A0A345WFC2_9FABA	ATCG01130	207135	QSFLNTLIER;QVLFLFQK;SLVTIFFDFKR;TSYFEQNIDIFYQK	0;1;1;0	2	2	Protein TIC 214 OS=Stylosanthes viscosa OX=79081 GN=ycf1 PE=3 SV=1	33720.8	0	0	chlo
tr|A0A371E2J6|A0A371E2J6_MUCPR	AT2G47240	50071.4	GASVGYYHGDLNALRDDLMELKPTLFAGVPR;GMDIFMEQFEDK	1;1	2	3	Long chain acyl-CoA synthetase 1 OS=Mucuna pruriens OX=157652 GN=LACS1 PE=4 SV=1	0	58877.9	0	chlo
tr|A0A371E3J9|A0A371E3J9_MUCPR	AT5G27540	71916	AVLHPTAPLFDQESQTLKPR;DDLDSFPMAIQESTR;YAVNVVDISMENKK	1;1;1	3	3	Mitochondrial Rho GTPase OS=Mucuna pruriens OX=157652 GN=MIRO1 PE=3 SV=1	0	0	29466.3	chlo
tr|A0A371FBN4|A0A371FBN4_MUCPR	AT2G24280	108887	ALLVFIEHR;SASNIIFFNGLR	1;1	2	2	Lysosomal Pro-X carboxypeptidase OS=Mucuna pruriens OX=157652 GN=PRCP PE=4 SV=1	19129.8	0	0	chlo
tr|A0A371FVN4|A0A371FVN4_MUCPR	AT4G15560	116618	TNLGFWAGHR;YASEGYFFQNIR	1;1	2	3	Putative 1-deoxy-D-xylulose-5-phosphate synthase 2, chloroplastic (Fragment) OS=Mucuna pruriens OX=157652 GN=CR513_36896 PE=3 SV=1	38464.5	0	0	chlo
tr|A0A371FX25|A0A371FX25_MUCPR	AT2G30950	76004.4	AAEEIIFGEPEVTTGAAGDLQQITGLAK;AILSEFVEIPAENR;AKENAPCIVFVDEIDAVGR;ENAPCIVFVDEIDAVGR;FLEYLDKDR;GLTWFIPSDDPTLISK;GTGIGGGNDER;SGGMGGPGGPGFPLAFGQSK;SLVAYHEVGHAICGTLTPGHDAVQK	1;1;0;0;0;1;0;0;0	3	3	ATP-dependent zinc metalloprotease FTSH 2, chloroplastic (Fragment) OS=Mucuna pruriens OX=157652 GN=FTSH2 PE=3 SV=1	0	4.92518e+06	0	chlo
tr|A0A371G8R6|A0A371G8R6_MUCPR	AT5G64940	85262.1	AFSVLDGIGK;LAAIGEDLLSIAADQPFR;QSQAFYNLFR	1;1;1	3	3	Protein ACTIVITY OF BC1 COMPLEX KINASE 8, chloroplastic (Fragment) OS=Mucuna pruriens OX=157652 GN=ABC1K8 PE=4 SV=1	0	114815	0	chlo
tr|A0A371G8Y8|A0A371G8Y8_MUCPR	AT4G00740	64980.2	LPFPAFGFDIVHCSR;QDKEWSDLQAVAR;RLPFPAFGFDIVHCSR	1;0;1	2	2	Putative methyltransferase PMT13 (Fragment) OS=Mucuna pruriens OX=157652 GN=CR513_31567 PE=4 SV=1	0	18487.9	0	chlo
tr|A0A371GJ33|A0A371GJ33_MUCPR	AT5G09810	54502.4	AVFPSIVGRPR;EITALAPSSMK	1;1	2	2	Actin-7 (Fragment) OS=Mucuna pruriens OX=157652 GN=ACT7 PE=3 SV=1	0	0	36250.2	chlo
tr|A0A371GS54|A0A371GS54_MUCPR	AT5G12470	40403	LLADDLFLAK;WLLNFGGFK	1;1	2	2	Protein RETICULATA-RELATED 4, chloroplastic OS=Mucuna pruriens OX=157652 GN=RER4 PE=4 SV=1	0	0	77388.6	chlo
tr|A0A371H6D1|A0A371H6D1_MUCPR	AT2G40100	30369.9	FFDPLGLANDPEEK;GPISFIATFNK	1;1	2	2	Chlorophyll a-b binding protein, chloroplastic OS=Mucuna pruriens OX=157652 GN=LHCB4.3 PE=3 SV=1	670492	0	632986	chlo
tr|A0A371HAM4|A0A371HAM4_MUCPR	AT4G24190	96539	ETTYEWELLNDVK;IMQSQTLSDANK	1;1	2	2	Endoplasmin-like protein OS=Mucuna pruriens OX=157652 GN=HSP90 PE=3 SV=1	0	137604	0	chlo
tr|A0A371I3C8|A0A371I3C8_MUCPR	AT1G48410	122238	ISGLTSQATR;NTVLVDALSR;RQPLGEGLESWR;SVSIVPPAYYAHLAAFR	1;1;1;1	4	5	Protein argonaute 1 (Fragment) OS=Mucuna pruriens OX=157652 GN=AGO1 PE=3 SV=1	0	233210	0	chlo
tr|A0A371IC74|A0A371IC74_MUCPR	AT5G37510	87260.4	DQDAIFAAVETIAK;FATEVAGVQDLGMLGR;GSGEEIGTYVEK;KDQDAIFAAVETIAK;LNEDINEEWISDK	1;0;0;1;0	2	3	Uncharacterized protein OS=Mucuna pruriens OX=157652 GN=CR513_02511 PE=3 SV=1	184708	0	0	chlo
tr|A0A396IL19|A0A396IL19_MEDTR	ATCG00490	19669.2	FTSIVGNVFGFK;MFTSIVGNVFGFK;TFQGPPHGIQVER	1;1;0	2	3	Ribulose bisphosphate carboxylase large chain OS=Medicago truncatula OX=3880 GN=MtrunA17_Chr3g0090681 PE=4 SV=1	0	1.16383e+06	0	chlo
tr|A0A3S6B018|A0A3S6B018_ARAHY	AT3G57650	43125.1	GFVSAVSHMR;GQPSVVQVHIK	1;1	2	2	Lysophosphatidyl acyltransferase OS=Arachis hypogaea OX=3818 GN=LPAT PE=2 SV=1	0	1.30486e+06	0	chlo
tr|A0A444WRC4|A0A444WRC4_ARAHY	AT4G36220	59434.5	AAFGSSSQEGQDEFIK;ADMAFAHYGPFWR;LHPPIPLLLHETAEETTVGGYFIPK;MGFLHMVAISDPDSAR;QESWESVR;QESWESVRDEVDK;QVLQVQDNIFSNRPATIAISYLTYDR;RPPYPPGPK	1;0;1;1;1;1;0;0	5	7	Uncharacterized protein OS=Arachis hypogaea OX=3818 GN=Ahy_Scaffold1g106681 PE=3 SV=1	0	774239	0	chlo
tr|A0A444WRN4|A0A444WRN4_ARAHY	AT1G19580	28390.3	AFYTVGFWIR;ELDATEFEK;IPYGEVWGGNPAR;LQGNYFFQEQLSR	1;0;0;1	2	2	Uncharacterized protein OS=Arachis hypogaea OX=3818 GN=Ahy_Scaffold1g106726 PE=4 SV=1	199886	0	0	chlo
tr|A0A444WRX2|A0A444WRX2_ARAHY	AT4G36580	65867.4	ATEEQIQSQQR;RATEEQIQSQQR	1;1	2	2	AAA domain-containing protein OS=Arachis hypogaea OX=3818 GN=Ahy_Scaffold1g106756 PE=3 SV=1	0	72409.2	0	chlo
tr|A0A444WV66|A0A444WV66_ARAHY	AT3G45890	64877.9	ASLVFSEYLLSGQAPPVK;SVTSDYLEYSLWR	1;1	2	2	Uncharacterized protein OS=Arachis hypogaea OX=3818 GN=Ahy_Scaffold1g107257 PE=4 SV=1	7127.77	0	0	chlo
tr|A0A444WVL3|A0A444WVL3_ARAHY	AT1G32090	97549.2	LAFFASQR;LQNWLDYYQLK;VDAIEYYK	1;1;1	3	3	Uncharacterized protein OS=Arachis hypogaea OX=3818 GN=Ahy_Scaffold1g107367 PE=4 SV=1	72399.3	0	0	chlo
tr|A0A444WVX3|A0A444WVX3_ARAHY	AT5G46800	30474	QTIAAEGPR;SVPANAACFLAYEMTR	1;1	2	2	Uncharacterized protein OS=Arachis hypogaea OX=3818 GN=Ahy_Scaffold1g107446 PE=3 SV=1	0	0	149695	chlo
tr|A0A444WW82|A0A444WW82_ARAHY	AT1G32080	55032.6	GIATASSAHGLGTAALSAK;LVGLEQSLTVSILPR	1;1	2	3	Uncharacterized protein OS=Arachis hypogaea OX=3818 GN=Ahy_B10g100300 PE=4 SV=1	0	900999	0	chlo
tr|A0A444WWS2|A0A444WWS2_ARAHY	AT2G34510	45189.5	IAFYSIYYNTR;NPGMEDDPTCGPIIDNIAIK;YIDSDHFAVPGGK	1;1;1	3	4	Uncharacterized protein OS=Arachis hypogaea OX=3818 GN=Ahy_B10g100449 PE=4 SV=1	204523	0	133456	chlo
tr|A0A444WXG1|A0A444WXG1_ARAHY	AT2G26900	44904.7	ASTNVSGDVPESSGGLSQYEK;LPASLATGLILVSCCPGGQASNVATYISK;TISIECGMQSSALGFLLAQK	1;1;1	3	3	Uncharacterized protein OS=Arachis hypogaea OX=3818 GN=Ahy_B10g100766 PE=4 SV=1	0	106198	0	chlo
tr|A0A444WYV9|A0A444WYV9_ARAHY	AT5G64290	61052.2	AGGVFLPIIK;KLETMGPVTK	1;1	2	2	Uncharacterized protein OS=Arachis hypogaea OX=3818 GN=Ahy_B10g101228 PE=4 SV=1	0	0	599536	chlo
tr|A0A444WZ23|A0A444WZ23_ARAHY	AT1G15820	27423.1	EAELIHGR;FFDPLGLAGTIK;TAENFANATGDQGYPGGK	1;1;1	3	4	Chlorophyll a-b binding protein, chloroplastic OS=Arachis hypogaea OX=3818 GN=Ahy_B10g101278 PE=3 SV=1	871114	2.47623e+06	1.10537e+06	chlo
tr|A0A444WZF6|A0A444WZF6_ARAHY	AT5G24690	57628.5	AAELCMVGLSTGAVQGALSNSLAR;FDLQNTLQK	1;1	2	2	Uncharacterized protein OS=Arachis hypogaea OX=3818 GN=Ahy_B10g101376 PE=4 SV=1	31876.4	190686	39537.7	chlo
tr|A0A444WZQ5|A0A444WZQ5_ARAHY	AT1G71220	183027	ADMGELYDMNLK;AFFANMPLSK;ASDPLQSMQEINQNFPSIVSSLSR;EYGFEYELITYK;FGIILYSSK;FLSEAGIQR;GKPYHISALYVVDLK;HIVEIIEEVK;IMILSVLK;MKLDESVQDEIVANQR;SNLNEILMPVFPGQLR;TINIFSIASGHLYER;VFYETLSK;VVHMEVVK;WQDVDPDMLTSK	1;0;1;1;1;0;0;1;0;1;0;0;0;0;0	6	6	Uncharacterized protein OS=Arachis hypogaea OX=3818 GN=Ahy_B10g101416 PE=4 SV=1	0	179016	0	chlo
tr|A0A444X096|A0A444X096_ARAHY	AT1G67730	35937.2	NGLNLVLVGR;YGSWALVTGPTDGIGK	1;1	2	2	Uncharacterized protein OS=Arachis hypogaea OX=3818 GN=Ahy_B10g101737 PE=3 SV=1	0	399377	0	chlo
tr|A0A444X279|A0A444X279_ARAHY	AT2G40100	31183.2	FFDPLGLANDPEEK;LVWFPGAQPPEWLDGSMIGDR;NAELDPEK	1;1;0	2	3	Chlorophyll a-b binding protein, chloroplastic OS=Arachis hypogaea OX=3818 GN=Ahy_A10g049736 PE=3 SV=1	391128	0	0	chlo
tr|A0A444X517|A0A444X517_ARAHY	AT1G74050	26345.6	QLPSGLLLVSGPFK;VNQSYVIATSTK	1;1	2	2	60S ribosomal protein L6 OS=Arachis hypogaea OX=3818 GN=Ahy_B10g104229 PE=3 SV=1	0	218196	0	chlo
tr|A0A444X626|A0A444X626_ARAHY	AT2G24820	62116.4	EPAVVEHAPAGLIAGQSASNPAK;ESQGVVWVWMSPK;IPQLPADAK	1;1;0	2	2	Rieske domain-containing protein OS=Arachis hypogaea OX=3818 GN=Ahy_B10g104637 PE=4 SV=1	184361	0	39852.7	chlo
tr|A0A444X7X0|A0A444X7X0_ARAHY	AT5G14950	132271	AIEPLLGIR;ALYDKIEFLDVDGGAWK;FGTLDDYFQTLR;HILDTIVEALR;INPEETTQDNVQER;LYNGENTVQGFVVEK;MGFDNMLIQR;NLALFQHHDGVTGTAK;TNTLLIPLGDDFR;YINIEEAEAQFR	1;1;1;1;1;1;1;1;1;1	10	12	Alpha-mannosidase OS=Arachis hypogaea OX=3818 GN=Ahy_B10g105324 PE=3 SV=1	0	1.0853e+06	0	chlo
tr|A0A444XB62|A0A444XB62_ARAHY	AT4G18760	39195.5	GEIPSSIGDLISLK;YLNLANNNFR	1;1	2	2	Uncharacterized protein OS=Arachis hypogaea OX=3818 GN=Ahy_B10g106545 PE=4 SV=1	203931	0	0	chlo
tr|A0A444XBL2|A0A444XBL2_ARAHY	AT1G55670	17675.1	AKEYVSILK;QGLPEQNGITHFEAGDSR	1;1	2	4	Uncharacterized protein OS=Arachis hypogaea OX=3818 GN=Ahy_B09g094509 PE=4 SV=1	0	708845	0	chlo
tr|A0A444XBN3|A0A444XBN3_ARAHY	AT3G21160	65097.6	AHNPSWTGGDSILADSGTEQLEFIALSQR;DNMMQSFFLAETLK;DWVANTLDFNK;DYEASVFETTIR;LLPAWDTSTGIPYNIINLSHGR;VVGGLLSAYDLSGDK	0;0;1;0;1;0	2	3	alpha-1,2-Mannosidase OS=Arachis hypogaea OX=3818 GN=Ahy_B09g094589 PE=3 SV=1	104406	0	0	chlo
tr|A0A444XBR9|A0A444XBR9_ARAHY	AT1G15980	52790.4	DKPSIALFCSEEK;FPAGYAVEIASLGLK	1;1	2	2	Uncharacterized protein OS=Arachis hypogaea OX=3818 GN=Ahy_B09g094627 PE=4 SV=1	51423.1	537411	155929	chlo
tr|A0A444XCB3|A0A444XCB3_ARAHY	AT3G16000	83341.3	DSLANELNSK;VSALTHENDDSR	1;1	2	2	Uncharacterized protein OS=Arachis hypogaea OX=3818 GN=Ahy_B09g094794 PE=4 SV=1	662155	269452	59159.7	chlo
tr|A0A444XG98|A0A444XG98_ARAHY	AT2G04350	73571.9	DAIAVVMYTSGSTGLPK;ESPVEPSFPSK;GSWLGAWGIEK;SEWLISLQGCFR;VHLGEYEWETYGQVFAR	1;1;1;1;1	5	6	AMP-binding domain-containing protein OS=Arachis hypogaea OX=3818 GN=Ahy_B09g095788 PE=4 SV=1	213551	648502	0	chlo
tr|A0A444XGT2|A0A444XGT2_ARAHY	AT1G55020	95491.1	GVAVEDSSSPHGVR;IYDYDVYNDLGNPDSNAR;LFILDHHDPLFPYLSK;VFLNTITGK	1;1;1;1	4	5	Lipoxygenase OS=Arachis hypogaea OX=3818 GN=Ahy_B09g095845 PE=3 SV=1	0	0	454027	chlo
tr|A0A444XH30|A0A444XH30_ARAHY	AT3G14067	82876.5	GPNHLTPEILKPDVIAPGVNILAGWTGK;SALMTTAYNVDNSGGK	1;1	2	3	Uncharacterized protein OS=Arachis hypogaea OX=3818 GN=Ahy_B09g095895 PE=3 SV=1	0	15513.3	0	chlo
tr|A0A444XLM2|A0A444XLM2_ARAHY	AT1G54780	31877.6	EGAITGGPAFVQAVGEK;ETYVVDDAGVLSR;GIVVLVTSQK	1;1;1	3	3	TPM_phosphatase domain-containing protein OS=Arachis hypogaea OX=3818 GN=Ahy_B09g096649 PE=4 SV=1	1.13105e+06	739693	329163	chlo
tr|A0A444XRQ3|A0A444XRQ3_ARAHY	AT2G21390	135962	FNLALESGNIQTAVASATAIDEKDHWYR;GVNWASFHPTLPLIVSGADDR;LSFLYLVTGNLEK;QGNAGIVEYAYQR;TLDIPIYITK;TVQFHHENPWIVSASDDQTIR	1;1;1;0;0;0	3	4	Coatomer subunit alpha OS=Arachis hypogaea OX=3818 GN=Ahy_B09g098600 PE=4 SV=1	0	66107.9	0	chlo
tr|A0A444XUZ9|A0A444XUZ9_ARAHY	AT3G25800	65218.9	ELSSDSSQHVR;FAATVEYAHLK;ILSPDLAIQHILPCVK;LAAGEWFTAR;SALASVIMGMAPVLGK;STYSQLCQDDMPMVR;TIRPCLVELSEDPDVDVR	1;1;1;1;1;1;1	7	11	Uncharacterized protein OS=Arachis hypogaea OX=3818 GN=Ahy_B09g099819 PE=4 SV=1	291500	1.54217e+06	0	chlo
tr|A0A444XX03|A0A444XX03_ARAHY	AT5G63840	105583	EVHNAYGYYFHMATSEGLVK;HDPFEVFVR;TSSTSTPLIATDVTISDGNLIAK;VKGEGDDWEESFR;VVSMNSHGLFDFEQLK	1;1;1;1;1	5	9	Gal_mutarotas_2 domain-containing protein OS=Arachis hypogaea OX=3818 GN=Ahy_B08g089200 PE=3 SV=1	0	394875	0	chlo
tr|A0A444XXA4|A0A444XXA4_ARAHY	AT5G63910	57792	FYEVPGSRPVFETVDEMLK;IGSDIPLVNQLLK;LQHTHTTFVR;MQSFVESAVNR;QPMADTLLDK;VKPPSSESNSIGIWNGER	1;1;1;1;1;1	6	9	Prenylcys_lyase domain-containing protein OS=Arachis hypogaea OX=3818 GN=Ahy_B08g089278 PE=4 SV=1	0	893304	0	chlo
tr|A0A444Y0D8|A0A444Y0D8_ARAHY	AT3G14690	59775.2	AAFGSSYEEGIR;NNDLLGILLESNHK;VLNWLWLTPK;VSFFPFGWGPR	0;1;1;0	2	4	Uncharacterized protein OS=Arachis hypogaea OX=3818 GN=Ahy_B08g090674 PE=3 SV=1	0	75881.2	0	chlo
tr|A0A444Y0I9|A0A444Y0I9_ARAHY	AT3G14630	67951	AAFGSSYEEGIR;ASFFPFGWGPR;LLVNGLAGHEGEK	0;1;1	2	2	Uncharacterized protein OS=Arachis hypogaea OX=3818 GN=Ahy_B08g090677 PE=3 SV=1	0	234289	0	chlo
tr|A0A444Y1A0|A0A444Y1A0_ARAHY	AT1G54350	85928	ELVTLNFLQEK;IQSQSIIDNPDQR;NLDFFTSGYR	1;1;1	3	3	Uncharacterized protein OS=Arachis hypogaea OX=3818 GN=Ahy_B08g091045 PE=4 SV=1	50379.4	109505	0	chlo
tr|A0A444Y2S5|A0A444Y2S5_ARAHY	AT3G13470	63722.6	EVELEDPVENIGAK;GYISPYFVTDSEK;NAGVNGSVVSEK;NQIEAAEQEYEK;NQIEAAEQEYEKEK;TNDLAGDGTTTSVVLAQGLITEGVK;VDAIKDSLDNDEEK;YEDLMAAGIIDPTK;YGYNAATGK	0;0;0;0;0;1;1;0;0	2	3	Uncharacterized protein OS=Arachis hypogaea OX=3818 GN=Ahy_B08g091745 PE=3 SV=1	0	107253	0	chlo
tr|A0A444Y707|A0A444Y707_ARAHY	AT2G05710	108335	ISDIRPGQDVTVTTNTGK;MFVDYNEPQQDR;NGVTATDLVLTVTQMLR;SDETVAMIEAYLR	1;1;0;1	3	4	Aconitate hydratase OS=Arachis hypogaea OX=3818 GN=Ahy_B08g093753 PE=3 SV=1	0	271927	0	chlo
tr|A0A444Y732|A0A444Y732_ARAHY	AT4G15440	53363.4	DFTLSSHDSAFR;QIPGSYGWPLVGSISDR	1;1	2	2	Uncharacterized protein OS=Arachis hypogaea OX=3818 GN=Ahy_B08g093803 PE=3 SV=1	0	122008	0	chlo
tr|A0A444Y823|A0A444Y823_ARAHY	AT1G29900	128801	LPTSGIVFISLNDLTKPHLEK;LSVGYSLDQIPNDITK	1;1	2	2	Uncharacterized protein OS=Arachis hypogaea OX=3818 GN=Ahy_B08g094124 PE=3 SV=1	0	172094	0	chlo
tr|A0A444Y8F1|A0A444Y8F1_ARAHY	AT5G59010	57365.1	HIPPSHALDLIR;SLVTALTPLQK;SNLQDLPENEDGNKGEK;SYSTNLAFTPPEYLR;VALYLAQALEYCSSQGR	0;0;1;0;1	2	2	Protein kinase domain-containing protein OS=Arachis hypogaea OX=3818 GN=Ahy_B08g094234 PE=4 SV=1	131202	78467.4	0	chlo
tr|A0A444Y916|A0A444Y916_ARAHY	AT3G16110	60946.4	AATNLIFAR;ELGSTLLMAK;FAEAATSLK;FAEAATSLKK;IDASANEHPK;LQVNDYPTLLLYK;NTVVAAFDNGMSSK;SASFLGIK;SQPIPDNTDATIHVVVGK	1;1;1;1;1;1;1;1;1	9	11	Uncharacterized protein OS=Arachis hypogaea OX=3818 GN=Ahy_A07g037335 PE=4 SV=1	0	2.37872e+06	0	chlo
tr|A0A444YBN6|A0A444YBN6_ARAHY	AT1G06950	117550	EAIASGVDGYDAETK;EANVELDSMVSENLR;EDIEGIANR;GVGPVSLIGGEYDGDR;LAQSVTDGELEMADSK;LATSAVIVAGAVAAGYGLGTR;LGKPGQTEITLKDDLPER;LQQCVADGELSEEDVK;LQYLLGISDSTAAALK;QQAEVILADGQLTK;QVGLPQEYAQK;TVEDIFSSGTGEFDEDEVYEK;VPFGAQITTK;VTDSQVEVAVR	1;1;1;1;1;1;0;1;1;0;0;1;0;1	10	16	Uncharacterized protein OS=Arachis hypogaea OX=3818 GN=Ahy_B07g087254 PE=4 SV=1	943721	0	0	chlo
tr|A0A444YCG7|A0A444YCG7_ARAHY	AT5G16590	69440.7	GVAYLHSHGPTSSHGNIK;LVVYDYMPMGSLSALLHANNGAGR;SLVFFGDVNRPFDLEELLR;VSDFGLAHLALPTATPNR	1;1;1;1	4	6	Protein kinase domain-containing protein OS=Arachis hypogaea OX=3818 GN=Ahy_B07g087551 PE=4 SV=1	108667	231096	0	chlo
tr|A0A444YCL4|A0A444YCL4_ARAHY	AT5G19620	73947.8	DQYSSPLTASGNNYDDTLLAK;FHFGVGYR;GLVCEGANVLPAK;GYDEGAVGSGR;IINSGYFCSCMPVAVDTR;LDEAISSINGWYMER;VDSPLGPLR;WSGTAGLLFQHAGVR	1;1;1;1;1;1;1;1	8	8	POTRA domain-containing protein OS=Arachis hypogaea OX=3818 GN=Ahy_B07g087615 PE=4 SV=1	734494	0	0	chlo
tr|A0A444YDJ3|A0A444YDJ3_ARAHY	AT3G11130	193335	ADDATQFLDVIR;DPTLAVVAYR;GQCDDELINVTNK;VEEDAVWSQVAK	1;1;1;0	3	3	Clathrin heavy chain OS=Arachis hypogaea OX=3818 GN=Ahy_B07g088015 PE=3 SV=1	30817.6	234355	26935.3	chlo
tr|A0A444YF28|A0A444YF28_ARAHY	AT4G27020	64163.6	AAGLFNPIASSVQVTEFTIK;GLDLSQVLVEVEK;GLDLSQVLVEVEKR	1;1;1	3	4	Uncharacterized protein OS=Arachis hypogaea OX=3818 GN=Ahy_B07g088630 PE=4 SV=1	0	380628	0	chlo
tr|A0A444YG53|A0A444YG53_ARAHY	AT5G42270	75033.1	AQGGPGGPGGLGGPMDFGR;DGSALQLTAVDGR;FQEVPETGVTFADVAGADQAK;LELQEVVDFLK	1;1;1;1	4	4	AAA domain-containing protein OS=Arachis hypogaea OX=3818 GN=Ahy_B06g079784 PE=3 SV=1	144082	0	93783.6	chlo
tr|A0A444YG71|A0A444YG71_ARAHY	AT1G50700	59908.3	AFQYFDKDSSGYITR;QIFDAILEGK	1;1	2	3	Uncharacterized protein OS=Arachis hypogaea OX=3818 GN=Ahy_B06g079794 PE=4 SV=1	0	104705	0	chlo
tr|A0A444YGN2|A0A444YGN2_ARAHY	AT3G54660	60101.1	GFDEEIRDFVGEQMALR;IVDPHTVDVDGK	1;1	2	2	Glutathione reductase OS=Arachis hypogaea OX=3818 GN=Ahy_B06g079905 PE=3 SV=1	0	201419	0	chlo
tr|A0A444YHI0|A0A444YHI0_ARAHY	AT3G57650	44023.5	GQPSVVQVHIK;HIAEDTFSDK	1;1	2	2	PlsC domain-containing protein OS=Arachis hypogaea OX=3818 GN=Ahy_B06g080205 PE=4 SV=1	11184.1	0	0	chlo
tr|A0A444YIE8|A0A444YIE8_ARAHY	AT2G47800	168973	FGIIPQEPVLFEGTVR;IDEIPTLSPEHR;KGDLTAIVGTVGSGK	0;1;1	2	2	Uncharacterized protein OS=Arachis hypogaea OX=3818 GN=Ahy_B06g080543 PE=4 SV=1	0	30914.9	0	chlo
tr|A0A444YMG7|A0A444YMG7_ARAHY	AT5G02500	66547.2	ATAGDTHLGGEDFDNR;DAGVIAGLNVMR;FSDPSVQSDIK;MVNHFVQEFK;NALENYAYNMR;NAVVTVPAYFNDSQR;QFAAEEISSMVLMK;SVHDVVLVGGSTR;VISGPAEKPMIVVNYK	0;0;1;0;0;0;0;1;1	3	3	Uncharacterized protein OS=Arachis hypogaea OX=3818 GN=Ahy_B06g081994 PE=3 SV=1	134480	0	0	chlo
tr|A0A444YN65|A0A444YN65_ARAHY	AT3G09630	44569	ASIRPDIVTFVHDNISK;FAVVSAIAASAVPSLVLAR;IINSDEVQSVVRPIK;KGPLIVYGTEGAK;LDSIYGTFEK	1;1;0;0;1	3	3	Ribos_L4_asso_C domain-containing protein OS=Arachis hypogaea OX=3818 GN=Ahy_B06g082230 PE=4 SV=1	363157	387457	94052.1	chlo
tr|A0A444YQ92|A0A444YQ92_ARAHY	AT3G56940	47502.3	HGDFFSALMK;TAFYEGIGLDTK;TDYNQTHFVR	1;1;1	3	3	Rubrerythrin domain-containing protein OS=Arachis hypogaea OX=3818 GN=Ahy_B06g083720 PE=3 SV=1	0	783624	0	chlo
tr|A0A444YR86|A0A444YR86_ARAHY	AT5G17920	88588.8	IPPTEEIADR;ISEEEYVTSIKEEIR;KLNLPILPTTTIGSFPQTPELR;LNLPILPTTTIGSFPQTPELR;SETTYQIALAIKDEVEDLEK;TLTSLNGVTAYGFDLVR;YLFAGVVDGR	1;1;1;1;1;1;1	7	8	Uncharacterized protein OS=Arachis hypogaea OX=3818 GN=Ahy_B06g084100 PE=3 SV=1	51029.1	557226	394044	chlo
tr|A0A444YS77|A0A444YS77_ARAHY	AT5G14040	41809.4	FASFETIVEMIYK;FGFYEFFK;LGLWGLFTR	1;1;1	3	3	Uncharacterized protein OS=Arachis hypogaea OX=3818 GN=Ahy_B06g084556 PE=3 SV=1	0	0	7059.53	chlo
tr|A0A444YS81|A0A444YS81_ARAHY	AT1G12840	46299.6	ISGVESSGLTVDGVPVDSYLTR;SNTFMEGVSHK;VGTLDSLLSLSDDLAK	1;1;1	3	3	V-type proton ATPase subunit C OS=Arachis hypogaea OX=3818 GN=Ahy_B06g084560 PE=3 SV=1	22752.8	0	0	chlo
tr|A0A444YSB3|A0A444YSB3_ARAHY	AT5G23670	54095.9	AYTYLDEAHSIGAVGK;IQDCFGRPISSAPDAWFDVVER;VFQHNIPSHLEEVLR	1;1;1	3	3	Aminotran_1_2 domain-containing protein OS=Arachis hypogaea OX=3818 GN=Ahy_A06g029537 PE=3 SV=1	0	150599	0	chlo
tr|A0A444YSY4|A0A444YSY4_ARAHY	AT3G01780	128392	ATAAQQYGTSPFLSGLK;DGASQDQILNETR;IPLTEMLLPHQISPVEFFR;IQDVQAVLISAQR;LVDSENSLAIR;SLILPVENFR	1;0;1;1;0;0	3	3	Uncharacterized protein OS=Arachis hypogaea OX=3818 GN=Ahy_B06g084846 PE=4 SV=1	5784.72	108921	0	chlo
tr|A0A444YTW2|A0A444YTW2_ARAHY	AT1G21480	52461.9	DIIIPGNVDDGMTK;EDADLFFVPSYVK;NHIFVFPSGAGAHLFK	1;1;1	3	3	Exostosin domain-containing protein OS=Arachis hypogaea OX=3818 GN=Ahy_B06g085214 PE=3 SV=1	31338.6	0	0	chlo
tr|A0A444YWV3|A0A444YWV3_ARAHY	AT1G19580	29761.5	AIYTVGFWIR;VPSGEIWAGNPAK	1;1	2	2	Uncharacterized protein OS=Arachis hypogaea OX=3818 GN=Ahy_B06g086132 PE=4 SV=1	0	190864	0	chlo
tr|A0A444YXI4|A0A444YXI4_ARAHY	AT5G23890	104442	LSGFIDTEK;VLVPAAVDQVQGQALAALQVLK	1;1	2	2	Uncharacterized protein OS=Arachis hypogaea OX=3818 GN=Ahy_B05g073956 PE=4 SV=1	114558	0	0	chlo
tr|A0A444YZX2|A0A444YZX2_ARAHY	AT3G24550	70836.9	ATDGFSDANLLGSGGFGYVHR;LQNEYDPNEMAR	1;1	2	2	Protein kinase domain-containing protein OS=Arachis hypogaea OX=3818 GN=Ahy_B05g074839 PE=4 SV=1	8277.43	0	0	chlo
tr|A0A444Z0T8|A0A444Z0T8_ARAHY	AT3G18130	46114.5	AHTDSVTAIATPIDNSDMIVTASR;DVMSVAFSVDNR	1;1	2	2	WD_REPEATS_REGION domain-containing protein OS=Arachis hypogaea OX=3818 GN=Ahy_B05g075272 PE=4 SV=1	0	0	326161	chlo
tr|A0A444Z111|A0A444Z111_ARAHY	AT1G56110	68370.9	ASMGQDLSPVDLINVHQFAQR;IPELTDIVGDEDK;QCNAISEGLLTDELR;VMDLSEYR	0;1;1;0	2	2	Nop domain-containing protein OS=Arachis hypogaea OX=3818 GN=Ahy_B05g075329 PE=4 SV=1	49817	337275	132156	chlo
tr|A0A444Z1Z5|A0A444Z1Z5_ARAHY	AT3G01500	35462.1	AGFIHFK;EYEEAIEELQR	1;1	2	2	Carbonic anhydrase OS=Arachis hypogaea OX=3818 GN=Ahy_B05g075757 PE=3 SV=1	137446	0	0	chlo
tr|A0A444Z4U7|A0A444Z4U7_ARAHY	AT1G26850	42757.9	DSHEAQVQFALER;DYVPYANAPYK;GVPAVIGVLGTIK;VLRPGGYWVLSGPPINWK	1;1;1;0	3	3	Uncharacterized protein OS=Arachis hypogaea OX=3818 GN=Ahy_B05g077389 PE=4 SV=1	0	251292	0	chlo
tr|A0A444Z7C3|A0A444Z7C3_ARAHY	AT1G17870	63063.5	ALFDIPVAR;RPIDEVIPR	1;1	2	2	Uncharacterized protein OS=Arachis hypogaea OX=3818 GN=Ahy_B05g078536 PE=4 SV=1	25595.7	0	0	chlo
tr|A0A444Z7I1|A0A444Z7I1_ARAHY	AT5G27600	76843.1	AISDMYSELSK;EVIDEEGWLHTGDIGTWLPGGR	1;1	2	2	Uncharacterized protein OS=Arachis hypogaea OX=3818 GN=Ahy_B05g078614 PE=4 SV=1	154115	122805	0	chlo
tr|A0A444Z897|A0A444Z897_ARAHY	AT5G42080	110179	GTDAVEMLEGR;LITEADGYQPHLIAPEQGYR;LSSLLNEDPAVMER;SSVLESIVGK	1;0;1;1	3	3	Uncharacterized protein OS=Arachis hypogaea OX=3818 GN=Ahy_B05g078854 PE=3 SV=1	0	0	25988.9	chlo
tr|A0A444Z8E0|A0A444Z8E0_ARAHY	AT4G23650	64462.4	EIIAEVDTDHDGR;GQFGVTYLVTHK;HSVNLIMELCAGGELFDR;VIAESLSEEEIIGLK	0;1;0;1	2	2	Uncharacterized protein OS=Arachis hypogaea OX=3818 GN=Ahy_B05g078896 PE=4 SV=1	5812.3	270394	0	chlo
tr|A0A444ZC42|A0A444ZC42_ARAHY	AT4G24280	90041.2	IINEPTAASLAYGFEK;KQDITITGASTLPNDEVDR;QDITITGASTLPNDEVDR;QFAAEEISAQVLR;TTPSVVAYTK;VVGIDLGTTNSAVAAMEGGKPTIITNAEGQR	1;1;1;1;0;0	4	5	Uncharacterized protein OS=Arachis hypogaea OX=3818 GN=Ahy_B04g069270 PE=3 SV=1	65953.2	743808	0	chlo
tr|A0A444ZDK8|A0A444ZDK8_ARAHY	AT5G45160	99954.9	AKLEQSLNNGEGFASSVR;EQAANKPLLK;FSTVFNHDADSLPR;FVPTIMNILK;GVVPASAFSISAQQIWK;HTPLSEFFNVEVTALSSYEDKEEK;IEGPTDPLASSTWEEVHPK;LAACGLSYAVVAIMGPQSSGK;LEQSLNNGEGFASSVR;SDEGWLELEEAVQSGPVR	1;0;1;1;0;1;1;1;0;1	7	10	Protein ROOT HAIR DEFECTIVE 3 homolog OS=Arachis hypogaea OX=3818 GN=Ahy_B04g069788 PE=3 SV=1	0	594193	0	chlo
tr|A0A444ZDN0|A0A444ZDN0_ARAHY	AT1G31330	25577.7	GFSWPIAAYR;NYAPDSAPALAIK	1;1	2	2	Uncharacterized protein OS=Arachis hypogaea OX=3818 GN=Ahy_B04g069805 PE=4 SV=1	238446	0	427018	chlo
tr|A0A444ZIL3|A0A444ZIL3_ARAHY	AT2G35100	42888.8	DVLFQVLENER;IRDVLFQVLENER	1;1	2	2	Exostosin domain-containing protein OS=Arachis hypogaea OX=3818 GN=Ahy_B04g070711 PE=3 SV=1	0	283818	0	chlo
tr|A0A444ZKY1|A0A444ZKY1_ARAHY	AT3G51550	120217	GNLDQIVDPYLK;LNVGGNDISPSQDTGLFR;SLASEDSDGLTPSAVFSQIMNPK;TNTTGSYASSLPSNLCR	1;1;0;0	2	2	Proteasome endopeptidase complex OS=Arachis hypogaea OX=3818 GN=Ahy_B04g071544 PE=3 SV=1	0	0	55693.3	chlo
tr|A0A444ZLJ1|A0A444ZLJ1_ARAHY	AT2G45470	43632.9	DAISTLATNGAGK;GLTIFAPSDEAFK;TTITVLAIPNSAFSSITQNHPLPVIK;YDLTVSVAGDSVTLHTGVDSSR;YLPVGSLK	1;0;1;1;0	3	10	Uncharacterized protein OS=Arachis hypogaea OX=3818 GN=Ahy_B04g071759 PE=4 SV=1	455735	2.93752e+06	0	chlo
tr|A0A444ZM99|A0A444ZM99_ARAHY	AT3G62870	29424.6	NLATSLFK;VPPALNQFTK	1;1	2	2	Ribosomal_L7Ae domain-containing protein OS=Arachis hypogaea OX=3818 GN=Ahy_B04g071949 PE=4 SV=1	129136	0	0	chlo
tr|A0A444ZTC6|A0A444ZTC6_ARAHY	AT1G43170	44516	TLNTVWAQHLSEEVK;TLNTVWAQHLSEEVKR;VDYAYGFFEK	1;1;1	3	4	Uncharacterized protein OS=Arachis hypogaea OX=3818 GN=Ahy_A03g010502 PE=3 SV=1	123682	0	237320	chlo
tr|A0A444ZU09|A0A444ZU09_ARAHY	AT3G17970	64330.5	HINLEDYISAK;HYGTPTNPSVPAR	1;1	2	2	TPR_REGION domain-containing protein OS=Arachis hypogaea OX=3818 GN=Ahy_B03g062391 PE=4 SV=1	0	551292	0	chlo
tr|A0A444ZU90|A0A444ZU90_ARAHY	AT1G14830	70163.6	IPSIIALINK;IYGVFDNQLPAALK;LIEGSIGYFK;LLSQHLEQVIR;RPLVLQLHK	0;1;1;0;0	2	2	Uncharacterized protein OS=Arachis hypogaea OX=3818 GN=Ahy_B03g062456 PE=3 SV=1	79059.9	120847	0	chlo
tr|A0A444ZVI3|A0A444ZVI3_ARAHY	AT1G60770	56116.3	ALAAVNDISGVER;IANALIGAYTK;TVSDHAIHLDLLAK	1;1;1	3	3	Uncharacterized protein OS=Arachis hypogaea OX=3818 GN=Ahy_B03g062805 PE=4 SV=1	0	140164	0	chlo
tr|A0A444ZWR3|A0A444ZWR3_ARAHY	AT4G04910	82373.8	ENSFLAPDVNLQELAAR;FANQVMTVGQK;GSPLVTCLLEGSSGSGK;SPLSVIVLDDIER;TALAATVGIDSDFPYVK;VSAAESIPVTR	1;1;1;1;1;1	6	6	Uncharacterized protein OS=Arachis hypogaea OX=3818 GN=Ahy_B03g063224 PE=4 SV=1	0	0	270714	chlo
tr|A0A444ZXS0|A0A444ZXS0_ARAHY	AT3G16290	99519.6	IFIPKPGLIGR;TEITTDDLLQAAQMEER;YHGITNFWVADR	1;0;1	2	2	AAA domain-containing protein OS=Arachis hypogaea OX=3818 GN=Ahy_B03g063687 PE=4 SV=1	36700.7	0	0	chlo
tr|A0A444ZY78|A0A444ZY78_ARAHY	AT5G07350	107778	TITLSSLIAPR;VVVTEVLGGGK	1;1	2	2	Ribonuclease OS=Arachis hypogaea OX=3818 GN=Ahy_B03g063846 PE=4 SV=1	1438.12	0	27947.1	chlo
tr|A0A444ZYG9|A0A444ZYG9_ARAHY	AT4G34240	59582.2	FSFDSFSHK;ISQLEGIAK	1;1	2	2	Aldehyde dehydrogenase OS=Arachis hypogaea OX=3818 GN=Ahy_B03g063763 PE=3 SV=1	16632.4	0	0	chlo
tr|A0A444ZZR3|A0A444ZZR3_ARAHY	AT4G23940	113539	GQTLSQLVFHR;ISIEDFQK;LAQLVQEAALVAVR;LDDEAYMFER;LDDEVAER;VNKPSVIFIDEIDALATR	1;1;0;1;1;1	5	6	AAA domain-containing protein OS=Arachis hypogaea OX=3818 GN=Ahy_B03g064520 PE=4 SV=1	103909	0	0	chlo
tr|A0A444ZZY8|A0A444ZZY8_ARAHY	AT4G10840	64271.8	DTIASGDGPAK;IDEAAELFEEAR	1;1	2	2	TPR_REGION domain-containing protein OS=Arachis hypogaea OX=3818 GN=Ahy_B03g064616 PE=4 SV=1	0	0	106825	chlo
tr|A0A445A0Y7|A0A445A0Y7_ARAHY	AT1G79940	76533.9	AAEYMEIPVR;AIEESMEGSGATVK;EFAALSPSLQSDFKR;TFQELHDMDSQER;VSFMDEAAAVTAASK	0;1;1;0;0	2	4	J domain-containing protein OS=Arachis hypogaea OX=3818 GN=Ahy_B03g065195 PE=4 SV=1	98929.5	131872	0	chlo
tr|A0A445A1D6|A0A445A1D6_ARAHY	AT1G54100	55172.3	GTLVGPLHTR;SILFAAVGTAGQR	1;1	2	2	Aldedh domain-containing protein OS=Arachis hypogaea OX=3818 GN=Ahy_B03g065343 PE=3 SV=1	0	193261	0	chlo
tr|A0A445A1Y9|A0A445A1Y9_ARAHY	AT2G26890	284921	FLPDGLVSVIR;YGDILEPFK	1;1	2	2	J domain-containing protein OS=Arachis hypogaea OX=3818 GN=Ahy_B03g065578 PE=4 SV=1	0	134329	2264.43	chlo
tr|A0A445A6Z6|A0A445A6Z6_ARAHY	AT3G63460	121153	LLGSDQLSPELVVLK;TIVLALATGQK	1;1	2	2	WD_REPEATS_REGION domain-containing protein OS=Arachis hypogaea OX=3818 GN=Ahy_B03g067491 PE=4 SV=1	0	69167.9	5048.19	chlo
tr|A0A445A7N9|A0A445A7N9_ARAHY	AT1G50460	55566	LAAAGIIGILK;LAAAGIIGILKK	1;1	2	2	Phosphotransferase OS=Arachis hypogaea OX=3818 GN=Ahy_B03g067668 PE=3 SV=1	0	0	1501.09	chlo
tr|A0A445A8F9|A0A445A8F9_ARAHY	AT2G21340	58146.4	ELADQGIWSQVK;VFGAAILTAFTGPK	1;1	2	2	Protein DETOXIFICATION OS=Arachis hypogaea OX=3818 GN=Ahy_B03g068046 PE=3 SV=1	0	0	162588	chlo
tr|A0A445A8G9|A0A445A8G9_ARAHY	AT2G21390	136515	AIAIDATEYIFK;LSFLYLITGNVEK;VFIFDLQQR	1;1;0	2	2	Coatomer subunit alpha OS=Arachis hypogaea OX=3818 GN=Ahy_B03g068055 PE=4 SV=1	3865.1	0	0	chlo
tr|A0A445A8R7|A0A445A8R7_ARAHY	AT5G66680	48408.5	APVLFQGIGHSLNPSNSLVLK;ILISGSLSMFSNR;INDDLEYSVEIYEWSGK;RVLVLLDDFAIK;SSHSIFFNNLK;VPDVYGVFQFK	1;1;1;1;1;1	6	9	Dolichyl-diphosphooligosaccharide--protein glycosyltransferase 48 kDa subunit OS=Arachis hypogaea OX=3818 GN=Ahy_B03g068147 PE=3 SV=1	0	2.77618e+06	0	chlo
tr|A0A445A923|A0A445A923_ARAHY	AT4G34450	98672.9	FGAAVDELKPR;ITDGTLLTQIER;LLYLLNQGDTFTK;SIATLAITTLLK;VFNDPQLDAR	1;1;1;0;0	3	3	Coatomer subunit gamma OS=Arachis hypogaea OX=3818 GN=Ahy_B03g068118 PE=3 SV=1	15541.1	169447	0	chlo
tr|A0A445AB33|A0A445AB33_ARAHY	AT4G20360	52933.3	FSAIVYVLK;ILDEAMAGDNVGLLLR;KYDEIDAAPEER;TVGAGVIQSIIE;VGDTVDLVGIR;VTQIMNDKDEESK;YDEIDAAPEER	1;1;1;1;1;1;1	7	7	Elongation factor Tu OS=Arachis hypogaea OX=3818 GN=Ahy_B03g068713 PE=3 SV=1	237089	0	0	chlo
tr|A0A445ABA2|A0A445ABA2_ARAHY	AT4G00710	55363.5	HIPPSHALDLIR;HLFHWETQPMK;KDLTAIHEVLEK;NATSGFAVENIVSEHGEK;SLVAALAPLQK;SYSTNLAFTPPEYLR	0;0;1;1;1;0	3	3	Protein kinase domain-containing protein OS=Arachis hypogaea OX=3818 GN=Ahy_B02g057260 PE=4 SV=1	0	401194	0	chlo
tr|A0A445ABA8|A0A445ABA8_ARAHY	AT4G25650	61313.7	LDVNGFLAEQGWSK;SDALVVGFR;YHDYNHAFR	1;1;1	3	3	Rieske domain-containing protein OS=Arachis hypogaea OX=3818 GN=Ahy_B03g068822 PE=4 SV=1	42492	528218	0	chlo
tr|A0A445ACL8|A0A445ACL8_ARAHY	AT1G01300	26591.8	TGNGGVIIDSGTSVTR;VPTVVLHFR	1;1	2	2	Peptidase A1 domain-containing protein OS=Arachis hypogaea OX=3818 GN=Ahy_B02g057577 PE=3 SV=1	124582	0	0	chlo
tr|A0A445AD24|A0A445AD24_ARAHY	AT1G72330	60909	AEGAMYLFPQIK;ALVVINPGNPTGQVLSEENQR	1;1	2	2	Aminotran_1_2 domain-containing protein OS=Arachis hypogaea OX=3818 GN=Ahy_B02g057821 PE=4 SV=1	0	869052	0	chlo
tr|A0A445AG80|A0A445AG80_ARAHY	AT3G63130	58380.7	QIEEIAFTTATQHFEK;VLHFHNNMTGDEGAIAISEIVK	1;1	2	3	WPP domain-containing protein OS=Arachis hypogaea OX=3818 GN=Ahy_B02g059146 PE=4 SV=1	22447.7	0	0	chlo
tr|A0A445AGT6|A0A445AGT6_ARAHY	AT1G05150	103119	AGNCLYVLGR;LLNFLKPETFQGAVK	1;1	2	2	Uncharacterized protein OS=Arachis hypogaea OX=3818 GN=Ahy_B02g059439 PE=4 SV=1	0	536150	38002.5	chlo
tr|A0A445AI18|A0A445AI18_ARAHY	AT3G10200	68586.5	DGHENQIQFALER;GGQNWVHPK;NGASEYIQR;NTLSGIYDR;TYDLLHANYLFSQYK	0;1;1;0;1	3	3	Uncharacterized protein OS=Arachis hypogaea OX=3818 GN=Ahy_B02g060159 PE=4 SV=1	51299.9	0	0	chlo
tr|A0A445AIM2|A0A445AIM2_ARAHY	AT5G48760	23641	LSSEVGWNYYDTITELEK;VFEGIPPPYDK	1;1	2	2	Uncharacterized protein OS=Arachis hypogaea OX=3818 GN=Ahy_B02g060505 PE=3 SV=1	536446	0	0	chlo
tr|A0A445AKP0|A0A445AKP0_ARAHY	AT5G01590	62088.7	DLAVLEANDGVWPGVR;ENPTEEEIR;GIPPWVPLK;GPLELITLK;LAASATALLHK	1;1;1;1;1	5	5	GYF_2 domain-containing protein OS=Arachis hypogaea OX=3818 GN=Ahy_B02g061337 PE=4 SV=1	218143	0	0	chlo
tr|A0A445ARI9|A0A445ARI9_ARAHY	AT5G65700	111494	KPVGEFGDGVDIVQWVR;LDAAYCGLSGEIPAEIGR;LEYLAVSGNELVGK;LLTFVDLSR	1;1;1;1	4	4	Protein kinase domain-containing protein OS=Arachis hypogaea OX=3818 GN=Ahy_B01g053256 PE=3 SV=1	0	0	152065	chlo
tr|A0A445ARP6|A0A445ARP6_ARAHY	AT4G18030	71387.6	DNHEAQVQFALER;ILRPEGVVIIR;NVMDMNAELGGFAAALESPK	0;1;1	2	2	Uncharacterized protein OS=Arachis hypogaea OX=3818 GN=Ahy_B01g053374 PE=4 SV=1	14097.2	0	0	chlo
tr|A0A445AT35|A0A445AT35_ARAHY	AT4G12300	59460	MLSNNTLDSVYELR;VQEELEAVVGR	1;1	2	2	Uncharacterized protein OS=Arachis hypogaea OX=3818 GN=Ahy_B01g054024 PE=3 SV=1	36229.5	0	0	chlo
tr|A0A445AT87|A0A445AT87_ARAHY	AT3G48270	57626.3	FLEEVVDHHVNR;SICVLHLLSVK	1;1	2	2	Uncharacterized protein OS=Arachis hypogaea OX=3818 GN=Ahy_B01g054072 PE=3 SV=1	0	117368	0	chlo
tr|A0A445ATJ3|A0A445ATJ3_ARAHY	AT3G12860	62264.4	ASMGQDLSPVDLINVHQFAQR;FVGDLKPGDLEK;LSEDNIPALTDIVGDEDK;LYDYLVSK;SFNPFTSALDALK	0;1;1;1;0	3	3	Nop domain-containing protein OS=Arachis hypogaea OX=3818 GN=Ahy_B01g054228 PE=4 SV=1	137548	0	0	chlo
tr|A0A445ATT0|A0A445ATT0_ARAHY	AT4G20360	52925.3	HYAHVDCPGHADYVK;ILDEAMAGDNVGLLLR;KYDEIDAAPEER	0;1;1	2	2	Elongation factor Tu OS=Arachis hypogaea OX=3818 GN=Ahy_B01g054386 PE=3 SV=1	0	0	54413.7	chlo
tr|A0A445AUQ2|A0A445AUQ2_ARAHY	AT1G54270	37083.7	GLDVIQQAQSGTGK;ILASGVHVVVGTPGR;VLITTDLLAR	1;1;1	3	4	Uncharacterized protein OS=Arachis hypogaea OX=3818 GN=Ahy_B01g054962 PE=3 SV=1	0	614507	0	chlo
tr|A0A445AVI1|A0A445AVI1_ARAHY	AT2G24200	59914	ELVNSPANVLTPGVLAEEASK;LTLADALVYACNQGVEK	1;1	2	2	CYTOSOL_AP domain-containing protein OS=Arachis hypogaea OX=3818 GN=Ahy_B01g055185 PE=3 SV=1	80950.8	1.43574e+06	11551.4	chlo
tr|A0A445AVL0|A0A445AVL0_ARAHY	AT5G35180	86922.4	GQDGAYTILQFPAIHK;QGVVGPTLMVEELGR	1;1	2	3	START domain-containing protein OS=Arachis hypogaea OX=3818 GN=Ahy_B01g055238 PE=4 SV=1	19104.5	0	0	chlo
tr|A0A445AWI7|A0A445AWI7_ARAHY	AT3G16950	69672.2	ALGVDILTGFGK;DGKPVTIELIDAK	1;1	2	2	Uncharacterized protein OS=Arachis hypogaea OX=3818 GN=Ahy_B01g055548 PE=3 SV=1	11056.8	0	0	chlo
tr|A0A445AZP5|A0A445AZP5_ARAHY	AT1G74470	51363.5	AIDAGDYEYAIAFQER;MISPSNVAVDIGR;VAIVGGGPAGGSAAETLAK;VALVGDAAGYVTK	1;0;1;0	2	2	Pyr_redox_2 domain-containing protein OS=Arachis hypogaea OX=3818 GN=Ahy_B01g056864 PE=4 SV=1	0	148146	0	chlo
tr|A0A445B3T6|A0A445B3T6_ARAHY	AT1G73990	73938.7	VESQVSVSSSGIVAEK;YAEVLAAEQRPFRPDEAELFAK	1;1	2	2	Uncharacterized protein OS=Arachis hypogaea OX=3818 GN=Ahy_A10g047935 PE=4 SV=1	240964	458406	36332.5	chlo
tr|A0A445B4Z7|A0A445B4Z7_ARAHY	AT2G24820	62007.4	DPNGVFHCFEDR;EPAVVEHAPAGLIAGQSASNPAK;IPQLPADAK;LECLYHGWQFEGDGK;SSDTWVAEYR;VFEQDMGFLSSQNEVLLK	1;1;0;1;0;1	4	6	Rieske domain-containing protein OS=Arachis hypogaea OX=3818 GN=Ahy_A10g048315 PE=4 SV=1	177248	519670	0	chlo
tr|A0A445B570|A0A445B570_ARAHY	AT5G64580	100416	IDFSEFMR;TGVTFDDFAGQEYIK;VSTAQVLVIGATNR	1;1;1	3	3	AAA domain-containing protein OS=Arachis hypogaea OX=3818 GN=Ahy_A10g048469 PE=4 SV=1	0	0	33371.7	chlo
tr|A0A445B5Z4|A0A445B5Z4_ARAHY	AT5G24650	28156.7	GLLTDNTLPLLTDSALR;SMLQNLGLQSYEK	1;1	2	2	SAM domain-containing protein OS=Arachis hypogaea OX=3818 GN=Ahy_A10g048808 PE=4 SV=1	81947.3	909632	49699.7	chlo
tr|A0A445B920|A0A445B920_ARAHY	AT5G10290	64886.8	ELQIATDNFSER;LTDYESPGGDAAFQR	1;1	2	2	Protein kinase domain-containing protein OS=Arachis hypogaea OX=3818 GN=Ahy_A10g050302 PE=3 SV=1	23832	0	257396	chlo
tr|A0A445BA52|A0A445BA52_ARAHY	AT5G24690	57585.6	AAELCMVGLSTGAVQGALSNSLAR;LLADPAFMYR	1;1	2	2	Uncharacterized protein OS=Arachis hypogaea OX=3818 GN=Ahy_A10g050713 PE=4 SV=1	0	962390	0	chlo
tr|A0A445BAR6|A0A445BAR6_ARAHY	AT5G09590	213528	AVITVPAYFNDAQR;GVNPDEAVAMGAAIQGGILR;QAVTNPTNTVFGTK;SKFEALVNHLIER;SSGGLSEDEIEK	1;0;1;0;1	3	3	Uncharacterized protein OS=Arachis hypogaea OX=3818 GN=Ahy_A10g050887 PE=3 SV=1	0	52970.1	0	chlo
tr|A0A445BBP0|A0A445BBP0_ARAHY	AT5G49760	63295.7	AAQESMQGAVEFK;GLAYLHELANPPIIHR;NLVSLVGFCFEK;SELNPFANWEQNPNSGAAPQLK;YTNNFSESNTIGSGGYGK	1;0;0;1;1	3	3	Protein kinase domain-containing protein OS=Arachis hypogaea OX=3818 GN=Ahy_A10g051139 PE=4 SV=1	0	0	203802	chlo
tr|A0A445BDQ8|A0A445BDQ8_ARAHY	AT2G45290	81176.1	FEALGWHVIWVK;FILSAGHGCMLQYALLHLAGYDSVQEEDLK;FLSIDAVEK;NGNTGYDEIR;VLPGLIGGSADLASSNMTLLK	0;1;1;0;0	2	3	TRANSKETOLASE_1 domain-containing protein OS=Arachis hypogaea OX=3818 GN=Ahy_A09g041769 PE=4 SV=1	0	361733	0	chlo
tr|A0A445BDX0|A0A445BDX0_ARAHY	AT3G46060	25773.9	INQPDAGAGGSQPAAK;NIEQHASDNVNK;TNMNVEEVFFSIAR	1;1;1	3	3	Uncharacterized protein OS=Arachis hypogaea OX=3818 GN=Ahy_A09g041835 PE=4 SV=1	130706	111534	0	chlo
tr|A0A445BEB2|A0A445BEB2_ARAHY	AT4G32640	118338	LLPLYTLALTK;SAGGYSYVEFLIHVHR;TTGGQVYYYYPFSALSDPAK	1;1;1	3	3	Uncharacterized protein OS=Arachis hypogaea OX=3818 GN=Ahy_A09g041941 PE=4 SV=1	0	140552	0	chlo
tr|A0A445BEC7|A0A445BEC7_ARAHY	AT5G05010	58188.7	QSNILEDLETLR;VANIIPLK	1;1	2	2	Coatomer subunit delta OS=Arachis hypogaea OX=3818 GN=Ahy_A09g041969 PE=3 SV=1	0	140530	0	chlo
tr|A0A445BG52|A0A445BG52_ARAHY	AT4G20850	153976	ALENTSVPIGNSPEDK;APDYLLLTHNGR;LAPLAILNK;LDACTFVVNVYNDGK;LSTGQGLMQVDK;NAPQGSVLVGAISYGK;QILALTLTYK	1;0;1;1;0;1;0	4	4	Uncharacterized protein OS=Arachis hypogaea OX=3818 GN=Ahy_A09g042494 PE=4 SV=1	0	16578.7	58366.8	chlo
tr|A0A445BGH5|A0A445BGH5_ARAHY	AT5G58420	30002.3	EVIAILMQR;FDVGNVVMVTGGR;GIPYLNTFDGR;SRECLPLILILR	1;1;1;1	4	4	40S ribosomal protein S4 OS=Arachis hypogaea OX=3818 GN=Ahy_A09g042673 PE=3 SV=1	0	0	148675	chlo
tr|A0A445BHY6|A0A445BHY6_ARAHY	AT5G43600	52746.4	LSEFSIINQDPPALSSEAVIKAMETATR;NDAGLAAAELALAVEK;RPLEIILFTSEEPTR	1;0;1	2	2	Uncharacterized protein OS=Arachis hypogaea OX=3818 GN=Ahy_A09g043292 PE=4 SV=1	0	104418	0	chlo
tr|A0A445BJM4|A0A445BJM4_ARAHY	AT3G04340	147685	AGQIIDEILAAK;NEGSINGNSESR;TSLALAIAAEAR	1;1;1	3	3	AAA domain-containing protein OS=Arachis hypogaea OX=3818 GN=Ahy_A09g044176 PE=4 SV=1	0	0	24411.5	chlo
tr|A0A445BKG6|A0A445BKG6_ARAHY	AT5G27540	71685.9	AVLHPTAPLFDQESQTLKPR;SSLIITAAAENFPVNVPR	1;1	2	3	Mitochondrial Rho GTPase OS=Arachis hypogaea OX=3818 GN=Ahy_A09g044635 PE=3 SV=1	85384.2	102159	0	chlo
tr|A0A445BLC4|A0A445BLC4_ARAHY	AT1G11910	55617.9	SGGELVFGGVDPK;VYHTVFDSGNLR	1;1	2	2	Uncharacterized protein OS=Arachis hypogaea OX=3818 GN=Ahy_A09g045024 PE=3 SV=1	0	0	207331	chlo
tr|A0A445BMH1|A0A445BMH1_ARAHY	AT1G54220	58726.4	ENSLKPQDYEGGTFTVSNLGGPFGVK;GDIDDYLASGAK;LNSLQEASGGAR;QAVEEPTREPEPK;QYHNVNINVAVQTDHGLFVPVIR	1;1;1;1;1	5	5	Acetyltransferase component of pyruvate dehydrogenase complex OS=Arachis hypogaea OX=3818 GN=Ahy_A09g045496 PE=3 SV=1	0	295340	0	chlo
tr|A0A445BML0|A0A445BML0_ARAHY	AT1G03130	23171.1	EQIFEMPTGGAAIMR;KAQVEEFYVITWDSPK	1;1	2	2	Uncharacterized protein OS=Arachis hypogaea OX=3818 GN=Ahy_A09g045549 PE=4 SV=1	622169	800850	0	chlo
tr|A0A445BQ71|A0A445BQ71_ARAHY	AT1G52360	102901	ANEVLPSIPK;DTNTFASASLDR;FDLAMQLGR;GMIEDALEVATDPDYR;IWNLGSPDPNFTLDAHQK;LENTLNYGLER	0;0;1;1;0;0	2	2	Coatomer subunit beta' OS=Arachis hypogaea OX=3818 GN=Ahy_A09g046574 PE=3 SV=1	0	62872.9	0	chlo
tr|A0A445BQK6|A0A445BQK6_ARAHY	AT3G58730	29360.8	FEYTNDGEVNKNDLTGLAR;LENTISYIK;LFAEEQVAEK	1;1;1	3	3	Uncharacterized protein OS=Arachis hypogaea OX=3818 GN=Ahy_A09g046701 PE=4 SV=1	2.97441e+06	0	290976	chlo
tr|A0A445BQU4|A0A445BQU4_ARAHY	AT3G21160	67039.6	AHNPSWTGGDSILADSGTEQLEFIALSQR;DNMMQSFFLAETLK;LLPAWDTATGIPYNIINLSHGR;VVGGLLSAYDLSGDKVFLDK	1;0;1;0	2	3	alpha-1,2-Mannosidase OS=Arachis hypogaea OX=3818 GN=Ahy_A09g046753 PE=3 SV=1	109480	352705	0	chlo
tr|A0A445BRN6|A0A445BRN6_ARAHY	AT4G35230	60820.1	DAADMLNEAASLEEK;LANLIGYCCDGDER;LQNKPDVPSYVMLGIPK;VALSITQALDYCSNK	1;1;1;1	4	4	Protein kinase domain-containing protein OS=Arachis hypogaea OX=3818 GN=Ahy_A08g037723 PE=4 SV=1	0	219305	59777.8	chlo
tr|A0A445BRY8|A0A445BRY8_ARAHY	AT4G31940	61342.8	IHTDPSIWSDPLEFKPER;LVYIQAIVK	1;1	2	4	Uncharacterized protein OS=Arachis hypogaea OX=3818 GN=Ahy_A08g037843 PE=3 SV=1	0	69134.1	0	chlo
tr|A0A445BT37|A0A445BT37_ARAHY	AT1G49340	225777	ETCSQATVLLLSNLSSGSK;HQSVEQLLLFGR;IAQGTPPLVVSSVK	1;1;1	3	3	Uncharacterized protein OS=Arachis hypogaea OX=3818 GN=Ahy_A08g038202 PE=3 SV=1	0	92792.1	0	chlo
tr|A0A445BUG3|A0A445BUG3_ARAHY	AT2G26140	76045.7	AELEEIVHYLR;AVTMNDLEFAK;EEESIGGFSALR;GMALGMVHQLPDKDQTSISR;GTPGFSGADLANLVNVAALK;SPCIIFIDEIDAIGGSR;YGMSSEVGLVTHNYNDDGR	1;1;1;1;1;1;1	7	8	AAA domain-containing protein OS=Arachis hypogaea OX=3818 GN=Ahy_A08g038749 PE=3 SV=1	80047.8	0	0	chlo
tr|A0A445BVK5|A0A445BVK5_ARAHY	AT5G59010	57379.1	EASVPSQVLMGILEEGASSK;SNLQDLPENEDGNKGEK;SYSTNLAFTPPEYLR	1;1;0	2	3	Protein kinase domain-containing protein OS=Arachis hypogaea OX=3818 GN=Ahy_A08g039125 PE=4 SV=1	0	0	44601.1	chlo
tr|A0A445BVW9|A0A445BVW9_ARAHY	AT5G60640	65405.7	LEDEVTFYQTVNPDVAK;SDPVPESNDGDVK	1;1	2	2	Protein disulfide-isomerase OS=Arachis hypogaea OX=3818 GN=Ahy_A08g039303 PE=3 SV=1	30386.2	104894	0	chlo
tr|A0A445BX45|A0A445BX45_ARAHY	AT4G28220	77747.2	HILDLSTLWK;ITVIQSGDHILNTFDER;VVVLGTGWGGTSFLK	1;1;1	3	3	EF-hand domain-containing protein OS=Arachis hypogaea OX=3818 GN=Ahy_A08g039735 PE=4 SV=1	0	228481	0	chlo
tr|A0A445BXG0|A0A445BXG0_ARAHY	AT4G28390	40009.8	AVAGAGVLAGYDKLQLIMFGK;LQLIMFGK;QFNGLVDVYR;TAAAPIER;TMKDEGIISLWR;YFPTQALNFAFK;YNSSLDAFK	1;1;0;0;1;0;1	4	4	Uncharacterized protein OS=Arachis hypogaea OX=3818 GN=Ahy_A08g039822 PE=3 SV=1	925479	319921	333029	chlo
tr|A0A445C0Z6|A0A445C0Z6_ARAHY	AT2G25430	139261	EEEPEPDMNEIK;LLETLEEFVR	1;1	2	2	Uncharacterized protein OS=Arachis hypogaea OX=3818 GN=Ahy_A08g040890 PE=3 SV=1	2584.19	0	0	chlo
tr|A0A445C1U4|A0A445C1U4_ARAHY	AT5G61970	64184	ADLATAGNAENVK;AVYEELGK	1;1	2	2	Signal recognition particle subunit SRP68 OS=Arachis hypogaea OX=3818 GN=Ahy_A08g041170 PE=3 SV=1	16220.4	0	0	chlo
tr|A0A445C2K4|A0A445C2K4_ARAHY	AT1G61520	29267	GLGGSGDPAYPGGPFFNPLGFGK;GLGGSGDPAYPGGPFFNPLGFGKDEK	1;1	2	2	Chlorophyll a-b binding protein, chloroplastic OS=Arachis hypogaea OX=3818 GN=Ahy_A07g031002 PE=3 SV=1	445848	0	221319	chlo
tr|A0A445C495|A0A445C495_ARAHY	AT3G20320	42854.9	ALSIIEEARPLLIQMQAMAEDVQPLLAEVR;SIYTLIFTLK	1;1	2	2	MlaD domain-containing protein OS=Arachis hypogaea OX=3818 GN=Ahy_A07g031539 PE=4 SV=1	211211	74399.9	0	chlo
tr|A0A445C4E1|A0A445C4E1_ARAHY	AT3G11830	128513	AQLVSNINACTAVADVVR;FNIFNGCPSGQTATIVLR;GGADQFIEEAER;LAIGDLATQYFADR;LSDPSQYQSIVDAEWNIIYDKLDK	1;1;1;1;1	5	5	3-hydroxy-3-methylglutaryl coenzyme A reductase OS=Arachis hypogaea OX=3818 GN=Ahy_A07g031576 PE=3 SV=1	0	342527	0	chlo
tr|A0A445C4M8|A0A445C4M8_ARAHY	AT3G21670	59655.3	ELVSANDVIIGVDGK;SNVSGFGSDQFDTTDPK	1;1	2	2	Uncharacterized protein OS=Arachis hypogaea OX=3818 GN=Ahy_A07g031642 PE=4 SV=1	239453	0	0	chlo
tr|A0A445C5B9|A0A445C5B9_ARAHY	AT3G11130	193332	AAEDANVYHDLVK;ADDATQFLDVIR;AFMTADLPHELIELLEK;AHMGIFTELGVLYAR;ALQHYTELPDIK;AQLQGTTQDHLQIFNIEMK;DAMETASQSGDR;DPTLAVVAYR;EAAELAAESPQGILR;ELAEELLVYFIDQGKK;ESIDLHDNFDQIGLAQK;FGFVPDLTHYLYTNNMLR;GCFNELISLMESGLGLER;GNLQIIVQVAK;GNMQLYSVDQQR;IEKHELLEMR;IIIDSNNNPEHFLTTNPYYDSR;KFNLNVQAVDVLLDNIHSIDR;LFDEALYEAAK;LHVIELGAQPGKPSFTK;LLGLVTQTSVYHWSIEGESEPVK;LLTQFLEHLVSEGSQDVHVHNALGK;LQQFQGAVDAAR;LSDIEEFILMPNVANLQN…	1;0;0;0;0;0;0;0;0;0;0;0;0;0;1;0;0;1;0;0;0;0;1;0;0;0;0;0;0;0;0;0;0;0;0	4	6	Clathrin heavy chain OS=Arachis hypogaea OX=3818 GN=Ahy_A07g031850 PE=3 SV=1	0	606666	0	chlo
tr|A0A445C5N7|A0A445C5N7_ARAHY	AT5G05740	58267.6	ISFAIWGR;LFLLVNPEDDKPVAVVVPR	1;1	2	3	Uncharacterized protein OS=Arachis hypogaea OX=3818 GN=Ahy_A07g031965 PE=4 SV=1	90640.1	442851	0	chlo
tr|A0A445C6A2|A0A445C6A2_ARAHY	AT5G19620	73963.8	DQYSSPLTASGNNYDDTLLAK;INYTDPWIQGDDKR;KGQVYSMLQGK;LQVSEAEVNNISIR;VDSPLGPLR;VLISEVLVR	1;1;1;1;1;1	6	6	POTRA domain-containing protein OS=Arachis hypogaea OX=3818 GN=Ahy_A07g032177 PE=4 SV=1	364846	236765	138477	chlo
tr|A0A445C7A4|A0A445C7A4_ARAHY	AT1G06950	117128	EAEAISLDVTSK;VTDSQVEVAVR	1;1	2	2	Uncharacterized protein OS=Arachis hypogaea OX=3818 GN=Ahy_A07g032664 PE=4 SV=1	120453	0	103438	chlo
tr|A0A445C7A8|A0A445C7A8_ARAHY	AT1G06950	110512	EAIASGVDGYDAETK;LAQSVTDGELEMADSK;LATSAVIVAGAVAAGYGLGTR;LGKPGQTEITLK;LQQCVADGELSEEDVK;QQAEVILADGQLTK	1;1;1;1;1;1	6	8	Uncharacterized protein OS=Arachis hypogaea OX=3818 GN=Ahy_A07g032664 PE=4 SV=1	571067	0	127426	chlo
tr|A0A445C7U5|A0A445C7U5_ARAHY	AT2G30520	65563.4	EILQSIVSLFPSEK;NGPGTTSSGPGPTK	1;1	2	2	Uncharacterized protein OS=Arachis hypogaea OX=3818 GN=Ahy_A07g032800 PE=3 SV=1	1373.78	95119	19952.1	chlo
tr|A0A445C7V5|A0A445C7V5_ARAHY	AT5G58270	83825.8	IDGQDIQQVTLESLR;LIGVVPQDTVLFNDTIFHNIHYGR;LSATEEEVYNAAR;VVAALGFLVGAK	1;1;1;1	4	5	Uncharacterized protein OS=Arachis hypogaea OX=3818 GN=Ahy_A07g032811 PE=4 SV=1	184441	217731	0	chlo
tr|A0A445CB29|A0A445CB29_ARAHY	AT5G53480	96442.6	ALYNALGFAQANFSNDMER;EAASYAFGSILEGPSPDK;ILPYCDGIMTQLLK;LAPLVNHALPFMLSALVK	0;1;0;1	2	2	Importin N-terminal domain-containing protein OS=Arachis hypogaea OX=3818 GN=Ahy_A07g034127 PE=4 SV=1	0	66639	0	chlo
tr|A0A445CC13|A0A445CC13_ARAHY	AT1G75420	52882	TLAVAPYLASIDVLVQNSQAR;VSLVLPK	1;1	2	2	Glycos_transf_1 domain-containing protein OS=Arachis hypogaea OX=3818 GN=Ahy_A07g034509 PE=4 SV=1	0	45580.6	0	chlo
tr|A0A445CEI5|A0A445CEI5_ARAHY	AT1G56190	50762.2	GVTTIIGGGDSVAAVEK;IGVIESLLEK;LVASLPDGGVLLLENVR;SVGDLTAADLK	1;1;1;1	4	4	Phosphoglycerate kinase OS=Arachis hypogaea OX=3818 GN=Ahy_A07g035836 PE=3 SV=1	161607	407867	0	chlo
tr|A0A445CEK0|A0A445CEK0_ARAHY	AT1G79550	42401.7	ELDYLVGAVSNPK;VDLNVPLDDNSK	1;1	2	2	Phosphoglycerate kinase OS=Arachis hypogaea OX=3818 GN=Ahy_A07g035839 PE=3 SV=1	0	0	123784	chlo
tr|A0A445CHL6|A0A445CHL6_ARAHY	AT3G14680	59652.3	DLLGILLESNHR;GQVSFFPFGWGPR	1;1	2	2	Uncharacterized protein OS=Arachis hypogaea OX=3818 GN=Ahy_A07g037021 PE=3 SV=1	0	232302	0	chlo
tr|A0A445CJ19|A0A445CJ19_ARAHY	AT3G09630	44627	FAVVSAIAASAVPSLVLAR;KGPLIVYGTEGAK;LDSIYGTFEK	1;1;1	3	3	Ribos_L4_asso_C domain-containing protein OS=Arachis hypogaea OX=3818 GN=Ahy_A06g025937 PE=4 SV=1	0	97437	108510	chlo
tr|A0A445CLY7|A0A445CLY7_ARAHY	AT5G04140	176983	ASDSANLDSAAELLIR;EGLVMSLEVNIGK;FCTGGMSLGAISR;GNADIIQISGHDGGTGASPISSIK;HAGGPWELGLTESHQTLIENGLR;IVKEENVDDIER;LLGHNGEINTIQGNLNWMQSR;LVAEAGIGTVASGVAK;NGSQLLILSDR;SDSLEPTHPAIPILLAVGTVHQHLIQNGLR;SQSAFSVYQQHLANRPVNVLR;WKPLTDVVDGYSPTLPHLK;YLPLFWQLVPPSEEDTPEANPK;YSTNTSPR	0;0;0;0;0;0;0;0;0;1;1;0;1;0	3	4	Glutamine amidotransferase type-2 domain-containing protein OS=Arachis hypogaea OX=3818 GN=Ahy_A06g026891 PE=4 SV=1	0	39153.5	0	chlo
tr|A0A445CN09|A0A445CN09_ARAHY	AT5G26742	83665.7	GLTEDEHSSSLR;QGTAILMYTSSQR;VLVLAPTR;VQGAVFDLPEEIAK	1;1;0;1	3	3	Uncharacterized protein OS=Arachis hypogaea OX=3818 GN=Ahy_A06g027246 PE=4 SV=1	39504.1	0	0	chlo
tr|A0A445CRD5|A0A445CRD5_ARAHY	AT3G52500	50915.4	TAGVSYTPFR;TVPLPELTFQFK	1;1	2	2	Peptidase A1 domain-containing protein OS=Arachis hypogaea OX=3818 GN=Ahy_A06g028668 PE=3 SV=1	85347	0	0	chlo
tr|A0A445CRN8|A0A445CRN8_ARAHY	AT3G56630	56688.4	FLDWTTDVLR;VHGIITANPDNVEHILK	1;1	2	2	Uncharacterized protein OS=Arachis hypogaea OX=3818 GN=Ahy_A06g028715 PE=3 SV=1	0	132992	0	chlo
tr|A0A445CSU5|A0A445CSU5_ARAHY	AT1G64770	39025.8	MGFEDIYVSSPGSLSEK;VYAAPPSER	1;1	2	2	Uncharacterized protein OS=Arachis hypogaea OX=3818 GN=Ahy_A06g029266 PE=4 SV=1	305249	0	0	chlo
tr|A0A445CUQ1|A0A445CUQ1_ARAHY	AT3G27820	52126.9	EEYEAVAK;IASYYEEYYK;TLLTTTGETISYK	1;1;1	3	3	Pyr_redox_2 domain-containing protein OS=Arachis hypogaea OX=3818 GN=Ahy_A06g029957 PE=4 SV=1	80348.8	0	0	chlo
tr|A0A445CXX8|A0A445CXX8_ARAHY	AT4G36480	53113.8	ETLENITSK;EVVNFSSANYLGLIGHK;GLTEYSGVPIEK;LFVSAGHSEYDLR;VLEEDSVFVVVSHR	1;1;1;1;1	5	7	Aminotran_1_2 domain-containing protein OS=Arachis hypogaea OX=3818 GN=Ahy_A06g030918 PE=4 SV=1	36828.9	793385	0	chlo
tr|A0A445CY40|A0A445CY40_ARAHY	AT1G55670	17788.2	FVFFNFQR;QGLPEQNGITHFEAGDSR	1;1	2	3	Uncharacterized protein OS=Arachis hypogaea OX=3818 GN=Ahy_A05g021706 PE=4 SV=1	246117	1.65555e+06	250214	chlo
tr|A0A445CYB0|A0A445CYB0_ARAHY	AT3G54890	26251.3	LGAVPENLER;YPGGAFDPLGYSK	1;1	2	2	Chlorophyll a-b binding protein, chloroplastic OS=Arachis hypogaea OX=3818 GN=Ahy_A05g021753 PE=3 SV=1	0	3.5308e+06	0	chlo
tr|A0A445CZI7|A0A445CZI7_ARAHY	AT4G25450	80200.7	AANAHDFIISLPQGYDTLVGER;FFEVLIGVRPEPLWK;INSVLSGVQVDDSLAYGLER;LFFSNSSTEK;STIVQLLAR;VGELTGLLTSDLGSLKDIVSENVSR	1;1;1;1;0;1	5	6	Uncharacterized protein OS=Arachis hypogaea OX=3818 GN=Ahy_A05g022062 PE=4 SV=1	108756	270150	0	chlo
tr|A0A445D098|A0A445D098_ARAHY	AT4G16340	208137	LDYLEDGK;LSPAINSYLSEASR;VNSQLSSPSQPYSLR;VQQESVDDAER	1;1;1;1	4	4	Uncharacterized protein OS=Arachis hypogaea OX=3818 GN=Ahy_A05g022282 PE=3 SV=1	0	112917	0	chlo
tr|A0A445D2P2|A0A445D2P2_ARAHY	AT3G24550	70831	FSSDVNTHVSTR;LQNEYDPNEMAR;VMGTFGYLAPEYASSGK	1;1;1	3	4	Protein kinase domain-containing protein OS=Arachis hypogaea OX=3818 GN=Ahy_A05g023165 PE=4 SV=1	0	335958	78680.3	chlo
tr|A0A445D3A7|A0A445D3A7_ARAHY	AT2G07050	86560.3	HIHYEDENTR;LYDAVNVVLSLQNK;NIFPIWALGEYR	1;1;1	3	3	Terpene cyclase/mutase family member OS=Arachis hypogaea OX=3818 GN=Ahy_A05g023397 PE=3 SV=1	0	205676	0	chlo
tr|A0A445D4N7|A0A445D4N7_ARAHY	AT4G10340	30272.9	AAAAVTPANDELAK;FGANCGPEAVWFK;HLSDPFGNNLLTVIAGSAER;IFLPEGLLDR;SEIPPYLTGEVPGDYGYDPFGLSK;WAMLGAAGFIIPEAFNK	1;0;1;0;1;0	3	5	Chlorophyll a-b binding protein, chloroplastic OS=Arachis hypogaea OX=3818 GN=Ahy_A05g023866 PE=3 SV=1	1.90686e+06	6.09742e+06	846824	chlo
tr|A0A445D4W5|A0A445D4W5_ARAHY	AT2G44890	31307.3	AIDFQDLFMK;KVATQEISTK	1;1	2	2	Uncharacterized protein OS=Arachis hypogaea OX=3818 GN=Ahy_A05g023895 PE=4 SV=1	0	29841	0	chlo
tr|A0A445DDH0|A0A445DDH0_ARAHY	AT3G62870	29440.6	ANFNDKFDEYR;NLATSLFK	1;1	2	2	Ribosomal_L7Ae domain-containing protein OS=Arachis hypogaea OX=3818 GN=Ahy_A04g018362 PE=4 SV=1	5614.72	0	0	chlo
tr|A0A445DIV4|A0A445DIV4_ARAHY	AT1G31330	25190.5	ELLNGELIAK;GFSWPIAAYR	1;1	2	2	Uncharacterized protein OS=Arachis hypogaea OX=3818 GN=Ahy_A04g020893 PE=4 SV=1	0	0	211930	chlo
tr|A0A445DJ19|A0A445DJ19_ARAHY	AT5G45160	96685.6	FSTVFNHDADSLPR;IEGPTDPLASSTWEEVHPK;SDEGWLELEEAVQSGPVR	1;1;1	3	3	GB1/RHD3-type G domain-containing protein OS=Arachis hypogaea OX=3818 GN=Ahy_A04g020901 PE=3 SV=1	0	396646	0	chlo
tr|A0A445DJL9|A0A445DJL9_ARAHY	AT4G04640	52195.4	ALQESLASELAAR;MSAMSSATDNAVELK;SDPVIHTLLPLSPK	1;1;1	3	3	Uncharacterized protein OS=Arachis hypogaea OX=3818 GN=Ahy_A04g021217 PE=3 SV=1	135915	0	333251	chlo
tr|A0A445DKF6|A0A445DKF6_ARAHY	AT3G02760	95829.9	GTSLILPLIK;LIYDLADQGGELCSLR	1;1	2	2	AA_TRNA_LIGASE_II domain-containing protein OS=Arachis hypogaea OX=3818 GN=Ahy_A04g021479 PE=3 SV=1	416.045	118099	0	chlo
tr|A0A445DL01|A0A445DL01_ARAHY	AT1G78900	65271.2	EASIYTGITLAEYFR;EDYLAQNAFTPYDK;FEDPAEGEAALIDK;FTMLQTWPVR;GNEMAEVLMDFPQLTMTLPDGR;LAADTPLLTGQR;LAEMPADSGYPAYLAAR;NIIHFYNLANQAVER;SGDVYIPR;TTLVANTSNMPVAAR;VSGPVVVADGMAGAAMYELVR	1;1;1;1;1;1;1;1;1;1;1	11	12	Uncharacterized protein OS=Arachis hypogaea OX=3818 GN=Ahy_A04g021649 PE=4 SV=1	794630	0	0	chlo
tr|A0A445DMI5|A0A445DMI5_ARAHY	AT2G17980	68806.5	HTNIATTLLSEIK;YRPLVHDVLGLR	1;1	2	3	Uncharacterized protein OS=Arachis hypogaea OX=3818 GN=Ahy_A03g010500 PE=3 SV=1	0	323120	0	chlo
tr|A0A445DMP1|A0A445DMP1_ARAHY	AT4G33520	100021	LAAAVESNSVHPVGK;STVDESSFTGEPLPVTK	1;1	2	2	HMA domain-containing protein OS=Arachis hypogaea OX=3818 GN=Ahy_A03g010565 PE=3 SV=1	0	97814.4	0	chlo
tr|A0A445DN96|A0A445DN96_ARAHY	AT3G59820	85349	TAEDLDEFLNLIR;VWATFLGIGPALR	1;1	2	2	Uncharacterized protein OS=Arachis hypogaea OX=3818 GN=Ahy_A03g010708 PE=4 SV=1	0	23539.1	0	chlo
tr|A0A445DQB8|A0A445DQB8_ARAHY	AT5G37510	80827.4	NPVIIVGAGIFER;VKPEEIVGIAGK	1;1	2	3	Uncharacterized protein OS=Arachis hypogaea OX=3818 GN=Ahy_A03g011295 PE=3 SV=1	146338	328411	7358.97	chlo
tr|A0A445DQX8|A0A445DQX8_ARAHY	AT5G46110	44168.5	HGFNDAIAK;VAPLTHAVGNVLK	1;1	2	3	TPT domain-containing protein OS=Arachis hypogaea OX=3818 GN=Ahy_A03g011514 PE=4 SV=1	0	6.31302e+06	0	chlo
tr|A0A445DR94|A0A445DR94_ARAHY	AT4G04910	73622.4	ENSFLAPDVNLQELAAR;LLEYVAIGPR	1;1	2	2	Uncharacterized protein OS=Arachis hypogaea OX=3818 GN=Ahy_A03g011577 PE=3 SV=1	29822.5	37740.2	0	chlo
tr|A0A445DRA1|A0A445DRA1_ARAHY	AT1G69020	63984.2	AGDTPYTVK;EFAGSFVNVSHTQK;SVDLPLTLEENK	1;1;1	3	4	Uncharacterized protein OS=Arachis hypogaea OX=3818 GN=Ahy_A03g011634 PE=4 SV=1	0	3.65319e+06	0	chlo
tr|A0A445DSU1|A0A445DSU1_ARAHY	AT4G34240	59613.1	AIFSGNIIR;FSFDSFSHK;HLTPVILELGGK;SKPKPLAAYLFTNNEQLK;VVEGAIPETTALLEQK	1;1;1;1;1	5	6	Aldehyde dehydrogenase OS=Arachis hypogaea OX=3818 GN=Ahy_A03g012221 PE=3 SV=1	0	1.48894e+06	0	chlo
tr|A0A445DT66|A0A445DT66_ARAHY	AT5G07350	107676	DLALELVENGFAK;KGDIVLCHFLADK;TNVAVTLLEAGLAK	1;1;1	3	3	Ribonuclease OS=Arachis hypogaea OX=3818 GN=Ahy_A03g012327 PE=4 SV=1	0	117059	0	chlo
tr|A0A445DV47|A0A445DV47_ARAHY	AT4G10840	55538.9	FDEAIFSYQK;IDEAAELFEEAR;NSFESAVTK	1;1;1	3	3	TPR_REGION domain-containing protein OS=Arachis hypogaea OX=3818 GN=Ahy_A03g013283 PE=4 SV=1	0	0	76706	chlo
tr|A0A445DYH3|A0A445DYH3_ARAHY	AT4G27520	28237.3	GSDSVLEVK;LIVVVLAPR	1;1	2	2	Phytocyanin domain-containing protein OS=Arachis hypogaea OX=3818 GN=Ahy_A03g014620 PE=4 SV=1	0	644778	0	chlo
tr|A0A445DYK5|A0A445DYK5_ARAHY	AT4G26690	89234.2	AGYDKPGPQK;SFASSVVINK;VVISYISSPEVGFLR;YGASGDYPACTDLAYTK	1;1;1;1	4	4	Uncharacterized protein OS=Arachis hypogaea OX=3818 GN=Ahy_A03g014707 PE=4 SV=1	0	0	458149	chlo
tr|A0A445E1Y8|A0A445E1Y8_ARAHY	AT5G12470	41025.6	LPADLAAAIQAGR;WLLNFGGFK	1;1	2	2	Uncharacterized protein OS=Arachis hypogaea OX=3818 GN=Ahy_A03g015998 PE=4 SV=1	0	5171.11	0	chlo
tr|A0A445E2C1|A0A445E2C1_ARAHY	AT5G16890	56412	LYSDPYYPVGLPLR;STLLFFR	1;1	2	2	Exostosin domain-containing protein OS=Arachis hypogaea OX=3818 GN=Ahy_A03g016118 PE=3 SV=1	0	206540	0	chlo
tr|A0A445E2D4|A0A445E2D4_ARAHY	AT5G17020	229328	ESEVLSLFATIVNK;LNSELLNNLGNFINR;LVMDSIIWAFR	1;1;1	3	3	Uncharacterized protein OS=Arachis hypogaea OX=3818 GN=Ahy_A03g016141 PE=3 SV=1	0	318482	0	chlo
tr|A0A445E3P5|A0A445E3P5_ARAHY	AT1G19360	49597.5	QELIVALANR;RDPDAAVDNIGK;TNPTVVPDESVNPR	1;1;1	3	4	Glycosyltransferase OS=Arachis hypogaea OX=3818 GN=Ahy_A03g016568 PE=3 SV=1	267367	0	0	chlo
tr|A0A445E4W2|A0A445E4W2_ARAHY	AT3G44880	60991.3	ANASNPPMLPDDFEKPEFATVNIQR;IPQASSEGPEAR;VYDGDMIVLQGQEK;YPTPFQLLGR	1;1;1;1	4	4	Rieske domain-containing protein OS=Arachis hypogaea OX=3818 GN=Ahy_A03g016971 PE=4 SV=1	0	350757	0	chlo
tr|A0A445E5M4|A0A445E5M4_ARAHY	AT2G47800	170967	APVIHHFSESISGVMTIR;FGIIPQEPVLFEGTVR;GSEFGWLSK;LESLVVDNGDNWSVGQR;SNIDPTGQYTDEEIWK;STLIQVFFR	1;0;0;1;1;0	3	3	Uncharacterized protein OS=Arachis hypogaea OX=3818 GN=Ahy_A02g005060 PE=4 SV=1	19092.9	0	0	chlo
tr|A0A445E6A3|A0A445E6A3_ARAHY	AT2G45550	57603	FLESEIDFK;FSIVWLPPTTQWR;LGNITTIVISSPQLAK	1;1;0	2	2	Uncharacterized protein OS=Arachis hypogaea OX=3818 GN=Ahy_A02g005286 PE=3 SV=1	0	657095	0	chlo
tr|A0A445E8H4|A0A445E8H4_ARAHY	AT2G47800	172478	DGTFSWDDDAKEQDLK;IIIDGIDISALGLHDLR;MSVIFESK;SNIDPTGQYTDEEIWK	1;1;0;0	2	2	Uncharacterized protein OS=Arachis hypogaea OX=3818 GN=Ahy_A02g005949 PE=4 SV=1	0	9090.25	0	chlo
tr|A0A445ECR0|A0A445ECR0_ARAHY	AT5G48760	23625	LGSQLDILAPVKY;VFEGIPPPYDK	1;1	2	3	Uncharacterized protein OS=Arachis hypogaea OX=3818 GN=Ahy_A02g007552 PE=3 SV=1	313446	0	0	chlo
tr|A0A445EDF0|A0A445EDF0_ARAHY	AT3G47930	97802.2	LIEKEDIPAPAPIEQR;LPPIDEQVIALK;LWDQYSAYEHWAK;VQQLVDGIKDHGLTLQNFASIR	1;1;1;1	4	6	FAD-binding PCMH-type domain-containing protein OS=Arachis hypogaea OX=3818 GN=Ahy_A02g007784 PE=4 SV=1	0	211321	0	chlo
tr|A0A445EE22|A0A445EE22_ARAHY	AT3G63130	58312.8	LNLSENELKDEGAILISK;VGSDGGVVLAEALGTCK	1;1	2	3	WPP domain-containing protein OS=Arachis hypogaea OX=3818 GN=Ahy_A02g008116 PE=4 SV=1	0	282473	0	chlo
tr|A0A445EEQ1|A0A445EEQ1_ARAHY	AT5G04660	57014.9	AEAEANNGVVWVLK;IYDYLPILKPFYSK;MVQEFEWSAYPEGKPLDFSGK	1;1;1	3	3	Uncharacterized protein OS=Arachis hypogaea OX=3818 GN=Ahy_A02g008477 PE=3 SV=1	0	2.58852e+06	0	chlo
tr|A0A445EKC6|A0A445EKC6_ARAHY	AT2G26900	44758.7	ASTNVSGDVPESSGGLSQYEK;ISFGESTSR	1;1	2	2	Uncharacterized protein OS=Arachis hypogaea OX=3818 GN=Ahy_A01g000382 PE=4 SV=1	0	0	257309	chlo
tr|A0A445ELZ8|A0A445ELZ8_ARAHY	AT3G16950	65804.3	ALGVDILTGFGK;APFTQGLGLENIDVVTQR	1;1	2	2	Uncharacterized protein OS=Arachis hypogaea OX=3818 GN=Ahy_A01g001063 PE=3 SV=1	11555.1	0	0	chlo
tr|A0A445EM62|A0A445EM62_ARAHY	AT1G48030	53810	AIDNAEGLVK;FATNVSGVYAIGDVIPGPMLAHK;FVSPSEVSVETLDGGNTVVK;ILGVHIMAPNAGELIHEAAIALQYDASSEDIAR;IVSSTGALALTEIPK;LTLEPAAGGEQTTLEADVVLVSAGR;SLPGVTIDEK;VCHAHPTMSEAVK;VVGVDTSGDGVK	0;0;1;0;1;1;0;0;0	3	4	Uncharacterized protein OS=Arachis hypogaea OX=3818 GN=Ahy_A01g001138 PE=4 SV=1	0	856609	0	chlo
tr|A0A445EMB8|A0A445EMB8_ARAHY	AT4G16180	94242.1	FETVDLTSR;LLIPIIVLQNHNR;LPELNDEDMK	1;1;1	3	3	Uncharacterized protein OS=Arachis hypogaea OX=3818 GN=Ahy_A01g001087 PE=4 SV=1	0	226642	150552	chlo
tr|A0A445EML7|A0A445EML7_ARAHY	AT1G05500	60323.7	LIFKPLVDEFPGFGAISYSLR;VVGGDISAIPGLYDAIEGAIR	1;1	2	2	Uncharacterized protein OS=Arachis hypogaea OX=3818 GN=Ahy_A01g001268 PE=4 SV=1	0	35588	0	chlo
tr|A0A445EMS9|A0A445EMS9_ARAHY	AT1G05500	64473.9	DAVEDSITWPVRK;IWPYVNEAASELIK;LLPPQFYPSWVVFSNR;SDPYAVLYIRPLR	0;0;1;1	2	3	Uncharacterized protein OS=Arachis hypogaea OX=3818 GN=Ahy_A01g001268 PE=4 SV=1	0	125245	0	chlo
tr|A0A445EQP7|A0A445EQP7_ARAHY	AT5G60160	53195.8	AFFEEFSQLDAK;IPTLAIHLDR	1;1	2	2	Uncharacterized protein OS=Arachis hypogaea OX=3818 GN=Ahy_A01g002418 PE=3 SV=1	0	65979.1	0	chlo
tr|A0A445ERE2|A0A445ERE2_ARAHY	AT4G12300	55840.1	AATYGGSDIVWTPYGPEWR;DNIVEESHIHK;TPLTMVQLK;VFVNVWAIHR;WDFSGSDFSYFPFGSGR	1;1;0;0;1	3	3	Uncharacterized protein OS=Arachis hypogaea OX=3818 GN=Ahy_A01g002641 PE=3 SV=1	0	158821	0	chlo
tr|A0A445ES13|A0A445ES13_ARAHY	AT3G58730	29320.8	FEYTNDGEVNKNDLTGLAR;GELDELEREDFFR;RVNALENVVKPR;TSSFALTEAK;VNALENVVKPR	1;1;1;1;1	5	5	Uncharacterized protein OS=Arachis hypogaea OX=3818 GN=Ahy_A01g003010 PE=4 SV=1	1.06007e+06	1.52514e+06	0	chlo
tr|A0A445EUA7|A0A445EUA7_ARAHY	AT1G32080	53539.9	GIATASSAHGLGTAALSAK;TQMVDAEPMGK	1;1	2	3	Uncharacterized protein OS=Arachis hypogaea OX=3818 GN=Ahy_A01g003746 PE=4 SV=1	309566	0	133904	chlo
tr|A0A445EV85|A0A445EV85_ARAHY	AT5G46800	30627.8	EIPGNAIMFGVYEAIK;SVPANAACFLAYEMTR	1;1	2	2	Uncharacterized protein OS=Arachis hypogaea OX=3818 GN=Ahy_A01g004098 PE=3 SV=1	60233.9	316238	47655.2	chlo
tr|A0A445EVW0|A0A445EVW0_ARAHY	AT3G47340	63894.9	DNHFLVAR;LAIVDLTSGDQPLFNEDK;TMHEDCEHFER	1;1;1	3	4	Asparagine synthetase [glutamine-hydrolyzing] OS=Arachis hypogaea OX=3818 GN=Ahy_A01g004355 PE=4 SV=1	54423.3	0	0	chlo
tr|A0A445EW00|A0A445EW00_ARAHY	AT2G29990	57784.1	EVYHAQEIR;QTLPALAQVAER	1;1	2	2	Pyr_redox_2 domain-containing protein OS=Arachis hypogaea OX=3818 GN=Ahy_A01g004395 PE=4 SV=1	156261	0	0	chlo
tr|A0A445F346|A0A445F346_GLYSO	AT1G50380	86444.8	IDNYYWLR;IIVYHLPPIGEPLR;SAGGLLIGAVLNMRPDLFK;VDGIDTTVSHR	0;1;1;0	2	2	Protease 2 OS=Glycine soja OX=3848 GN=D0Y65_053690 PE=4 SV=1 >tr|I1NF29|I1NF29_SOYBN Uncharacterized protein OS=Glycine max OX=3847 GN=100820540 PE=4 SV=1	0	109260	0	chlo
tr|A0A445F3T3|A0A445F3T3_GLYSO	AT3G25860	48942.5	GVTMTAILAK;ITPADVEAAAGISPSK	1;1	2	2	Dihydrolipoamide acetyltransferase component of pyruvate dehydrogenase complex OS=Glycine soja OX=3848 GN=D0Y65_053817 PE=3 SV=1	52833.8	0	0	chlo
tr|A0A445F9E6|A0A445F9E6_GLYSO	AT1G54780	31764.8	ADAFEYADQVLER;ILDATVSENLPVLATDEK	1;1	2	2	UPF0603 protein, chloroplastic OS=Glycine soja OX=3848 GN=D0Y65_054955 PE=4 SV=1 >tr|I1NIW9|I1NIW9_SOYBN TPM_phosphatase domain-containing protein OS=Glycine max OX=3847 GN=100778682 PE=4 SV=1	0	0	96800.4	chlo
tr|A0A445FA17|A0A445FA17_GLYSO	AT3G59350	49606.3	ALIGEGSYGR;GVQGAQPGPTLDWIQR	1;1	2	2	PTI1-like tyrosine-protein kinase 3 isoform F OS=Glycine soja OX=3848 GN=D0Y65_055083 PE=3 SV=1	0	358966	0	chlo
tr|A0A445FEK0|A0A445FEK0_GLYSO	AT1G12840	42770.7	KLYEDNEYALYTVTLFSR;SILEGLSDSTNSAYWK;VSEYNNIR	1;1;0	2	3	V-type proton ATPase subunit C OS=Glycine soja OX=3848 GN=D0Y65_051050 PE=3 SV=1 >tr|I1N7Z4|I1N7Z4_SOYBN V-type proton ATPase subunit C OS=Glycine max OX=3847 GN=100813963 PE=3 SV=1	314792	0	113359	chlo
tr|A0A445G083|A0A445G083_GLYSO	AT1G11820	59564.5	IYDANSDILK;TLQAALDWACGPGR	1;1	2	2	Glucan endo-1,3-beta-glucosidase 1 isoform A OS=Glycine soja OX=3848 GN=D0Y65_044551 PE=3 SV=1 >tr|K7MJE4|K7MJE4_SOYBN X8 domain-containing protein OS=Glycine max OX=3847 GN=100781095 PE=3 SV=1	0	735671	0	chlo
tr|A0A445G204|A0A445G204_GLYSO	AT3G17240	52854.5	AIDNAEGLVK;ALLHSSHMYHEAK;FATNVSGVYAIGDVIPGPMLAHK;ILGVHIMAPNAGELIHEAAIALQYDASSEDIAR;SLPGVTIDEK;VCHAHPTMSEAVK;VGHVDYDKVPGVVYTMPEVASVGK;VVGVDTSGDGVK	0;1;0;0;0;0;1;0	2	7	Leghemoglobin reductase isoform A OS=Glycine soja OX=3848 GN=D0Y65_044799 PE=4 SV=1 >tr|I1MRV6|I1MRV6_SOYBN Uncharacterized protein OS=Glycine max OX=3847 GN=100788043 PE=4 SV=1	0	48708.4	0	chlo
tr|A0A445GEH9|A0A445GEH9_GLYSO	AT5G14040	39608.5	FGFYEFFK;FGFYEFFKK;YYSDIAGPEYASK	1;1;1	3	3	Mitochondrial phosphate carrier protein 3, mitochondrial OS=Glycine soja OX=3848 GN=D0Y65_042746 PE=3 SV=1	0	0	153992	chlo
tr|A0A445GF14|A0A445GF14_GLYSO	AT3G01780	128908	DGASQDQILNETR;LVDSENSLAIR;SLILPVENFR;VLFNVDSTAETTNR;VNDDLNSITSK	0;0;0;1;1	2	2	Protein TPLATE OS=Glycine soja OX=3848 GN=D0Y65_042842 PE=4 SV=1 >tr|I1MLL7|I1MLL7_SOYBN Uncharacterized protein OS=Glycine max OX=3847 GN=100787122 PE=4 SV=1	0	72652.1	0	chlo
tr|A0A445H8I3|A0A445H8I3_GLYSO	AT1G06950	102091	ASELHEEIYR;EAEAISLDVTSK;NSLGIDDPDAASMHMEIGR	1;0;1	2	3	Protein TIC110, chloroplastic isoform B OS=Glycine soja OX=3848 GN=D0Y65_039306 PE=4 SV=1	115755	421057	0	chlo
tr|A0A445HCN2|A0A445HCN2_GLYSO	AT1G77590	76083.4	GDATALRPTLMAAVPAILDR;GEIVIGGPNVTLGYFK;TLVNISGQLDSVKR	1;0;1	2	3	Long chain acyl-CoA synthetase 9, chloroplastic isoform A OS=Glycine soja OX=3848 GN=D0Y65_036050 PE=4 SV=1 >tr|I1LW74|I1LW74_SOYBN AMP-binding domain-containing protein OS=Glycine max OX=3847 GN=100803677 PE=4 SV=1	0	312165	0	chlo
tr|A0A445HTS3|A0A445HTS3_GLYSO	AT5G54380	41231	GTFGYIDPEYFR;VADFGISK	1;1	2	2	Receptor-like protein kinase THESEUS 1 OS=Glycine soja OX=3848 GN=D0Y65_035151 PE=3 SV=1	0	0	669633	chlo
tr|A0A445I7W4|A0A445I7W4_GLYSO	AT4G04640	41344	ALQESLASELAAR;SDPVIHTLLPLSPK	1;1	2	2	ATP synthase gamma chain, chloroplastic isoform A OS=Glycine soja OX=3848 GN=D0Y65_031286 PE=3 SV=1 >tr|I1M100|I1M100_SOYBN Uncharacterized protein OS=Glycine max OX=3847 GN=100797290 PE=3 SV=1	177473	0	0	chlo
tr|A0A445J6K0|A0A445J6K0_GLYSO	AT4G00740	66941	LTATPPR;QDKEWSDLQAVAR	1;1	2	2	Putative methyltransferase PMT13 isoform A OS=Glycine soja OX=3848 GN=D0Y65_025351 PE=4 SV=1 >tr|I1L6R1|I1L6R1_SOYBN Uncharacterized protein OS=Glycine max OX=3847 GN=100782539 PE=4 SV=1	0	87925.3	0	chlo
tr|A0A445JIM9|A0A445JIM9_GLYSO	AT1G78900	68734.9	EDYLAQNAFTPYDK;GNEMAEVLMDFPQLTMTLPDGR;LAEMPADSGYPAYLAAR;LEGNSATIQVYEETAGLMVNDPVLR;NIIHFYNLANQAVER;THKPLSVELGPGILGNIFDGIQRPLK;TVISQALSK;VSGPVVVADGMAGAAMYELVR	0;0;0;1;0;0;0;1	2	2	V-type proton ATPase catalytic subunit A OS=Glycine soja OX=3848 GN=D0Y65_021313 PE=3 SV=1 >tr|I1KVU0|I1KVU0_SOYBN Uncharacterized protein OS=Glycine max OX=3847 GN=GLYMA_08G224400 PE=3 SV=1	3.7842e+06	0	0	chlo
tr|A0A445JR77|A0A445JR77_GLYSO	AT5G22330	100332	SISHVIIGLK;TALALGISQELGTK	1;1	2	2	DNA helicase OS=Glycine soja OX=3848 GN=D0Y65_016624 PE=3 SV=1	0	35977.6	0	chlo
tr|A0A445JR98|A0A445JR98_GLYSO	AT1G15980	45803.1	LAGLGHAAFLFMTTAR;QEEDPRPPDDPDNPYGFLK	1;1	2	2	Photosynthetic NDH subunit of subcomplex B 1, chloroplastic isoform B OS=Glycine soja OX=3848 GN=D0Y65_016665 PE=4 SV=1	185274	0	0	chlo
tr|A0A445K3U5|A0A445K3U5_GLYSO	AT4G39080	83224.1	SEPMQLVQLIIPIESAHR;SISYLGDLGLIQFK;SIYHTLNMLSINVTK	0;1;1	2	2	V-type proton ATPase subunit a OS=Glycine soja OX=3848 GN=D0Y65_013563 PE=3 SV=1	0	179897	56461.2	chlo
tr|A0A445KRY4|A0A445KRY4_GLYSO	AT4G10840	52672.3	GENHPSVASVFVR;IDEAAELFEEAR;LLEDKPGQQSTIAGIEAR	1;1;1	3	4	Protein KINESIN LIGHT CHAIN-RELATED 1 isoform B OS=Glycine soja OX=3848 GN=D0Y65_013012 PE=4 SV=1	0	384019	0	chlo
tr|A0A445LFV3|A0A445LFV3_GLYSO	AT1G56720	46703.4	ALAYLHEAIEPK;VEVEAIGHVR	1;1	2	2	Putative receptor-like protein kinase isoform B OS=Glycine soja OX=3848 GN=D0Y65_007972 PE=3 SV=1	0	125544	0	chlo
tr|A0A4D6L6X0|A0A4D6L6X0_VIGUN	AT4G05020	61452.3	ESIELNIEELK;VMEDIAAIFK	1;1	2	2	NADH dehydrogenase OS=Vigna unguiculata OX=3917 GN=DEO72_LG2g4629 PE=4 SV=1	427242	0	0	chlo
tr|A0A4D6L7C2|A0A4D6L7C2_VIGUN	AT5G46110	45056.1	APIDSNLLK;HGFNDAIAK;VAPLTHAVGNVLK	1;1;1	3	4	Cell division cycle 2-like OS=Vigna unguiculata OX=3917 GN=DEO72_LG2g4762 PE=4 SV=1	4.21323e+06	0	3.82279e+06	chlo
tr|A0A4D6M3H9|A0A4D6M3H9_VIGUN	AT1G33360	74698.8	DVSGEGVQQALLK;NGGSGGGGGGGGDGEKTSWGGSNLGK	1;1	2	2	ATP-dependent Clp protease ATP-binding subunit ClpX OS=Vigna unguiculata OX=3917 GN=DEO72_LG5g3174 PE=4 SV=1	0	0	75891.7	chlo
tr|A0A4D6MTZ1|A0A4D6MTZ1_VIGUN	AT5G59240	24666.3	ADGYILEGK;LDTGNYSWGSEAVTR;SAIVQVDAAPFK	1;1;1	3	3	40S ribosomal protein S8 OS=Vigna unguiculata OX=3917 GN=DEO72_LG8g2998 PE=3 SV=1	0	240638	196062	chlo
tr|A0A4D6MY93|A0A4D6MY93_VIGUN	AT3G63130	58253.7	VAEPILISIK;VAEPILISIKDQLK	1;1	2	2	Ran GTPase-activating protein 1 OS=Vigna unguiculata OX=3917 GN=DEO72_LG9g1448 PE=4 SV=1	13741.1	0	0	chlo
tr|A0A4D6N8B5|A0A4D6N8B5_VIGUN	AT4G20850	164154	ALIAAVEHK;EGFYLGPPPK;HDNVQILEK	1;1;0	2	2	Tripeptidyl-peptidase II OS=Vigna unguiculata OX=3917 GN=DEO72_LG9g3214 PE=4 SV=1	0	30463.6	0	chlo
tr|A0A4D6NL55|A0A4D6NL55_VIGUN	AT5G49360	84046.9	GQETPGEDPTLAAK;LVVNNAIAVPR;QDLEDTYDVPFK;YAASYVQGLQGDGAGNR	1;1;1;1	4	5	Beta-glucosidase OS=Vigna unguiculata OX=3917 GN=DEO72_LG11g322 PE=4 SV=1	0	184803	0	chlo
tr|A0A4D6NQJ7|A0A4D6NQJ7_VIGUN	AT5G64580	95019	EAAVAVLACYFPEPHRPFLETDISSIR;GVLLHGPPGTGK;VAQPPVRPVDEYGALIYAGR;VSTAQVLVIGATNR;WGIHGISLPGR	1;0;1;0;0	2	3	Cell division protease FtsH OS=Vigna unguiculata OX=3917 GN=DEO72_LG11g2251 PE=4 SV=1	0	220618	0	chlo
tr|A0A4D6NVV8|A0A4D6NVV8_VIGUN	AT1G50250	75773.5	AQGGPGGPGGLGGPMDFGR;FQEVPETGVTFADVAGADQAK;LELQEVVDFLK;NPDKYTALGAK;SYLENQMAVALGGR;YSEFLNAVK	1;1;1;1;1;1	6	6	Cell division protease FtsH OS=Vigna unguiculata OX=3917 GN=DEO72_LG11g3758 PE=3 SV=1	0	0	96935.9	chlo
tr|A0A4P1QT91|A0A4P1QT91_LUPAN	AT1G70610	81281.6	ILILDEATSALDAESEHNVK;STLVNLLLR;VIGNDINLILR	1;1;1	3	3	Uncharacterized protein OS=Lupinus angustifolius OX=3871 GN=TanjilG_25556 PE=4 SV=1	86558.3	188157	0	chlo
tr|A0A4P1R5D7|A0A4P1R5D7_LUPAN	AT3G11130	192648	ACDEQQHWK;AHMGIFTELGVLYAR;EATAFLLDVLKPNLPEHGFLQTK;ESIDLHDNFDQIGLAQK;GCFNELISLMESGLGLER;LHVIELGAQPGKPSFTK;LNAFESIELSR;LSDIEEFILMPNVANLQNVGDR;QFQGAVDAAR;SQALEAHAASFAQFK;VANVELYYK;VEEDAVWSQVAK;VNPGNAPLVVGQLLDDECPEDFIK;VPGNENPSVLISFASK;WLVLIGIAPGSPERPQLVK;YKEAAELAAESPQGILR	0;0;0;0;0;0;1;0;0;0;0;0;0;1;0;0	2	2	Clathrin heavy chain OS=Lupinus angustifolius OX=3871 GN=TanjilG_29503 PE=3 SV=1	0	0	181525	chlo
tr|A0A4P1RAN3|A0A4P1RAN3_LUPAN	AT4G20850	141735	DQLAEALYQK;EGFYLGPPPK;HDNVQILEK;LGSMETGTGLIR;LNESTFLASLMPK;QILALTLTYK;QSESYDDKGPVVDAVVWHDGEVWR	0;1;0;0;0;0;1	2	2	Uncharacterized protein OS=Lupinus angustifolius OX=3871 GN=TanjilG_14991 PE=4 SV=1	90134	92294.4	0	chlo
tr|A0A4P1RF84|A0A4P1RF84_LUPAN	AT4G12300	58154.4	KVPLVAIPTPR;QVLKDHDTVFANR;VFVNVWAIHR;VPLVAIPTPR	1;1;0;1	3	4	Uncharacterized protein OS=Lupinus angustifolius OX=3871 GN=TanjilG_32244 PE=3 SV=1	0	249887	0	chlo
tr|C6TMP3|C6TMP3_SOYBN	AT4G28390	39369.5	AVAGAGVLAGYDK;GMMMTSGEAVK;LLIQNQDEMIK;QFNGLIDVYR;TAAAPIER	0;1;0;1;0	2	2	Uncharacterized protein OS=Glycine max OX=3847 PE=2 SV=1	0	51280.9	0	chlo
tr|E6Y6S2|E6Y6S2_ARAHY	AT1G36160	252047	IGEQSLINNVR;LIEPLLSLVK	1;1	2	2	Acetyl-CoA carboxylase 1 OS=Arachis hypogaea OX=3818 GN=ACCase1 PE=2 SV=1	0	27739.4	0	chlo
tr|G3F837|G3F837_ARAHY	AT3G63410	39835.5	EEDVEKPVKPFVFLYR;EEEYIEWFQK;IIEGDAEDLPFR;NMIVVDVGGGTGFTTLGIVK;YVSAGSIEYWPDPQR	1;1;1;1;0	4	4	2-methyl-6-phytylbenzoquinone methyltranferase 2 OS=Arachis hypogaea OX=3818 GN=mpbqmt-2 PE=2 SV=1 >tr|G3F843|G3F843_ARAIP 2-methyl-6-phytylbenzoquinone methyltranferase OS=Arachis ipaensis OX=130454 GN=mpbqmt PE=3 SV=1	0	548118	0	chlo
tr|G7IAM4|G7IAM4_MEDTR	AT4G20850	151572	EGFYLGPPPK;GVLIAIFDSGVDPAAAGLQVTSDGKPK	1;1	2	2	Tripeptidyl peptidase II OS=Medicago truncatula OX=3880 GN=11429200 PE=4 SV=2	0	39755.9	0	chlo
tr|G7IJA2|G7IJA2_MEDTR	AT1G16610	46006.9	ALLYMDGAQIDGNVVK;ESLVLHVEK	1;1	2	2	Putative nucleotide-binding alpha-beta plait domain, RNPS1, RNA recognition OS=Medicago truncatula OX=3880 GN=11406805 PE=4 SV=1	5749.35	0	0	chlo
tr|G7IT31|G7IT31_MEDTR	AT1G54350	83665.3	IQSQSIIDNPDQR;LGEFDDILDR	1;1	2	2	ABC transporter D family protein OS=Medicago truncatula OX=3880 GN=11445004 PE=4 SV=2	27686.7	0	0	chlo
tr|G7J9S7|G7J9S7_MEDTR	AT2G24820	62038.8	IPQLPADAK;LSEGQLIDGR;NVPDDAPLGLTVFDK;SSDTWVAEYR	0;1;1;0	2	2	Protein TIC 55 OS=Medicago truncatula OX=3880 GN=11426745 PE=4 SV=1	0	4.83537e+06	0	chlo
tr|G7JIM0|G7JIM0_MEDTR	AT1G62020	135381	GVNWAAFHPTLPLIVSGADDR;HAIVIASK;LAAELGDNVPSLPEGK;QGNAGIVEYAYQR;TLDVPIYITK;TVQFHHENPWIVSASDDQTIR;VFIFDLQQR	1;1;1;0;0;0;1	4	4	Coatomer subunit alpha OS=Medicago truncatula OX=3880 GN=MTR_4g071130 PE=4 SV=1	0	92146.5	0	chlo
tr|G7JQK3|G7JQK3_MEDTR	AT4G23460	99491.6	ASMIWIIGEYAER;EYATEVDVDFVR;KPTEGPQQMIQVVLNNATMETDNPDLR;LYDINAELVEDR;NIDQVLLEFK;SQPDLAILAVNTFVK;VIAAMTVGK	1;1;1;1;1;1;1	7	7	Beta-adaptin-like protein OS=Medicago truncatula OX=3880 GN=11443257 PE=3 SV=1	0	0	477121	chlo
tr|G7KGT1|G7KGT1_MEDTR	AT2G39730	52251.2	IVDTFPGQSIDFFGALR;LLEYGNMLVQEQENVK;MCCLFINDLDAGAGR;MGINPIMMSAGELESGNAGEPAK;VPLILGIWGGK	1;1;1;1;1	5	6	Ribulose bisphosphate carboxylase/oxygenase activase OS=Medicago truncatula OX=3880 GN=11442149 PE=4 SV=1	0	334144	135367	chlo
tr|G9JLP2|G9JLP2_MILPI	ATMG00640	22135	ESLVVLR;ICGTVVESLPMAR;LATLLNAISSR	1;1;1	3	3	ATPase subunit 4 OS=Millettia pinnata OX=56065 GN=atp4 PE=4 SV=1	0	4.40316e+06	0	chlo
tr|G9JLR7|G9JLR7_MILPI	ATMG00510	44829.6	AAPYDVYDQLDFDVPVGTR;DIDSFTQQFASR;DWGFSGVMLR;GEFGVFLVSNGSNRPYR;IDELEEMLTGNR;LVLEMNGEVVER	1;1;1;1;1;1	6	8	NADH dehydrogenase subunit 7 OS=Millettia pinnata OX=56065 GN=nad7 PE=3 SV=1	3.66858e+06	1.76916e+06	1.06036e+06	chlo
tr|I1KCU4|I1KCU4_SOYBN	AT1G18730	21105.5	EELIEEIEQK;GDGGDGTGNWIYEK	1;1	2	2	Uncharacterized protein OS=Glycine max OX=3847 GN=100800656 PE=4 SV=1	362936	0	0	chlo
tr|I1KLP7|I1KLP7_SOYBN	AT5G46110	43974.5	LLIPVAVCHALGHVTSNVSFAAVAVSFTHTIK;VAPLTHAVGNVLK	1;1	2	2	TPT domain-containing protein OS=Glycine max OX=3847 GN=100794336 PE=4 SV=1	0	2.15845e+06	0	chlo
tr|I1KRI0|I1KRI0_SOYBN	AT2G30950	74933.9	ADILDSALLRPGR;AILSEFVEIPAENR;AKENAPCIVFVDEIDAVGR;IVEVLLEK;LAEDIDAAIKR	0;1;1;0;0	2	2	AAA domain-containing protein OS=Glycine max OX=3847 GN=100816354 PE=3 SV=1	0	1.62656e+06	0	chlo
tr|I1KYH1|I1KYH1_SOYBN	AT3G13080	166887	IEDNILFGK;STLVQTLFR	1;1	2	2	Uncharacterized protein OS=Glycine max OX=3847 GN=106794105 PE=4 SV=2	12612	0	0	chlo
tr|I1LW75|I1LW75_SOYBN	AT1G77590	72093.1	GDATALRPTLMAAVPAILDR;LQAVNGSWFGAWGLEK;TLVNISGQLDSVKR	1;1;1	3	6	AMP-binding domain-containing protein OS=Glycine max OX=3847 GN=100803677 PE=4 SV=1	0	320215	0	chlo
tr|I3SHA4|I3SHA4_MEDTR	AT5G28060	15663.7	DPNTVFVFK;STGFGLIYDSVENAK	1;1	2	2	40S ribosomal protein S24 OS=Medicago truncatula OX=3880 PE=2 SV=1	0	0	848309	chlo
tr|I3SQF9|I3SQF9_MEDTR	AT2G40100	24832.8	NLAGDIIGTR;VESTDVNPTPFQPYTEVFGIQR	1;1	2	2	Chlorophyll a-b binding protein, chloroplastic OS=Medicago truncatula OX=3880 PE=2 SV=1	3.1971e+06	0	495153	chlo
tr|I3T1N5|I3T1N5_MEDTR	AT1G03220	46528.6	FLFSCAPTFLLK;LGFSSLLFGR	1;1	2	2	Peptidase A1 domain-containing protein OS=Medicago truncatula OX=3880 PE=2 SV=1	0	798505	0	chlo
tr|I3T3T9|I3T3T9_LOTJA	ATMG00640	9903.53	LATLLNAISSR;LQDDLGTK	1;1	2	2	Uncharacterized protein OS=Lotus japonicus OX=34305 PE=2 SV=1	0	3.92202e+06	1.21437e+06	chlo
tr|K7X7P3|K7X7P3_VIGUN	AT3G01500	35503.1	EAVNVSLGNLLTYPFVR;VCPSHVLDFQPGEAFVVR	1;1	2	2	Carbonic anhydrase OS=Vigna unguiculata OX=3917 PE=2 SV=1	0	176408	0	chlo
tr|Q9FQF9|Q9FQF9_PHAVU	AT1G55020	97535.2	ETIAGVNPNVIK;SSDFLAYALK	1;1	2	2	Lipoxygenase OS=Phaseolus vulgaris OX=3885 PE=3 SV=1	0	468702	503575	chlo
tr|Q9FUJ4|Q9FUJ4_SOYBN	AT5G38420	19956	QVQCISFIAYKPPGH;SPGYYDGR	1;1	2	3	Ribulose bisphosphate carboxylase small chain OS=Glycine max OX=3847 PE=2 SV=2	0	0	165784	chlo
tr|Q9ZTV1|Q9ZTV1_CANLI	AT2G28000	61401.9	AVASISAGNDELIGKMIAEAIDK;DSTTIIADAASKDELQAR;LADAVGLTLGPR;TNDSAGDGTTTASVLAR;VGAATETELEDR	1;1;0;0;0	2	3	Chaperonin 60 alpha subunit OS=Canavalia lineata OX=28957 PE=2 SV=1	0	192831	0	chlo
tr|R9ZQR3|R9ZQR3_9FABA	ATCG01110	45891.4	IIQQALEGIPGGPYENLEIR;TIIQYLPYVTR	1;1	2	2	NAD(P)H-quinone oxidoreductase subunit H, chloroplastic OS=Glycine stenophita OX=96944 GN=ndhH PE=3 SV=1	99154.9	0	30891.2	chlo
tr|V7AFC8|V7AFC8_PHAVU	AT2G28000	61542.9	AAIQAGIDK;AIELPDAMENAGAALIR;AVASISAGNDELIGQMIAEAIDK;GYISPQFVTNPEK;VVNDGVTIAR	1;0;1;0;0	2	2	Uncharacterized protein OS=Phaseolus vulgaris OX=3885 GN=PHAVU_011G082600g PE=3 SV=1	134028	0	0	chlo
tr|V7AJX1|V7AJX1_PHAVU	AT4G33790	55674.4	EPFPGWAEGVR;TILITGATGFLAK;YFTAKPWINK	1;1;0	2	2	Fatty acyl-CoA reductase OS=Phaseolus vulgaris OX=3885 GN=PHAVU_011G092500g PE=3 SV=1	0	282271	0	chlo
tr|V7AZ24|V7AZ24_PHAVU	AT5G50920	102433	AHPDVFNMMLQILEDGR;IANGDVPETIEGKK;LDEMIVFR;LGHNFVGTEQILLGLIGEGTGIAAK;LIGSPPGYVGYTEGGQLTEAVR;LQHAQLPEEAR;MPTLEEYGTNLTK;MVGESADSVTATVGSGSSGNK;NNPCLIGEPGVGK;NTLLIMTSNVGSSVIEK;QLGHNYIGSEHLLLGLLR;RPYTVVLFDEIEK;TAIAEGLAQR;VITLDMGLLVAGTK;YTDEALVAAAQLSYQYISDR	0;0;0;1;0;1;0;1;0;0;1;0;0;0;1	5	7	UVR domain-containing protein OS=Phaseolus vulgaris OX=3885 GN=PHAVU_009G162100g PE=3 SV=1	0	315162	0	chlo
tr|V7BDF3|V7BDF3_PHAVU	AT1G04430	70302.7	ANIPHTHLAHEK;GIPAYLGVLGTK;TYDLLHAWTVFSDIEK	1;1;1	3	4	Uncharacterized protein OS=Phaseolus vulgaris OX=3885 GN=PHAVU_007G108000g PE=4 SV=1	416525	234631	0	chlo
tr|V7C5Z4|V7C5Z4_PHAVU	AT3G25800	65261.1	ELSSDSSQHVR;ENDLVEHFIPLVK;LLPLVINASK	1;1;0	2	2	Uncharacterized protein OS=Phaseolus vulgaris OX=3885 GN=PHAVU_004G159000g PE=4 SV=1	0	665629	0	chlo
tr|V7CQI1|V7CQI1_PHAVU	AT2G32730	109228	FSATAGLGVIHR;LAPSGFVLLK;LPTAVLSTSAK;SEPESSFEILTNPAR	1;1;1;1	4	4	26S proteasome non-ATPase regulatory subunit 1 homolog OS=Phaseolus vulgaris OX=3885 GN=PHAVU_002G324700g PE=3 SV=1	183062	0	0	chlo
tr|A0A1S2Y5E7|A0A1S2Y5E7_CICAR	AT1G29880	80613.5	AGDEQLNVFR;EFTLAEIEHFVDPEDK;GIVNNETLGYFIGR;IKEYGITAPETK;LPFAAAQIGQAFR	1;1;1;1;1	5	6	glycine--tRNA ligase, mitochondrial 1-like OS=Cicer arietinum OX=3827 GN=LOC101510708 PE=4 SV=1	0	453465	0	chlo_mito
tr|A0A444X016|A0A444X016_ARAHY	AT1G29880	17870.3	QAAVNTLER;SDIDAAVQSLNALK	1;1	2	2	Uncharacterized protein OS=Arachis hypogaea OX=3818 GN=Ahy_B10g101613 PE=4 SV=1	274931	0	0	chlo_mito
sp|P02580|ACT3_SOYBN	AT5G09810	41581.9	DQYVGDEAQSK;GEYDESGPSIVHR;GYMFTTSAER;HTGVMVGMGQK;IWHHTFYNELR;YPIEHGIVSNWDDMEK	1;1;0;0;0;0	2	3	Actin-3 OS=Glycine max OX=3847 GN=SAC3 PE=3 SV=2	53091.5	0	0	cysk
tr|A0A0L9TDG2|A0A0L9TDG2_PHAAN	AT3G12110	41776	AEYDESGPSIVHR;DLYGNIVLSGGTTMFPGIADR;HTGVMVGMGQK;IWHHTFYNELR;VAPEEHPVLLTEAPLNPK;YPIEHGIVSNWDDMEK	1;1;0;0;0;0	2	4	Uncharacterized protein OS=Phaseolus angularis OX=3914 GN=LR48_Vigan549s011300 PE=3 SV=1 >tr|A0A1S3TV44|A0A1S3TV44_VIGRR actin-11 OS=Vigna radiata var. radiata OX=3916 GN=LOC106759153 PE=3 SV=1 >tr|A0A4D6NIS2|A0A4D6NIS2_VIGUN Actin OS=Vigna unguiculata OX=3917 GN=DEO72_LG10g4142 PE=3 SV=1	50248.6	0	0	cysk
tr|A0A167SVP3|A0A167SVP3_9FABA	AT5G19780	41356.8	AVCMISNNTAVAEVFSR;AYHEQISVPEITNAVFEPSSMMAK;EDAANNFAR;QLFHPEQLISGK	1;1;0;0	2	2	Tubulin alpha chain (Fragment) OS=Medicago ruthenica OX=70973 PE=2 SV=1	0	0	24106.3	cysk
tr|A0A1J7IL03|A0A1J7IL03_LUPAN	AT2G24270	53222.6	DSGIGSQGITNSINMMTK;FLVSDSFPGNER	1;1	2	2	Aldedh domain-containing protein OS=Lupinus angustifolius OX=3871 GN=TanjilG_06956 PE=3 SV=1	0	0	41170.7	cysk
tr|A0A1S2XRW4|A0A1S2XRW4_CICAR	AT5G09810	41678	AEYDESGPSIVHR;AGFAGDDAPR;DAYVGDEAQSK;EITALAPSSMK	1;1;1;1	4	4	actin-3 OS=Cicer arietinum OX=3827 GN=ACTIN PE=3 SV=1	295494	0	247548	cysk
tr|A0A2K3PS62|A0A2K3PS62_TRIPR	AT1G23190	50556.2	FFEVPTGWK;LSGTGSEGATIR	1;1	2	2	Phosphoglucomutase OS=Trifolium pratense OX=57577 GN=L195_g014893 PE=4 SV=1	0	374093	125905	cysk
tr|A0A371G6U6|A0A371G6U6_MUCPR	AT5G09810	45156.7	LAYVALDYEQEIETAK;SYELPDGQVITIGAER;TTGIVLDSGDGVSHTVPIYEGYALPHAILR;VAPEEHPVLLTEAPLNPK;VVAPPER	1;1;1;1;1	5	5	Actin-7 (Fragment) OS=Mucuna pruriens OX=157652 GN=ACT7 PE=3 SV=1	0	886517	0	cysk
tr|A0A411AIC9|A0A411AIC9_9FABA	AT3G12110	41619	GEYDESGPAIVHR;GYSFNTSAEK;HTGVMVGMGQK;IWHHTFYNELR;VAPEEHPVLLTEAPLNPK;YPIEHGIVSNWDDMEK	1;1;0;0;0;0	2	3	Actin 1 OS=Stylosanthes guianensis OX=62615 PE=2 SV=1 >tr|A0A445BAE6|A0A445BAE6_ARAHY Uncharacterized protein OS=Arachis hypogaea OX=3818 GN=Ahy_A10g050757 PE=3 SV=1	68849.4	0	0	cysk
tr|A0A444WUT3|A0A444WUT3_ARAHY	AT4G35790	99598.1	EPTKPLPR;FMIYVHAK;IDGPAAYDILINFEQR;IIGTHSPTIPDILTT;ITVFMGGLDLCDGR;SGIAADPEHR;VLLMVWDDK	1;0;0;1;1;1;1	5	5	Phospholipase D OS=Arachis hypogaea OX=3818 GN=Ahy_Scaffold1g107167 PE=3 SV=1	35413.4	1.29858e+06	0	cysk
tr|A0A444WYV4|A0A444WYV4_ARAHY	AT5G37830	138821	LLQFPSADEAPYK;MGTTVATNALLER	1;1	2	2	Uncharacterized protein OS=Arachis hypogaea OX=3818 GN=Ahy_B10g101217 PE=4 SV=1	0	0	28001.5	cysk
tr|A0A444ZRW6|A0A444ZRW6_ARAHY	AT4G13930	52246.4	ALQAFHLDPQSWGVNVQPYSGSPANFAAYTAVLQPHDR;DFEQIGEFLHR;FAASFDMPGFLMSEMK;GLVEKDFEQIGEFLHR;GQPENAVYDFEDK;IMGLDLPSGGHLTHGYYTSGGK;INFSVFPSLQGGPHNHQIGALAVALK;ISATSIYFESLPYK;KGQPENAVYDFEDK;KISATSIYFESLPYK;LCDLCNITVNK;NAVFGDSSALAPGGVR;YYGGNEYIDEIENLCR	1;1;1;1;1;1;1;1;1;1;1;1;1	13	18	Serine hydroxymethyltransferase OS=Arachis hypogaea OX=3818 GN=Ahy_B03g061764 PE=3 SV=1	302493	3.58845e+06	0	cysk
tr|A0A445AVK1|A0A445AVK1_ARAHY	AT2G24270	53044.4	APIAESLVK;DSGIGSQGITNSINMMTK;FLVSDSFPGNER;GPDHFPFQGIK;GSEIGDFLTMHPGVNCISFTGGDTGIAISK;SGDLVSYCAEEGVR;VVLVMESVADALVEK	1;1;1;1;1;1;1	7	10	Aldedh domain-containing protein OS=Arachis hypogaea OX=3818 GN=Ahy_B01g055207 PE=3 SV=1	0	2.47792e+06	0	cysk
tr|A0A445BAM1|A0A445BAM1_ARAHY	AT5G37830	138737	AVTAAAVIYSLR;LLQFPSADEAPYK;MGTTVATNALLER	1;1;0	2	2	Uncharacterized protein OS=Arachis hypogaea OX=3818 GN=Ahy_A10g050848 PE=4 SV=1	0	52083.4	0	cysk
tr|A0A445D3V7|A0A445D3V7_ARAHY	AT3G12110	41659.9	AEYDESGPSIVHR;AGFAGDDAPR;SYELPDGQVITIGAER;TTGIVLDSGDGVSHTVPIYEGYALPHAILR;VAPEEHPVLLTEAPLNPK	1;0;1;0;0	2	2	Uncharacterized protein OS=Arachis hypogaea OX=3818 GN=Ahy_A05g023586 PE=3 SV=1	0	184970	0	cysk
tr|A0A445EM30|A0A445EM30_ARAHY	AT3G06580	54352.7	ATDVQLPAGGTFVIAHSLAESQK;AVTAATNYNNR;ESIVPQYILNLK;LASIVLGIK;TGFAELIDFNPIR	1;1;1;1;1	5	6	Uncharacterized protein OS=Arachis hypogaea OX=3818 GN=Ahy_A01g001101 PE=4 SV=1	0	347817	0	cysk
tr|A0A445ENB5|A0A445ENB5_ARAHY	AT2G24270	52945.3	APIAESLVK;EGNLIWPLLLDNVRPDMR	1;1	2	2	Aldedh domain-containing protein OS=Arachis hypogaea OX=3818 GN=Ahy_A01g001353 PE=3 SV=1	335704	0	0	cysk
tr|G9C046|G9C046_9FABA	AT5G09810	28116.1	GIVSNWDDMEK;GYMFTTSAER;IWHHTFYNELR;NYELPDGQVITIGAER;VAPEEHPVLLTEAPLNPK	1;0;0;1;0	2	2	Actin (Fragment) OS=Oxytropis splendens OX=90235 PE=3 SV=1	184702	0	0	cysk
tr|T2DNE8|T2DNE8_PHAVU	AT5G59370	41640.9	AGFAGDDAPR;SYELPDGQVITIGAER;TTGIVLDSGNGVSHTVPIYEGYALPHAILR;VAPEEHPVLLTEAPLNPK	0;1;1;0	2	2	Actin-3-like protein OS=Phaseolus vulgaris OX=3885 PE=2 SV=1	22150	0	0	cysk
sp|P46259|TBA1_PEA	AT4G14960	49621.4	AVFVDLEPTVIDEVR;FDLMYAK;TVGGGDDAFNTFFSETGAGK	1;1;1	3	3	Tubulin alpha-1 chain OS=Pisum sativum OX=3888 GN=TUBA1 PE=3 SV=1	191607	0	245949	cyto
sp|P54766|RAN1B_LOTJA	AT5G55190	23715	NLQYYEISAK;SNYNFEKPFLYLAR	1;1	2	2	GTP-binding nuclear protein Ran1B (Fragment) OS=Lotus japonicus OX=34305 GN=RAN1B PE=2 SV=1	51823.4	0	0	cyto
sp|Q2PMQ2|RR11_SOYBN	ATCG00750	14992.2	GTPFAAQTAAGNAIR;SGILLNFIR	1;1	2	2	30S ribosomal protein S11, chloroplastic OS=Glycine max OX=3847 GN=rps11 PE=3 SV=1 >tr|A0A173CSW4|A0A173CSW4_9FABA 30S ribosomal protein S11, chloroplastic OS=Glycine gracilis OX=1177209 GN=rps11 PE=3 SV=1 >tr|A0A3G1J7U0|A0A3G1J7U0_CYATE 30S ribosomal protein S11, chloroplastic OS=Cyamopsis tetragonoloba OX=3832 GN=rps11 PE=3 SV=1 >tr|C6T395|C6T395_SOYBN Uncharacterized protein OS=Glycine max OX=…	0	0	790116	cyto
sp|Q39828|SDL5A_SOYBN	AT5G42080	68285.9	EIQDETDRETGR;EYAEFLHLPR;GPAEAAVDAVHSLLK;IPGIQSLINK;LGKPVAADAGGK;LIESSLITIR;LITEADGYQPHLIAPEQGYR;RPLVLQLHK;SAQAEIDAVAWSK;SLLDHFFTELGK;TIAELEAELTR	0;0;0;1;0;1;0;0;0;1;1	4	4	Dynamin-related protein 5A OS=Glycine max OX=3847 PE=2 SV=1 >tr|A0A0R0ILF6|A0A0R0ILF6_SOYBN Uncharacterized protein OS=Glycine max OX=3847 GN=GLYMA_08G023300 PE=3 SV=1 >tr|A0A445J905|A0A445J905_GLYSO Dynamin-related protein 5A isoform A OS=Glycine soja OX=3848 GN=D0Y65_019394 PE=3 SV=1	0	195911	0	cyto
tr|A0A072TZ59|A0A072TZ59_MEDTR	ATCG00480	54152.5	EGNDLYMEMK;ELQDIIAILGLDELSEEDR;FLSQPFFVAEVFTGSPGK;FVQAGSEVSALLGR;GIYPAVDPLDSTSTMLQPR;GMDVINTGVPLSVPVGGATLGR;IGLFGGAGVGK;IVGEEHYETAQR;LILSGELDSLPEQAFYLVGNIDEATAK;TREGNDLYMEMK;TVLIMELINNIAK;VALVYGKMNEPPGAR;YKELQDIIAILGLDELSEEDR;YVGLAETIR	0;0;0;0;0;1;0;0;0;0;0;1;0;0	2	2	ATP synthase, F1 beta subunit OS=Medicago truncatula OX=3880 GN=MTR_7g033755 PE=3 SV=1	283482	0	0	cyto
tr|A0A072U517|A0A072U517_MEDTR	AT3G62120	60031.4	EEADTEVLEILELYR;EKDHIEGFAPEVAWVTK;FAGGLYTTSVEAFIPNTGR	1;1;0	2	2	Prolyl-tRNA synthetase family protein OS=Medicago truncatula OX=3880 GN=MTR_7g110660 PE=3 SV=1	0	1.26558e+06	0	cyto
tr|A0A072UM13|A0A072UM13_MEDTR	AT3G12580	71013	ELEGICNPIIAR;EQVFSTYSDNQPGVLIQVYEGER;GEGPAIGIDLGTTYSCVGVWQHDR;IINEPTAAAIAYGLDKK;MVNHFVQEFK;NALENYAYNMR;NQVAMNPTNTVFDAK;NTTIPTKK;SINPDEAVAYGAAVQAAILSGEGNEK	1;0;0;0;0;0;1;0;0	2	2	Heat shock cognate 70 kDa protein OS=Medicago truncatula OX=3880 GN=25492496 PE=3 SV=1	375068	287831	0	cyto
tr|A0A072URM9|A0A072URM9_MEDTR	AT1G78900	68663.9	DMGYNVSMMADSTSR;DTVLELEFQGVK;DTVLELEFQGVKK;EASIYTGITLAEYFR;EDDLNEIVQLVGK;EDYLAQNAFTPYDK;EVLQREDDLNEIVQLVGK;GNEMAEVLMDFPQLTMTLPDGR;GNEMAEVLMDFPQLTMTLPDGREESVMK;HFPSVNWLISYSK;LAADTPLLTGQR;LLREDYLAQNAFTPYDK;NIIHFYNLANQAVER;RTTLVANTSNMPVAAR;THKPLSVELGPGILGNIFDGIQRPLK;TTLVANTSNMPVAAR;VSGPVVIADGMNGAAMYELVR;YSNSDAVIYVGCGER;YSTALESFYEQFDPDFINIR	0;0;0;0;0;0;0;0;0;0;0;0;0;0;0;0;1;1;0	2	3	Archaeal/vacuolar-type H+-ATPase subunit A OS=Medicago truncatula OX=3880 GN=25491171 PE=3 SV=1	4269.39	4370.3	0	cyto
tr|A0A072UTX7|A0A072UTX7_MEDTR	AT4G09160	66222.3	QSIKQTLQLLQDNYPEFVAK;YIAPEQVPVKYGGLSR	1;1	2	2	Patellin-like protein OS=Medicago truncatula OX=3880 GN=25491806 PE=4 SV=1	0	505290	0	cyto
tr|A0A072VC11|A0A072VC11_MEDTR	AT1G52360	103993	IWNLGSPDPNFTLDAHQK;LENTLNYGLER	1;1	2	2	Coatomer subunit beta' OS=Medicago truncatula OX=3880 GN=25487934 PE=3 SV=1	62211	0	0	cyto
tr|A0A0A0QIH1|A0A0A0QIH1_TRISM	ATCG00120	55706.3	ASSVAQVVTTLQER;ATQNQLAR;EAYPGDVFYLHSR;ERHTLIIYDDLSK;ERIEQYNTEVK;HTLIIYDDLSK;IVNTGTVLQVGDGIAR;LIESPAPGIISR;RSVYEPLQTGLISIDSMIPIGR;SVYEPLQTGLISIDSMIPIGR;VGSAAQIKAMK	0;0;0;0;0;0;0;0;1;1;0	2	2	ATP synthase subunit alpha, chloroplastic OS=Trifolium semipilosum OX=74529 GN=atpA PE=3 SV=1	241000	2.63136e+06	0	cyto
tr|A0A0A6ZDX8|A0A0A6ZDX8_ARAHY	AT5G35530	27045.6	ELAEDGYSGVEVR;FKFPENSVELYAER	1;1	2	2	40S ribosomal protein S3 OS=Arachis hypogaea OX=3818 GN=Ahy_A01g001693 PE=2 SV=1	0	552979	0	cyto
tr|A0A0B2P962|A0A0B2P962_GLYSO	AT3G13580	28752.7	EANNFLWPFK;ENYINELIR;QIFNGVFLK;VEPYVTYGYPNLK	1;1;1;1	4	4	60S ribosomal protein L7-4 OS=Glycine soja OX=3848 GN=glysoja_032704 PE=4 SV=1	345710	359840	153590	cyto
tr|A0A0B2QGH2|A0A0B2QGH2_GLYSO	AT4G10320	134763	FLDNLTNIYVR;LYLINSPVVR	1;1	2	2	Isoleucine--tRNA ligase, cytoplasmic OS=Glycine soja OX=3848 GN=glysoja_044218 PE=3 SV=1	0	52911.7	0	cyto
tr|A0A0B2QNW3|A0A0B2QNW3_GLYSO	AT3G46060	23918.2	NIEQHASDNVNK;TNMNVEEVFFSIAR	1;1	2	3	Ras-related protein RABE1c OS=Glycine soja OX=3848 GN=glysoja_030201 PE=4 SV=1	0	337469	0	cyto
tr|A0A0B2RJV3|A0A0B2RJV3_GLYSO	AT5G02500	71043.1	EQVFSTYSDNQPGVLIQVYEGER;NAVVTVPAYFNDSQR;NQVAMNPINTVFDAK;NTLENYAYNMR;SINPDEAVAYGAAVQAAILSGEGNEK;TTPSYVAFTDTER	0;0;0;1;0;1	2	2	Heat shock cognate 70 kDa protein OS=Glycine soja OX=3848 GN=D0Y65_033545 PE=3 SV=1 >tr|I1LQR4|I1LQR4_SOYBN Uncharacterized protein OS=Glycine max OX=3847 GN=GLYMA_12G064000 PE=3 SV=1	0	610345	0	cyto
tr|A0A0B2RLN0|A0A0B2RLN0_GLYSO	AT5G58100	117788	IDHVFEHTR;TYLDSSILQYQLQR	1;1	2	2	Uncharacterized protein OS=Glycine soja OX=3848 GN=glysoja_037104 PE=4 SV=1	0	266704	0	cyto
tr|A0A0B2SP96|A0A0B2SP96_GLYSO	AT1G12900	43160.4	AVALVLPTLK;TFAEEVNAAFR	1;1	2	2	Glyceraldehyde-3-phosphate dehydrogenase OS=Glycine soja OX=3848 GN=D0Y65_051109 PE=3 SV=1 >tr|I1N843|I1N843_SOYBN Glyceraldehyde-3-phosphate dehydrogenase OS=Glycine max OX=3847 GN=GLYMA_19G106800 PE=3 SV=1	0	0	47053.6	cyto
tr|A0A0D4CHN0|A0A0D4CHN0_ARAHY	AT1G55020	96695.5	DEIFGHLK;EGAEGTIWLLAK;HLSVLHPIHK;SSDFLTYGIK	1;1;0;0	2	3	Lipoxygenase OS=Arachis hypogaea OX=3818 GN=LOX6_E10 PE=2 SV=1	86971.3	0	0	cyto
tr|A0A0F6NKQ4|A0A0F6NKQ4_LATOD	ATCG00480	53020.5	AHGGVSVFGGVGER;EGNDLYMEMK;EGSITSIQAVYVPADDLTDPAPATTFAHLDATTVLSR;ESGVINEKNIGESK;FLSQPFFVAEVFTGSPGK;FVQAGSEVSALLGR;GGKIGLFGGAGVGK;GIYPAVDPLDSTSTMLQPR;IFNVLGEPIDNLGPVDTR;IGLFGGAGVGK;IVGEEHYETAQR;SAPAFIQLDTQLSIFETGIK;TREGNDLYMEMK;TTSPIHR;TVLIMELINNIAK;VALVYGQMNEPPGAR;VGLTALTMAEYFR;YVGLAETIR	0;0;0;1;0;0;0;0;0;0;0;1;0;0;0;0;0;0	2	3	ATP synthase subunit beta, chloroplastic OS=Lathyrus odoratus OX=3859 GN=atpB PE=3 SV=1	0	22414.5	0	cyto
tr|A0A0F6Y5M3|A0A0F6Y5M3_ULEEU	ATCG00490	51686.2	TFQGPPHGIQVER;VALEACVQAR	1;1	2	2	Ribulose bisphosphate carboxylase large chain (Fragment) OS=Ulex europaeus OX=3902 GN=rbcL PE=3 SV=1	0	0	122078	cyto
tr|A0A0F7C955|A0A0F7C955_9FABA	ATCG00490	51726.1	DDENVNSQPFMR;DNGLLLHIHR;GGLDFTKDDENVNSQPFMR;GHYLNATAGTCEWMIK;GHYLNATAGTCEWMIKR;TFQGPPHGIQVER;VALEACVQAR;VTPQPGVPPEEAGAAVAAESSTGTWTTVWTDGLTSLDR	0;0;0;1;1;0;0;0	2	4	Ribulose bisphosphate carboxylase large chain (Fragment) OS=Anthyllis vulneraria OX=118891 GN=rbcL PE=3 SV=1	0	2.30469e+06	0	cyto
tr|A0A0F7CRV9|A0A0F7CRV9_9FABA	ATCG00490	46393.5	DDENVNSQPFMR;DNGLLLHIHR;ELGAPIVMHDYLTGGFTANTTLAHYCR;GGLDFTKDDENVNSQPFMR;GHYLNATAGTCEEMIK;GHYLNATAGTCEEMIKR;IPISYIKTFQGPPHGIQVER;LTYYTPEYETK;LTYYTPEYETKDTDILAAFR;TFQGPPHGIQVER;VALEACVQAR;VTPQPGVPPEEAGAAVAAESSTGTWTTVWTDGLTSLDR	0;0;1;0;0;0;1;0;0;0;0;0	2	7	Ribulose bisphosphate carboxylase large chain (Fragment) OS=Stylosanthes biflora OX=167711 GN=rbcL PE=3 SV=1	0	209973	0	cyto
tr|A0A0K0LTL3|A0A0K0LTL3_MELOF	ATCG00270	39694.9	AAEDPEFETFYTK;AFNPTQAEETYSMVTANR;AWMAAQDQPHENLIFPEEVLPR;AYDFVSQEIR;FTKDENDLFDIMDDWLR;FWSQIFGVAFSNKR	0;0;1;0;1;0	2	7	Photosystem II D2 protein OS=Melilotus officinalis OX=47083 GN=psbD PE=3 SV=1 >tr|A0A0K0LUC7|A0A0K0LUC7_MELAB Photosystem II D2 protein OS=Melilotus albus OX=47082 GN=psbD PE=3 SV=1	17760.6	126969	0	cyto
tr|A0A0L9THB5|A0A0L9THB5_PHAAN	AT4G31170	46467.3	FPGIIDLNK;NVRPIIPNDCLPVLR	1;1	2	2	Protein kinase domain-containing protein OS=Phaseolus angularis OX=3914 GN=LR48_Vigan818s002500 PE=4 SV=1 >tr|A0A1S3USP9|A0A1S3USP9_VIGRR serine/threonine-protein kinase HT1 isoform X1 OS=Vigna radiata var. radiata OX=3916 GN=LOC106768411 PE=4 SV=1	0	0	6059.48	cyto
tr|A0A0L9TX48|A0A0L9TX48_PHAAN	AT3G63410	38495.9	HGLIMGCSVTGVKPASGDSPLQLGPK;IIEGDAEDLPFR;KEAFWFYR;YVSAGSIEYWPDPQR	1;1;1;0	3	3	SAM_MPBQ_MSBQ_MT domain-containing protein OS=Phaseolus angularis OX=3914 GN=LR48_Vigan02g122600 PE=3 SV=1 >tr|A0A0S3SRU3|A0A0S3SRU3_PHAAN SAM_MPBQ_MSBQ_MT domain-containing protein OS=Vigna angularis var. angularis OX=157739 GN=Vigan.08G231000 PE=3 SV=1	0	1.30744e+06	0	cyto
tr|A0A0L9U1W8|A0A0L9U1W8_PHAAN	AT4G38510	54204.7	AVVQVFEGTSGIDNK;DFEENGSMER;TPVSLDMLGR;TVSGVAGPLVILDK;TYPEEMIQTGISTIDVMNSIAR	1;1;1;1;1	5	7	Vacuolar proton pump subunit B OS=Phaseolus angularis OX=3914 GN=LR48_Vigan02g255900 PE=3 SV=1 >tr|A0A0S3SLF3|A0A0S3SLF3_PHAAN Vacuolar proton pump subunit B OS=Vigna angularis var. angularis OX=157739 GN=Vigan.08G020100 PE=3 SV=1 >tr|A0A1S3V652|A0A1S3V652_VIGRR Vacuolar proton pump subunit B OS=Vigna radiata var. radiata OX=3916 GN=LOC106772148 PE=3 SV=1	1.11162e+06	0	0	cyto
tr|A0A0L9U935|A0A0L9U935_PHAAN	AT5G14670	21008.8	DAVLLVFANK;MLNEDELRDAVLLVFANK	1;1	2	2	Uncharacterized protein OS=Phaseolus angularis OX=3914 GN=LR48_Vigan03g275700 PE=3 SV=1	0	336930	129496	cyto
tr|A0A0L9UIV4|A0A0L9UIV4_PHAAN	AT3G14420	40785.5	FTLPPFLTLK;IPVFLDGGVR	1;1	2	2	FMN hydroxy acid dehydrogenase domain-containing protein OS=Phaseolus angularis OX=3914 GN=LR48_Vigan05g030700 PE=3 SV=1 >tr|A0A0S3SJZ8|A0A0S3SJZ8_PHAAN FMN hydroxy acid dehydrogenase domain-containing protein OS=Vigna angularis var. angularis OX=157739 GN=Vigan.07G209000 PE=3 SV=1	110756	0	116662	cyto
tr|A0A0L9UXF0|A0A0L9UXF0_PHAAN	AT5G02500	71048.2	DAGVIAGLNVMR;EQVFSTYSDNQPGVLIQVYEGER;NALENYAYNMR;NAVVTVPAYFNDSQR;NQVAMNPINTVFDAK;SINPDEAVAYGAAVQAAILSGEGNEK;TTPSYVAFTDSER	1;0;1;0;0;0;1	3	3	Uncharacterized protein OS=Phaseolus angularis OX=3914 GN=LR48_Vigan07g096100 PE=3 SV=1 >tr|A0A0S3RR45|A0A0S3RR45_PHAAN Uncharacterized protein OS=Vigna angularis var. angularis OX=157739 GN=Vigan.04G015100 PE=3 SV=1	0	78182.4	0	cyto
tr|A0A0L9VBC3|A0A0L9VBC3_PHAAN	AT5G03540	73735.9	IMQALQTNLDGK;LAVAEVLLPAYR	1;1	2	2	Exocyst subunit Exo70 family protein OS=Phaseolus angularis OX=3914 GN=LR48_Vigan09g103000 PE=3 SV=1 >tr|A0A0S3SP74|A0A0S3SP74_PHAAN Exocyst subunit Exo70 family protein OS=Vigna angularis var. angularis OX=157739 GN=Vigan.08G124200 PE=3 SV=1	0	0	26396.9	cyto
tr|A0A0N9Z8I7|A0A0N9Z8I7_9FABA	ATCG00490	19955.2	GGLDFTKDDENVNSQPF;TFQGPPHGIQVER;VTPQPGVPPEEAGAAVAAKSSTGTWTTVWTDGLTSLDR	1;0;1	2	2	Ribulose bisphosphate carboxylase large chain (Fragment) OS=Vicia unijuga OX=153962 GN=rbcL PE=3 SV=1	0	2.26693e+06	0	cyto
tr|A0A0R0FZZ9|A0A0R0FZZ9_SOYBN	ATCG00120	45086.8	HTLIIYDDLSK;RSIYEPLQTGLNLIDSMIPIGR;SIYEPLQTGLNLIDSMIPIGR	0;1;1	2	2	Uncharacterized protein OS=Glycine max OX=3847 GN=GLYMA_16G115300 PE=4 SV=1	3.02666e+06	338276	0	cyto
tr|A0A0R0HR30|A0A0R0HR30_SOYBN	AT3G52880	47010.5	QGVKPGELAIISK;TVEEYDYLPYFYSR	1;1	2	3	Pyr_redox_2 domain-containing protein OS=Glycine max OX=3847 GN=100500084 PE=4 SV=1 >tr|A0A445HGM1|A0A445HGM1_GLYSO Monodehydroascorbate reductase isoform A OS=Glycine soja OX=3848 GN=D0Y65_036770 PE=4 SV=1	9109.35	0	0	cyto
tr|A0A0S3QWG3|A0A0S3QWG3_PHAAN	AT2G09990	16802.1	AFEPILLLGR;GGGHTSQIYAIR	1;1	2	2	Uncharacterized protein OS=Vigna angularis var. angularis OX=157739 GN=Vigan.01G011300 PE=3 SV=1 >tr|A0A1S3UE35|A0A1S3UE35_VIGRR 40S ribosomal protein S16 OS=Vigna radiata var. radiata OX=3916 GN=LOC106764513 PE=3 SV=1	93958.5	853231	0	cyto
tr|A0A0S3RAW0|A0A0S3RAW0_PHAAN	AT1G75990	55762.2	ETGDIYSTNEPQLAFNSR;IGDLELFR	1;1	2	2	PCI domain-containing protein OS=Vigna angularis var. angularis OX=157739 GN=Vigan.02G025000 PE=4 SV=1	43210.2	0	0	cyto
tr|A0A0S3RR75|A0A0S3RR75_PHAAN	AT3G55320	155471	NAPILLLDEASSSIESESSR;SLISVFEIIDR	1;1	2	2	Uncharacterized protein OS=Vigna angularis var. angularis OX=157739 GN=Vigan.04G017500 PE=4 SV=1	0	40547.5	0	cyto
tr|A0A0S3ST37|A0A0S3ST37_PHAAN	AT3G52990	57578.3	HPAESTSATNESILK;LGDISQTQIFAK;YRPTMPVLSVVIPR	1;1;1	3	3	Pyruvate kinase OS=Vigna angularis var. angularis OX=157739 GN=Vigan.08G287700 PE=3 SV=1	54047	0	0	cyto
tr|A0A0S3SZ74|A0A0S3SZ74_PHAAN	AT3G04770	34146.2	EGALGNIPTIAFCDTDSPMR;RNDGIYIINLGK	1;1	2	2	40S ribosomal protein SA OS=Vigna angularis var. angularis OX=157739 GN=Vigan.09G189000 PE=3 SV=1	0	0	12916	cyto
tr|A0A109RTJ1|A0A109RTJ1_9FABA	ATCG00120	55720.3	ASSVAQVVTTLQER;IVNTGTVLQVGDGIAR;LIESPAPGIISR;QRIEQYNTEVK;RSVYEPLQTGLIAIDSMIPIGR;SVYEPLQTGLIAIDSMIPIGR;TFTGEAEAILK	0;0;0;1;0;0;1	2	2	ATP synthase subunit alpha, chloroplastic OS=Vicia americana var. minor OX=1635303 GN=atpA PE=3 SV=1	0	0	1.64052e+06	cyto
tr|A0A126WZ96|A0A126WZ96_GLYSO	AT5G58140	111714	DLTFPSSIPASLAAR;FWNLFHLQPMR	1;1	2	2	Putative LOV domain-containing protein OS=Glycine soja OX=3848 PE=2 SV=1	22380.4	0	0	cyto
tr|A0A151R088|A0A151R088_CAJCA	AT2G39730	42719.1	MGINPIMMSAGELESGNAGEPAK;QYNLDNTMDGFYIAPAFMDK;SFQCELVFAK;VPLILGIWGGK	1;1;1;0	3	3	ATPase_AAA_core domain-containing protein OS=Cajanus cajan OX=3821 GN=KK1_042972 PE=4 SV=1	0	0	37875.5	cyto
tr|A0A151RIP9|A0A151RIP9_CAJCA	AT1G09780	55633.6	AHGTAVGLPSDDDMGNSEVGHNALGAGR;GWDAQVLGEAPHK;SLEYENFDKFDR	1;0;1	2	2	2,3-bisphosphoglycerate-independent phosphoglycerate mutase OS=Cajanus cajan OX=3821 GN=KK1_036212 PE=4 SV=1	45776.5	89858.4	0	cyto
tr|A0A151S7J2|A0A151S7J2_CAJCA	AT3G12580	68404	ATEGNTHLGGEDFDNR;AVVTVPAYFNDSQR	1;1	2	2	Heat shock cognate 70 kDa protein OS=Cajanus cajan OX=3821 GN=KK1_027473 PE=3 SV=1	50309	0	0	cyto
tr|A0A151SCU0|A0A151SCU0_CAJCA	AT3G52580	16253.7	ELGITALHIK;IFASFNDTFIHVTDLSGR;TPGPGAQSALR	1;1;1	3	5	40S ribosomal protein S14 (Fragment) OS=Cajanus cajan OX=3821 GN=KK1_025371 PE=3 SV=1	0	779447	0	cyto
tr|A0A151SGB8|A0A151SGB8_CAJCA	AT5G19990	62642.1	EELQLLQEPGSYVGEVVK;IDILDQALLRPGR	1;1	2	2	26S protease regulatory subunit 8 OS=Cajanus cajan OX=3821 GN=KK1_000035 PE=3 SV=1	0	0	15243.6	cyto
tr|A0A151SRW1|A0A151SRW1_CAJCA	AT5G56950	41780.1	GVPAFWLNAMK;NNEVLAEEISER;TYHMIDEDEPILEK	1;1;1	3	4	Putative nucleosome assembly protein C364.06 family OS=Cajanus cajan OX=3821 GN=KK1_003825 PE=3 SV=1	945893	0	0	cyto
tr|A0A151STS4|A0A151STS4_CAJCA	AT4G04720	58071.9	AMFANMDTDNSGTITYEELK;EGGEASDKPIDSAVLSR;EIISEVDTDNDGR;IIAQGHYSER	1;1;1;1	4	4	Calcium-dependent protein kinase 21 OS=Cajanus cajan OX=3821 GN=KK1_004528 PE=4 SV=1	0	0	113138	cyto
tr|A0A151THX2|A0A151THX2_CAJCA	AT4G35830	98253.7	LVEIPFKPAR;SEGHDMIILAGAEYGSGSSR	1;1	2	2	Aconitate hydratase (Fragment) OS=Cajanus cajan OX=3821 GN=KK1_012930 PE=3 SV=1	41479	0	0	cyto
tr|A0A151TNM7|A0A151TNM7_CAJCA	AT5G20890	56966.6	EVTVTNDGATILK;GASHHVLDEAER;ILVANTAMDTDKVK;MASFVGAMAIADLVK;SDLMNIAMTTLSSK;SLHDALCVLSQTVNDSR	1;1;1;1;1;1	6	6	T-complex protein 1 subunit beta (Fragment) OS=Cajanus cajan OX=3821 GN=KK1_022304 PE=3 SV=1	0	418782	0	cyto
tr|A0A151TV22|A0A151TV22_CAJCA	AT3G53230	84319.9	AHVIVIGATNRPNSIDPALR;AIANECQANFISVK;EDENRLDEVGYDDVGGVR;EIDIGVPDEVGR;ELQETVQYPVEHPEK;ETVVEVPNVSWEDIGGLENVK;ETVVEVPNVSWEDIGGLENVKR;IVSQLLTLMDGLK;KYQAFAQTLQQSR;LDQLIYIPLPDEDSR;LGDVVSVHQCPDVK;NAPSIIFIDEIDSIAPK;TVFIIGATNRPDIIDPALLRPGR;VLNQLLTEMDGMSAK	1;0;1;0;0;1;1;0;1;1;0;1;0;1	8	9	Cell division cycle protein 48 isogeny OS=Cajanus cajan OX=3821 GN=KK1_010135 PE=4 SV=1	0	1.37764e+06	0	cyto
tr|A0A151U4U9|A0A151U4U9_CAJCA	AT3G05530	47442.5	ACAAQTNATFLK;LAGPQLVQMFIGDGAK	1;1	2	2	26S protease regulatory subunit 6A isogeny OS=Cajanus cajan OX=3821 GN=KK1_006984 PE=3 SV=1	0	240618	0	cyto
tr|A0A151UCC5|A0A151UCC5_CAJCA	AT3G20050	58988	AGANVVLTTK;VLVELAELQDR	1;1	2	2	T-complex protein 1 subunit alpha OS=Cajanus cajan OX=3821 GN=KK1_021122 PE=3 SV=1	13102.5	0	0	cyto
tr|A0A151UDB2|A0A151UDB2_CAJCA	AT5G08300	41127.6	LEGNNAELGAK;MGHAGAIISGGK	1;1	2	3	Succinyl-CoA ligase [ADP-forming] subunit alpha (Fragment) OS=Cajanus cajan OX=3821 GN=KK1_049837 PE=3 SV=1	0	1.95441e+06	0	cyto
tr|A0A151UHY1|A0A151UHY1_CAJCA	AT1G16350	22399.3	LVPEGIEGR;VGIGPGSICTTR	1;1	2	2	Inosine-5'-monophosphate dehydrogenase (Fragment) OS=Cajanus cajan OX=3821 GN=KK1_050226 PE=4 SV=1	0	1.92993e+06	0	cyto
tr|A0A158UT93|A0A158UT93_ARAHY	ATCG01280	268617	FIVPLLYLPK;RIDQILLSLTHSDPLSK	1;1	2	2	Protein Ycf2 OS=Arachis hypogaea OX=3818 GN=ycf2 PE=3 SV=1	0	11218.4	0	cyto
tr|A0A191UJ70|A0A191UJ70_ARAHY	ATCG00120	55650.2	ASSVAQVVTTLQER;EAIQEQMEIFLLQEQVEKN;EAYPGDVFYLHSR;IVNTGTVLQVGDGIAR;LIESPAPGIISR;RSVYEPLQTGLIAIDSMIPIGR;SVYEPLQTGLIAIDSMIPIGR;TNKPQFQEIISSTK;VINALAKPIDGR	0;1;0;0;0;0;0;1;0	2	3	ATP synthase subunit alpha, chloroplastic OS=Arachis hypogaea OX=3818 GN=atpA PE=3 SV=1	20607.9	345255	5.03672e+06	cyto
tr|A0A193CI73|A0A193CI73_ONOSP	ATCG00480	14105.3	EGSITSIQAVYVPADDLTDPAPATTFAHLDATTVLSR;GIYPAVDPLDSTSTMLQPR;IVGQEHYETAQR;VQAGSEVSALLGR	0;0;1;1	2	4	ATP synthase beta subunit (Fragment) OS=Ononis spinosa OX=58890 GN=atpB PE=4 SV=1	759541	0	0	cyto
tr|A0A1C7D377|A0A1C7D377_LUPAL	ATCG00270	39522.8	AAEDPEFETFYTK;AFNPTQAEETYSMVTANR;AWMAAQDQPHENLIFPEEVLPR;AYDFVSQEIR;FTKNENDLFDIMDDWLR;FWSQIFGVAFSNK	0;0;1;0;1;0	2	6	Photosystem II D2 protein OS=Lupinus albus OX=3870 GN=psbD PE=3 SV=1 >tr|A0A291FIA1|A0A291FIA1_9FABA Photosystem II D2 protein OS=Tibetia liangshanensis OX=1915067 GN=psbD PE=3 SV=1 >tr|A0A2H4R7I1|A0A2H4R7I1_9FABA Photosystem II D2 protein OS=Lupinus westianus OX=714519 GN=psbD PE=3 SV=1 >tr|A0A3Q8AU03|A0A3Q8AU03_LUPPR Photosystem II D2 protein OS=Lupinus princei OX=53239 GN=psbD PE=3 SV=1 >tr|A0…	0	428583	0	cyto
tr|A0A1J7G5J6|A0A1J7G5J6_LUPAN	AT3G11510	16301.7	EETVTLGPAVR;IEDVTPIPSDSTR;IFASFNDTFIHVTDLSGR	1;1;1	3	3	Uncharacterized protein OS=Lupinus angustifolius OX=3871 GN=TanjilG_09177 PE=3 SV=1	477976	0	0	cyto
tr|A0A1J7GT11|A0A1J7GT11_LUPAN	AT1G18270	141534	HPGVPYIVFPGNVGDSR;LVDAPVSGGVK;TAASFVSSR;TASESLDINFK;VSSALVEIVK	1;1;1;1;1	5	7	Uncharacterized protein OS=Lupinus angustifolius OX=3871 GN=TanjilG_05134 PE=4 SV=1	0	345939	0	cyto
tr|A0A1J7GT30|A0A1J7GT30_LUPAN	AT4G26300	70347.2	MLEFSHVEVLR;MLIDGIDTWAPR	1;1	2	2	Uncharacterized protein OS=Lupinus angustifolius OX=3871 GN=TanjilG_29747 PE=3 SV=1	0	197795	0	cyto
tr|A0A1J7GWY3|A0A1J7GWY3_LUPAN	AT1G52360	99809.3	SFEVTELPVR;VYNYNTMDK	1;1	2	2	Coatomer subunit beta' OS=Lupinus angustifolius OX=3871 GN=TanjilG_24000 PE=3 SV=1	0	0	37934.8	cyto
tr|A0A1J7HGR3|A0A1J7HGR3_LUPAN	AT5G26360	60368.6	IILLDSPLEYK;LVPGGGATELTVSATLK	1;1	2	2	T-complex protein 1 subunit gamma OS=Lupinus angustifolius OX=3871 GN=TanjilG_16125 PE=3 SV=1	0	0	726709	cyto
tr|A0A1J7HQ29|A0A1J7HQ29_LUPAN	AT1G20780	89768.2	LKPLLTQLLEGPPETK;NLSPNMGQELADALR	1;1	2	3	RING-type E3 ubiquitin transferase OS=Lupinus angustifolius OX=3871 GN=TanjilG_05401 PE=4 SV=1	30246.1	0	437570	cyto
tr|A0A1J7HVR3|A0A1J7HVR3_LUPAN	AT3G61870	55838.4	AQIWDTAGQER;IQQLTEER	1;1	2	2	Uncharacterized protein OS=Lupinus angustifolius OX=3871 GN=TanjilG_18080 PE=4 SV=1	375334	0	0	cyto
tr|A0A1J7HW80|A0A1J7HW80_LUPAN	AT1G79930	92419.7	DFDEVLFHHFAAK;FIGTAGAASTMMNPK	1;1	2	2	Uncharacterized protein OS=Lupinus angustifolius OX=3871 GN=TanjilG_27291 PE=3 SV=1	2392.49	0	0	cyto
tr|A0A1J7HXX0|A0A1J7HXX0_LUPAN	AT1G29880	77260.6	IDITGTSIGK;LPFAAAQIGQAFR;VFTPSVIEPSFGIGR	1;1;1	3	3	Uncharacterized protein OS=Lupinus angustifolius OX=3871 GN=TanjilG_08857 PE=4 SV=1	61261.4	0	0	cyto
tr|A0A1L3F215|A0A1L3F215_BRAJP	AT5G08670	47003.6	DVVILLDSITR;HVQVAEMVIEK	1;1	2	2	Transcription termination factor Rho OS=Bradyrhizobium japonicum OX=375 GN=rho PE=3 SV=1	0	433796	0	cyto
tr|A0A1L3F7D0|A0A1L3F7D0_BRAJP	AT1G58602	73509.3	KQILYLLGPVGGGK;QILYLLGPVGGGK	1;1	2	2	PrkA family serine protein kinase OS=Bradyrhizobium japonicum OX=375 GN=BKD09_RS12380 PE=4 SV=1	0	644018	0	cyto
tr|A0A1L3F9W4|A0A1L3F9W4_BRAJP	AT5G13020	56191.3	CPTEIAISDR;YGWINAAYAMAVNINR	1;1	2	2	EvpB family type VI secretion protein OS=Bradyrhizobium japonicum OX=375 GN=BKD09_RS17240 PE=4 SV=1	0	536013	0	cyto
tr|A0A1S2XCX9|A0A1S2XCX9_CICAR	AT3G11510	16344.7	IEDVTPIPSDSTR;IFASFNDTFIHVTDLSGR	1;1	2	2	40S ribosomal protein S14 OS=Cicer arietinum OX=3827 GN=LOC101489775 PE=3 SV=1	345640	0	0	cyto
tr|A0A1S2Y6F3|A0A1S2Y6F3_CICAR	AT1G20080	61428.6	LLGADAMSIPGLYR;TMEPNDPENEK	1;1	2	2	synaptotagmin-2-like OS=Cicer arietinum OX=3827 GN=LOC101499272 PE=4 SV=1	0	1.33695e+06	497499	cyto
tr|A0A1S2YCQ2|A0A1S2YCQ2_CICAR	AT4G13940	53283.9	ATDVMIAGK;IVGVSEETTTGVK;IVGVSEETTTGVKR;LYQMQANGTLLFPAINVNDSVTK;WCSCNIFSTQDHAAAAIAR	0;1;1;0;0	2	2	Adenosylhomocysteinase OS=Cicer arietinum OX=3827 GN=LOC101492222 PE=3 SV=1	0	2.71177e+06	0	cyto
tr|A0A1S2YCZ4|A0A1S2YCZ4_CICAR	AT1G24510	59210.7	AVLAVADLER;LEDTELIYGIVVDK;QQQILLATQVVK	1;1;1	3	5	T-complex protein 1 subunit epsilon OS=Cicer arietinum OX=3827 GN=LOC101500765 PE=3 SV=1	287568	0	0	cyto
tr|A0A1S2YMB2|A0A1S2YMB2_CICAR	AT1G79930	93656.2	AVLDAATIAGLHPLR;GSGPDAQDSGPDNK	1;1	2	3	heat shock 70 kDa protein 15 OS=Cicer arietinum OX=3827 GN=LOC101491477 PE=3 SV=1	0	11140.8	0	cyto
tr|A0A1S2YPS5|A0A1S2YPS5_CICAR	AT3G43190	92426.8	DTVGQYESHTAFTLPGLYR;ELQGKPDLIVGNYSDGNIVASLLAHK;ELVNLVVVAGDR;ESLHPLLEFLR;IDETLTANRNEILALLSR;IQNPDSLQHVLR;LLTLTGVYGFWK	0;0;0;0;1;1;0	2	3	Sucrose synthase OS=Cicer arietinum OX=3827 GN=LOC101494314 PE=3 SV=1	0	50554.3	0	cyto
tr|A0A1S2YXH0|A0A1S2YXH0_CICAR	AT1G72280	53432.6	LQVLGLGTALK;NEVIALMNLLNR	1;1	2	2	endoplasmic reticulum oxidoreductin-1-like OS=Cicer arietinum OX=3827 GN=LOC101500489 PE=4 SV=1	0	915031	0	cyto
tr|A0A1S2Z036|A0A1S2Z036_CICAR	AT5G26360	60327.5	FKPDLVITEK;IILLDSPLEYK;QAPGAGPSKPK	1;1;1	3	3	T-complex protein 1 subunit gamma OS=Cicer arietinum OX=3827 GN=LOC101511617 PE=3 SV=1	40102.1	0	0	cyto
tr|A0A1S2Z4N8|A0A1S2Z4N8_CICAR	AT2G44160	66729.8	IPAEIMAALEPIKDNEEAVK;SNVGPTDVNAVTWGVFPAK;TEDGVDNLFER	1;1;0	2	2	Methylenetetrahydrofolate reductase OS=Cicer arietinum OX=3827 GN=LOC101515209 PE=3 SV=1	4637.13	40987.2	0	cyto
tr|A0A1S2Z772|A0A1S2Z772_CICAR	AT3G60190	69055.9	FTDFALVR;IVSEADGYQPHLIAPEQGYR;RPLVLQLHK	1;1;0	2	2	dynamin-related protein 1E-like OS=Cicer arietinum OX=3827 GN=LOC101491342 PE=3 SV=2	0	168684	0	cyto
tr|A0A1S2Z7V7|A0A1S2Z7V7_CICAR	AT5G60620	43309.5	IFVDAFWNSR;LHDILDISPTLSEAAGAIVDDSFTR	1;1	2	2	glycerol-3-phosphate acyltransferase 9-like OS=Cicer arietinum OX=3827 GN=LOC101512521 PE=4 SV=1	0	111067	0	cyto
tr|A0A1S3USU2|A0A1S3USU2_VIGRR	AT2G42520	66509.2	SGNTPILVATDVAAR;VGSSTDLIVQR	1;1	2	2	DEAD-box ATP-dependent RNA helicase 37 OS=Vigna radiata var. radiata OX=3916 GN=LOC106768486 PE=4 SV=1	0	257552	30915.6	cyto
tr|A0A1X3F5F3|A0A1X3F5F3_9BRAD	AT5G36880	70430.5	IDWIKPFTK;VDDVINVSGHR	1;1	2	2	Acetyl-coenzyme A synthetase OS=Bradyrhizobium canariense OX=255045 GN=acsA PE=3 SV=1	0	132648	0	cyto
tr|A0A1X3FXP8|A0A1X3FXP8_9BRAD	AT5G08670	51387.4	CALVFGQMNEPPGAR;FTQAGSEVSALLGR;IGLFGGAGVGK;VGLTGLTVAEHFR	1;1;0;0	2	3	ATP synthase subunit beta OS=Bradyrhizobium canariense OX=255045 GN=atpD PE=3 SV=1	53084.2	0	0	cyto
tr|A0A1X3H9G2|A0A1X3H9G2_9BRAD	AT1G08540	80417.5	GLQFLDLIQEGNIGLMK;KEMVEANLR	1;1	2	2	RNA polymerase sigma factor RpoD OS=Bradyrhizobium canariense OX=255045 GN=rpoD PE=3 SV=1	0	3.04677e+06	0	cyto
tr|A0A290FZX5|A0A290FZX5_ARAHY	AT3G01490	33902.2	MLDYGEEGQR;SAFTQEVAVWHK	1;1	2	4	Resistance protein (Fragment) OS=Arachis hypogaea OX=3818 PE=2 SV=1	144198	0	0	cyto
tr|A0A290G4U6|A0A290G4U6_ARAHY	AT3G24550	34583.6	ATDGFSDANLLGSGGFGYVHR;FSSDVNTHVSTR;LLVYEFVPNNTLEFHLHGR;STFTYEELAR	1;1;1;1	4	5	Resistance protein (Fragment) OS=Arachis hypogaea OX=3818 PE=2 SV=1	48384.5	456481	0	cyto
tr|A0A290GKB1|A0A290GKB1_ARAHY	AT3G59350	33651.5	APPPIEVPALSLEELK;GQQSLVTWATPR;GVQGAQPGPTLDWIQR	1;0;1	2	2	Resistance protein (Fragment) OS=Arachis hypogaea OX=3818 PE=2 SV=1	17416.6	0	0	cyto
tr|A0A291PWE0|A0A291PWE0_9FABA	ATCG01110	45460.3	ASGIQWDLR;EREPEWNDFEYR;IIQQALEGIPGGPYENLEIR;KPSPTFELPK	0;1;0;1	2	2	NAD(P)H-quinone oxidoreductase subunit H, chloroplastic OS=Dalbergia odorifera OX=499988 GN=ndhH PE=3 SV=1 >tr|A0A2K9RGX7|A0A2K9RGX7_9FABA NAD(P)H-quinone oxidoreductase subunit H, chloroplastic OS=Dalbergia hainanensis OX=1544808 GN=ndhH PE=3 SV=1	51780.9	0	0	cyto
tr|A0A2K3LJ99|A0A2K3LJ99_TRIPR	AT1G50010	52279.9	AVCMISNSTSVAEVFSR;EDAANNFAR;IHFMLSSYAPVISAAK;TVGGGDDAFNTFFSETGAGK	1;1;1;1	4	4	Tubulin alpha chain OS=Trifolium pratense OX=57577 GN=L195_g034589 PE=3 SV=1	0	4.30111e+06	198174	cyto
tr|A0A2K3M247|A0A2K3M247_TRIPR	AT4G36250	12185.1	FSFDTFSHHK;SYYTDFWFR	1;1	2	3	Aldehyde dehydrogenase family 3 member f1-like protein OS=Trifolium pratense OX=57577 GN=L195_g009222 PE=4 SV=1	0	1.22066e+07	0	cyto
tr|A0A2K3MNI9|A0A2K3MNI9_TRIPR	AT1G65350	14386.7	ESTLHLVLR;TITLEVESSDTIDNVK	1;1	2	3	Ubiquitin OS=Trifolium pratense OX=57577 GN=ubiquitin PE=4 SV=1	0	4.39492e+06	0	cyto
tr|A0A2K3MX64|A0A2K3MX64_TRIPR	AT3G52930	38211.8	GILAADESTGTIGK;VAPEVVAEHTVR	1;1	2	2	Fructose-bisphosphate aldolase OS=Trifolium pratense OX=57577 GN=L195_g018514 PE=3 SV=1	69005.9	0	0	cyto
tr|A0A2K3NT74|A0A2K3NT74_TRIPR	AT4G35790	86537.6	ASQWNDDALIR;DTEIAMGSYQPHYTWSAR;IDGPAAYDILINFEQR;KASQWNDDALIR;QQVVGTVFTHHQK	0;1;0;0;1	2	2	Phospholipase D OS=Trifolium pratense OX=57577 GN=L195_g002699 PE=3 SV=1	27064.5	12063.7	0	cyto
tr|A0A2K3NZ39|A0A2K3NZ39_TRIPR	AT5G27120	44398.4	IIQDNIQYAR;LIAHGGSLINLAK	1;1	2	2	Putative nucleolar protein 5-2-like protein (Fragment) OS=Trifolium pratense OX=57577 GN=L195_g004825 PE=4 SV=1	0	182706	0	cyto
tr|A0A2K3P4A9|A0A2K3P4A9_TRIPR	AT1G44170	52921	ISPTILLDVPR;VVEGAVDETSALLQQK	1;1	2	4	Aldehyde dehydrogenase OS=Trifolium pratense OX=57577 GN=L195_g006650 PE=3 SV=1	0	2.29688e+06	134542	cyto
tr|A0A2K3P975|A0A2K3P975_TRIPR	AT3G12580	71155	FSDASVQSDMK;MVNHFVQEFK;NALENYAYNMR;NQVAMNPTNTVFDAK	1;0;0;1	2	2	Heat shock cognate 70 kDa protein 2-like OS=Trifolium pratense OX=57577 GN=L195_g008443 PE=3 SV=1	154597	0	0	cyto
tr|A0A2K3PIF9|A0A2K3PIF9_TRIPR	AT3G08510	62260.6	ISLSEQQLEK;TLTTPVELIR	1;1	2	2	Phosphoinositide phospholipase C OS=Trifolium pratense OX=57577 GN=L195_g011767 PE=4 SV=1	50832.8	0	0	cyto
tr|A0A2K3PN04|A0A2K3PN04_TRIPR	AT5G56000	80080.8	AVENSPFLEK;ELISNASDAIDK;HSEFISYPISLWIEK;LGIHEDSQNK	0;1;1;0	2	2	Heat shock cognate protein 80-like OS=Trifolium pratense OX=57577 GN=L195_g013385 PE=3 SV=1	0	168677	0	cyto
tr|A0A2Z5EQG8|A0A2Z5EQG8_GLYGL	ATCG00120	55128	ASSVAQVVTTLQER;EAYPGDVFYLHSR;IAQIPVSEAYLGR;IVNTGTVLQVGDGIAR;SVYEPLQTGLIAIDSMIPIGR;VINALAKPIDGR	1;0;1;1;1;1	5	5	ATP synthase subunit alpha, chloroplastic OS=Glycyrrhiza glabra OX=49827 GN=atpA PE=3 SV=1	0	3.06873e+06	0	cyto
tr|A0A2Z6LLV4|A0A2Z6LLV4_TRISU	AT2G04350	79053.4	GDVTVLKPTLLTAVPAIIDR;LQHGEYISLGK	1;1	2	3	AMP-binding domain-containing protein OS=Trifolium subterraneum OX=3900 GN=TSUD_325440 PE=4 SV=1	18533.6	0	0	cyto
tr|A0A2Z6LRX5|A0A2Z6LRX5_TRISU	AT3G04920	9088.2	KQFVIDVLHPGR;QFVIDVLHPGR	1;1	2	3	Uncharacterized protein OS=Trifolium subterraneum OX=3900 GN=TSUD_32670 PE=4 SV=1	0	1.26664e+06	0	cyto
tr|A0A2Z6LU88|A0A2Z6LU88_TRISU	AT5G18580	56493.9	DTPEGLTYLFR;GLIPNLAQLR;GYLTTADIHSLFR;ITLADLLACK	1;1;1;1	4	4	Uncharacterized protein OS=Trifolium subterraneum OX=3900 GN=TSUD_197450 PE=4 SV=1	0	148462	0	cyto
tr|A0A2Z6MH39|A0A2Z6MH39_TRISU	AT4G35830	98232.7	LVEIPFKPAR;SNLVGMGIIPLCFK	1;1	2	2	Aconitate hydratase OS=Trifolium subterraneum OX=3900 GN=TSUD_234820 PE=3 SV=1	0	164967	38798.5	cyto
tr|A0A2Z6MI14|A0A2Z6MI14_TRISU	AT5G02500	71027.1	ATAGDTHLGGEDFDNR;EQVFSTYSDNQPGVLIQVFEGER;NALENYAYNMR;TTPSYVAFTDSER;VQQLLQDFFNGK	0;1;1;1;0	3	3	Uncharacterized protein OS=Trifolium subterraneum OX=3900 GN=TSUD_336680 PE=3 SV=1	0	1.00261e+06	10764.8	cyto
tr|A0A2Z6MI37|A0A2Z6MI37_TRISU	AT4G11420	106986	LLQQVSNVYQTMK;QDALQTLHDLITSK;SSLLAELASK	1;1;1	3	3	Eukaryotic translation initiation factor 3 subunit A OS=Trifolium subterraneum OX=3900 GN=TSUD_336880 PE=3 SV=1	0	119794	0	cyto
tr|A0A2Z6MIR8|A0A2Z6MIR8_TRISU	AT5G43600	46462	EDAVGNIFGR;NDAGLAAAELALAVEK;WDGSEPELAAVATGSHIDAIPYSGK	1;0;1	2	2	Uncharacterized protein OS=Trifolium subterraneum OX=3900 GN=TSUD_63600 PE=4 SV=1	0	377303	0	cyto
tr|A0A2Z6MN19|A0A2Z6MN19_TRISU	AT1G05520	84456.9	IIALVGGPCTEGPGTIVSK;LVVCDQHGSQAR;SQFVQVFNNSPDETAYFR;TGGLVVLSESFGHSVFK	1;1;1;1	4	4	Protein transport protein SEC23 OS=Trifolium subterraneum OX=3900 GN=TSUD_322200 PE=3 SV=1	0	249444	0	cyto
tr|A0A2Z6MX75|A0A2Z6MX75_TRISU	AT3G11940	23181.2	QAVDISPLR;VNQAIYLLTTGAR	1;1	2	2	Ribosomal_S7 domain-containing protein OS=Trifolium subterraneum OX=3900 GN=TSUD_393860 PE=3 SV=1	0	577523	0	cyto
[truncated: 859 more rows]

## Sheet: Root_T
Protein_ID	Arabidopsis_ID	Protein_Mass	PeptideSeqs	PepIsUnique	Unique_Peptide_Num	Unique_Spectra_Num	Description	iBAQ_Rep1	iBAQ_Rep2	iBAQ_Rep3	Subcellular_location
[truncated: 1,119 more rows]

[truncated: 1 more sheets: Root_PM]
