# Supplementary material for: Characterization of plasma membrane proteins in stylosanthes leaves and roots using simplified enrichment method with a nonionic detergent
Source: Front Plant Sci. 2022 Dec 15;13:1071225. doi: 10.3389/fpls.2022.1071225 (PMC9798454; doi:10.3389/fpls.2022.1071225)
Supplement: Supplementary file 3 [file Table_3.xlsx]

## Sheet: Leaf
Protein ID	Arabidopsis_ID	Protein_Mass	PeptideSeqs	PepIsUnique	Unique_Peptide_Num	Unique_Spectra_Num	Description	iBAQ_T_Rep1	iBAQ_T_Rep2	iBAQ_T_Rep3	iBAQ_PM_Rep1	iBAQ_PM_Rep2	iBAQ_PM_Rep3	Subcellular_location	# of predicted TMHS
sp|P02957|PSBA_SOYBN	ATCG00020	38923.5	ESESLWGR;ETTENESANEGYR;FGQEEETYNIVAAHGYFGR;LIFQYASFNNSR;VINTWADIINR	1;1;1;1;1	5	6	Photosystem II protein D1 OS=Glycine max OX=3847 GN=psbA PE=3 SV=3 >tr|A0A0K0LVW6|A0A0K0LVW6_9FABA Photosystem II protein D1 OS=Pediomelum digitatum OX=458362 GN=psbA PE=3 SV=1 >tr|A0A0K0LW31|A0A0K0LW31_9FABA Photosystem II protein D1 OS=Pediomelum tenuiflorum OX=247917 GN=psbA PE=3 SV=1 >tr|A0A0K0LWZ1|A0A0K0LWZ1_9FABA Photosystem II protein D1 OS=Pediomelum argophyllum OX=458352 GN=psbA PE=3 SV=…	2.73253e+06	8.09872e+06	0.2	7.49513e+06	4.7001e+06	1.3817e+07	plas	7
tr|A0A072TKG2|A0A072TKG2_MEDTR	ATCG00280	88301.8	AAEDPEFETFYTK;AFNPTQAEETYSMVTANR;APWLEPLR;APWLEPLRGPNGLDLSR;AYDFVSQEIR;DQETTGFAWWAGNAR;GPNGLDLSR;LGANVGSAQGPTGLGK;SAEYMTHAPLGSLNSVGGVATEINAVNYVSPR;SPTGEVIFGGETMR	0;0;1;1;0;1;1;1;1;1	7	8	Photosystem II D2 protein OS=Medicago truncatula OX=3880 GN=MTR_0002s0420 PE=3 SV=1	1.39479e+06	0.2	0.2	0.2	0.2	0.2	plas	11
tr|A0A0B2RE54|A0A0B2RE54_GLYSO	AT3G62580	23088.9	ENNIGEEVGWSK;HQFGNLQSK	1;1	2	3	Transmembrane protein 205 OS=Glycine soja OX=3848 GN=D0Y65_025693 PE=4 SV=1 >tr|C6SXE8|C6SXE8_SOYBN DUF4149 domain-containing protein OS=Glycine max OX=3847 GN=100305973 PE=2 SV=1	0.2	0.2	0.2	424823	0.2	0.2	plas	5
tr|A0A0B2SQT1|A0A0B2SQT1_GLYSO	AT4G38350	129601	EFFDSHLAPFYR;IEQLIIATIPESK	1;1	2	2	Niemann-Pick C1 protein (Fragment) OS=Glycine soja OX=3848 GN=glysoja_031169 PE=4 SV=1	0.2	0.2	0.2	3966.8	0.2	0.2	plas	11
tr|A0A0K0LMQ5|A0A0K0LMQ5_WISFL	ATCG00680	56132.5	AGSMDNGDGIAVGWLGHPIFR;AQLGEIFELDR;QGMFVIPFMTR;RAQLGEIFELDR;YQWDQGYFQQEIYR	1;1;1;1;1	5	11	Photosystem II CP47 reaction center protein OS=Wisteria floribunda OX=3922 GN=psbB PE=3 SV=1 >tr|A0A0Y0DZV8|A0A0Y0DZV8_9FABA Photosystem II CP47 reaction center protein OS=Wisteria sinensis OX=20997 GN=psbB PE=3 SV=1	0.2	4.08386e+06	0.2	0.2	0.2	0.2	plas	6
tr|A0A0Y0U0C7|A0A0Y0U0C7_9FABA	ATCG00280	51912.8	ALYFGGIYDTWAPGGGDVR;APWLEPLRGPNGLDLSR;DLEPVLFMTPLN;DQETTGFAWWAGNAR;GIDRDLEPVLFMTPLN;GPNGLDLSR;LGANVGSAQGPTGLGK;SAEYMTHAPLGSLNSVGGVATEINAVNYVSPR;SPTGEVIFGGETMR	1;0;1;1;1;0;1;1;1	7	8	Photosystem II CP43 reaction center protein OS=Lespedeza capitata OX=571920 GN=psbC PE=3 SV=1 >tr|A0A1C7D302|A0A1C7D302_9FABA Photosystem II CP43 reaction center protein OS=Indigofera tinctoria OX=198914 GN=psbC PE=3 SV=1 >tr|A0A345WEY1|A0A345WEY1_STYHA Photosystem II CP43 reaction center protein OS=Stylosanthes hamata OX=37660 GN=psbC PE=3 SV=1 >tr|A0A345WF62|A0A345WF62_9FABA Photosystem II CP43…	0.2	4.61247e+06	0.2	1.00058e+07	1.75774e+06	9.03762e+06	plas	7
tr|A0A151RQJ3|A0A151RQJ3_CAJCA	AT5G01460	56343.9	AAESLQQEER;KAAESLQQEER	1;1	2	2	LIMR family protein At5g01460 family OS=Cajanus cajan OX=3821 GN=KK1_033678 PE=4 SV=1	0.2	0.2	0.2	510321	0.2	0.2	plas	9
tr|A0A151SXX6|A0A151SXX6_CAJCA	AT1G80300	67956	FGMTPLLAAVYVGAMQNIFSK;QNLGPGVDGWAISLK	1;1	2	2	ADP,ATP carrier protein OS=Cajanus cajan OX=3821 GN=KK1_015017 PE=3 SV=1	0.2	0.2	0.2	0.2	0.2	12853.5	plas	9
tr|A0A191UJ98|A0A191UJ98_ARAHY	ATCG00680	56091.4	AGSMDNGDGIAVGWLGHPIFR;AQLGEIFELDR;LAFYDYIGNNPAK;QGMFVIPFMTR;RAQLGEIFELDR;RMPTFFETFPVVLIDGDGIVR;VHTVVLNDPGR;YQWDQGYFQQEIYR	1;1;1;1;1;1;1;1	8	17	Photosystem II CP47 reaction center protein OS=Arachis hypogaea OX=3818 GN=psbB PE=3 SV=1	6.92485e+06	0.2	0.2	0.2	0.2	0.2	plas	5
tr|A0A1C7D3H0|A0A1C7D3H0_9FABA	ATCG00720	24158.5	LEIQAIADDITSK;VYDWFEER	1;1	2	2	Cytochrome b6 OS=Pachyrhizus erosus OX=109171 GN=petB PE=3 SV=1	74231.3	516076	0.2	0.2	0.2	0.2	plas	4
tr|A0A1C7D3M3|A0A1C7D3M3_9FABA	ATCG00720	24112.5	IVTGVPEAIPGIGSSVVELLR;LEIQAIADDITSK	1;1	2	3	Cytochrome b6 OS=Indigofera tinctoria OX=198914 GN=petB PE=3 SV=1	0.2	917502	0.2	0.2	1.65972e+06	0.2	plas	4
tr|A0A1J7GIE9|A0A1J7GIE9_LUPAN	AT4G16180	91562.6	IEAEEGSVSSR;LLIPIIVLQNHNR	1;1	2	2	Uncharacterized protein OS=Lupinus angustifolius OX=3871 GN=TanjilG_29140 PE=4 SV=1	0.2	0.2	0.2	19252.2	0.2	0.2	plas	1
tr|A0A1J7HMN0|A0A1J7HMN0_LUPAN	AT3G01930	62305.5	LLQAAAEGAVR;VGGGYISEIVVR	1;1	2	2	Nodulin-like domain-containing protein OS=Lupinus angustifolius OX=3871 GN=TanjilG_13602 PE=4 SV=1	0.2	0.2	0.2	124712	0.2	0.2	plas	13
tr|A0A1S2YCC9|A0A1S2YCC9_CICAR	AT5G42092	50167.9	FKPEAHNPYFVIDDEEEEAAAEALK;VTMDVESAMYNLDGK	1;1	2	3	protein GPR107 OS=Cicer arietinum OX=3827 GN=LOC101510062 PE=4 SV=1	0.2	0.2	0.2	6701.39	0.2	0.2	plas	7
tr|A0A1S3TC33|A0A1S3TC33_VIGRR	AT5G14120	64107	GPVVGILK;LLQAAAEGAVR	1;1	2	2	protein NUCLEAR FUSION DEFECTIVE 4 isoform X1 OS=Vigna radiata var. radiata OX=3916 GN=LOC106753947 PE=4 SV=1	0.2	0.2	0.2	732786	0.2	0.2	plas	13
tr|A0A1S3TRJ8|A0A1S3TRJ8_VIGRR	AT2G40100	30710.1	FFDPLGLANDPEEK;GPISFIATFNK	1;1	2	3	Chlorophyll a-b binding protein, chloroplastic OS=Vigna radiata var. radiata OX=3916 GN=LOC106758023 PE=3 SV=1	0.2	0.2	0.2	0.2	0.2	548775	plas	3
tr|A0A1W5P490|A0A1W5P490_9FABA	ATCG00350	83124.6	ALSIVQGR;EIPLPHEFILNR;GIQITSGFFQIWR;TNWGIGHDIK	1;1;1;1	4	6	Photosystem I P700 chlorophyll a apoprotein A1 OS=Maackia floribunda OX=53896 GN=psaA PE=3 SV=1	3.13685e+06	0.2	0.2	0.2	0.2	0.2	plas	9
tr|A0A2D1LV91|A0A2D1LV91_STYJP	ATCG00680	56079.4	AGSMDNGDGIAVGWLGHPIFR;AQLGEIFELDR;AQLGEIFELDRATLK;DVFAGIDPDLDAQVEFGAFQK;IPEKLAFYDYIGNNPAK;LAFYDYIGNNPAK;QGMFVIPFMTR;RAQLGEIFELDR;RVGTGLAENQSLSEAWSK;TGKPSLDLPK;VGTGLAENQSLSEAWSK;YQWDQGYFQQEIYR;YSVEQVGVTVEFYGGELNGVSYSDPATVKK	0;0;0;0;0;0;0;0;1;0;1;0;0	2	2	Photosystem II CP47 reaction center protein OS=Styphnolobium japonicum f. violaceum OX=2048656 GN=psbB PE=3 SV=1	0.2	0.2	0.2	0.2	0.2	4.8279e+06	plas	5
tr|A0A2K3NPW7|A0A2K3NPW7_TRIPR	AT1G42470	89341.3	GYDSGIIQASSFR;IGPPLYFVVK	1;1	2	2	Niemann-pick C1-like protein OS=Trifolium pratense OX=57577 GN=L195_g001525 PE=4 SV=1	0.2	0.2	0.2	0.2	0.2	67545.6	plas	7
tr|A0A2Z6N806|A0A2Z6N806_TRISU	AT1G44575	28687.4	EGGPLFGFTK;QNELFVGR	1;1	2	2	Uncharacterized protein OS=Trifolium subterraneum OX=3900 GN=TSUD_300570 PE=4 SV=1	0.2	0.2	0.2	0.2	850839	0.2	plas	3
tr|A0A2Z6NKL5|A0A2Z6NKL5_TRISU	AT1G80300	61154.5	AAIDVVCNPLGK;EEEIEKEMER;GSSAEIIPFLK	1;1;1	3	3	ADP,ATP carrier protein OS=Trifolium subterraneum OX=3900 GN=TSUD_261210 PE=3 SV=1	0.2	0.2	0.2	0.2	382708	94355.8	plas	11
tr|A0A2Z6NUV5|A0A2Z6NUV5_TRISU	AT4G16370	83287.3	EYNFIGWR;FMAATLPTK;LFGPGGLYR	1;1;1	3	3	Uncharacterized protein OS=Trifolium subterraneum OX=3900 GN=TSUD_283750 PE=4 SV=1	0.2	0.2	0.2	0.2	0.2	293896	plas	16
tr|A0A345WEW6|A0A345WEW6_STYHA	ATCG00350	83135.6	EIPLPHEFILNR;FSNYEAWLSDPTHIGPSAQVVWPIVGQEILNGDVGGGFR;GIQITSGFFQIWR;LIPDKANLGFR;TNWGIGHDIKEILEAHK;VAPATQPR	0;0;0;1;1;1	3	4	Photosystem I P700 chlorophyll a apoprotein A1 OS=Stylosanthes hamata OX=37660 GN=psaA PE=3 SV=1 >tr|A0A345WF47|A0A345WF47_9FABA Photosystem I P700 chlorophyll a apoprotein A1 OS=Stylosanthes scabra OX=79078 GN=psaA PE=3 SV=1	1.66172e+06	0.2	0.2	1.16329e+07	1.19691e+06	0.2	plas	9
tr|A0A345WEX5|A0A345WEX5_STYHA	ATCG00680	55989.4	AGSMDNGDGIAVGWLGHPIFR;AQLGEIFELDR;DVFAGIDPDLDAQVEFGAFQK;LAFYDYIGNNPAK;MPTFFETFPVVLIDGDGIVR;RAQLGEIFELDR;RMPTFFETFPVVLIDGDGIVR;TGKPSLDLPK;VHTVVLNDPGR;YQWDQGYFQQEIYR	0;0;0;0;1;0;1;0;0;0	2	3	Photosystem II CP47 reaction center protein OS=Stylosanthes hamata OX=37660 GN=psbB PE=3 SV=1 >tr|A0A345WF56|A0A345WF56_9FABA Photosystem II CP47 reaction center protein OS=Stylosanthes scabra OX=79078 GN=psbB PE=3 SV=1 >tr|A0A345WFD7|A0A345WFD7_9FABA Photosystem II CP47 reaction center protein OS=Stylosanthes viscosa OX=79081 GN=psbB PE=3 SV=1	0.2	0.2	0.2	745529	0.2	0.2	plas	5
tr|A0A345WF71|A0A345WF71_9FABA	ATCG00540	35135.8	EVIDIIPPGPELLVSEGESIK;GGYEITIADASDGR;IPYDMQIK;YSEITFPILSPNPATESDVHFLK	1;0;1;1	3	3	Cytochrome f OS=Stylosanthes scabra OX=79078 GN=petA PE=3 SV=1	0.2	0.2	0.2	157068	0.2	0.2	plas	1
tr|A0A345WFC8|A0A345WFC8_9FABA	ATCG00350	83151.6	EILEAHKGPFTGQGHK;EIPLPHEFILNR;GIQITSGFFQIWR;TNWGIGHDIK;TNWGIGHDIKEILEAHK;TSFEEWAKPGHFSR	0;0;0;1;1;1	3	4	Photosystem I P700 chlorophyll a apoprotein A1 OS=Stylosanthes viscosa OX=79081 GN=psaA PE=3 SV=1	0.2	3.52073e+06	0.2	0.2	0.2	0.2	plas	9
tr|A0A371HEG1|A0A371HEG1_MUCPR	AT3G44330	62882.7	LFSLLYSNPK;TVLLIPLR	1;1	2	2	Nicalin OS=Mucuna pruriens OX=157652 GN=ncl1 PE=3 SV=1	0.2	0.2	0.2	36097.1	0.2	0.2	plas	1
tr|A0A371I6L4|A0A371I6L4_MUCPR	AT1G44575	29038.4	ANELFVGR;VEDGVFGTSGGFGFTK	1;1	2	2	Photosystem II 22 kDa protein, chloroplastic OS=Mucuna pruriens OX=157652 GN=PSBS PE=4 SV=1	0.2	0.2	0.2	0.2	814979	0.2	plas	0
tr|A0A371IHZ5|A0A371IHZ5_MUCPR	ATCG00720	50060.6	KPDLNDPVLR;LEIQAIADDITSK	1;1	2	3	Cytochrome b6 (Fragment) OS=Mucuna pruriens OX=157652 GN=petB PE=3 SV=1	0.2	0.2	0.2	385038	2.01452e+06	833119	plas	8
tr|A0A394D0H9|A0A394D0H9_LUPAN	ATCG00350	163260	DFGYSFPCDGPGR;DKPVALSIVQAR;EIPLPHEFILNR;GIQITSGFFQIWR;QILIEPIFAQWIQSAHGK;TNFGIGHSIK;WKPSVSWFK	0;0;1;1;0;0;0	2	5	Uncharacterized protein OS=Lupinus angustifolius OX=3871 GN=TanjilG_00184 PE=3 SV=1	475307	108310	0.2	0.2	0.2	768287	plas	17
tr|A0A3G1KJT9|A0A3G1KJT9_9FABA	ATCG00280	51946.8	APWLEPLR;DQETTGFAWWAGNAR;GIDRDLEPVLFMTPLN;LGANVGSAQGPTGLGK;SAEYMTHAPLGSLNSVGGVATEINAVNYVSPR;SPTGEVIFGGETMR	1;1;1;1;1;1	6	10	Photosystem II CP43 reaction center protein OS=Caragana rosea var. rosea OX=2051892 GN=psbC PE=3 SV=1	487102	9.50916e+06	0.2	0.2	0.2	0.2	plas	6
tr|A0A444WRE9|A0A444WRE9_ARAHY	AT3G51050	75894.6	EASDNSGTVDLR;HGDTGLVIVGGR	1;1	2	2	Uncharacterized protein OS=Arachis hypogaea OX=3818 GN=Ahy_Scaffold1g106701 PE=4 SV=1	31011.3	0.2	0.2	0.2	0.2	0.2	plas	1
tr|A0A444WRF8|A0A444WRF8_ARAHY	AT3G51050	77590.4	EGIEAIHLASGR;HGDTGLVIVGGR;VDEGFSEAR	1;1;1	3	3	Uncharacterized protein OS=Arachis hypogaea OX=3818 GN=Ahy_Scaffold1g106701 PE=4 SV=1	0.2	0.2	0.2	109128	0.2	0.2	plas	1
tr|A0A444X490|A0A444X490_ARAHY	AT3G03810	42300.4	GELNVNSHLQR;VFGGFANIR	1;1	2	2	Uncharacterized protein OS=Arachis hypogaea OX=3818 GN=Ahy_B10g103839 PE=4 SV=1	7803.44	0.2	0.2	0.2	0.2	0.2	plas	1
tr|A0A444X7B0|A0A444X7B0_ARAHY	AT5G23050	79442.3	AIPWTNITPLK;FSVSNPEVFWK;VIFTQDLIIR	1;1;1	3	4	Uncharacterized protein OS=Arachis hypogaea OX=3818 GN=Ahy_B10g105149 PE=4 SV=1	167144	0.2	0.2	0.2	0.2	0.2	plas	1
tr|A0A444X8U6|A0A444X8U6_ARAHY	AT5G39410	49827.8	MWFVGHGYSK;TFSTLTENPYGLPGR;TRPAIPGPPPK;VVGYLTAESER	1;1;1;1	4	5	Sacchrp_dh_NADP domain-containing protein OS=Arachis hypogaea OX=3818 GN=Ahy_B10g105625 PE=4 SV=1	0.2	0.2	0.2	0.2	1.48809e+06	0.2	plas	1
tr|A0A444XC33|A0A444XC33_ARAHY	AT1G80300	69332.5	FGMTPLLAAVYVGAMQNIFSK;GSSAEIIPFLK;NLGPGVDGWAISLK;SLDTQFTALR	1;1;1;1	4	4	ADP,ATP carrier protein OS=Arachis hypogaea OX=3818 GN=Ahy_A09g046623 PE=3 SV=1	0.2	0.2	0.2	139024	0.2	0.2	plas	11
tr|A0A444XXJ6|A0A444XXJ6_ARAHY	AT5G23575	67658.4	ESALVWHETNIPYAVWGPESTR;KPTEPSALINNLFQK;NYGSMLEGEADELKR	1;1;1	3	8	Uncharacterized protein OS=Arachis hypogaea OX=3818 GN=Ahy_B08g089096 PE=4 SV=1	0.2	116231	0.2	0.2	294533	0.2	plas	5
tr|A0A444XYU8|A0A444XYU8_ARAHY	AT5G05170	122045	AGAMNALVR;WALGSVEILLSR	1;1	2	2	Cellulose synthase OS=Arachis hypogaea OX=3818 GN=Ahy_B08g089805 PE=3 SV=1	0.2	0.2	0.2	0.2	56684.4	0.2	plas	9
tr|A0A444YIW5|A0A444YIW5_ARAHY	AT3G62360	129795	DDVREPIPSVLLSLSGDNGYR;EPIPSVLLSLSGDNGYR;EYAFSPSAQAIELGGGEFK;FCFEVVPGEYR;FESDIIEVDLEK;FTFNSVPCGSYELVPYYK;GENTVFDVSPSSVSVNVK;GYFEEAVTDSSGNYR;LSAIAENAPGLMFMPSYIDVVVK;SPLLNVEFSQALVNIR;TQCAPNGYYFIPVYDK;VVDGNEMGVEGVK	1;0;1;1;0;1;1;1;1;1;0;1	9	9	Uncharacterized protein OS=Arachis hypogaea OX=3818 GN=Ahy_B06g080698 PE=4 SV=1	0.2	106481	0.2	0.2	195578	170015	plas	1
tr|A0A444YWS5|A0A444YWS5_ARAHY	AT1G75140	72891.4	FQFSSAVK;LVFSSSLDELR	1;1	2	2	Uncharacterized protein OS=Arachis hypogaea OX=3818 GN=Ahy_B06g086101 PE=4 SV=1	0.2	0.2	0.2	0.2	135258	0.2	plas	2
tr|A0A444ZCB5|A0A444ZCB5_ARAHY	AT4G24330	53272.1	FAGFVSAPNGR;FAGFVSAPNGRK;SLISLHFSDQHPGR	1;1;1	3	6	Uncharacterized protein OS=Arachis hypogaea OX=3818 GN=Ahy_B04g069257 PE=4 SV=1	0.2	0.2	0.2	181137	406793	0.2	plas	1
tr|A0A445AAF4|A0A445AAF4_ARAHY	AT3G44330	62660.8	LFSLLYSNPK;NIQIFADNSNLAVNPYYIR	1;1	2	2	Nicalin OS=Arachis hypogaea OX=3818 GN=Ahy_B03g068667 PE=3 SV=1	48170.9	0.2	0.2	512858	3.5498e+06	400426	plas	2
tr|A0A445AC53|A0A445AC53_ARAHY	AT1G01430	51897.2	LLDTTFLSLLRPDGHPGPYR;SFAFIGDSISR	1;1	2	2	PMR5N domain-containing protein OS=Arachis hypogaea OX=3818 GN=Ahy_B02g057525 PE=4 SV=1	0.2	0.2	0.2	10582.6	0.2	0.2	plas	1
tr|A0A445AJY6|A0A445AJY6_ARAHY	AT3G09090	99578.8	VMNQVLLIDLSKPK;YPYQTHGR	1;1	2	2	Uncharacterized protein OS=Arachis hypogaea OX=3818 GN=Ahy_B02g061046 PE=4 SV=1	0.2	0.2	0.2	54829.3	0.2	0.2	plas	2
tr|A0A445AWC6|A0A445AWC6_ARAHY	AT4G16180	93996.9	SADVLAAGLLEVADPSLSSK;YTIDIHNLEQFLR	1;1	2	2	Uncharacterized protein OS=Arachis hypogaea OX=3818 GN=Ahy_B01g055514 PE=4 SV=1	0.2	0.2	0.2	0.2	80380.8	0.2	plas	1
tr|A0A445B455|A0A445B455_ARAHY	AT2G24420	51390.2	AQEVLKPYTK;EFVDPYYQEAK	1;1	2	2	Uncharacterized protein OS=Arachis hypogaea OX=3818 GN=Ahy_A10g048048 PE=4 SV=1	0.2	0.2	0.2	0.2	274194	0.2	plas	2
tr|A0A445B4I2|A0A445B4I2_ARAHY	AT5G11560	109638	HVLGTNDVIDGLDIALGK;QLLIGTIGDQVLALDK	1;1	2	2	EMC1_C domain-containing protein OS=Arachis hypogaea OX=3818 GN=Ahy_A10g048168 PE=4 SV=1	0.2	108778	0.2	11159.9	6046.63	0.2	plas	2
tr|A0A445BJ28|A0A445BJ28_ARAHY	ATCG00160	63293.6	FLSEACNLVFDAASK;QFLIVGTK;QLSHLETYLGGIK;WLGGMLTNWYTTETR	1;1;1;1	4	5	ATP-synt_C domain-containing protein OS=Arachis hypogaea OX=3818 GN=Ahy_A09g043809 PE=3 SV=1	0.2	0.2	0.2	46511.3	0.2	0.2	plas	5
tr|A0A445C0L4|A0A445C0L4_ARAHY	AT5G51200	221083	ALVAYLNVLK;NAIVTFIR	1;1	2	2	Uncharacterized protein OS=Arachis hypogaea OX=3818 GN=Ahy_A08g040763 PE=4 SV=1	1429.82	0.2	0.2	0.2	0.2	0.2	plas	0
tr|A0A445C1G4|A0A445C1G4_ARAHY	AT5G23575	63164.2	ESALVWHETNIPYAVWGPESTR;KPTEPSALINNLFQK;MAVFWYFASK;NYGSMLEGEADELKR	1;1;1;1	4	5	Uncharacterized protein OS=Arachis hypogaea OX=3818 GN=Ahy_A08g041048 PE=4 SV=1	0.2	90803.9	0.2	0.2	330673	0.2	plas	5
tr|A0A445C6A6|A0A445C6A6_ARAHY	AT1G23170	67140.8	AFSSVGGAQFPWFK;QLAQQILSFAIK	1;1	2	3	Uncharacterized protein OS=Arachis hypogaea OX=3818 GN=Ahy_A07g032165 PE=4 SV=1	0.2	0.2	0.2	0.2	78639.9	0.2	plas	1
tr|A0A445CEN8|A0A445CEN8_ARAHY	AT1G54320	41596.2	NNYNTYSFSGK;SPIHVYYQLDNFYQNHR	1;1	2	2	ALA-interacting subunit OS=Arachis hypogaea OX=3818 GN=Ahy_A07g035905 PE=3 SV=1	0.2	0.2	0.2	123336	0.2	0.2	plas	2
tr|A0A445CFP3|A0A445CFP3_ARAHY	AT3G13920	58580	DQIYDIFQLLPSK;GFKDQIYDIFQLLPSK;GIDVQQVSLVINYDLPTQPENYLHR;GIYAYGFEKPSAIQQR;ILASGVHVVVGTPGR;MFVLDEADEMLSR;QSLQPDHIK;RDELTLEGIK;VLITTDLLAR	0;0;0;1;1;0;1;0;0	3	4	Uncharacterized protein OS=Arachis hypogaea OX=3818 GN=Ahy_A07g036260 PE=3 SV=1	39573.7	0.2	0.2	0.2	474527	0.2	plas	1
tr|A0A445CMR3|A0A445CMR3_ARAHY	AT3G62360	132419	DDVREPIPSVLLSLSGDNGYR;DVLGSSNIER;EYAFSPSAQAIELGGGEFK;FESDIIEVDLEK;GYFEEAVTDSSGNYR;GYWVNIISTHNVDGYLTQPDGSNVNLK;IESVFPLPISNYFQVK;NIIPGKYELR;SGLPSSSLK;VALTHGPENVKPQK;VALTHGPENVKPQKK;VVDGNEMGVEGVK	1;1;1;0;1;1;1;1;1;0;0;1	9	10	Uncharacterized protein OS=Arachis hypogaea OX=3818 GN=Ahy_A06g027131 PE=4 SV=1	19868.9	0.2	0.2	0.2	931900	0.2	plas	1
tr|A0A445D3C1|A0A445D3C1_ARAHY	AT5G58100	110368	DTFLAHLGATLWGSMR;HEEVLTPFYK;LSTVTGELR	1;1;1	3	3	Uncharacterized protein OS=Arachis hypogaea OX=3818 GN=Ahy_A05g023431 PE=4 SV=1	92585.3	0.2	0.2	101793	0.2	0.2	plas	1
tr|A0A445DBJ9|A0A445DBJ9_ARAHY	AT5G39410	48554.2	FLNVPSSPLK;KGPSEEEVESASFK;LPSADAIVVR	1;1;1	3	3	Sacchrp_dh_NADP domain-containing protein OS=Arachis hypogaea OX=3818 GN=Ahy_A04g017594 PE=4 SV=1	0.2	0.2	0.2	0.2	1.27048e+06	0.2	plas	1
tr|A0A445DLN9|A0A445DLN9_ARAHY	AT4G38350	140111	AAEEKEFFDSHLAPFYR;AIDFVGAGANSYK;HSDLVNDRPTTAQFR;HTNQLCSISQCDSNSLLNEISR;IEPGLEQQIALPR;VGPPLYFVVK;VNSSSAEESEGIR	0;1;0;0;0;0;1	2	2	SSD domain-containing protein OS=Arachis hypogaea OX=3818 GN=Ahy_A03g010115 PE=4 SV=1	62266.7	115679	0.2	190414	53579.6	83056	plas	13
tr|A0A445DUJ3|A0A445DUJ3_ARAHY	AT2G12400	59486.4	FHSSTSNTLGYVVNQADYTAENLR;IGVDAVFLPSDVQKNINDVQTK	1;1	2	2	Uncharacterized protein OS=Arachis hypogaea OX=3818 GN=Ahy_A03g012960 PE=4 SV=1	0.2	168767	0.2	802195	139692	0.2	plas	7
tr|A0A445E577|A0A445E577_ARAHY	AT3G44330	62671.8	NIQIFADNSNLAVNPYYIR;SDITGQPATATTGGYK	1;1	2	2	Nicalin OS=Arachis hypogaea OX=3818 GN=Ahy_A03g017049 PE=3 SV=1	0.2	196355	0.2	0.2	0.2	0.2	plas	2
tr|A0A445E858|A0A445E858_ARAHY	AT4G02290	57483.6	MSYMVGYGPR;SIMFFEGQR	1;1	2	3	Endoglucanase OS=Arachis hypogaea OX=3818 GN=Ahy_A02g005876 PE=3 SV=1	0.2	0.2	0.2	33932.1	0.2	0.2	plas	1
tr|A0A445EDG2|A0A445EDG2_ARAHY	ATCG00720	52165.3	AQLGEIFELDR;DVFAGIDPDLDAQVEFGAFQK;GSASVGQSTLTR;RAQLGEIFELDR;VYDWFEER	0;0;1;0;1	2	2	CYTB_NTER domain-containing protein OS=Arachis hypogaea OX=3818 GN=Ahy_A02g007939 PE=3 SV=1	0.2	0.2	0.2	0.2	668787	296242	plas	7
tr|A0A445EHN5|A0A445EHN5_ARAHY	AT4G00830	63103.4	LEGNTPTVTWADPK;VVEGVGPGVEVIELFK	1;1	2	2	Uncharacterized protein OS=Arachis hypogaea OX=3818 GN=Ahy_A02g009677 PE=4 SV=1	17731.8	87978.1	0.2	0.2	0.2	0.2	plas	2
tr|A0A445EM84|A0A445EM84_ARAHY	AT4G16180	91171.6	FETVDLTSR;LLIPIIVLQNHNR;LPELNDEDMK;QEGDYIYR;YDGGGATQVWLGSGR	1;1;1;1;1	5	5	Uncharacterized protein OS=Arachis hypogaea OX=3818 GN=Ahy_A01g001087 PE=4 SV=1	0.2	0.2	0.2	116180	0.2	0.2	plas	1
tr|A0A4D6KJZ6|A0A4D6KJZ6_VIGUN	AT5G64270	140839	ILPLLMQPTLEDQER;SLVEIIEHGLNDENQK	1;1	2	3	Splicing factor 3B subunit 1 OS=Vigna unguiculata OX=3917 GN=DEO72_LG1g481 PE=4 SV=1	0.2	32998.2	0.2	0.2	0.2	0.2	plas	0
tr|A0A4D6LZ50|A0A4D6LZ50_VIGUN	ATCG00340	141630	DFGYSFPCDGPGR;EIPLPHEFILNR;GSTGQVLLQLLEMR;IWFGIATAHDFESHDDITEER;KDFGYSFPCDGPGR;LNHHLSGLFGVSSLAWTGHLVHVAIPGSR;QILIEPIFAQWIQSAHGK;RIWFGIATAHDFESHDDITEER;TNFGIGHSIK;WKPSVSWFK;WKPSVSWFKNAESR	0;0;1;0;0;1;0;0;0;0;0	2	3	Photosystem I chlorophyll a apoprotein A2 OS=Vigna unguiculata OX=3917 GN=DEO72_LG5g1308 PE=3 SV=1	0.2	0.2	0.2	30701.4	0.2	0.2	plas	6
tr|A0A4P1QP83|A0A4P1QP83_LUPAN	AT4G24330	53704.2	KWVSDDLAVISESK;NFSLLGIGDGGDDSPLLLK	1;1	2	2	Uncharacterized protein OS=Lupinus angustifolius OX=3871 GN=TanjilG_08933 PE=4 SV=1	0.2	525298	0.2	0.2	0.2	0.2	plas	0
tr|A0A4P1QW00|A0A4P1QW00_LUPAN	AT5G45160	92698.3	ALDFVYPAYTTILGHLR;DIESHASSVR;TTLLFVIR	1;1;1	3	3	Protein ROOT HAIR DEFECTIVE 3 homolog OS=Lupinus angustifolius OX=3871 GN=TanjilG_27117 PE=3 SV=1	0.2	0.2	0.2	0.2	0.2	22102.3	plas	1
tr|A0A4P1R297|A0A4P1R297_LUPAN	AT1G15690	80292.9	TDALDAAGNTTAAIGK;TGAATNVIFGLALGYK	1;1	2	2	Uncharacterized protein OS=Lupinus angustifolius OX=3871 GN=TanjilG_26228 PE=3 SV=1	171764	0.2	0.2	0.2	0.2	0.2	plas	13
tr|A0A4P1RMC9|A0A4P1RMC9_LUPAN	AT5G64270	140832	EVMIILIR;ILPLLMQPTLEDQER;SLVEIIEHGLNDENQK;VPELNVQNGVLK	1;1;1;1	4	5	TOG domain-containing protein OS=Lupinus angustifolius OX=3871 GN=TanjilG_07980 PE=4 SV=1	5887.95	0.2	0.2	0.2	0.2	0.2	plas	0
tr|A0A4P8F535|A0A4P8F535_TRIFG	ATCG00020	38950.5	ANLGMEVMHER;ETTENESANEGYR;FGQEEETYNIVAAHGYFGR;LIFQYASFNNSR	1;1;1;1	4	5	Photosystem II protein D1 OS=Trigonella foenum-graecum OX=78534 GN=psbA PE=4 SV=1	0.2	2.12253e+06	0.2	0.2	3.00133e+07	5.19014e+06	plas	7
tr|G7J0Z5|G7J0Z5_MEDTR	ATCG00340	167912	DYNPEQNEDNVLAR;EIPLPHEFILNR;IWFGIATAHDFESHDDITEER;QILIEPIFAQWIQSAHGK;VAPATQPR	0;1;0;0;1	2	3	Photosystem I P700 chlorophyll A apoprotein A2 OS=Medicago truncatula OX=3880 GN=MTR_3g035600 PE=3 SV=2	0.2	0.2	98995.2	0.2	0.2	0.2	plas	18
tr|G9JLP7|G9JLP7_MILPI	ATMG00513	74487	FGYEVSFEALDK;NEILAESEFAAPTIIK	1;1	2	2	NADH-ubiquinone oxidoreductase chain 5 OS=Millettia pinnata OX=56065 GN=nad5 PE=3 SV=1	0.2	0.2	0.2	0.2	684958	107985	plas	15
tr|I1JUQ4|I1JUQ4_SOYBN	AT4G31340	49465.5	GSLDAEEQVGK;TNAEPHVQLLTTK;VAEEEMLK	0;1;1	2	2	Uncharacterized protein OS=Glycine max OX=3847 GN=GLYMA_04G078500 PE=4 SV=2	0.2	0.2	0.2	0.2	425980	0.2	plas	1
tr|I1M5Q4|I1M5Q4_SOYBN	AT1G80300	67541.8	EMAYIPLDEDTK;GSSAEIIPFLK	1;1	2	2	ADP,ATP carrier protein OS=Glycine max OX=3847 GN=100778352 PE=3 SV=1	0.2	57994.9	0.2	103907	0.2	0.2	plas	9
tr|R9ZRB8|R9ZRB8_9FABA	ATCG00680	56006.4	AQLGEIFELDR;LAFYDYIGNNPAK;VHTVVLNDPGR	1;1;1	3	3	Photosystem II CP47 reaction center protein OS=Glycine falcata OX=45690 GN=psbB PE=3 SV=1	0.2	0.2	430642	0.2	0.2	0.2	plas	5
tr|A0A445AND8|A0A445AND8_ARAHY	AT5G56000	80040.9	AVENSPFLEK;GIVDSEDLPLNISR;LDAQPELFIHIIPDK;LGIHEDSQNK;MKEGQNDIYYITGESK;SGDEMTSLKDYVTR;TMEINPENPIMEELR;TNNTLTIVDSGIGMTK	0;0;1;0;0;0;0;1	2	2	HATPase_c domain-containing protein OS=Arachis hypogaea OX=3818 GN=Ahy_B01g052015 PE=3 SV=1	0.2	213352	0.2	123584	0.2	0.2	plas	0
tr|A0A445C2X2|A0A445C2X2_ARAHY	AT5G56000	80111.8	AVENSPFLEK;GIVDSEDLPLNISR;ITLHLKEDQLEYLEER;KPEEITKEEYAAFYK;LGIHEDSQNK;MKEGQNDIYYITGESK;SGDEMTSLKDYVTR;TMEINPENPIMEELR	0;0;1;1;0;0;0;0	2	2	HATPase_c domain-containing protein OS=Arachis hypogaea OX=3818 GN=Ahy_A07g031110 PE=3 SV=1	115884	2.94038e+06	0.2	50180.6	0.2	0.2	plas	0
tr|A0A445DTH7|A0A445DTH7_ARAHY	AT5G50920	92234.5	AHPDVFNMMLQILEDGR;IANGDVPETIEGK;LIGSPPGYVGYTEGGQLTEAVR;MPTLEEYGTNLTK;NTLLIMTSNVGSSVIEK;QYFRPEFLNR;RPYTVVLFDEIEK;VPEPTVDETIQILR;YTDEALVAAAQLSHQYISDR	0;0;0;0;0;0;0;1;1	2	2	UVR domain-containing protein OS=Arachis hypogaea OX=3818 GN=Ahy_A03g012403 PE=3 SV=1	992852	0.2	0.2	7566.58	0.2	0.2	plas	0
tr|I1MC31|I1MC31_SOYBN	AT4G24190	97319.4	ETTYEWELLNDVK;LTSLDQYISR	1;1	2	2	HATPase_c domain-containing protein OS=Glycine max OX=3847 GN=100779976 PE=3 SV=1	37159.8	0.2	0.2	15488.7	0.2	0.2	plas	0
tr|V7CRP2|V7CRP2_PHAVU	AT5G61790	62450.4	KVFDILYK;VFDILYK	1;1	2	2	Uncharacterized protein OS=Phaseolus vulgaris OX=3885 GN=PHAVU_002G280300g PE=3 SV=1	84162.9	0.2	0.2	0.2	0.2	0.2	plas	2
tr|A0A394DQQ1|A0A394DQQ1_LUPAN	AT1G20080	61068.4	LLGADAMSIPGLYR;VPVGILHVK	1;1	2	2	Uncharacterized protein OS=Lupinus angustifolius OX=3871 GN=TanjilG_10977 PE=4 SV=1	0.2	101289	0.2	0.2	0.2	0.2	plas	1
tr|A0A444WWA3|A0A444WWA3_ARAHY	AT5G65950	132802	AYESFNSSNIQR;FYEEGYHTLR	1;1	2	3	Foie-gras_1 domain-containing protein OS=Arachis hypogaea OX=3818 GN=Ahy_B10g100345 PE=4 SV=1	21544.2	0.2	0.2	0.2	0.2	0.2	plas	0
tr|A0A444YEP7|A0A444YEP7_ARAHY	AT3G10260	27481.7	SADVLLWR;YEDQVDNFVYK	1;1	2	2	Reticulon-like protein OS=Arachis hypogaea OX=3818 GN=Ahy_B07g088511 PE=4 SV=1	0.2	0.2	0.2	0.2	180424	0.2	plas	2
tr|A0A445A0M9|A0A445A0M9_ARAHY	AT2G12400	59509.4	IGVDAVFLPSDVQKNINDVQTK;KDPLDHFNR	1;1	2	2	Uncharacterized protein OS=Arachis hypogaea OX=3818 GN=Ahy_B03g065023 PE=4 SV=1	25014.8	0.2	0.2	0.2	0.2	0.2	plas	7
tr|A0A445BWW1|A0A445BWW1_ARAHY	AT5G08080	38798.5	DLMTEFQTLR;FKDLMTEFQTLR;GQVVSTVEEIQER;QIHEVDKQIDK	1;1;1;1	4	4	t-SNARE coiled-coil homology domain-containing protein OS=Arachis hypogaea OX=3818 GN=Ahy_A08g039636 PE=4 SV=1	0.2	0.2	0.2	0.2	274026	0.2	plas	1
tr|A0A445BYI8|A0A445BYI8_ARAHY	AT5G54440	209878	LPAEFILTTDSR;VDVVFAGHVHAYER	1;1	2	2	Purple acid phosphatase OS=Arachis hypogaea OX=3818 GN=Ahy_A08g040208 PE=3 SV=1	0.2	0.2	19069.6	0.2	0.2	0.2	plas	1
tr|A0A445E374|A0A445E374_ARAHY	AT1G20080	61451.5	LHVEVVSTSAR;TLDPNDVQNEK	1;1	2	2	Uncharacterized protein OS=Arachis hypogaea OX=3818 GN=Ahy_A03g016421 PE=4 SV=1	0.2	0.2	0.2	137122	0.2	0.2	plas	1
tr|A0A445E687|A0A445E687_ARAHY	AT3G61050	56270.2	ESVEPLLEDYRPPGITSLK;GQIIMDIDFR;IVVPLGGIPVDTSELELKPQGK;SDPYVVLYIRPLFK	1;1;1;1	4	5	Uncharacterized protein OS=Arachis hypogaea OX=3818 GN=Ahy_A02g005277 PE=4 SV=1	0.2	757670	0.2	314825	2.66415e+06	139660	plas	3
tr|A0A0R4UXP7|A0A0R4UXP7_ARAHY	AT2G38110	55503.6	LISPIIFHEGR;SAIEVANYIQR;TVLDPVVTAVALGR	1;1;1	3	4	Glycerol-3-phosphate acyltransferase 6 OS=Arachis hypogaea OX=3818 GN=GPAT6 PE=2 SV=1	0.2	0.2	0.2	8059.16	299211	0.2	plas	2
tr|A0A0S3RUB6|A0A0S3RUB6_PHAAN	AT2G38110	55112.4	FSALFAELTDR;TVLDPVVTAVALGR	1;1	2	2	PlsC domain-containing protein OS=Vigna angularis var. angularis OX=157739 GN=Vigan.04G144900 PE=4 SV=1	0.2	0.2	0.2	0.2	83082.8	0.2	plas	2
tr|A0A371H346|A0A371H346_MUCPR	AT4G00400	55970	ESVAADLDGTLLISR;FLSPIPAVALTR;FSALFAELSDR;VLGDVLGFECTGLTR;VVVTANPTVMVEPFVK;VYFNLPLPER	1;1;1;1;1;1	6	8	Putative glycerol-3-phosphate acyltransferase 8 OS=Mucuna pruriens OX=157652 GN=GPAT8 PE=4 SV=1	0.2	0.2	0.2	69157.2	1.44526e+06	0.2	plas	3
tr|A0A394DDQ6|A0A394DDQ6_LUPAN	AT2G01690	80526	NAALDVEGIVK;QSLVNPAGK	1;1	2	2	Uncharacterized protein OS=Lupinus angustifolius OX=3871 GN=TanjilG_31581 PE=4 SV=1	0.2	0.2	0.2	0.2	98750.5	0.2	plas	0
tr|A0A444YFZ4|A0A444YFZ4_ARAHY	AT4G12730	43553.4	FDFTVQNDGEDVK;QTITVLALDNSAMSSLLDK;SNNGVMNTLATEGANK	1;1;1	3	3	Uncharacterized protein OS=Arachis hypogaea OX=3818 GN=Ahy_B07g088926 PE=4 SV=1	0.2	0.2	0.2	0.2	0.2	79791.8	plas	1
tr|A0A444YKW6|A0A444YKW6_ARAHY	AT1G64790	258158	AIIEVLGLDKR;NPEISALVPTLLK;QSSVELLGDLLFK	1;1;1	3	3	Uncharacterized protein OS=Arachis hypogaea OX=3818 GN=Ahy_B06g081346 PE=4 SV=1	4993.99	0.2	0.2	0.2	6250.59	0.2	plas	0
tr|A0A445BF67|A0A445BF67_ARAHY	AT2G14740	71839.6	GDGYTTCEASGPGR;SKPGALPTIVLLDR	1;1	2	3	EGF_CA domain-containing protein OS=Arachis hypogaea OX=3818 GN=Ahy_A09g042227 PE=4 SV=1	0.2	43626.4	0.2	39061.8	0.2	21840.9	plas	2
tr|A0A445BF71|A0A445BF71_ARAHY	AT2G14740	69430.5	EFDESGISFK;GDVTILPTLVVNNR;GTYDSAIGNFGIPQYGGSMAGSVVYPK;NGHAFSACLDDGHVK;SKPGALPTIVLLDR;VCECPLVDGVQFK	1;1;1;1;1;1	6	7	EGF_CA domain-containing protein OS=Arachis hypogaea OX=3818 GN=Ahy_A09g042227 PE=4 SV=1	43582.9	0.2	0.2	0.2	0.2	0.2	plas	2
tr|A0A445C2K0|A0A445C2K0_ARAHY	AT4G12730	43664.5	FDFTVQNDGEDVKLETK;HLSIGTLK;ILASHPSLSTFNHYLTLTHLAAEINR;NVLSLHVLVDYFGAK;SNNGVMNTLATER	1;1;1;0;1	4	7	Uncharacterized protein OS=Arachis hypogaea OX=3818 GN=Ahy_A07g031009 PE=4 SV=1	88534.6	2.22482e+06	0.2	0.2	0.2	0.2	plas	1
tr|A0A445DEG4|A0A445DEG4_ARAHY	AT3G52850	69749.7	CDNLIEFLK;GDVTILPTLVINDR	1;1	2	2	EGF_CA domain-containing protein OS=Arachis hypogaea OX=3818 GN=Ahy_A04g018753 PE=4 SV=1	0.2	0.2	0.2	0.2	33559.3	0.2	plas	2
tr|A0A445EIW2|A0A445EIW2_ARAHY	AT1G01610	54458.8	ESVAADLDGTLLISR;FSALFAELSDR;SSIEVANHVQK;VVVTANPTVMVEPFVK;VYFNLPLPER	1;1;1;1;1	5	5	PlsC domain-containing protein OS=Arachis hypogaea OX=3818 GN=Ahy_A02g010042 PE=4 SV=1	0.2	0.2	0.2	89728.8	0.2	0.2	plas	3
tr|A0A445EN95|A0A445EN95_ARAHY	AT2G23810	30277.6	AGLLQNIK;LGDYSNWLQK	1;1	2	2	Uncharacterized protein OS=Arachis hypogaea OX=3818 GN=Ahy_A01g001430 PE=3 SV=1	0.2	0.2	0.2	0.2	0.2	512968	plas	4
tr|A0A445EWG1|A0A445EWG1_ARAHY	AT5G55730	44611.9	ITGTLIDEDPLAIYTIDK;YLTLTHLAPEINR	1;1	2	2	Uncharacterized protein OS=Arachis hypogaea OX=3818 GN=Ahy_A01g004581 PE=4 SV=1	14840.4	0.2	0.2	0.2	0.2	0.2	plas	0
tr|A0A445FLC2|A0A445FLC2_GLYSO	AT1G64790	287748	NEVLAALYMVR;NPEISALVPTLLK;QSSVELLGDLLFK	1;1;1	3	3	Protein ILITYHIA isoform A OS=Glycine soja OX=3848 GN=D0Y65_052523 PE=4 SV=1	0.2	10640.6	0.2	0.2	0.2	0.2	plas	0
tr|A0A445FXL3|A0A445FXL3_GLYSO	AT2G45470	42462.3	GVPDLSKLTNAEVVSLLQYHAAAK;LTNAEVVSLLQYHAAAKYLPVGSLK	1;1	2	2	Fasciclin-like arabinogalactan protein 8 OS=Glycine soja OX=3848 GN=D0Y65_049545 PE=4 SV=1 >tr|I1N3G2|I1N3G2_SOYBN Uncharacterized protein OS=Glycine max OX=3847 GN=100780407 PE=4 SV=1	0.2	0.2	0.2	0.2	47485.2	0.2	plas	0
tr|A0A4D6MKU6|A0A4D6MKU6_VIGUN	AT1G01610	55743.6	FSALFAELSDR;KVSCVTYSVSK;QSMFFGTTVR;VLGDVLGFECTGLTR;VVVTANPTVMVEPFVK;VYFNLPLPER	1;1;1;1;1;1	6	7	Glycerol-3-phosphate acyltransferase OS=Vigna unguiculata OX=3917 GN=DEO72_LG8g14 PE=4 SV=1	167931	259694	0.2	0.2	1.28484e+06	0.2	plas	2
tr|I1L1W0|I1L1W0_SOYBN	AT1G79940	76638	TFQELHDMDSQER;VSFMDEAAAVTAASK	1;1	2	2	J domain-containing protein OS=Glycine max OX=3847 GN=100809969 PE=4 SV=2	0.2	0.2	0.2	30762.5	0.2	0.2	plas	3
tr|A0A0S3SVT5|A0A0S3SVT5_PHAAN	AT5G48380	67539.6	ATNNFSNTNIIGSGR;ERPTMFEVYQFLR	1;1	2	2	Protein kinase domain-containing protein OS=Vigna angularis var. angularis OX=157739 GN=Vigan.09G028000 PE=4 SV=1	0.2	0.2	0.2	0.2	108694	0.2	plas	2
tr|A0A1S2XYL5|A0A1S2XYL5_CICAR	AT1G67510	79610.7	GYIPSELGTLR;LPATVSFDLR	1;1	2	2	receptor protein kinase-like protein ZAR1 OS=Cicer arietinum OX=3827 GN=LOC101511014 PE=3 SV=1	0.2	0.2	0.2	83487.4	0.2	0.2	plas	1
tr|A0A2K3PLU7|A0A2K3PLU7_TRIPR	AT5G10290	44834.3	LLVYPFMQNLSVAYR;LTDYESPGGDAAFQR	1;1	2	2	LRR receptor-like kinase resistance protein OS=Trifolium pratense OX=57577 GN=L195_g012959 PE=4 SV=1	0.2	0.2	0.2	0.2	430462	0.2	plas	1
tr|A0A371GAP6|A0A371GAP6_MUCPR	AT2G19130	86075.9	KPQYLTSWK;NIENPATGLFSLELDPK	1;1	2	2	G-type lectin S-receptor-like serine/threonine-protein kinase (Fragment) OS=Mucuna pruriens OX=157652 GN=CR513_30881 PE=4 SV=1	0.2	0.2	0.2	22570.1	0.2	0.2	plas	2
tr|A0A396HMM6|A0A396HMM6_MEDTR	AT5G47020	155197	GNFLNGAGGGAGHGGR;VLVPLVWSR	1;1	2	2	Putative tyrosine-protein kinase ephrin type A/B receptor OS=Medicago truncatula OX=3880 GN=MtrunA17_Chr5g0400091 PE=4 SV=1	0.2	0.2	0.2	4521.03	0.2	0.2	plas	4
tr|A0A444WUV8|A0A444WUV8_ARAHY	AT3G51480	106633	ITTGEFDGAVGDIAITTER;TLLPVIWPGDTDQKPR	1;1	2	2	Glutamate receptor OS=Arachis hypogaea OX=3818 GN=Ahy_Scaffold1g107227 PE=3 SV=1	0.2	0.2	0.2	0.2	39987.5	0.2	plas	3
tr|A0A444X4X3|A0A444X4X3_ARAHY	AT5G10020	112668	GGFPSALQNLQQLR;LSGSLPPILGGPSSK	1;1	2	2	Protein kinase domain-containing protein OS=Arachis hypogaea OX=3818 GN=Ahy_B10g104199 PE=4 SV=1	0.2	0.2	0.2	75756	0.2	0.2	plas	1
tr|A0A444X938|A0A444X938_ARAHY	AT1G66150	103166	LNGPLPSFK;VSMINLPNFK	1;1	2	2	Protein kinase domain-containing protein OS=Arachis hypogaea OX=3818 GN=Ahy_B10g105854 PE=3 SV=1	0.2	0.2	0.2	86596.8	0.2	0.2	plas	1
tr|A0A444Y7Z9|A0A444Y7Z9_ARAHY	AT5G59700	163981	DYPNAILNGLEIMK;GSFGYLDPEYFR;LLSTQQDVLASTSLK	1;0;1	2	2	Protein kinase domain-containing protein OS=Arachis hypogaea OX=3818 GN=Ahy_B08g094148 PE=4 SV=1	0.2	0.2	0.2	24565.1	0.2	0.2	plas	3
tr|A0A444YTL3|A0A444YTL3_ARAHY	AT3G28450	66412.9	EAFDGNSGLCSK;IMDFGLAR;LGDLMAATNNFSAENVLMATR	1;1;1	3	3	Protein kinase domain-containing protein OS=Arachis hypogaea OX=3818 GN=Ahy_B06g085130 PE=4 SV=1	0.2	0.2	0.2	0.2	0.2	53716.7	plas	1
tr|A0A444Z1B0|A0A444Z1B0_ARAHY	AT3G17840	70094.8	FSGSLPELK;VSDFGLAQLVSPSSTPNR	1;1	2	2	Protein kinase domain-containing protein OS=Arachis hypogaea OX=3818 GN=Ahy_B05g075458 PE=4 SV=1	0.2	0.2	0.2	1.33083e+06	0.2	0.2	plas	1
tr|A0A444Z8Z9|A0A444Z8Z9_ARAHY	AT1G12460	97553.4	LCDIPSLSYVSLR;LLPILDNYGLTK;LSDYGLGK	1;1;1	3	3	Protein kinase domain-containing protein OS=Arachis hypogaea OX=3818 GN=Ahy_B05g079130 PE=4 SV=1	0.2	0.2	0.2	0.2	0.2	161351	plas	2
tr|A0A444ZBG8|A0A444ZBG8_ARAHY	AT3G21630	68091.5	IGQGGFGAVYYAELR;LGENYPIDSVR;LTEVGSSSLPTGR;LVGTFGYMPPEYAQYGDVSPK	1;1;1;1	4	4	Protein kinase domain-containing protein OS=Arachis hypogaea OX=3818 GN=Ahy_B04g069039 PE=4 SV=1	0.2	0.2	0.2	27927.7	828688	0.2	plas	1
tr|A0A444ZBM4|A0A444ZBM4_ARAHY	AT3G23750	105597	GVEYLHSLAQQSFIHR;QVTNNFSEDNILGR	1;1	2	2	Protein kinase domain-containing protein OS=Arachis hypogaea OX=3818 GN=Ahy_B04g069098 PE=3 SV=1	0.2	0.2	0.2	0.2	274886	0.2	plas	2
tr|A0A444ZW01|A0A444ZW01_ARAHY	AT1G66150	103712	IAGTFGYLAPEYAVTGR;VNALLSIVR	1;1	2	2	Protein kinase domain-containing protein OS=Arachis hypogaea OX=3818 GN=Ahy_B03g062950 PE=3 SV=1	0.2	0.2	0.2	0.2	191065	0.2	plas	2
tr|A0A445AGI4|A0A445AGI4_ARAHY	AT2G37050	103253	ANYLVDVAAGTQK;AVVNIEENAQGK;EAGGNSDELSR;EFSNEVTLLSR;GTVGYLDPEYYISQQLTDK;IVSILLSGK;VLTSNSYQGK	1;1;1;1;1;1;1	7	8	Protein kinase domain-containing protein OS=Arachis hypogaea OX=3818 GN=Ahy_B02g059353 PE=4 SV=1	0.2	0.2	0.2	0.2	0.2	234864	plas	2
tr|A0A445B3E4|A0A445B3E4_ARAHY	AT3G28450	62969.2	LVQVTLFQKPIVK;NGGLLDWIMR;VLALDLQGMK	1;1;1	3	3	Protein kinase domain-containing protein OS=Arachis hypogaea OX=3818 GN=Ahy_A10g047765 PE=4 SV=1	0.2	0.2	0.2	0.2	63219.9	0.2	plas	1
tr|A0A445B3K4|A0A445B3K4_ARAHY	AT3G28450	65770.6	DSSLFDHDDEFPLIFGKPENE;GNLVDWVNMHSSMGR;LVQVTLFQKPIVK;VLALDLQGMK	1;1;0;1	3	5	Protein kinase domain-containing protein OS=Arachis hypogaea OX=3818 GN=Ahy_A10g047765 PE=4 SV=1	0.2	0.2	0.2	62415.2	0.2	0.2	plas	1
tr|A0A445BBK0|A0A445BBK0_ARAHY	AT1G28340	78342.6	IFFGLVAQPR;VPATLGGR	1;1	2	2	Malectin_like domain-containing protein OS=Arachis hypogaea OX=3818 GN=Ahy_A10g051107 PE=4 SV=1	0.2	0.2	0.2	0.2	413422	0.2	plas	2
tr|A0A445BBZ9|A0A445BBZ9_ARAHY	AT3G47570	129403	LDLSENQFSGVMPAAFR;VINVDLEATSK	1;1	2	2	Protein kinase domain-containing protein OS=Arachis hypogaea OX=3818 GN=Ahy_A10g051214 PE=3 SV=1	0.2	0.2	0.2	0.2	0.2	23883.7	plas	2
tr|A0A445BY74|A0A445BY74_ARAHY	AT4G27290	235331	EFKNEIALIAK;ILGGDQTADSTR;VVGTYGYIAPEYAIDGNFSIK	1;1;1	3	3	Uncharacterized protein OS=Arachis hypogaea OX=3818 GN=Ahy_A08g040108 PE=4 SV=1	0.2	0.2	0.2	0.2	92705.3	0.2	plas	4
tr|A0A445BYU5|A0A445BYU5_ARAHY	AT5G54380	93508.7	GTLDDGTNVAVK;IFTDTATYR;LLLGVGGFGR;TFVPDSQHSSLVFK;TGPALDQTHVSTAVK	1;1;1;1;1	5	5	Protein kinase domain-containing protein OS=Arachis hypogaea OX=3818 GN=Ahy_A08g040197 PE=4 SV=1	0.2	0.2	0.2	483608	0.2	0.2	plas	2
tr|A0A445CHZ2|A0A445CHZ2_ARAHY	AT3G14840	119006	ATNVLLDKDLNPK;LSDNQFSGAIPNFIQSWTSLQR;VFDIYIQR	1;1;1	3	4	Protein kinase domain-containing protein OS=Arachis hypogaea OX=3818 GN=Ahy_A07g037154 PE=4 SV=1	0.2	0.2	0.2	0.2	93764.9	0.2	plas	2
tr|A0A445CKY0|A0A445CKY0_ARAHY	AT2G48010	69636.7	ASNILLDEKFEAK;GLLNDGSQVAMK;VAGTMGYVAPEYALYGQLTER	1;1;1	3	3	Protein kinase domain-containing protein OS=Arachis hypogaea OX=3818 GN=Ahy_A06g026581 PE=4 SV=1	0.2	0.2	0.2	0.2	0.2	163811	plas	1
tr|A0A445DCA7|A0A445DCA7_ARAHY	AT4G08850	117523	FYGQISPNWGK;NVLLDSEYEAHVSDFGTAK	1;1	2	2	Protein kinase domain-containing protein OS=Arachis hypogaea OX=3818 GN=Ahy_A04g017842 PE=4 SV=1	0.2	0.2	0.2	0.2	0.2	38893.6	plas	2
tr|A0A445DQ91|A0A445DQ91_ARAHY	AT1G66150	113242	LTIALDVAR;NVTNNFSEQNILGQGGFGTVYK;VNALLSIVR	1;1;1	3	3	Protein kinase domain-containing protein OS=Arachis hypogaea OX=3818 GN=Ahy_A03g011281 PE=3 SV=1	0.2	0.2	0.2	0.2	0.2	128579	plas	3
tr|A0A445EBZ9|A0A445EBZ9_ARAHY	AT2G37050	103390	AVVNIEENAQGK;EFSNEVTLLSR;IVSILLSGK	1;1;1	3	3	Protein kinase domain-containing protein OS=Arachis hypogaea OX=3818 GN=Ahy_A02g007176 PE=4 SV=1	0.2	0.2	0.2	151017	0.2	0.2	plas	2
tr|A0A445EK46|A0A445EK46_ARAHY	AT2G26730	70845.8	LPAVGLVGPIPPDTIGR;QALLAFISK	1;1	2	2	Protein kinase domain-containing protein OS=Arachis hypogaea OX=3818 GN=Ahy_A01g000383 PE=4 SV=1	0.2	72057	0.2	0.2	200414	46940.5	plas	1
tr|A0A445EPZ1|A0A445EPZ1_ARAHY	AT1G15530	73397.7	LYQQGEVPNTTR;WVFDNPPK	1;1	2	2	Protein kinase domain-containing protein OS=Arachis hypogaea OX=3818 GN=Ahy_A01g002029 PE=4 SV=1	0.2	0.2	0.2	80352.9	0.2	0.2	plas	1
tr|A0A445EUY5|A0A445EUY5_ARAHY	AT1G79620	108066	LFSIPQIQQVK;VTSLGLSTMGLK	1;1	2	2	Protein kinase domain-containing protein OS=Arachis hypogaea OX=3818 GN=Ahy_A01g003991 PE=3 SV=1	13190.6	0.2	0.2	0.2	487264	54746.1	plas	1
tr|A0A445H8R0|A0A445H8R0_GLYSO	AT5G58300	71751.5	GIAHIHSVGGPK;QALLDFAAAVPHR	1;1	2	2	Putative inactive receptor kinase isoform A OS=Glycine soja OX=3848 GN=D0Y65_039346 PE=4 SV=1	0.2	0.2	0.2	0.2	394867	0.2	plas	2
tr|A0A4D6MCU4|A0A4D6MCU4_VIGUN	AT2G37050	103583	ANYLVDVAAGTQK;AVVNIEENAQGK;YPDDPFDR	1;1;1	3	4	Interleukin-1 receptor-associated kinase 4 OS=Vigna unguiculata OX=3917 GN=DEO72_LG6g2599 PE=4 SV=1	0.2	0.2	0.2	87476.3	0.2	0.2	plas	1
tr|C6FF61|C6FF61_SOYBN	AT4G33430	57669.2	ELQVATDNFSNK;GTIGHIAPEYLSTGK;KPQDHFFDVPAEEDPEVHLGQLK;LANDDDVMLLDWVK;MLEGDGLAEK;TQGGELQFQTEVEMISMAVHR	1;1;1;1;1;1	6	8	Somatic embryogenesis receptor-like kinase-like protein OS=Glycine max OX=3847 GN=100305355 PE=2 SV=1	0.2	0.2	0.2	305433	0.2	0.2	plas	1
tr|A0A072TVG8|A0A072TVG8_MEDTR	AT1G18180	29325.8	FGNVDGYR;IIQWGEDR	1;1	2	2	3-oxo-5-alpha-steroid 4-dehydrogenase OS=Medicago truncatula OX=3880 GN=11415765 PE=4 SV=1	0.2	0.2	0.2	503967	924636	0.2	plas	6
tr|A0A072UEP0|A0A072UEP0_MEDTR	AT1G66250	65780.8	LYDADQAMLVALAK;YIHSALVASNLDR	1;1	2	3	Glucan endo-1,3-beta-glucosidase-like protein OS=Medicago truncatula OX=3880 GN=MTR_5g078200 PE=3 SV=1	0.2	0.2	0.2	0.2	1.00076e+06	0.2	plas	1
tr|A0A0L9U0H4|A0A0L9U0H4_PHAAN	AT1G68530	56007.4	QAFEHFCIHAGGR;VWQIAFGSGFK	1;1	2	2	3-ketoacyl-CoA synthase OS=Phaseolus angularis OX=3914 GN=LR48_Vigan02g247800 PE=3 SV=1 >tr|A0A0S3SLQ1|A0A0S3SLQ1_PHAAN 3-ketoacyl-CoA synthase OS=Vigna angularis var. angularis OX=157739 GN=Vigan.08G029000 PE=3 SV=1	0.2	63340.2	0.2	0.2	0.2	0.2	plas	2
tr|A0A0L9UFI5|A0A0L9UFI5_PHAAN	AT1G36160	255696	ALAIANMVLGLK;ASASSAALVSDYVGYLEK;IVDIVLSHQGIK	1;1;1	3	3	Uncharacterized protein OS=Phaseolus angularis OX=3914 GN=LR48_Vigan04g186800 PE=4 SV=1	0.2	73816.8	0.2	0.2	0.2	0.2	plas	0
tr|A0A0S3SL08|A0A0S3SL08_PHAAN	AT5G13000	227592	AYQTANVLFEVLK;FPEIQAAVYALR	1;1	2	2	FKS1_dom1 domain-containing protein OS=Vigna angularis var. angularis OX=157739 GN=Vigan.08G006300 PE=4 SV=1	0.2	0.2	0.2	0.2	17233.1	0.2	plas	13
tr|A0A151RXL7|A0A151RXL7_CAJCA	AT5G49360	83582.6	GQETPGEDPTLAAK;LVVNNAIAVPR	1;1	2	2	Beta-D-xylosidase 1 OS=Cajanus cajan OX=3821 GN=KK1_031084 PE=4 SV=1	37298.5	0.2	47821.9	0.2	90542.8	26090.7	plas	0
tr|A0A151STI5|A0A151STI5_CAJCA	AT3G06860	83188.4	IVGAHFFSPAHVMPLLEIVR;SLVHIFFAQR;SMLIPLLQEDKR;TPVVVGNCTGFAVNR	1;0;1;0	2	4	Glyoxysomal fatty acid beta-oxidation multifunctional protein MFP-a OS=Cajanus cajan OX=3821 GN=KK1_004404 PE=4 SV=1	0.2	82220.9	0.2	0.2	0.2	0.2	plas	0
tr|A0A151THN3|A0A151THN3_CAJCA	AT3G51460	67709.5	GSIPLPWQQIVDLTYKPK;IFTIFGVVGMLR	1;1	2	2	Phosphatidylinositide phosphatase SAC1 OS=Cajanus cajan OX=3821 GN=KK1_012862 PE=4 SV=1	0.2	0.2	0.2	0.2	52505.5	0.2	plas	2
tr|A0A151TP22|A0A151TP22_CAJCA	AT1G22620	105903	RPSAVGEEETEK;TLLDTLSPR	1;1	2	3	Multiple C2 and transmembrane domain-containing protein 2 OS=Cajanus cajan OX=3821 GN=KK1_022440 PE=4 SV=1	0.2	0.2	0.2	27173.1	0.2	0.2	plas	2
tr|A0A151U4D5|A0A151U4D5_CAJCA	AT4G21150	70653.5	AEITHIFR;VFEILGIEEK	1;1	2	2	Dolichyl-diphosphooligosaccharide--protein glycosyltransferase subunit 2 (Fragment) OS=Cajanus cajan OX=3821 GN=KK1_006831 PE=3 SV=1	26862.9	0.2	0.2	0.2	0.2	0.2	plas	3
tr|A0A1J7FXA5|A0A1J7FXA5_LUPAN	AT1G63690	114747	AIYHDLNAYR;SYSTNLAFTPPEYLR	1;1	2	2	Protein kinase domain-containing protein OS=Lupinus angustifolius OX=3871 GN=TanjilG_18005 PE=4 SV=1	0.2	0.2	0.2	0.2	133328	0.2	plas	11
tr|A0A1J7GFP8|A0A1J7GFP8_LUPAN	AT4G03550	202037	EHIVLHLANAQMR;GGNVTHHEYIQVGK;IESNQVEANK;LVELLNKPK;VASGNGEQVLSR;VLANPLK	1;0;1;1;0;0	3	3	FKS1_dom1 domain-containing protein OS=Lupinus angustifolius OX=3871 GN=TanjilG_06548 PE=4 SV=1	0.2	0.2	0.2	0.2	91761.8	0.2	plas	15
tr|A0A1J7HUC2|A0A1J7HUC2_LUPAN	AT2G20580	97249.5	AVPLALGLLCISNPK;AYYETMTESDLK;FLRPHYGTLK;LAPILSDAK;LMTVPSDSSSSGSSGNWLFK;LSEGYLTLAR;NLAGEIAQEYAK;QESVEATAEVSK;QQLELYVER;SLEHLLQYGEQNIR;TSTSSMTSVPKPLK	0;1;0;1;0;0;0;0;0;0;0	2	2	26S proteasome non-ATPase regulatory subunit 2 homolog OS=Lupinus angustifolius OX=3871 GN=TanjilG_11688 PE=3 SV=1	34383.2	0.2	0.2	0.2	0.2	0.2	plas	0
tr|A0A1S2Y2D6|A0A1S2Y2D6_CICAR	AT5G13000	225847	AVNMTQSMEVDR;DVGLNQISMFEAK;IANGNGEQTLSR;LYLLLTTK;NLLQEFLK;VINLSEDIFAGFNSTLR	1;0;1;1;1;1	5	5	callose synthase 3 OS=Cicer arietinum OX=3827 GN=LOC101491033 PE=4 SV=1	0.2	0.2	0.2	0.2	0.2	28233.7	plas	15
tr|A0A1S2Y9A3|A0A1S2Y9A3_CICAR	AT2G26250	61017.3	CVYQEEDEQK;CVYQEEDEQKFK;LAFEHFCVHAASK;LPDFLQSVNLK;NLELSDKNMEASR;RLPDFLQSVNLK	1;1;1;0;0;0	3	3	3-ketoacyl-CoA synthase OS=Cicer arietinum OX=3827 GN=LOC101493328 PE=3 SV=1	0.2	0.2	0.2	0.2	57356.9	0.2	plas	3
tr|A0A1S2Z565|A0A1S2Z565_CICAR	AT1G34130	82001.2	FGELTTEYGKPPGFDR;FYSLLDPTYAK	1;1	2	2	dolichyl-diphosphooligosaccharide--protein glycosyltransferase subunit STT3B OS=Cicer arietinum OX=3827 GN=LOC101489932 PE=4 SV=1	0.2	119137	0.2	119073	0.2	0.2	plas	11
tr|A0A1S2Z641|A0A1S2Z641_CICAR	AT4G12420	66400.6	LDENLLIHWSGIQQR;NKLDENLLIHWSGIQQR;VHNVGVSTSLNFR;VTGVGILHYTNSK	1;1;1;1	4	7	monocopper oxidase-like protein SKU5 OS=Cicer arietinum OX=3827 GN=LOC101490477 PE=4 SV=1	6504.12	606567	0.2	266323	1.5642e+06	0.2	plas	1
tr|A0A1S3U8Q7|A0A1S3U8Q7_VIGRR	AT2G24820	60114.7	EIVDKNGVK;GGIGTMHAPNLANR;IPQLPADAK;SSDTWVAEYR	1;1;0;0	2	2	protein TIC 55, chloroplastic OS=Vigna radiata var. radiata OX=3916 GN=LOC106762803 PE=4 SV=2	0.2	0.2	0.2	247299	0.2	0.2	plas	2
tr|A0A1S3U9W2|A0A1S3U9W2_VIGRR	AT2G32640	67260.1	LGDPVLRPFLQDVVQFGPLSK;VLQFGDASGIQSPVSFGGFGSLTR	1;1	2	2	uncharacterized protein LOC106763127 OS=Vigna radiata var. radiata OX=3916 GN=LOC106763127 PE=4 SV=1	0.2	0.2	0.2	0.2	65342.9	0.2	plas	1
tr|A0A1S3V6I6|A0A1S3V6I6_VIGRR	AT5G20660	99699.1	GFSEIEAFK;MAIDLEAMGIGGK	1;1	2	2	endoplasmic reticulum metallopeptidase 1 isoform X1 OS=Vigna radiata var. radiata OX=3916 GN=LOC106772131 PE=4 SV=1	0.2	0.2	0.2	69442.7	0.2	0.2	plas	8
tr|A0A1S3VJ12|A0A1S3VJ12_VIGRR	AT1G66970	88588.6	KQNLSVTDAVIDTLSK;QNLSVTDAVIDTLSK	1;1	2	2	glycerophosphodiester phosphodiesterase GDPDL3 OS=Vigna radiata var. radiata OX=3916 GN=LOC106775652 PE=4 SV=2	0.2	85235.7	0.2	0.2	0.2	0.2	plas	0
tr|A0A2K3NZU1|A0A2K3NZU1_TRIPR	AT2G45150	35460.8	GITEGMTPPPR;TPLTSISPK	1;1	2	2	Phosphatidate cytidylyltransferase-like protein OS=Trifolium pratense OX=57577 GN=L195_g005092 PE=4 SV=1	0.2	0.2	0.2	234278	0.2	0.2	plas	5
tr|A0A2K3P4B6|A0A2K3P4B6_TRIPR	AT3G55610	70832	GPVGVEGLLTNR;LDDVIDLVIPR;QVDSAAVFHNASTR	1;1;1	3	3	Delta-1-pyrroline-5-carboxylate synthase-like protein OS=Trifolium pratense OX=57577 GN=L195_g006678 PE=3 SV=1	0.2	80304.4	0.2	0.2	0.2	0.2	plas	0
tr|A0A2P0M8E2|A0A2P0M8E2_9FABA	AT4G13700	65496.8	MGSDDLPMTDPR;SQSQSQQLPTHQR;VPMMVIEGNHEIEPQVDGVTFK	1;1;1	3	3	Purple acid phosphatase OS=Stylosanthes guianensis OX=62615 GN=PAP23 PE=2 SV=1	3382.11	0.2	0.2	24434.8	0.2	0.2	plas	1
tr|A0A2Z6MLR8|A0A2Z6MLR8_TRISU	AT1G15020	57875.8	AIYDVEEATSTAFDIILEHK;FLQLLTAHHPSR	1;1	2	2	Sulfhydryl oxidase OS=Trifolium subterraneum OX=3900 GN=TSUD_49140 PE=4 SV=1	0.2	0.2	0.2	0.2	185278	0.2	plas	1
tr|A0A371G2W7|A0A371G2W7_MUCPR	AT2G02560	130232	ALSAPVLSAVGER;QATLGTLNSLIVAYGDK;QHLALLCLGEIGR;SAASYALGNIAVGNLPK	1;1;1;1	4	4	Cullin-associated NEDD8-dissociated protein 1 OS=Mucuna pruriens OX=157652 GN=CAND1 PE=4 SV=1	0.2	0.2	98575.8	0.2	0.2	0.2	plas	0
tr|A0A371H3A9|A0A371H3A9_MUCPR	AT5G42720	84776.2	AFGLYNPDQSMIYDAGLSK;AYNGNLIAHLR	1;1	2	2	Glucan endo-1,3-beta-glucosidase 7 (Fragment) OS=Mucuna pruriens OX=157652 GN=CR513_19977 PE=3 SV=1	0.2	0.2	0.2	6527.04	57708	0.2	plas	2
tr|A0A394DJU4|A0A394DJU4_LUPAN	AT5G04885	163341	GFVISDWQGIDK;IGAATALEVR;ILVAGTHADNLGYQCGGWTIK	1;1;1	3	3	Uncharacterized protein OS=Lupinus angustifolius OX=3871 GN=TanjilG_14400 PE=4 SV=1	0.2	119563	0.2	0.2	0.2	0.2	plas	1
tr|A0A444WN09|A0A444WN09_ARAHY	AT3G30300	77149.4	LESLYPDSNPR;QEVQDLSAR	1;1	2	2	Uncharacterized protein OS=Arachis hypogaea OX=3818 GN=Ahy_Scaffold8g108393 PE=4 SV=1	0.2	0.2	0.2	69885.3	0.2	0.2	plas	1
tr|A0A444WQZ0|A0A444WQZ0_ARAHY	AT1G12640	52088.1	DYLDWAEGK;EGGIDATGALMVLTLK	1;1	2	2	Uncharacterized protein OS=Arachis hypogaea OX=3818 GN=Ahy_Scaffold1g106642 PE=3 SV=1	0.2	0.2	0.2	264996	0.2	0.2	plas	10
tr|A0A444WUZ4|A0A444WUZ4_ARAHY	AT3G51460	67635.8	ILWANHGDDISTQYTGTPALK;LGVFGAEETISSHK	1;1	2	2	SAC domain-containing protein OS=Arachis hypogaea OX=3818 GN=Ahy_Scaffold1g107201 PE=4 SV=1	0.2	0.2	0.2	0.2	90124.5	0.2	plas	3
tr|A0A444X5R3|A0A444X5R3_ARAHY	AT1G29470	55248.5	DVSQEDKVEMK;SNEVYPSGAQSELLNENK;VLRPGGFFVWSATPVYQK	1;1;1	3	3	Uncharacterized protein OS=Arachis hypogaea OX=3818 GN=Ahy_B10g104511 PE=4 SV=1	0.2	0.2	0.2	37039.5	0.2	0.2	plas	1
tr|A0A444X681|A0A444X681_ARAHY	AT2G26250	61196.3	AEASTVMFGALDELFEK;AVIASNENTATMK;DLIEIGGDALK;FDEGSLEFQK;GIESSGPNAGSLTFSVR;ILMSSGIGDETYIPK;LAFEHFCVHAASKPILDELQR;LPDFLQSVNLK;MGCSATLLSNR;NLELSDKNMEASR;RLPDFLQSVNLK	1;1;1;1;1;1;1;0;1;0;0	8	9	3-ketoacyl-CoA synthase OS=Arachis hypogaea OX=3818 GN=Ahy_B10g104677 PE=3 SV=1	0.2	502006	0.2	48588.7	1.86954e+06	0.2	plas	3
tr|A0A444X6W3|A0A444X6W3_ARAHY	AT2G03120	37858.2	QLLDFNESK;WNEDVIVWR	1;1	2	2	Uncharacterized protein OS=Arachis hypogaea OX=3818 GN=Ahy_B10g105001 PE=4 SV=1	0.2	0.2	0.2	0.2	0.2	164247	plas	8
tr|A0A444X9L6|A0A444X9L6_ARAHY	AT3G01720	94631.5	AFAPLWLSK;TLNEALTLHHER	1;1	2	2	Uncharacterized protein OS=Arachis hypogaea OX=3818 GN=Ahy_B10g106038 PE=4 SV=1	0.2	0.2	0.2	0.2	510400	0.2	plas	1
tr|A0A444XCX9|A0A444XCX9_ARAHY	AT1G51760	112202	GTVVLVFQPAEEGGAGAK;HPVAETGVIGYIGTGNAPFVALR	1;1	2	2	Uncharacterized protein OS=Arachis hypogaea OX=3818 GN=Ahy_B09g095085 PE=4 SV=1	32293	0.2	0.2	0.2	0.2	0.2	plas	0
tr|A0A444XR76|A0A444XR76_ARAHY	AT3G11910	186765	IENINDQYWTLR;INDRYEFPLQLDLDR;LHTYDDVVTR;LLEVFYHK;LYDPSNEEFR;YEFPLQLDLDR	0;0;1;0;1;0	2	2	Uncharacterized protein OS=Arachis hypogaea OX=3818 GN=Ahy_B09g098433 PE=3 SV=1	7417.92	0.2	0.2	0.2	0.2	0.2	plas	2
tr|A0A444XSU3|A0A444XSU3_ARAHY	AT5G20660	100206	EVAGLSGLDFAYVDNTAVYHTK;GVIFLFNTGEEEGLDGAHSFITQHPWSSTVR;LVSGLFMGK	1;1;1	3	4	Peptidase_M28 domain-containing protein OS=Arachis hypogaea OX=3818 GN=Ahy_B09g099045 PE=4 SV=1	0.2	0.2	0.2	0.2	272590	0.2	plas	8
tr|A0A444XUD2|A0A444XUD2_ARAHY	AT4G24630	49103.9	QTPSLQFPR;VEDDLDIGEDLLK	1;1	2	2	S-acyltransferase OS=Arachis hypogaea OX=3818 GN=Ahy_B09g099315 PE=3 SV=1	0.2	0.2	0.2	0.2	325925	0.2	plas	4
tr|A0A444XVL2|A0A444XVL2_ARAHY	AT1G61790	38809.4	LAESMAEFVESK;VEELLSLQSR	1;1	2	2	Uncharacterized protein OS=Arachis hypogaea OX=3818 GN=Ahy_B09g100069 PE=4 SV=1	0.2	0.2	0.2	202622	0.2	0.2	plas	5
tr|A0A444YE88|A0A444YE88_ARAHY	AT5G20950	68541.6	ATIFPHNVGLGATR;TMTEIIPGLQGDIVGNK	1;1	2	2	Uncharacterized protein OS=Arachis hypogaea OX=3818 GN=Ahy_B07g088346 PE=4 SV=1	84294.6	86350.4	0.2	0.2	0.2	0.2	plas	1
tr|A0A444YLW9|A0A444YLW9_ARAHY	AT4G21150	76397.2	LPPLAVDPYTR;VNTVLGSAAPPLTVK;YDDGTFYFDEK	1;0;1	2	2	Dolichyl-diphosphooligosaccharide--protein glycosyltransferase subunit 2 OS=Arachis hypogaea OX=3818 GN=Ahy_B06g081786 PE=3 SV=1	123278	731975	0.2	2.15137e+06	1.11073e+06	219909	plas	3
tr|A0A444YM52|A0A444YM52_ARAHY	AT1G04110	147575	IQFGGTVIGR;SPIAVTWK	1;1	2	2	Uncharacterized protein OS=Arachis hypogaea OX=3818 GN=Ahy_B06g081864 PE=3 SV=1	0.2	0.2	0.2	36324.7	0.2	0.2	plas	1
tr|A0A444YS06|A0A444YS06_ARAHY	AT3G19340	57218	ESVIPILKPR;IVSEDEIEVAQSGQYLLNLPIK;RANEIIGTTTEELVLK;TTDLFIMEK	0;1;0;1	2	2	Uncharacterized protein OS=Arachis hypogaea OX=3818 GN=Ahy_B06g084478 PE=4 SV=1	0.2	0.2	0.2	0.2	53348	0.2	plas	2
tr|A0A444YUT7|A0A444YUT7_ARAHY	AT4G31140	52356.3	FNQGFTSR;HWGLFYYDGKPK;VTTPLNADVYQSSSDKPSDGDFR	1;1;1	3	4	X8 domain-containing protein OS=Arachis hypogaea OX=3818 GN=Ahy_B06g085489 PE=3 SV=1	0.2	401066	0.2	0.2	2.12215e+06	609306	plas	2
tr|A0A444YYQ4|A0A444YYQ4_ARAHY	AT1G34130	82948.7	AMSSYEDEAYEIMR;FGELTTEYGKPPGFDR;GVIDNSQPFQR	1;1;1	3	3	Uncharacterized protein OS=Arachis hypogaea OX=3818 GN=Ahy_B05g074386 PE=4 SV=1	0.2	0.2	0.2	110804	749194	77270.8	plas	11
tr|A0A444Z3G4|A0A444Z3G4_ARAHY	AT1G68070	40233	APTLALLLGR;MVPIETSSGYVANER	1;1	2	2	RING-type domain-containing protein OS=Arachis hypogaea OX=3818 GN=Ahy_B05g076333 PE=4 SV=1	0.2	0.2	0.2	1733.77	0.2	0.2	plas	5
tr|A0A444ZDQ2|A0A444ZDQ2_ARAHY	AT5G04885	75209.4	ATAQDWVNMINEFQK;GFVISDWQGIDK;ILVAGTHADNLGYQCGGWTIK;NSFIGSVLSGGGSEPLPK;WQGFSGNMDTSGTTILSAIK	1;1;1;1;1	5	6	Uncharacterized protein OS=Arachis hypogaea OX=3818 GN=Ahy_B04g069840 PE=4 SV=1	0.2	0.2	0.2	181267	454128	0.2	plas	2
tr|A0A444ZIY3|A0A444ZIY3_ARAHY	AT2G35100	55112.6	NCVLLVADFGR;TLLFFMGNR;VYLYDLPHR	1;1;1	3	3	Exostosin domain-containing protein OS=Arachis hypogaea OX=3818 GN=Ahy_B04g070776 PE=3 SV=1	0.2	0.2	0.2	0.2	90116.9	0.2	plas	0
tr|A0A444ZU33|A0A444ZU33_ARAHY	AT1G18260	76639.5	AFLYHHFASDGGNMQSK;KNYADSFLVHLIDSLPEVYPK;LHNGAEENKEALR;SKGEEDEDFQILEYQAQK;SMELLGEIYAR;VGLFYYFGLR	1;1;0;0;0;0	2	2	Uncharacterized protein OS=Arachis hypogaea OX=3818 GN=Ahy_B03g062384 PE=4 SV=1	0.2	0.2	0.2	0.2	23794.8	0.2	plas	1
tr|A0A444ZUP3|A0A444ZUP3_ARAHY	AT1G26850	68890.6	AIQNWIQYEGNVFR;DSHEAQVQFALER;DYVPYANAPYK;EDLEDEQNK;FPGGGTQFPQGADK;GVPAVIGVLGTIK;GYVTPFPWPK;MEACVTPSPK;NIMDMNAGLGSFAAAIQSPK;TYDLIHANGLFSLYK;YTDYTPCQDQR	1;1;1;1;1;1;1;1;1;1;1	11	12	Uncharacterized protein OS=Arachis hypogaea OX=3818 GN=Ahy_B03g062566 PE=4 SV=1	0.2	0.2	0.2	382536	0.2	0.2	plas	1
tr|A0A444ZYB9|A0A444ZYB9_ARAHY	AT5G64030	93827.1	DKLNGVGIATYR;IWYYNVPHTK;SYDLLHADHLFSR;YVDGMGIQWSNVR	1;0;1;1	3	3	Uncharacterized protein OS=Arachis hypogaea OX=3818 GN=Ahy_B03g063729 PE=4 SV=1	0.2	0.2	0.2	0.2	111528	0.2	plas	1
tr|A0A445A4Z9|A0A445A4Z9_ARAHY	AT4G03550	206086	ASSSVSLLFK;GGNVTHHEYIQVGK;IFQIITGK;LTPPPDNIDTLDAGVLR;MLFNDAFSR;NVEYEWHEFIHNSNR;VASGNGEQVLSR;VLANPLK	1;0;1;1;1;1;0;0	5	6	FKS1_dom1 domain-containing protein OS=Arachis hypogaea OX=3818 GN=Ahy_B03g066840 PE=4 SV=1	0.2	0.2	0.2	13194	172312	0.2	plas	13
tr|A0A445AAT7|A0A445AAT7_ARAHY	AT2G36850	217400	DVGLNQIALFEGK;EALDTWNIVAR;KAPEAADIALLLQR;LGQLFDFFR;LPISGQSSQDSQDTNK;VAGGNGEQVLSR	0;1;0;0;1;0	2	2	FKS1_dom1 domain-containing protein OS=Arachis hypogaea OX=3818 GN=Ahy_B03g068677 PE=4 SV=1	0.2	0.2	0.2	0.2	222752	25321	plas	15
tr|A0A445ABU6|A0A445ABU6_ARAHY	AT4G01320	101775	NDDEVVAVIAHELGHWK;QTIWLFFR;SFEFQADAFAK;TLEGVISQDK	1;1;1;1	4	6	RING-type domain-containing protein OS=Arachis hypogaea OX=3818 GN=Ahy_B02g057392 PE=4 SV=1	0.2	0.2	0.2	0.2	455703	0.2	plas	9
tr|A0A445ACM5|A0A445ACM5_ARAHY	AT5G63140	43501.6	NSAPGLAYFHIPLPEYASFDK;SVLNLYFIDSGDYSK	1;1	2	2	Metallophos domain-containing protein OS=Arachis hypogaea OX=3818 GN=Ahy_B02g057744 PE=4 SV=1	0.2	0.2	0.2	49475.2	0.2	0.2	plas	1
tr|A0A445AIG3|A0A445AIG3_ARAHY	ATCG00480	28726.4	AVAMSATDGLMR;DIVGQQINVTCEVQQLLGNNR;GMEVIDTGAPLSVPVGGATLGR;GRDIVGQQINVTCEVQQLLGNNR;GSASVGQSTLTR;LSIFETGIK;SAPAFIQLDTK;TTSPIHR;VYLTGGFK	0;0;0;0;1;0;0;0;1	2	2	CYTB_NTER domain-containing protein OS=Arachis hypogaea OX=3818 GN=Ahy_B02g060354 PE=4 SV=1	0.2	0.2	0.2	279589	0.2	0.2	plas	2
tr|A0A445ANU9|A0A445ANU9_ARAHY	AT5G55480	82765.1	AISDGADVIDCPVQMSK;TLTGSPPVVIAR	1;1	2	2	Uncharacterized protein OS=Arachis hypogaea OX=3818 GN=Ahy_B01g052208 PE=4 SV=1	281603	0.2	0.2	0.2	0.2	0.2	plas	0
tr|A0A445ASR0|A0A445ASR0_ARAHY	AT4G12420	66942	AHGPLPPPPDDEFDK;AHGPLPPPPDDEFDKTFSMNQAR;VHNVGVSTSLNFR	1;1;0	2	2	Uncharacterized protein OS=Arachis hypogaea OX=3818 GN=Ahy_B01g053834 PE=4 SV=1	388421	1.07232e+06	0.2	530856	40458.8	0.2	plas	1
tr|A0A445AZE0|A0A445AZE0_ARAHY	AT2G19440	52371.1	AGYGDLPIIVGEVGWPTDGDK;ATVPLNADVYESPANNPVPSSGTFR;FYNGLLPR	1;1;1	3	3	X8 domain-containing protein OS=Arachis hypogaea OX=3818 GN=Ahy_B01g056732 PE=3 SV=1	0.2	278564	0.2	0.2	0.2	66491.3	plas	0
tr|A0A445B389|A0A445B389_ARAHY	AT1G09870	67368.4	AFSVISESR;EPVLNEITSALIGR;HDYDTVCNPK;LKEPVLNEITSALIGR	1;1;1;1	4	6	Uncharacterized protein OS=Arachis hypogaea OX=3818 GN=Ahy_A10g047693 PE=3 SV=1	0.2	50299.1	0.2	0.2	812193	0.2	plas	0
tr|A0A445B4S7|A0A445B4S7_ARAHY	AT2G26250	61224.3	AEASTVMFGALDELFEK;AVIASNENTATMK;RLPDFLQSVNLK	1;1;1	3	4	3-ketoacyl-CoA synthase OS=Arachis hypogaea OX=3818 GN=Ahy_A10g048300 PE=3 SV=1	0.2	0.2	0.2	335809	104563	0.2	plas	3
tr|A0A445B4Z9|A0A445B4Z9_ARAHY	AT5G64030	88333.9	DVSQEDKVEMK;GIPAISAVMGTK;LDEDVEIWNAMK;SNEVYPSGAQSELLNENK;VLRPGGFFVWSATPVYQK;VTGEYLTFPGGGTQFK	1;0;1;1;1;0	4	4	Uncharacterized protein OS=Arachis hypogaea OX=3818 GN=Ahy_A10g048378 PE=4 SV=1	14572.3	190797	0.2	195368	1.02369e+06	68976.4	plas	1
tr|A0A445BCQ0|A0A445BCQ0_ARAHY	AT3G10370	68244.1	HLSHAYGSVAER;LAFLETDAAGR	1;1	2	2	Glycerol-3-phosphate dehydrogenase OS=Arachis hypogaea OX=3818 GN=Ahy_A09g041408 PE=3 SV=1	0.2	137819	0.2	0.2	0.2	0.2	plas	1
tr|A0A445BCW2|A0A445BCW2_ARAHY	AT2G01720	53228.9	DSAILLSPYHVK;EIEISHWGNVQVTER;KSELEFQPR;SAELPDGPNGTK;STFVIGYGLPLQDFLFESPDGRR;VESFTVVDPAK;VESFTVVDPAKR	1;1;1;1;1;1;1	7	7	Dolichyl-diphosphooligosaccharide--protein glycosyltransferase subunit 1 OS=Arachis hypogaea OX=3818 GN=Ahy_A09g041478 PE=3 SV=1	0.2	445729	0.2	339811	1.43774e+06	0.2	plas	1
tr|A0A445BCW3|A0A445BCW3_ARAHY	AT5G20710	128387	DYHDPPPAPLIDAEELTK;YGGGANSLADGYSK	1;1	2	5	Beta-galactosidase OS=Arachis hypogaea OX=3818 GN=Ahy_A09g041488 PE=3 SV=1	0.2	767433	187407	311479	0.2	767783	plas	6
tr|A0A445BCW7|A0A445BCW7_ARAHY	AT5G20710	127882	DSHVPVLAPLPIGFAVFMVHLATIPVTGTGINPAR;DYHDPPPAPLIDAEELTK;ILISGSIHYPR;SLGAAVIYNK;YGGGANSLADGYSK	0;1;1;1;1	4	10	Beta-galactosidase OS=Arachis hypogaea OX=3818 GN=Ahy_A09g041488 PE=3 SV=1	669374	2.35401e+06	0.2	0.2	0.2	0.2	plas	6
tr|A0A445BDN6|A0A445BDN6_ARAHY	AT3G07160	228663	LGQLFDFFR;VLGTVLEQLTQEIPDELKR	1;1	2	2	FKS1_dom1 domain-containing protein OS=Arachis hypogaea OX=3818 GN=Ahy_A09g041747 PE=4 SV=1	0.2	0.2	0.2	0.2	21031.4	0.2	plas	15
tr|A0A445BQE3|A0A445BQE3_ARAHY	AT1G52780	119178	LGPFLSDK;LQTFPIIYR	1;1	2	2	Uncharacterized protein OS=Arachis hypogaea OX=3818 GN=Ahy_A09g046617 PE=4 SV=1	0.2	0.2	0.2	23386.5	0.2	19997.4	plas	6
tr|A0A445BRK8|A0A445BRK8_ARAHY	AT1G76160	63869.7	DQIGSFYYFPSLNFHK;ISNVGLQHSLNFR;YAINSVSYVAPDTPLK	1;1;1	3	4	Uncharacterized protein OS=Arachis hypogaea OX=3818 GN=Ahy_A08g037718 PE=4 SV=1	24930.7	0.2	0.2	0.2	0.2	0.2	plas	1
tr|A0A445BRS1|A0A445BRS1_ARAHY	AT1G76400	70350	EIEISHWGNVQVTEHYNLFHGGAK;FSHLDLVGRPVVVLEK	1;1	2	3	Dolichyl-diphosphooligosaccharide--protein glycosyltransferase subunit 1 OS=Arachis hypogaea OX=3818 GN=Ahy_A08g037775 PE=3 SV=1	0.2	199194	0.2	197157	235251	0.2	plas	1
tr|A0A445BUD2|A0A445BUD2_ARAHY	AT4G33090	98635.3	HAYSNAKTVDLWNALEEGSGEPVNK;LDGLAESHPIEVEVNHAGEIDEIFDSISYR;TYGSGFLITR;VNINANWVQSVK	1;1;1;1	4	5	Aminopeptidase OS=Arachis hypogaea OX=3818 GN=Ahy_A08g038721 PE=3 SV=1	50261.7	102070	0.2	100299	0.2	0.2	plas	0
tr|A0A445C6Y4|A0A445C6Y4_ARAHY	AT5G06460	131146	AYSFTLEEDTTK;LKFEDYFANR;SEFEGLLEK	1;1;1	3	3	UBA_e1_C domain-containing protein OS=Arachis hypogaea OX=3818 GN=Ahy_A07g032472 PE=3 SV=1	110408	47714.5	0.2	0.2	74960.8	0.2	plas	2
tr|A0A445C7L1|A0A445C7L1_ARAHY	ATCG00480	21792	EGSITSIQAVYVPADDLTDPAPATTFAHLDATTVLSR;GIYPVVDPLDSTSTMLQPR;IVGEEHYETVQR	0;1;1	2	4	ATP-synt_ab domain-containing protein OS=Arachis hypogaea OX=3818 GN=Ahy_A07g032806 PE=4 SV=1	0.2	0.2	0.2	2.45399e+06	0.2	0.2	plas	1
tr|A0A445C9U1|A0A445C9U1_ARAHY	AT1G78060	86057.6	ALHNLFSIR;GQETAGEDPLMTSK;LPITWYPK;QLELINAVAK;SPEDAVSDVLR	1;1;0;1;1	4	4	Fn3_like domain-containing protein OS=Arachis hypogaea OX=3818 GN=Ahy_A07g033557 PE=4 SV=1	0.2	603656	0.2	58411	0.2	0.2	plas	1
tr|A0A445CEE5|A0A445CEE5_ARAHY	AT4G02600	58534.7	QNYETDQVLK;VVDVQQHDFIK	1;1	2	2	MLO-like protein OS=Arachis hypogaea OX=3818 GN=MLO PE=3 SV=1	0.2	0.2	0.2	130187	0.2	0.2	plas	7
tr|A0A445CGK8|A0A445CGK8_ARAHY	AT1G70320	401677	ALAGFGAASEPLLLDPR;DVLEDIGHVHR;HAILQILR;VLSNLPQEELR;VPLEGFSALQGISGSQK	1;1;1;1;1	5	5	Uncharacterized protein OS=Arachis hypogaea OX=3818 GN=Ahy_A07g036625 PE=4 SV=1	7585.02	0.2	0.2	0.2	0.2	0.2	plas	0
tr|A0A445CGP0|A0A445CGP0_ARAHY	AT1G79560	114730	ATFEALIAQLDGEK;ATFEALIAQLDGEKEK;ESGLPFVFASGAEFTDSEK;ETAVSVFYPR;LPYNYFLDK;NLVNEAAIMMVR	1;1;1;1;1;1	6	7	AAA domain-containing protein OS=Arachis hypogaea OX=3818 GN=Ahy_A07g036644 PE=4 SV=1	15798.5	89490.3	0.2	678289	181510	116605	plas	2
tr|A0A445CL95|A0A445CL95_ARAHY	AT3G57880	89053.4	VAPNKEEVLGR;VWFDLNEIPK	1;1	2	3	Uncharacterized protein OS=Arachis hypogaea OX=3818 GN=Ahy_A06g026665 PE=4 SV=1	0.2	0.2	0.2	25018.9	0.2	0.2	plas	3
tr|A0A445CPR8|A0A445CPR8_ARAHY	AT4G21150	54845.6	TLDLAGNDIVSLSANHLQK;VYATGGQIHVPIYVTGIVK	1;1	2	3	Dolichyl-diphosphooligosaccharide--protein glycosyltransferase subunit 2 OS=Arachis hypogaea OX=3818 GN=Ahy_A06g027778 PE=3 SV=1	0.2	0.2	0.2	0.2	104873	0.2	plas	3
tr|A0A445CSY3|A0A445CSY3_ARAHY	AT2G19440	53129.5	AGYGDLPIIVGEVGWPTDGDK;AGYGDLPIIVGEVGWPTDGDKNANTR;ATVPLNADVYESPANNPVPSSGTFR;FYNGLLPR;HWGIFGYDGQPK;SIQPGNFER	1;1;1;1;1;0	5	5	X8 domain-containing protein OS=Arachis hypogaea OX=3818 GN=Ahy_A06g029281 PE=3 SV=1	0.2	0.2	0.2	160165	681075	0.2	plas	0
tr|A0A445CYA9|A0A445CYA9_ARAHY	AT4G25240	64800.6	ASGGFGPIVVNNR;ATINGVSFNKPSVPFR;VTGVAILHYSNSQGK	1;1;1	3	3	Uncharacterized protein OS=Arachis hypogaea OX=3818 GN=Ahy_A05g021734 PE=4 SV=1	0.2	0.2	0.2	205897	0.2	0.2	plas	1
tr|A0A445CZM2|A0A445CZM2_ARAHY	AT1G13560	43646.4	YSGVDHSYLAK;YVLQPFWSR	1;1	2	2	Uncharacterized protein OS=Arachis hypogaea OX=3818 GN=Ahy_A05g022131 PE=3 SV=1	0.2	0.2	0.2	60008.3	710982	0.2	plas	7
tr|A0A445D6A2|A0A445D6A2_ARAHY	AT1G63690	96571.7	EAPPAPLFEPGELK;SLGAAIIFNR	1;1	2	2	PA domain-containing protein OS=Arachis hypogaea OX=3818 GN=Ahy_A05g024634 PE=4 SV=1	0.2	554605	0.2	1.59611e+06	0.2	777215	plas	15
tr|A0A445DH70|A0A445DH70_ARAHY	AT2G35100	55148.6	LRPDQGSLVK;SYDGDVSVENR	1;1	2	2	Exostosin domain-containing protein OS=Arachis hypogaea OX=3818 GN=Ahy_A04g020177 PE=3 SV=1	0.2	0.2	0.2	20770.2	0.2	0.2	plas	1
tr|A0A445DJP7|A0A445DJP7_ARAHY	AT4G22340	156512	IKDFGDSIPGHGGITDR;LVNTVTSDMVLYR	1;1	2	2	Phosphatidate cytidylyltransferase OS=Arachis hypogaea OX=3818 GN=Ahy_A04g021136 PE=3 SV=1	0.2	0.2	0.2	0.2	39729.8	0.2	plas	19
tr|A0A445DJX1|A0A445DJX1_ARAHY	AT5G35630	93176.1	EDGGFEVIK;HVDHISAYGEGNER;LEQLLNLDVSPYTDK;VQAEVPWYGIEQEYTLLQTNVK	0;1;1;1	3	3	Glutamine synthetase OS=Arachis hypogaea OX=3818 GN=Ahy_A04g021317 PE=3 SV=1	1.15158e+06	259516	229077	0.2	0.2	0.2	plas	4
tr|A0A445DNC3|A0A445DNC3_ARAHY	AT1G18260	76659.5	ALEWLTLASK;YYDEALEHDPAAK	1;1	2	2	Uncharacterized protein OS=Arachis hypogaea OX=3818 GN=Ahy_A03g010729 PE=4 SV=1	0.2	254889	0.2	0.2	0.2	0.2	plas	1
tr|A0A445DWY8|A0A445DWY8_ARAHY	AT2G36850	217739	DVGLNQIALFEGK;EALDTWNIVAR;LGQLFDFFR;LHLLLTVK;LPISGQSSQDSQDTNK;NYDDFNEYFWSR;VAFIHADESTTEGK;VAGGNGEQVLSR	0;1;0;0;1;1;1;0	4	4	FKS1_dom1 domain-containing protein OS=Arachis hypogaea OX=3818 GN=Ahy_A03g014009 PE=4 SV=1	0.2	0.2	0.2	33874.5	0.2	0.2	plas	15
tr|A0A445E0S2|A0A445E0S2_ARAHY	AT2G41490	48588.8	DGTLVNFFLR;FDPQTGLLTGTK	1;1	2	3	Uncharacterized protein OS=Arachis hypogaea OX=3818 GN=Ahy_A03g015517 PE=4 SV=1	0.2	0.2	0.2	235782	797976	0.2	plas	11
tr|A0A445E455|A0A445E455_ARAHY	AT5G12970	88657.1	LPSVPINFFR;VPPDSPLAPQWYR	1;1	2	2	Uncharacterized protein OS=Arachis hypogaea OX=3818 GN=Ahy_A03g016675 PE=4 SV=1	12445	0.2	0.2	0.2	0.2	0.2	plas	3
tr|A0A445EF65|A0A445EF65_ARAHY	ATCG00480	73044.9	AVAMSATDGLMR;DIVGQQINVTCEVQQLLGNNR;FVQAGSEVSALLGR;IGLFGGAGVGK;LSIFETGIK;SAPAFIQLDTK;TVLIMELINNIAK;VALVYGQMNEPPGAR;VVDILAPYR;VVDILAPYRR	0;0;0;0;0;0;0;0;1;1	2	3	Uncharacterized protein OS=Arachis hypogaea OX=3818 GN=Ahy_A02g008531 PE=3 SV=1	0.2	2.37624e+06	0.2	0.2	550973	977551	plas	1
tr|A0A445EFV7|A0A445EFV7_ARAHY	AT4G21150	80046.5	LDLPEAPEK;VFEILGIEEK	1;1	2	2	Dolichyl-diphosphooligosaccharide--protein glycosyltransferase subunit 2 OS=Arachis hypogaea OX=3818 GN=Ahy_A02g009127 PE=3 SV=1	0.2	0.2	0.2	0.2	613153	0.2	plas	4
tr|A0A445EJ13|A0A445EJ13_ARAHY	AT4G11610	114660	TPAAPVNFFR;TQDPEWNQVFAFSR;VGPNKDETIGNVVIHLTK	1;1;1	3	3	Uncharacterized protein OS=Arachis hypogaea OX=3818 GN=Ahy_A02g010083 PE=4 SV=1	45468.4	0.2	0.2	51395.3	226765	0.2	plas	2
tr|A0A445EWX8|A0A445EWX8_ARAHY	AT4G38240	51974.4	LNDVQVDWK;SDFFPGLGWMLAR	1;1	2	2	Uncharacterized protein OS=Arachis hypogaea OX=3818 GN=Ahy_A01g004703 PE=4 SV=1	0.2	0.2	0.2	0.2	237824	0.2	plas	1
tr|A0A445HNT8|A0A445HNT8_GLYSO	AT2G20580	94518	AVPLALGLLCISNPK;VGQAVDVVGQAGRPK	1;1	2	2	26S proteasome non-ATPase regulatory subunit 2 homolog OS=Glycine soja OX=3848 GN=D0Y65_034055 PE=3 SV=1	0.2	176623	0.2	0.2	0.2	16070.1	plas	0
tr|A0A445JGM5|A0A445JGM5_GLYSO	AT1G71220	184035	AFFANMPLSK;FLSEAGIQR;GKPYHISALYVVDLK;IMILSVLK;SNLNEILMPVFPGQLR;TINIFSIASGHLYER;VFYETLSK;VLGSESSANAVFTNGR;VSPGVWFLQLAPGR;WQDVDPDMLTSK	0;0;0;0;0;0;0;1;1;0	2	3	UDP-glucose:glycoprotein glucosyltransferase OS=Glycine soja OX=3848 GN=D0Y65_020964 PE=4 SV=1 >tr|I1KUN0|I1KUN0_SOYBN Uncharacterized protein OS=Glycine max OX=3847 GN=100797897 PE=4 SV=2	0.2	0.2	0.2	0.2	480725	0.2	plas	1
tr|A0A445KFS2|A0A445KFS2_GLYSO	AT4G03550	205392	LTPPPDNIDTLDAGVLR;VASGNGEQVLSR	1;1	2	3	Callose synthase 12 isoform A OS=Glycine soja OX=3848 GN=D0Y65_016140 PE=4 SV=1	0.2	0.2	0.2	0.2	0.2	14538.5	plas	13
tr|A0A4P1QSR8|A0A4P1QSR8_LUPAN	ATMG01190	172038	ATSESETLYCVYVAIGQK;AVDSLVPIGR;DNGMHALIIYDDLSK;EAFPGDVFYLHSR;EVAAFAQFGSDLDAATQALLNR;FGYEVSFEALDK;GAIEILGPYGISYTFR;GIALNLENENVGIVVFGSDTAIK;GIRPAINVGLSVSR;TAIAIDTILNQK	0;0;0;0;0;1;1;0;0;0	2	2	Uncharacterized protein OS=Lupinus angustifolius OX=3871 GN=TanjilG_05657 PE=3 SV=1	0.2	0.2	0.2	0.2	0.2	19174.9	plas	2
tr|A0A4P1R9K4|A0A4P1R9K4_LUPAN	AT2G21410	185457	LAEIESELTEMNANGEK;LHWVEFQNK	1;1	2	2	DNA helicase OS=Lupinus angustifolius OX=3871 GN=TanjilG_23457 PE=3 SV=1	0.2	0.2	0.2	0.2	0.2	68592.4	plas	6
tr|A0A4P1RCH3|A0A4P1RCH3_LUPAN	AT2G20580	87988.9	QESVEATAEVSK;VGQAVDVVGQAGRPK	1;1	2	2	26S proteasome non-ATPase regulatory subunit 2 homolog OS=Lupinus angustifolius OX=3871 GN=TanjilG_03023 PE=3 SV=1	14307.4	0.2	0.2	0.2	0.2	11954.4	plas	0
tr|A0A4P1REX2|A0A4P1REX2_LUPAN	AT4G19120	68325.1	DNHEAQVQFALER;GIPAILGVISTQR;ILRPTGYAIIR	1;1;1	3	3	Uncharacterized protein OS=Lupinus angustifolius OX=3871 GN=TanjilG_28206 PE=4 SV=1	16195.5	0.2	0.2	94637.3	0.2	0.2	plas	1
tr|A0A4P1RNM4|A0A4P1RNM4_LUPAN	AT4G33090	99123	KNFLLQTK;LGWDPKPGESHLDAMLR	1;1	2	2	Aminopeptidase OS=Lupinus angustifolius OX=3871 GN=TanjilG_30666 PE=3 SV=1	38571.9	0.2	0.2	497301	19434.6	0.2	plas	0
tr|A0A4P1RTX7|A0A4P1RTX7_LUPAN	AT5G64030	84645.3	GLFGIYHNWCESFSTYPR;GSQWPEQWPAR	1;1	2	2	Uncharacterized protein OS=Lupinus angustifolius OX=3871 GN=TanjilG_31281 PE=4 SV=1	0.2	0.2	0.2	0.2	103630	0.2	plas	1
tr|G9JLS0|G9JLS0_LOTJA	ATCG01100	35925.3	EPISPSSANFFLFR;YAFLGALR;YDQLMGLGWK	1;1;1	3	3	NADH-ubiquinone oxidoreductase chain 1 OS=Lotus japonicus OX=34305 GN=nad1 PE=3 SV=1	0.2	0.2	0.2	424286	0.2	0.2	plas	8
tr|K7LBQ0|K7LBQ0_SOYBN	AT5G49360	64166.7	GPVILVIMSGGPVDVSFAK;GQETPGEDPTLAAK	1;1	2	2	Uncharacterized protein OS=Glycine max OX=3847 GN=100812823 PE=4 SV=1	0.2	0.2	0.2	9517.13	0.2	0.2	plas	1
tr|V7BAR0|V7BAR0_PHAVU	AT3G07160	203015	DVGLNQIALFEGK;LGQLFDFFR;QGNVTHHEYIQVGK;VSGGNGEQVLSR	0;0;1;1	2	2	FKS1_dom1 domain-containing protein OS=Phaseolus vulgaris OX=3885 GN=PHAVU_007G004900g PE=4 SV=1	0.2	0.2	0.2	2393.75	0.2	0.2	plas	12
tr|A0A072TUG6|A0A072TUG6_MEDTR	AT4G00430	30939.1	AIFYIVMQCLGAICGAGVVK;SLGAAIIFNR	1;1	2	2	Major intrinsic protein (MIP) family transporter OS=Medicago truncatula OX=3880 GN=25502055 PE=3 SV=1	0.2	0.2	0.2	3.22379e+06	7.92185e+06	0.2	plas	6
tr|A0A072ULH8|A0A072ULH8_MEDTR	AT3G21090	67500.9	CINSDFDVVTATLK;LLSDLPKPVWR;NPSDHFLR	1;1;0	2	3	White-brown-complex ABC transporter family protein OS=Medicago truncatula OX=3880 GN=11444424 PE=4 SV=1	0.2	0.2	0.2	0.2	260950	0.2	plas	7
tr|A0A072URQ8|A0A072URQ8_MEDTR	AT5G39040	68360.2	TQAAAAVASSIAEESFGAIR;TTIANLIER	1;1	2	2	ABC transporter B family protein OS=Medicago truncatula OX=3880 GN=25493901 PE=4 SV=1	31498.3	0.2	0.2	0.2	0.2	0.2	plas	4
tr|A0A0A7DZM8|A0A0A7DZM8_ARAHY	AT5G49890	85427.7	DVVSGPLVTFSGIEK;YGLTWNWLR	1;1	2	2	CLC OS=Arachis hypogaea OX=3818 PE=2 SV=1	0.2	0.2	0.2	0.2	113188	0.2	plas	11
tr|A0A0B2NQV9|A0A0B2NQV9_GLYSO	AT2G24520	103465	ADGFAGVFPEHK;ALNLGVNVK;EVHFLPFNPVDK;IPIEEVFEQLK;LLEGDPLSVDQSALTGESLPVTK;TENQDAIDAAIVGMLADPK;VHAVIDK	0;0;0;1;1;0;0	2	2	Plasma membrane ATPase OS=Glycine soja OX=3848 GN=glysoja_039340 PE=3 SV=1	0.2	0.2	0.2	15094	0.2	0.2	plas	10
tr|A0A0B2QZV5|A0A0B2QZV5_GLYSO	AT3G55320	144687	SHLGLVQQEPIIFSTTIR;VVQEAIDTLIMGNK	1;1	2	2	ABC transporter B family member 20 (Fragment) OS=Glycine soja OX=3848 GN=glysoja_025490 PE=4 SV=1	0.2	0.2	0.2	0.2	0.2	40394.2	plas	12
tr|A0A0B2SNN3|A0A0B2SNN3_GLYSO	AT3G59140	159856	STLLAAILR;TEFADCTVITVAHR	1;1	2	2	ABC transporter C family member 10 OS=Glycine soja OX=3848 GN=glysoja_031751 PE=4 SV=1	0.2	0.2	0.2	0.2	209634	0.2	plas	9
tr|A0A0B2SPP5|A0A0B2SPP5_GLYSO	AT4G33700	47235.6	TLVNLHGNEAGK;VPESMPLYDILNEFQK	1;1	2	2	DUF21 domain-containing protein OS=Glycine soja OX=3848 GN=D0Y65_019777 PE=4 SV=1 >tr|I1KQT9|I1KQT9_SOYBN Uncharacterized protein OS=Glycine max OX=3847 GN=100808328 PE=4 SV=1	0.2	0.2	0.2	44520.8	0.2	0.2	plas	3
tr|A0A0L9TT65|A0A0L9TT65_PHAAN	AT1G02520	137425	GLYLQTILR;TTVVVAHR;YPTRPDVQIFR	1;0;1	2	2	Uncharacterized protein OS=Phaseolus angularis OX=3914 GN=LR48_Vigan01g291500 PE=4 SV=1 >tr|A0A0S3R919|A0A0S3R919_PHAAN Uncharacterized protein OS=Vigna angularis var. angularis OX=157739 GN=Vigan.01G505400 PE=4 SV=1	0.2	0.2	0.2	0.2	0.2	12964.7	plas	9
tr|A0A0L9V8G1|A0A0L9V8G1_PHAAN	AT4G22120	88464.9	AYLGFLNWMPEAIR;RRPDQFTVLVR;TGFLGLWGK	1;1;1	3	3	Uncharacterized protein OS=Phaseolus angularis OX=3914 GN=LR48_Vigan09g001500 PE=4 SV=1 >tr|A0A0S3S899|A0A0S3S899_PHAAN Uncharacterized protein OS=Vigna angularis var. angularis OX=157739 GN=Vigan.05G272200 PE=4 SV=1	0.2	0.2	0.2	0.2	0.2	62648.6	plas	10
tr|A0A0S3R6Y8|A0A0S3R6Y8_PHAAN	AT2G26910	161639	LGVDFAEIYR;NVADFLQEVTSK;TTLMDVLAGR	1;1;0	2	2	Uncharacterized protein OS=Vigna angularis var. angularis OX=157739 GN=Vigan.01G441400 PE=3 SV=1	0.2	0.2	0.2	0.2	0.2	15042.7	plas	13
tr|A0A0S3R7T1|A0A0S3R7T1_PHAAN	AT5G62670	104886	ADGFAGVFPEHKYEIVK;ADIGIAVADATDAAR;AGIQEIHFLPFNPTDKR;ALNLGVNVK;HICGMTGDGVNDAPALK;IDQSALTGESLPVTK;KHICGMTGDGVNDAPALK;LENQDAIDTAIVGMLADPK;LGMGTNMYPSSALLGQDK;LGMGTNMYPSSALLGQDKDESIAALPIDELIEK;LLEGDPLKIDQSALTGESLPVTK;LSQQGAITKR;LTIFGHNKLEEK;MITGDQLAIGK;NLVEVFAK;QGEIEAVVIATGVHTFFGK;SASDIVLTEPGLSVIISAVLTSR;SLAVAYQEVPDGR;SLAVAYQEVPDGRK;TGTLTLNK;YALSGRAWDLVIEQR	0;0;1;0;0;0;0;0;0;0;0;0;1;0;0;0;0;0;0;0;0	2	2	Plasma membrane ATPase OS=Vigna angularis var. angularis OX=157739 GN=Vigan.01G464900 PE=3 SV=1	0.2	0.2	0.2	0.2	343142	0.2	plas	8
tr|A0A151R7P6|A0A151R7P6_CAJCA	AT2G36910	147049	ATQLAGEAIANVR;ENILLGRPDADQVEIEEAAR;FFADLVNSFGSNANNLDK;KAELMLLDEATSALDAESER;QQIGLVSQEPALFATTIR;VVLAFVGESR	0;1;1;0;0;0	2	3	ABC transporter B family member 1 OS=Cajanus cajan OX=3821 GN=KK1_040181 PE=4 SV=1	0.2	0.2	0.2	0.2	83904.1	76478.1	plas	12
tr|A0A151RRI9|A0A151RRI9_CAJCA	AT1G30360	81483.8	GLEPLEGGYK;IWEELEGYK;MWPHIHNR;QLIWPNLK;VDSIEYYNEK	1;1;1;1;0	4	5	Putative membrane protein C24H6.13 OS=Cajanus cajan OX=3821 GN=KK1_033297 PE=4 SV=1	521618	394435	102991	2.83463e+06	0.2	0.2	plas	9
tr|A0A151S0J5|A0A151S0J5_CAJCA	AT1G14670	67848.3	AALIFVR;VGPFHNPSETYR	1;1	2	2	Transmembrane 9 superfamily member OS=Cajanus cajan OX=3821 GN=KK1_029950 PE=3 SV=1	0.2	0.2	0.2	0.2	0.2	22317.9	plas	9
tr|A0A151T3V4|A0A151T3V4_CAJCA	AT1G17840	78416.4	SGTQNTTIAPDVLTQSPSLR;VNEDVTPWVR;VSIALEILMRPR	1;1;0	2	2	ABC transporter G family member 11 OS=Cajanus cajan OX=3821 GN=KK1_016234 PE=4 SV=1	0.2	0.2	0.2	0.2	79044.7	0.2	plas	6
tr|A0A1J7HR59|A0A1J7HR59_LUPAN	AT4G27720	50480	DTETEPLNI;GAAVAIASDEK;INTSSAFNSFK	1;1;1	3	4	Uncharacterized protein OS=Lupinus angustifolius OX=3871 GN=TanjilG_08085 PE=4 SV=1	0.2	0.2	0.2	442420	0.2	0.2	plas	11
tr|A0A1J7I233|A0A1J7I233_LUPAN	AT3G21090	76285.8	LLNGINGYAEPGR;LLSDLPKPVWR	1;1	2	2	ABC transporter domain-containing protein OS=Lupinus angustifolius OX=3871 GN=TanjilG_16390 PE=4 SV=1	0.2	0.2	0.2	0.2	0.2	74456.5	plas	7
tr|A0A1S2YEQ2|A0A1S2YEQ2_CICAR	AT4G00430	30792.1	AIFYIVMQCLGAICGAGVVK;QALGTAAQNDKDYK;SLGAAIIFNR	1;1;1	3	3	probable aquaporin PIP1-2 OS=Cicer arietinum OX=3827 GN=LOC101496879 PE=3 SV=1	1.56378e+06	0.2	0.2	0.2	0.2	1.88839e+06	plas	6
tr|A0A1S2YR84|A0A1S2YR84_CICAR	AT5G39040	68334.2	IIDIVSGDIR;LSEDTQIIK;MANAHEFISK;NAATTNLSEALR;TQAAAAVASSIAEESFGAIR;VALVGPSGGGK	1;0;0;0;1;0	2	3	ABC transporter B family member 25 OS=Cicer arietinum OX=3827 GN=LOC101508803 PE=4 SV=1	0.2	0.2	0.2	0.2	787770	0.2	plas	5
tr|A0A1S3EEC6|A0A1S3EEC6_CICAR	AT1G02520	138479	FYDPQAGEVLIDGINLK;GLDTMVGEHGTQLSGGQK;GLYLQTILR;TTIIVAHR;TTIVVAHR	1;1;1;0;0	3	3	ABC transporter B family member 11-like isoform X1 OS=Cicer arietinum OX=3827 GN=LOC101508074 PE=4 SV=1	0.2	0.2	0.2	22293.1	0.2	0.2	plas	9
tr|A0A1S3TVE1|A0A1S3TVE1_VIGRR	AT4G00630	129262	AAVAITAIIAGGR;VGQIIAQLLSER	1;1	2	2	K(+) efflux antiporter 2, chloroplastic OS=Vigna radiata var. radiata OX=3916 GN=LOC106759207 PE=4 SV=1	0.2	0.2	0.2	0.2	255212	18251.2	plas	10
tr|A0A1S3URX8|A0A1S3URX8_VIGRR	AT1G59820	140176	NFGFFFYR;YQAASPDEAALVIAAK	1;1	2	2	Phospholipid-transporting ATPase OS=Vigna radiata var. radiata OX=3916 GN=LOC106768282 PE=3 SV=1	0.2	0.2	0.2	0.2	0.2	7505.67	plas	8
tr|A0A1S3V5X3|A0A1S3V5X3_VIGRR	AT1G17840	78272.2	FEGSDDPLDKITTAEAIR;TSQHSYAAIQK;VSIALEILMRPR	1;1;0	2	3	ABC transporter G family member 11 OS=Vigna radiata var. radiata OX=3916 GN=LOC106772001 PE=4 SV=1	0.2	0.2	0.2	0.2	97497.8	0.2	plas	6
tr|A0A2K3L6S1|A0A2K3L6S1_TRIPR	AT1G19800	29461.7	SVGGVLALAFSR;VLGSDPVDYLVTPR	1;1	2	2	Protein trigalactosyldiacylglycerol chloroplastic-like (Fragment) OS=Trifolium pratense OX=57577 GN=L195_g030143 PE=3 SV=1	0.2	0.2	0.2	0.2	0.2	249975	plas	5
tr|A0A2K3LNG8|A0A2K3LNG8_TRIPR	AT2G02040	34425.6	KIEHSDELR;LHEGNVSAAR	1;1	2	2	Peptide transporter PTR2-like protein (Fragment) OS=Trifolium pratense OX=57577 GN=L195_g036062 PE=3 SV=1	0.2	0.2	0.2	0.2	339780	0.2	plas	4
tr|A0A2K3MVY1|A0A2K3MVY1_TRIPR	AT5G10840	72933.6	IQDSAENLGEVLR;IVGFEVKPFSVK;VNMILDNLPLVVPIKR;YNELETQEEAQEETGWK	1;0;1;0	2	4	Transmembrane 9 superfamily member OS=Trifolium pratense OX=57577 GN=L195_g018155 PE=3 SV=1	0.2	0.2	0.2	0.2	1.23403e+06	0.2	plas	10
tr|A0A2K3NJS9|A0A2K3NJS9_TRIPR	AT4G25960	75565.9	LSDAQSFINNLPER;QQIGLVNQEPALFATSIK	1;1	2	2	ABC transporter B family member 2-like protein (Fragment) OS=Trifolium pratense OX=57577 GN=L195_g026622 PE=4 SV=1	0.2	0.2	0.2	0.2	0.2	74436.7	plas	5
tr|A0A2K3NZU2|A0A2K3NZU2_TRIPR	AT5G09400	73201.4	APGIGLLYNELVK;ELGSNLGTIR	1;1	2	2	Potassium transporter (Fragment) OS=Trifolium pratense OX=57577 GN=L195_g005089 PE=3 SV=1	57536.7	0.2	0.2	0.2	0.2	0.2	plas	9
tr|A0A2Z6MRX9|A0A2Z6MRX9_TRISU	AT3G08960	108071	IFTILFR;ILDLVVGNVNDK	1;1	2	2	Importin N-terminal domain-containing protein OS=Trifolium subterraneum OX=3900 GN=TSUD_162030 PE=4 SV=1	3405.8	0.2	0.2	0.2	0.2	0.2	plas	0
tr|A0A371EDS1|A0A371EDS1_MUCPR	AT5G62670	105255	ADGFAGVFPEHK;ADGFAGVFPEHKYEIVK;ADIGIAVADATDAAR;AGIQEIHFLPFNPTDK;AGIQEIHFLPFNPTDKR;ALNLGVNVK;AWDLVIEQR;ELQWAHAQR;GHVESVVR;HICGMTGDGVNDAPALK;IDQSALTGESLPVTK;KHICGMTGDGVNDAPALK;LENQDAIDTAIVGMLADPK;LGDIIPADAR;LGMGTNMYPSSALLGQDK;LGMGTNMYPSSALLGQDKDESIAALPIDELIEK;LLEGDPLK;LLEGDPLKIDQSALTGESLPVTK;LSQQGAITK;LSQQGAITKR;LTIFGHNK;LTVDKNLVEVFAK;MITGDQLAIGK;NLVEVFAK;QGEIEAVVIATGVHTFFGK;SLAVAYQEVPDGR;SLAVAYQEV…	0;0;0;1;1;0;0;0;0;0;0;0;0;0;0;0;0;0;0;0;0;0;0;0;0;0;0;0;0	2	4	Plasma membrane ATPase (Fragment) OS=Mucuna pruriens OX=157652 GN=AHA11 PE=3 SV=1	0.2	0.2	0.2	48999	0.2	0.2	plas	8
tr|A0A371EJ86|A0A371EJ86_MUCPR	AT2G43330	53730.4	KNEAVDVLTK;LEDEVDFLTAQSEQDR	1;1	2	2	Inositol transporter 1 (Fragment) OS=Mucuna pruriens OX=157652 GN=INT1 PE=3 SV=1	0.2	0.2	0.2	228904	519736	147048	plas	12
tr|A0A371ES21|A0A371ES21_MUCPR	AT2G35060	87995.9	AFSPVYIYR;IDQPMDEEAGR	1;1	2	2	Potassium transporter (Fragment) OS=Mucuna pruriens OX=157652 GN=POT11 PE=3 SV=1	0.2	0.2	0.2	28940.9	0.2	0.2	plas	14
tr|A0A371FEP6|A0A371FEP6_MUCPR	AT3G28860	142160	ALNSYSDAIQNTLK;FYDPNEGQVLLDNVDIK;TSMIAGEGVSNIR	1;1;1	3	3	ABC transporter B family member 19 (Fragment) OS=Mucuna pruriens OX=157652 GN=ABCB19 PE=4 SV=1	0.2	0.2	0.2	0.2	0.2	107685	plas	10
tr|A0A371FHW0|A0A371FHW0_MUCPR	AT5G35160	81275.6	APHIEYPVR;EAQAQMNEELSGWK;LVVGDVFR	1;1;1	3	3	Transmembrane 9 superfamily member (Fragment) OS=Mucuna pruriens OX=157652 GN=TMN11 PE=3 SV=1	60562.1	0.2	0.2	0.2	0.2	0.2	plas	9
tr|A0A371FSD5|A0A371FSD5_MUCPR	AT4G25960	99401.2	KTGILGDVGEELK;NPSILLLDEATSALDAESEK;QQIGLVNQEPALFATSIK;TGILGDVGEELK;TTVIVAHR;TTVVVAHR	1;0;0;1;0;0	2	2	ABC transporter B family member 2 (Fragment) OS=Mucuna pruriens OX=157652 GN=ABCB2 PE=4 SV=1	0.2	0.2	0.2	0.2	402960	0.2	plas	5
tr|A0A371FVW4|A0A371FVW4_MUCPR	AT2G01320	79055.8	IDGLVESFSQR;MGNSQTSIQDR;QEDLFFSQLTVR	1;1;1	3	3	ABC transporter G family member 7 (Fragment) OS=Mucuna pruriens OX=157652 GN=ABCG7 PE=4 SV=1	0.2	0.2	0.2	44948	0.2	0.2	plas	4
tr|A0A371GFW1|A0A371GFW1_MUCPR	AT1G30360	84761.3	IWEELEGYK;VDSIEYYNEK;VYVPSYESYGR	1;1;1	3	3	CSC1-like protein ERD4 OS=Mucuna pruriens OX=157652 GN=ERD4 PE=4 SV=1	0.2	0.2	0.2	830551	0.2	52110.3	plas	9
tr|A0A371HFL0|A0A371HFL0_MUCPR	AT3G16240	25171.3	AGIAFGRFDDSFSLGSIK;FDDSFSLGSIK	1;1	2	3	Aquaporin TIP2-1 OS=Mucuna pruriens OX=157652 GN=TIP2-1 PE=3 SV=1	0.2	0.2	0.2	0.2	1.61665e+08	3.12079e+07	plas	6
tr|A0A394DA16|A0A394DA16_LUPAN	AT2G24520	104812	AAHLVDSTNQVGHFQK;EVHFLPFNPVDK;EVHFLPFNPVDKR;LGDIVPADAR;LLEGDPLKIDQSALTGESLPVTK;MITGDQLAIAK;NLVEVFAK;TENQDAIDAAIVGMLADPK;TGTLTLNK	0;0;0;1;0;1;0;0;0	2	2	Plasma membrane ATPase OS=Lupinus angustifolius OX=3871 GN=TanjilG_07316 PE=3 SV=1	0.2	140968	0.2	0.2	0.2	0.2	plas	8
tr|A0A3Q8A6V8|A0A3Q8A6V8_ARAHY	AT1G22710	54964.8	AATAAGGGFH;STAADAEDEGK	1;1	2	2	Sucrose transporter SUT1 OS=Arachis hypogaea OX=3818 GN=SUT1 PE=2 SV=1	0.2	0.2	0.2	51198.5	0.2	0.2	plas	12
tr|A0A3S8X8I7|A0A3S8X8I7_ARAHY	AT5G06530	83034.1	ALDVIYELGLER;IGFVTQDDVLFPHLTVK;LSAYFLAR;TVVTTIHQPSSR;VPIFISWIR	0;1;1;0;0	2	2	G family ATP-binding cassette transporter OS=Arachis hypogaea OX=3818 GN=ABCG22-1 PE=2 SV=1	0.2	0.2	0.2	44302.6	144878	0.2	plas	6
tr|A0A444WVV4|A0A444WVV4_ARAHY	AT4G25960	137049	AAAYPIFEMIER;EGASDSEVIEAAK;IVETGNHEELMSNPTSVYASLVQLQEASSLQR;LETDATLLR;LPSVGPSLGR;NADQISVLQDGK;NPSILLLDEATSALDAESEK;QQIGLVNQEPALFATSIK;TVQAFAGEER;VLDLYANELVDPSKR	1;1;1;1;1;1;1;1;1;1	10	10	Uncharacterized protein OS=Arachis hypogaea OX=3818 GN=Ahy_Scaffold1g107424 PE=4 SV=1	0.2	0.2	0.2	241969	635229	252039	plas	11
tr|A0A444WW63|A0A444WW63_ARAHY	AT5G65380	54516.4	LWHIVGPAIFSR;VANELGAGNGK	1;1	2	2	Protein DETOXIFICATION OS=Arachis hypogaea OX=3818 GN=Ahy_Scaffold1g107523 PE=3 SV=1	0.2	0.2	0.2	0.2	275310	0.2	plas	10
tr|A0A444XA68|A0A444XA68_ARAHY	AT1G30410	106873	AIDVTALQHDLNLLPAR;EQGTFEELSK	1;1	2	3	Uncharacterized protein OS=Arachis hypogaea OX=3818 GN=Ahy_B10g106219 PE=4 SV=1	0.2	0.2	0.2	0.2	0.2	53494	plas	11
tr|A0A444XBV8|A0A444XBV8_ARAHY	AT1G15690	59440.7	AADVGADLVGKVER;AGISTVDVLTPK;ISTDASIK;KYIEAGGSEHAR;TDALDAAGNTTAAIGK;TGAATNVIFGLALGYK	0;1;0;1;0;0	2	2	Uncharacterized protein OS=Arachis hypogaea OX=3818 GN=Ahy_B09g094669 PE=4 SV=1	697992	1.53244e+06	0.2	194333	0.2	0.2	plas	7
tr|A0A444XBW5|A0A444XBW5_ARAHY	AT3G21180	172751	EQNTSALEEYGGVK;LSACETMGSATTICSDK;MVTGDNLQTAR;NAYGTNTYPR	1;0;1;1	3	3	Calcium-transporting ATPase OS=Arachis hypogaea OX=3818 GN=Ahy_B09g094592 PE=3 SV=1	0.2	0.2	0.2	0.2	11339.3	105139	plas	8
tr|A0A444XCQ8|A0A444XCQ8_ARAHY	AT1G80310	51278.2	GVQLSQGLSFAMSAIK;YQQDLATQTSGAAR	1;1	2	2	Uncharacterized protein OS=Arachis hypogaea OX=3818 GN=Ahy_B09g094754 PE=4 SV=1	0.2	0.2	0.2	0.2	0.2	28001.7	plas	11
tr|A0A444XTX9|A0A444XTX9_ARAHY	AT2G43330	54580.4	GLTFDEVEVIWK;LEDEVDFLTAQSEQER	1;1	2	2	MFS domain-containing protein OS=Arachis hypogaea OX=3818 GN=Ahy_B09g099464 PE=3 SV=1	0.2	0.2	0.2	201348	343057	0.2	plas	10
tr|A0A444Y6W2|A0A444Y6W2_ARAHY	AT3G21690	54722.1	ILSDTSQPLLK;LGPATWIELK	1;1	2	2	Protein DETOXIFICATION OS=Arachis hypogaea OX=3818 GN=Ahy_B08g093750 PE=3 SV=1	0.2	0.2	0.2	307412	0.2	0.2	plas	12
tr|A0A444YD85|A0A444YD85_ARAHY	AT4G00430	30909.1	EQDVSLGANK;EQDVSLGANKFPER;NLYGTYGGGANK;QPIGTAAQSQDEPK;SLGAAIIFNK	0;0;1;1;0	2	9	Uncharacterized protein OS=Arachis hypogaea OX=3818 GN=Ahy_B07g087877 PE=3 SV=1	3.28703e+06	9.18998e+06	0.2	3.61956e+06	848137	1.03199e+06	plas	6
tr|A0A444YDB6|A0A444YDB6_ARAHY	AT3G54140	34848.3	DGTVDYLGNPANK;IIQVIVASMR	1;1	2	2	Uncharacterized protein OS=Arachis hypogaea OX=3818 GN=Ahy_B07g087919 PE=3 SV=1	0.2	0.2	0.2	0.2	0.2	152362	plas	2
tr|A0A444YX98|A0A444YX98_ARAHY	AT3G59140	142667	APMSFYDSTPLGR;STLLATILGEVPNTK;TAGSDHQVDTPSAK	0;1;1	2	3	Uncharacterized protein OS=Arachis hypogaea OX=3818 GN=Ahy_B05g073872 PE=4 SV=1	0.2	0.2	0.2	2531.36	0.2	0.2	plas	12
tr|A0A444YY82|A0A444YY82_ARAHY	AT1G17840	78250.2	EKTDTEFIGDVSAR;NPSDHFLR;TDTEFIGDVSAR;TSQHSYAAIQK	1;0;1;0	2	2	ABC transporter domain-containing protein OS=Arachis hypogaea OX=3818 GN=Ahy_A05g023847 PE=4 SV=1	0.2	0.2	0.2	0.2	132152	0.2	plas	6
tr|A0A444YZ06|A0A444YZ06_ARAHY	AT5G40480	257865	ASALVQVADIEWIK;LDLDGLATLR;LHVQSEQLGVGR;VDPEFNLIYFNPK	1;1;1;1	4	4	Uncharacterized protein OS=Arachis hypogaea OX=3818 GN=Ahy_B05g074493 PE=4 SV=1	0.2	0.2	0.2	0.2	174359	0.2	plas	3
tr|A0A444ZBF2|A0A444ZBF2_ARAHY	AT4G22120	92121.3	LSEEIASER;TGFLGLWGK	1;1	2	2	Uncharacterized protein OS=Arachis hypogaea OX=3818 GN=Ahy_B04g069016 PE=4 SV=1	957.734	0.2	0.2	30082	137205	0.2	plas	10
tr|A0A444ZTL3|A0A444ZTL3_ARAHY	AT5G09400	93786.4	ELGSNLGTIR;IDSFDVEALEVPGVQR	1;1	2	2	Potassium transporter OS=Arachis hypogaea OX=3818 GN=Ahy_B03g062220 PE=3 SV=1	0.2	0.2	0.2	76415	0.2	0.2	plas	12
tr|A0A445A574|A0A445A574_ARAHY	AT2G20840	33833.5	GATVEIPLDSSNSK;NWPPFFPIIHHDIANEIPIHLQR	1;1	2	2	Secretory carrier-associated membrane protein OS=Arachis hypogaea OX=3818 GN=Ahy_B03g066912 PE=3 SV=1	0.2	0.2	0.2	0.2	391905	0.2	plas	4
tr|A0A445AKD6|A0A445AKD6_ARAHY	AT2G38120	56416.8	EQDHSMFSVK;QIDTFGLFAK	1;1	2	2	Aa_trans domain-containing protein OS=Arachis hypogaea OX=3818 GN=Ahy_B02g061140 PE=4 SV=1	0.2	0.2	0.2	328120	0.2	0.2	plas	10
tr|A0A445AMN5|A0A445AMN5_ARAHY	AT3G28960	46890.7	FSSQVAIYTTLVNPIAK;YALMLTPIVNAVK	1;1	2	3	Aa_trans domain-containing protein OS=Arachis hypogaea OX=3818 GN=Ahy_B01g051739 PE=4 SV=1	0.2	0.2	0.2	0.2	578165	0.2	plas	11
tr|A0A445APN6|A0A445APN6_ARAHY	AT1G19450	52427.9	DSSFLFMGR;GFDTDISLEVQEIK;MGMTDEFETSLQVLR	1;1;1	3	3	MFS domain-containing protein OS=Arachis hypogaea OX=3818 GN=Ahy_B01g052501 PE=3 SV=1	0.2	0.2	0.2	476654	0.2	0.2	plas	12
tr|A0A445APN8|A0A445APN8_ARAHY	AT1G75220	50039.6	GFDTDISLEVQEIKR;MGMTDEFETSLQVLR;TLEEIQSSFR	1;1;1	3	3	MFS domain-containing protein OS=Arachis hypogaea OX=3818 GN=Ahy_B01g052501 PE=3 SV=1	0.2	0.2	0.2	506652	737605	0.2	plas	11
tr|A0A445AVY7|A0A445AVY7_ARAHY	AT1G15690	80025.6	AADVGADLVGK;AAITTVDVLTPK;AAVIGDTIGDPLK;AAVIGDTIGDPLKDTSGPSLNILIK;DTSGPSLNILIK;NGYNDYLIEEEEGINDHNVVIK;QFNTIPGLMEGTAKPDYATCVK;TDALDAAGNTTAAIGK	0;1;0;0;0;1;1;0	3	6	Uncharacterized protein OS=Arachis hypogaea OX=3818 GN=Ahy_B01g055295 PE=3 SV=1	684852	1.31102e+06	116254	124938	2.08531e+06	2.5481e+06	plas	13
tr|A0A445B394|A0A445B394_ARAHY	AT3G28860	136916	AGQSQALVGASGSGK;ALNSYSDAIQNTLK;IVEQGSHSELISRPEGAYSR;NFSIFFPAGK;QDVGFFDTDAR;TTVVVAHR	0;0;1;1;0;0	2	3	Uncharacterized protein OS=Arachis hypogaea OX=3818 GN=Ahy_A10g047691 PE=4 SV=1	0.2	0.2	0.2	23027.5	0.2	0.2	plas	10
tr|A0A445B8I0|A0A445B8I0_ARAHY	AT2G43330	54144.4	GLTFDEVEVIWK;LEDEVDFLTAQSEQDR	1;1	2	2	MFS domain-containing protein OS=Arachis hypogaea OX=3818 GN=Ahy_A10g050052 PE=3 SV=1	0.2	0.2	0.2	0.2	242987	0.2	plas	12
tr|A0A445BDL4|A0A445BDL4_ARAHY	AT2G43330	54387.3	GLTFDEVEVIWK;LEDEVDFLTAQSEQER	1;1	2	2	MFS domain-containing protein OS=Arachis hypogaea OX=3818 GN=Ahy_A09g041715 PE=3 SV=1	0.2	0.2	0.2	0.2	516745	0.2	plas	10
tr|A0A445BEZ8|A0A445BEZ8_ARAHY	AT2G01320	80459.6	GSYSLGPYLFSK;IDGLVESFSQR;MGLLQVAAINTAMAALTK	1;1;1	3	3	ABC transporter domain-containing protein OS=Arachis hypogaea OX=3818 GN=Ahy_A09g042148 PE=4 SV=1	0.2	0.2	0.2	100039	0.2	0.2	plas	4
tr|A0A445BP79|A0A445BP79_ARAHY	AT3G21250	165551	LPSLLDSSVSDEGGNWSLGQR;LSIIPQEATLFK;SSLLHAILGEIPK	1;1;1	3	3	Uncharacterized protein OS=Arachis hypogaea OX=3818 GN=Ahy_A09g046242 PE=4 SV=1	0.2	0.2	0.2	52642.4	61222.3	0.2	plas	14
tr|A0A445BS97|A0A445BS97_ARAHY	AT4G27720	50492.8	GAAVAIASDEK;INTSSAFNSFK;STIMNFFR	1;1;1	3	3	Uncharacterized protein OS=Arachis hypogaea OX=3818 GN=Ahy_A08g037959 PE=4 SV=1	0.2	0.2	0.2	39427.3	0.2	305269	plas	11
tr|A0A445C5N2|A0A445C5N2_ARAHY	AT4G00430	30883.1	EQDVSLGANKFPER;NLYGTYGGGANK;QPIGTAAQSQDEPK	1;1;1	3	3	Uncharacterized protein OS=Arachis hypogaea OX=3818 GN=Ahy_A07g031976 PE=3 SV=1	2.49078e+06	0.2	1.11339e+06	0.2	0.2	0.2	plas	6
tr|A0A445C8B9|A0A445C8B9_ARAHY	AT1G10130	109838	GLSDTQVVQHGR;SIPEVLDHFGVDPTK	1;1	2	2	Calcium-transporting ATPase OS=Arachis hypogaea OX=3818 GN=Ahy_A07g033146 PE=3 SV=1	0.2	0.2	0.2	16670.6	0.2	0.2	plas	8
tr|A0A445CVY8|A0A445CVY8_ARAHY	AT1G15520	164428	EALVGLPGETGLSTEQR;GVADFLQEVTSR;LGGEQIYAGPLGR;TTLMDVLAGR	1;1;1;0	3	3	Uncharacterized protein OS=Arachis hypogaea OX=3818 GN=Ahy_A06g030357 PE=3 SV=1	0.2	0.2	0.2	44344.8	0.2	0.2	plas	13
tr|A0A445CYU9|A0A445CYU9_ARAHY	AT4G22990	78800.9	GTYNGGLLSTEAGTIAR;IVLFLLEQQGILASR;LGEQHDALLQEPEIHK;QYAQQIQLGTQDR	1;1;1;1	4	4	SPX domain-containing protein OS=Arachis hypogaea OX=3818 GN=Ahy_A05g021898 PE=4 SV=1	0.2	0.2	0.2	0.2	331459	0.2	plas	11
tr|A0A445D061|A0A445D061_ARAHY	AT1G68570	63947.2	ATVVTEGDDTK;LVQVAVAAFR	1;1	2	2	Uncharacterized protein OS=Arachis hypogaea OX=3818 GN=Ahy_A05g022240 PE=4 SV=1	0.2	0.2	0.2	69032.4	185474	0.2	plas	11
tr|A0A445D3A4|A0A445D3A4_ARAHY	AT3G27870	136019	ELGFELFAR;EYPLSLQQILLR	1;1	2	2	Phospholipid-transporting ATPase OS=Arachis hypogaea OX=3818 GN=Ahy_A05g023432 PE=3 SV=1	0.2	0.2	0.2	0.2	571935	0.2	plas	8
tr|A0A445D3Y3|A0A445D3Y3_ARAHY	AT1G65730	64191	NMAILGVQGFK;VLSHTFLGLYTQIR	1;1	2	2	Uncharacterized protein OS=Arachis hypogaea OX=3818 GN=Ahy_A05g023610 PE=4 SV=1	0.2	0.2	0.2	0.2	551121	33962	plas	11
tr|A0A445DDJ0|A0A445DDJ0_ARAHY	AT4G00630	127785	ALDLPVYFGDAGSR;LPTSEIAATINEFR;VGQIIAQLLSER	1;1;1	3	3	RCK N-terminal domain-containing protein OS=Arachis hypogaea OX=3818 GN=Ahy_A04g018353 PE=4 SV=1	0.2	0.2	0.2	0.2	424525	0.2	plas	9
tr|A0A445DM49|A0A445DM49_ARAHY	AT1G19800	38073.9	ELSPVVTSIVVAGR;VLGSDPVDYLVTPR	1;1	2	2	Uncharacterized protein OS=Arachis hypogaea OX=3818 GN=Ahy_A03g010278 PE=3 SV=1	0.2	0.2	0.2	204018	0.2	0.2	plas	4
tr|A0A445DRP0|A0A445DRP0_ARAHY	AT1G11260	57167.9	FFMSVYR;GIPIEEMGK	1;1	2	2	MFS domain-containing protein OS=Arachis hypogaea OX=3818 GN=Ahy_A03g011713 PE=3 SV=1	0.2	0.2	0.2	0.2	0.2	97961.7	plas	12
tr|A0A445DYF9|A0A445DYF9_ARAHY	AT1G17120	35847.7	SHMIPPFFALVHPK;SWSSYFASMIKNDPDFFR	1;1	2	2	Uncharacterized protein OS=Arachis hypogaea OX=3818 GN=Ahy_A03g014742 PE=4 SV=1	0.2	0.2	0.2	0.2	39373.4	0.2	plas	9
tr|A0A445E0D6|A0A445E0D6_ARAHY	AT2G20840	33877.5	GATVEIPLDSSNSK;YDPNPFEEDEVNPFADGK	1;1	2	4	Secretory carrier-associated membrane protein OS=Arachis hypogaea OX=3818 GN=Ahy_A03g015376 PE=3 SV=1	0.2	0.2	0.2	623425	0.2	0.2	plas	4
tr|A0A445E2E2|A0A445E2E2_ARAHY	AT5G17010	53267.2	GLTLEEIEAK;QVDEILAELAYVGEEK;WLLLCAIQGK	0;1;1	2	2	MFS domain-containing protein OS=Arachis hypogaea OX=3818 GN=Ahy_A03g016135 PE=3 SV=1	0.2	0.2	0.2	26660.3	228778	5253.8	plas	12
tr|A0A445E7U0|A0A445E7U0_ARAHY	AT2G14520	47348.8	ELMNLILER;TLVNLHGNEAGK	1;1	2	2	Uncharacterized protein OS=Arachis hypogaea OX=3818 GN=Ahy_A02g005788 PE=4 SV=1	0.2	0.2	0.2	0.2	76510.8	0.2	plas	3
tr|A0A445EMS8|A0A445EMS8_ARAHY	AT5G35160	98061.4	IQDVYYLFNHLK;VMGTGDAAEMIPPVGK	1;1	2	3	Transmembrane 9 superfamily member OS=Arachis hypogaea OX=3818 GN=Ahy_A01g001328 PE=3 SV=1	0.2	0.2	0.2	0.2	0.2	45709.2	plas	13
tr|A0A445EUC4|A0A445EUC4_ARAHY	AT4G10770	86307.4	FEFTMNPGK;LGISFLQDFK	1;1	2	2	Uncharacterized protein OS=Arachis hypogaea OX=3818 GN=Ahy_A01g003969 PE=4 SV=1	0.2	0.2	0.2	6403.3	0.2	0.2	plas	15
tr|A0A445EUX2|A0A445EUX2_ARAHY	AT2G26910	130727	ESAIEFFK;NVADFLQEVTSK;TTLMDVLAGR	1;1;0	2	2	ABC transporter domain-containing protein OS=Arachis hypogaea OX=3818 GN=Ahy_A01g003986 PE=3 SV=1	0.2	0.2	0.2	5145.82	0.2	0.2	plas	12
tr|A0A445G390|A0A445G390_GLYSO	AT5G57940	83006	GVDEENLVQSLPK;LESVTTDGGR	1;1	2	3	Putative cyclic nucleotide-gated ion channel 5 isoform A OS=Glycine soja OX=3848 GN=D0Y65_045148 PE=4 SV=1 >tr|K7MKD0|K7MKD0_SOYBN Cyclic nucleotide-binding domain-containing protein OS=Glycine max OX=3847 GN=100784309 PE=4 SV=1	0.2	0.2	0.2	57080.9	0.2	0.2	plas	5
tr|A0A445HH33|A0A445HH33_GLYSO	AT4G00430	30760	DYTEPPPAPLFEPSELTSWSFYR;SLGAAIIFNK;TFYGQHNGGANFVAPGYTK	1;0;1	2	3	Putative aquaporin PIP-type 7a OS=Glycine soja OX=3848 GN=D0Y65_036952 PE=3 SV=1 >tr|C6TEZ8|C6TEZ8_SOYBN Uncharacterized protein OS=Glycine max OX=3847 GN=100791447 PE=2 SV=1	0.2	232921	0.2	0.2	0.2	0.2	plas	6
tr|A0A445HRV6|A0A445HRV6_GLYSO	AT2G28070	80490.4	SSADAAAVETMILK;SSTGYAIPGTMTVIMGPAK	1;1	2	2	ABC transporter G family member 3 isoform A OS=Glycine soja OX=3848 GN=D0Y65_034730 PE=4 SV=1	0.2	0.2	0.2	13691.5	0.2	0.2	plas	7
tr|A0A445JQ43|A0A445JQ43_GLYSO	AT1G16780	81658.9	AADVGADLVGK;DGAEGFFR;KYIETGALGGK;TAQEVVNEVR	0;1;1;1	3	3	Pyrophosphate-energized membrane proton pump 3 isoform C OS=Glycine soja OX=3848 GN=D0Y65_016461 PE=3 SV=1	0.2	0.2	0.2	742752	200339	0.2	plas	14
tr|A0A445JQS5|A0A445JQS5_GLYSO	AT1G59870	167636	DAIVGLPGVTGLSTEQR;IVEYFEAIPGVPK;LGMDFAEYYK;TLFMDEISTGLDSSTTYQIVK;TTLMDVLAGR;YDLLTELAR	0;1;0;0;0;1	2	2	ABC transporter G family member 36 isoform A OS=Glycine soja OX=3848 GN=D0Y65_016596 PE=3 SV=1 >tr|I1KGJ0|I1KGJ0_SOYBN Uncharacterized protein OS=Glycine max OX=3847 GN=100806025 PE=3 SV=1	0.2	0.2	0.2	0.2	82041.5	0.2	plas	13
tr|A0A445KX33|A0A445KX33_GLYSO	AT2G24520	100881	ADGFAGVFPEHK;ADGFAGVFPEHKYEIVK;ALNLGVNVK;ELSEIAEQAK;EVHFLPFNPVDK;EVHFLPFNPVDKR;HICGMTGDGVNDAPALK;KHICGMTGDGVNDAPALK;LGMGTNMYPSSSLLGQSK;LLEGDALSVDQSALTGESLPVTK;LQVFGPNK;LSQQGAITK;TENQDAIDAAIVGMLADPK	0;0;0;0;0;0;0;0;1;1;0;0;0	2	2	Plasma membrane ATPase OS=Glycine soja OX=3848 GN=D0Y65_009059 PE=3 SV=1	0.2	0.2	0.2	0.2	0.2	18803.1	plas	10
tr|A0A445LXG2|A0A445LXG2_GLYSO	AT4G25960	124346	EGASDSEVIEAAK;QQIGLVNQEPALFATSIK;SSVISLILR;VLDLYANELVDPSKR	1;1;1;1	4	4	ABC transporter B family member 2 isoform G OS=Glycine soja OX=3848 GN=D0Y65_000162 PE=4 SV=1	0.2	0.2	0.2	0.2	188441	0.2	plas	9
tr|A0A4D6KT85|A0A4D6KT85_VIGUN	AT2G26910	161611	LGVDFAEIYR;NVADFLQEVTSK;TTLLLALAGR	1;1;1	3	3	ATP-binding cassette OS=Vigna unguiculata OX=3917 GN=DEO72_LG2g1034 PE=3 SV=1	0.2	0.2	0.2	8943.44	0.2	0.2	plas	12
tr|A0A4D6LP25|A0A4D6LP25_VIGUN	AT1G70940	69487.7	DFLETDAEVGDDGK;FIAADTLQK;FLTGPAVMAAASIAVGLR;ILIMEQFPETAASIVSFK	1;1;1;1	4	5	Auxin efflux carrier component OS=Vigna unguiculata OX=3917 GN=DEO72_LG4g898 PE=3 SV=1	0.2	0.2	0.2	0.2	0.2	270628	plas	8
tr|A0A4D6NB72|A0A4D6NB72_VIGUN	AT1G53210	63733.6	GFSLTGSGVSTDIWTSYAAR;HVILGFLR	1;1	2	2	Ca2+:H+ antiporter OS=Vigna unguiculata OX=3917 GN=DEO72_LG10g1248 PE=3 SV=1	0.2	0.2	0.2	445467	0.2	0.2	plas	11
tr|A0A4D6NBJ2|A0A4D6NBJ2_VIGUN	AT5G40780	95462.4	AIDDWLPITSSR;YHELGQHAFGEK	1;1	2	2	Solute carrier family 32 OS=Vigna unguiculata OX=3917 GN=DEO72_LG10g1909 PE=4 SV=1	0.2	0.2	0.2	336913	0.2	0.2	plas	17
tr|A0A4P1R2L6|A0A4P1R2L6_LUPAN	AT5G62670	104989	ADGFAGVFPEHKYEIVK;AGIQEIHFLPFNPTDKR;ALNLGVNVK;AWDLVIEQR;ELQWAHAQR;GVDADTVVLMAAR;IDQSALTGESLPVTK;KHICGMTGDGVNDAPALK;LENQDAIDTAIVGMLADPK;LGMGTNMYPSSALLGQNKDESISALPVDELIEK;LLEGDPLKIDQSALTGESLPVTK;LSQQGAITK;LSQQGAITKR;LTVDKNLVEVFAK;MITGDQLAIGK;SASDIVLTEPGLSVIISAVLTSR	0;1;0;0;0;1;0;0;0;1;0;0;0;0;0;0	3	6	Plasma membrane ATPase OS=Lupinus angustifolius OX=3871 GN=TanjilG_26350 PE=3 SV=1	0.2	0.2	0.2	0.2	222771	0.2	plas	8
tr|A0A4P1R4H4|A0A4P1R4H4_LUPAN	AT2G02040	63185.2	DLVIPEDSSILYETPDK;YTGDGSVDFK	1;1	2	2	Uncharacterized protein OS=Lupinus angustifolius OX=3871 GN=TanjilG_09683 PE=3 SV=1	0.2	0.2	0.2	0.2	0.2	176131	plas	10
tr|A0A4P1RWZ8|A0A4P1RWZ8_LUPAN	AT5G62670	104942	ADGFAGVFPEHK;ADIGIAVADATDAAR;ALNLGVNVK;ELQWAHAQR;GVDADTVVLMAAR;HICGMTGDGVNDAPALK;KADIGIAVADATDAAR;KHICGMTGDGVNDAPALK;LENQDAIDTAIVGMLADPK;LGDIVPADAR;LGMGTNMYPSSALLGQDK;LLEGDPLKIDQSALTGESLPVTK;LSQQGAITK;LTVDKNLVEVFAK;MITGDQLAIGK;NLVEVFAK;QGEIEAIVIATGVHTFFGK;SLAVAYQEVPDGR;SLAVAYQEVPDGRK	0;0;0;0;1;0;0;0;0;0;0;0;0;0;0;0;1;0;0	2	2	Plasma membrane ATPase OS=Lupinus angustifolius OX=3871 GN=TanjilG_18414 PE=3 SV=1	0.2	0.2	0.2	0.2	631992	68821.3	plas	8
tr|A0A4P1RXD2|A0A4P1RXD2_LUPAN	AT2G26910	158058	FDMLLELAR;SRFDAVDLEFPK;TTLMDVLAGR	1;1;0	2	2	Uncharacterized protein OS=Lupinus angustifolius OX=3871 GN=TanjilG_18533 PE=3 SV=1	0.2	0.2	0.2	0.2	40649.3	0.2	plas	13
tr|K7LZQ0|K7LZQ0_SOYBN	AT2G36910	146827	ATQLAGEAIANVR;QQIGLVSQEPALFATTIR	1;1	2	2	Uncharacterized protein OS=Glycine max OX=3847 GN=100806508 PE=4 SV=1	0.2	0.2	0.2	173642	0.2	17766.5	plas	12
tr|K7MW11|K7MW11_SOYBN	AT5G62670	105415	AAHLVDSTNQVGHFQK;ADGFAGVFPEHK;ADGFAGVFPEHKYEIVK;ADIGIAVADATDAAR;AGIQEVHFLPFNPTDK;AGIQEVHFLPFNPTDKR;ALNLGVNVK;AWDLVIEQR;HICGMTGDGVNDAPALK;IDQSALTGESLPVTK;KHICGMTGDGVNDAPALK;LGDIIPADAR;LGMGTNMYPSSALLGQNK;LGMGTNMYPSSALLGQNKDESIATLPVDELIEK;LLEGDPLK;LLEGDPLKIDQSALTGESLPVTK;MITGDQLAIGK;TGTLTLNK	0;0;0;0;0;0;0;0;0;0;0;0;1;1;0;0;0;0	2	2	Plasma membrane ATPase OS=Glycine max OX=3847 GN=100805218 PE=3 SV=1	0.2	0.2	0.2	1977.73	0.2	0.2	plas	8
tr|V7AMH5|V7AMH5_PHAVU	AT5G62670	105308	HICGMTGDGVNDAPALK;KHICGMTGDGVNDAPALK;LGDIIPADAR;LLEGDPLK;LSQQGAITK;LSQQGAITKR;MITGDQLAIGK;QGEIEAVVIATGVHTFFGK;TGTLTLNK;VGIEEVHFLPFNPTDKR;VKPSPIPDSWK	0;0;0;0;0;0;0;0;0;1;1	2	3	Plasma membrane ATPase OS=Phaseolus vulgaris OX=3885 GN=PHAVU_010G050900g PE=3 SV=1	0.2	0.2	0.2	501520	0.2	0.2	plas	7
tr|V7BZA7|V7BZA7_PHAVU	AT3G28860	135770	ALNSYSDAIQNTLK;FYDPIAGK;IEMISNAETDK;IEMISNAETDKK;QDVGFFDTDAR;TSMIAGEGVSNIR;TTVVVAHR	1;1;1;1;1;1;0	6	6	Uncharacterized protein OS=Phaseolus vulgaris OX=3885 GN=PHAVU_004G027800g PE=4 SV=1	0.2	0.2	0.2	0.2	0.2	147376	plas	10
tr|V7C5P2|V7C5P2_PHAVU	AT2G01970	68220.8	EIPPLPWYR;QGDIVPLYANK;VGPFHNPSETYR;YIHGDVFR	1;1;1;1	4	5	Transmembrane 9 superfamily member OS=Phaseolus vulgaris OX=3885 GN=PHAVU_004G145000g PE=3 SV=1	0.2	0.2	0.2	0.2	1.28783e+06	0.2	plas	10
tr|V7CAK4|V7CAK4_PHAVU	AT5G39040	68313.2	DGGSEGQVSDLEHGDAVPAANVGFFR;MANAHEFISK;NAATTNLSEALR;VALVGPSGGGK	1;0;1;0	2	3	Uncharacterized protein OS=Phaseolus vulgaris OX=3885 GN=PHAVU_003G183200g PE=4 SV=1	0.2	0.2	0.2	231578	0.2	0.2	plas	5
tr|W0M6C5|W0M6C5_PEA	AT3G53420	30713.9	GFQSSYYNR;SFGPAVIFNNDK	1;1	2	5	PIP2-2 OS=Pisum sativum OX=3888 GN=PIP2-2 PE=2 SV=1	0.2	0.2	0.2	0.2	0.2	283114	plas	6
tr|A0A445AVN2|A0A445AVN2_ARAHY	AT5G35160	142066	DSAENLGELLMGDR;EAQAQMNEELSGWK;EGQPVAFTYEVTFEESDIKWPSR;IQDVYYLFNHLK;RIDEMYQVNLILDNLPAIR;VMGTGDAAEMIPPVGK	1;0;1;1;1;1	5	7	MFS domain-containing protein OS=Arachis hypogaea OX=3818 GN=Ahy_B01g055239 PE=3 SV=1	0.2	0.2	0.2	39320.6	290425	0.2	plas	21
tr|A0A444XA79|A0A444XA79_ARAHY	AT1G30410	183186	AENSLNAVER;AIDVTALQHDLNLLPAR;FWWGGIYK;SSMLNALFR;VLVLDEATAAVDVR;VLVTNQLHLLPQVDK	1;1;1;0;0;1	4	5	Uncharacterized protein OS=Arachis hypogaea OX=3818 GN=Ahy_B10g106219 PE=4 SV=1	0.2	0.2	0.2	29904.3	67252	0.2	plas	14
tr|A0A445BCC1|A0A445BCC1_ARAHY	AT2G34660	181899	ALNASLGGR;APMVFFHTNPLGR;ILLPNPPLEPGLPAISIK;ILVLDEATAAVDVR;LASLAENSLNAVER;RLEDLLLAEER;VGTYIDLPSEAPSIIEDSRPPPGWPSSGSIR;VLVTNQLHFLSQVDR	0;0;1;0;0;1;1;0	3	3	Uncharacterized protein OS=Arachis hypogaea OX=3818 GN=Ahy_A10g051313 PE=4 SV=1	0.2	0.2	0.2	763921	47093.1	39502.2	plas	14
tr|A0A371F970|A0A371F970_MUCPR	AT1G15520	160856	GVADFLQEVTSK;KGVADFLQEVTSK;NSLVGLPGVSGLSTEQR;QLIQELGQPAPGSK;TTLMDVLAGR	1;1;1;1;0	4	4	Pleiotropic drug resistance protein 1 OS=Mucuna pruriens OX=157652 GN=PDR1 PE=3 SV=1	0.2	0.2	0.2	0.2	0.2	160764	plas	13
tr|A0A444XCP3|A0A444XCP3_ARAHY	AT1G59870	168501	DITTEMFIASENR;DTIVGDEMHR;FQNLTVEANSYVGSR;KGIADFLQEVTSR;TLFMDEISTGLDSSTTYQIVK;TTLMDVLAGR;VTTGEMIVGPTK	1;0;1;1;0;0;0	3	3	Uncharacterized protein OS=Arachis hypogaea OX=3818 GN=Ahy_B09g094992 PE=3 SV=1	0.2	0.2	0.2	0.2	0.2	40798	plas	13
tr|A0A445CTT4|A0A445CTT4_ARAHY	AT3G27020	73202.3	APYAVIFR;LTYPSGTATAMLINSFHTK	1;1	2	4	Uncharacterized protein OS=Arachis hypogaea OX=3818 GN=Ahy_A06g029657 PE=4 SV=1	575333	0.2	0.2	146063	269663	0.2	plas	13
tr|A0A4D6N5H2|A0A4D6N5H2_VIGUN	AT1G59870	167980	DTIVGDEMHR;EHIIEFFESCGFR;LNEFVPR;TTLMDVLAGR;VTTGEMIVGPTK	0;1;1;0;0	2	2	ATP-binding cassette OS=Vigna unguiculata OX=3917 GN=DEO72_LG10g215 PE=3 SV=1	0.2	0.2	0.2	0.2	0.2	43280.6	plas	13
tr|V7BXD2|V7BXD2_PHAVU	AT1G59870	167297	DAIVGLPGVTGLSTEQR;ESLIYSAFLR;FVDEVMDLVELNNLK;LGMDFAEYYK;TTLMDVLAGR	0;1;1;0;0	2	2	Uncharacterized protein OS=Phaseolus vulgaris OX=3885 GN=PHAVU_005G166500g PE=3 SV=1	0.2	0.2	0.2	9380.27	63614.5	0.2	plas	13
tr|A0A444Y8V2|A0A444Y8V2_ARAHY	AT1G59870	222257	IIEYFEAIEGVPK;TTLLLALAAK;VTTGEMIVGPTK;YDLLAELAR	1;1;0;0	2	2	Uncharacterized protein OS=Arachis hypogaea OX=3818 GN=Ahy_B08g094432 PE=3 SV=1	0.2	0.2	0.2	7258.04	0.2	0.2	plas	12
tr|A0A444Y907|A0A444Y907_ARAHY	AT1G59870	260549	KGTADFLQEVTSK;SNLITDYTLK;TLFMDEISTGLDSSTTYQIVK;TTLMDVLAGR;VEGEVTYNGYK;VTTGEMIVGPTK;YVTVTEFANK	1;1;0;0;1;0;1	4	4	Uncharacterized protein OS=Arachis hypogaea OX=3818 GN=Ahy_B08g094432 PE=3 SV=1	0.2	0.2	0.2	0.2	0.2	72937.3	plas	12
tr|A0A444ZVB3|A0A444ZVB3_ARAHY	AT1G60160	94600.8	KEDHHAFEQLLIESLEK;QQADEHISSFK	1;1	2	2	Potassium transporter OS=Arachis hypogaea OX=3818 GN=Ahy_B03g062733 PE=3 SV=1	0.2	0.2	0.2	87456.7	0.2	0.2	plas	12
tr|A0A445CRE3|A0A445CRE3_ARAHY	AT2G36910	148242	FFADLVNSFGSNANNLDK;KADLVAVLQQGNVSEIGTHDELFSK;KAELMLLDEATSALDAESER;NANLIAVIDDGK;QQIGLVSQEPALFATTIR;RTEIEPDDPDATPVPDR;SVFDLLDRR;TEIEPDDPDATPVPDR;TIALVGSSGSGK	1;1;0;0;0;1;0;1;0	4	6	Uncharacterized protein OS=Arachis hypogaea OX=3818 GN=Ahy_A06g028624 PE=4 SV=1	0.2	0.2	0.2	3211.55	102399	0.2	plas	12
tr|A0A445CTD2|A0A445CTD2_ARAHY	AT3G02050	87365.2	FNLLPNQQAADEELSSYK;SLQSVYDDESPQVR	1;1	2	2	Potassium transporter OS=Arachis hypogaea OX=3818 GN=Ahy_A06g029409 PE=3 SV=1	59792.4	0.2	0.2	0.2	118737	92180.8	plas	12
tr|A0A445D4K3|A0A445D4K3_ARAHY	AT1G65730	63063.7	NMAILGVQGFK;TGYLTLASPR	1;1	2	2	Uncharacterized protein OS=Arachis hypogaea OX=3818 GN=Ahy_A05g023610 PE=4 SV=1	162400	175489	0.2	2.2619e+06	0.2	178762	plas	12
tr|A0A4D6MCZ7|A0A4D6MCZ7_VIGUN	AT2G36910	146729	ATQLAGEAIANVR;FYDPTSGQVLLDGHDIK;IVGLFSSNLQAPLKR;KAELMLLDEATSALDAESER;QQIGLVSQEPALFATTIR;VVLAFVGESR	0;1;1;0;0;0	2	2	ATP-binding cassette OS=Vigna unguiculata OX=3917 GN=DEO72_LG6g2650 PE=4 SV=1	0.2	0.2	0.2	0.2	62512.1	13688.7	plas	12
tr|A0A444X1N4|A0A444X1N4_ARAHY	AT2G43330	54158.5	GLTFDEVEVIWK;LEDEVDFLTAQSEQDR	1;1	2	2	MFS domain-containing protein OS=Arachis hypogaea OX=3818 GN=Ahy_B10g102284 PE=3 SV=1	0.2	106719	0.2	0.2	0.2	0.2	plas	12
tr|A0A444YNR2|A0A444YNR2_ARAHY	AT2G36910	148221	FFADLVNSFGSNANNLDK;KADLVAVLQQGNVSEIGTHDELFSK;QQIGLVSQEPALFATTIR;TQQALSEAGNIVEQTVVQIR	1;1;1;1	4	4	Uncharacterized protein OS=Arachis hypogaea OX=3818 GN=Ahy_B06g082560 PE=4 SV=1	0.2	19250	0.2	0.2	0.2	0.2	plas	12
tr|A0A445J3T4|A0A445J3T4_GLYSO	AT4G25960	136197	NADQISVLQDGK;QQIGLVNQEPALFATSIK;TTVVVAHR	1;1;1	3	3	ABC transporter B family member 2 OS=Glycine soja OX=3848 GN=D0Y65_024782 PE=4 SV=1 >tr|I1L4Y7|I1L4Y7_SOYBN Uncharacterized protein OS=Glycine max OX=3847 GN=100810688 PE=4 SV=1	0.2	43692.6	0.2	0.2	0.2	0.2	plas	12
tr|A0A445AZ12|A0A445AZ12_ARAHY	AT3G53480	163283	DVQYFVETPPEMK;TTLLMALAGK	1;1	2	2	Uncharacterized protein OS=Arachis hypogaea OX=3818 GN=Ahy_B01g056447 PE=3 SV=1	0.2	0.2	0.2	300620	0.2	71233.9	plas	11
tr|A0A445BXV7|A0A445BXV7_ARAHY	AT4G03560	79061.4	AAALVDLAEDGVGLPEQILDSSSFQSSSR;RSDAITYGSNYEK	1;1	2	2	Uncharacterized protein OS=Arachis hypogaea OX=3818 GN=Ahy_A08g039791 PE=4 SV=1	0.2	0.2	0.2	0.2	164900	0.2	plas	11
tr|A0A445DAG0|A0A445DAG0_ARAHY	AT3G12520	80669.4	IDAPIYFANTSYIK;YFLGYDVVNSSK	1;1	2	2	STAS domain-containing protein OS=Arachis hypogaea OX=3818 GN=Ahy_A04g017226 PE=3 SV=1	0.2	0.2	0.2	241092	197985	108946	plas	11
tr|A0A1J7IPV5|A0A1J7IPV5_LUPAN	AT3G13772	73893.7	DGSQSTTYEHGFR;NLMQGSTVPQEVDTNK	1;1	2	2	Transmembrane 9 superfamily member OS=Lupinus angustifolius OX=3871 GN=TanjilG_18129 PE=3 SV=1	76431.7	61340.4	0.2	0.2	0.2	31172.3	plas	10
tr|A0A444X836|A0A444X836_ARAHY	AT3G28860	136886	AGQSQALVGASGSGK;FYDPNEGQVLLDNVDIK;IVEQGSHSELISRPEGAYSR;QDVGFFDTDAR;TVYSYVGESK	1;1;1;1;1	5	5	Uncharacterized protein OS=Arachis hypogaea OX=3818 GN=Ahy_B10g105481 PE=4 SV=1	0.2	0.2	0.2	71366	182842	0.2	plas	10
tr|A0A444X9Q9|A0A444X9Q9_ARAHY	AT5G40890	86840.6	AQVLQYIFLK;FTWVELAER;IIGSIGAVAAGLDLGK;NLTVGELVDVKPAVVTLR	1;1;1;1	4	5	Uncharacterized protein OS=Arachis hypogaea OX=3818 GN=Ahy_B10g106069 PE=3 SV=1	0.2	49710.9	0.2	395838	110877	52408.6	plas	10
tr|A0A444XZS3|A0A444XZS3_ARAHY	AT5G04930	130379	AMLNNSGAPSK;GADTSMLSVIDK	1;1	2	2	Phospholipid-transporting ATPase OS=Arachis hypogaea OX=3818 GN=Ahy_B08g090215 PE=3 SV=1	0.2	0.2	0.2	0.2	0.2	32391.1	plas	10
tr|A0A444YUK8|A0A444YUK8_ARAHY	AT2G24520	104653	ADGFAGVFPEHK;ADGFAGVFPEHKYEIVK;ALNLGVNVK;DGHWSEQDAAILVPGDIISIK;ELSEIAEQAK;EVHFLPFNPVDK;EVHFLPFNPVDKR;EYVILLAAR;GGISLEEIKNEQVDLER;HICGMTGDGVNDAPALK;KHICGMTGDGVNDAPALK;LGMGTNMYPSSALLGQDKDASISALPVDELIEK;LLEGDPLSVDQSALTGESLPVTK;LQVFGPNK;LSQQGAITK;TENQDAIDAAIVGMLADPK	0;0;0;1;0;0;0;0;1;0;0;1;1;0;0;0	4	6	Plasma membrane ATPase OS=Arachis hypogaea OX=3818 GN=Ahy_B06g085453 PE=3 SV=1	0.2	758992	0.2	1.51782e+06	508942	83922	plas	10
tr|A0A445ABC6|A0A445ABC6_ARAHY	AT1G01790	130095	ALDLPVYFGDAGSR;FELHDVR;VGQIIAQLLSER	1;1;1	3	5	RCK N-terminal domain-containing protein OS=Arachis hypogaea OX=3818 GN=Ahy_B02g057238 PE=4 SV=1	0.2	0.2	0.2	210552	0.2	0.2	plas	10
tr|A0A445BP50|A0A445BP50_ARAHY	AT3G13772	73452.3	DGSQSTTYEHGFR;DIANYNQLETQDEAQEETGWK;NLMQGSTVPQEVDTNKDVVFTYDVTFK;TQLPYDYYYLK;VNMILDNLPVAVLR;YFINNHLSFR	1;1;1;1;1;1	6	7	Transmembrane 9 superfamily member OS=Arachis hypogaea OX=3818 GN=Ahy_A09g046214 PE=3 SV=1	58517	0.2	0.2	101058	1.75741e+06	413374	plas	10
tr|A0A445C0K6|A0A445C0K6_ARAHY	AT2G24520	104440	AAHLVDSTNQVGHFQK;ADGFAGVFPEHK;ADIGIAVADATDAAR;ALNLGVNVK;GEIEAVVIATGVHTFFGK;GGISLEEIKNENVDLEHIPVDEVFEQLK;HICGMTGDGVNDAPALK;KGEIEAVVIATGVHTFFGK;KHICGMTGDGVNDAPALK;LGDIIPADAR;LGMGTNMYPSSSLLGQSK;LLEGDALSVDQSALTGESLPVTK;LQVFGPNK;LSQQGAITK;NPHDEVFSGSTVK;RADIGIAVADATDAAR;TENQDAIDAAIVGMLADPK	0;0;0;0;0;1;0;0;0;0;0;1;0;0;1;0;0	3	3	Plasma membrane ATPase OS=Arachis hypogaea OX=3818 GN=Ahy_A08g040749 PE=3 SV=1	35370.2	0.2	0.2	355149	435597	1.79212e+06	plas	10
tr|A0A4P1RTJ0|A0A4P1RTJ0_LUPAN	AT5G62890	57552.4	ADEPQPHPPK;FSDEADPIEK	1;1	2	2	Uncharacterized protein OS=Lupinus angustifolius OX=3871 GN=TanjilG_31496 PE=4 SV=1	0.2	0.2	0.2	260350	0.2	0.2	plas	10
tr|A0A444YVA6|A0A444YVA6_ARAHY	AT5G10840	73256.4	HEYDGNWGENTR;IVGFEVKPFSVK;VNMILDNLPLVVPIK	1;1;1	3	3	Transmembrane 9 superfamily member OS=Arachis hypogaea OX=3818 GN=Ahy_B06g085697 PE=3 SV=1	111869	0.2	0.2	0.2	0.2	0.2	plas	10
tr|A0A0R0IP65|A0A0R0IP65_SOYBN	AT1G10950	52528	EDDDLETLER;LVHGDVFRPPR;YAREDDDLETLER	1;1;1	3	3	Transmembrane 9 superfamily member OS=Glycine max OX=3847 GN=100800535 PE=3 SV=1	0.2	0.2	0.2	0.2	1.36918e+06	0.2	plas	9
tr|A0A1J7I6X3|A0A1J7I6X3_LUPAN	AT2G24520	97441.2	ADGFAGVFPEHK;ALNLGVNVK;LGDIVPADAR;LLEGDPLSVDQSALTGESLPVTK;MITGDQLAIGK	0;0;1;1;0	2	2	Plasma membrane ATPase OS=Lupinus angustifolius OX=3871 GN=TanjilG_15724 PE=3 SV=1	0.2	0.2	0.2	0.2	0.2	390090	plas	9
tr|A0A1S2X9A6|A0A1S2X9A6_CICAR	AT1G10950	66637.1	EDDDLETLER;WGGLGEVLGGNELIDSQIEIK	1;1	2	3	Transmembrane 9 superfamily member OS=Cicer arietinum OX=3827 GN=LOC101508893 PE=3 SV=1	0.2	0.2	0.2	535015	0.2	0.2	plas	9
tr|A0A2K3P912|A0A2K3P912_TRIPR	AT5G10840	69353.6	IVGFEVKPFSVK;KPAIENPVK;YNELETQEEAQEETGWK	1;1;1	3	3	Transmembrane 9 superfamily member OS=Trifolium pratense OX=57577 GN=L195_g008386 PE=3 SV=1	0.2	11535.5	0.2	0.2	809407	85637.2	plas	9
tr|A0A444X5Y2|A0A444X5Y2_ARAHY	AT5G10840	73513.9	GLYSGVKEEK;IQDSAENLGEVLR;KPAIENPVK;VNMILDNLPLVVPIK;VNMILDNLPLVVPIKR;YNELETQEEAQEETGWK	1;1;0;0;0;0	2	3	Transmembrane 9 superfamily member OS=Arachis hypogaea OX=3818 GN=Ahy_B10g104621 PE=3 SV=1	0.2	0.2	0.2	441388	0.2	0.2	plas	9
tr|A0A444YN00|A0A444YN00_ARAHY	AT1G07670	116559	DLVPGDIVELK;LEQGSLTGESEAVNK;VDGTTYNPAGGK;VHQQIHVASQSEEDTPLK	1;1;1;1	4	5	Cation_ATPase_N domain-containing protein OS=Arachis hypogaea OX=3818 GN=Ahy_B06g082116 PE=3 SV=1	22495.4	0.2	0.2	68217.4	369421	0.2	plas	9
tr|A0A444ZSJ2|A0A444ZSJ2_ARAHY	AT2G01970	68069.8	LVSAPYVLDFNK;TEALGEVLNGDR	1;1	2	2	Transmembrane 9 superfamily member OS=Arachis hypogaea OX=3818 GN=Ahy_B03g061963 PE=3 SV=1	82548.3	0.2	0.2	293864	378316	189250	plas	9
tr|A0A444ZTZ7|A0A444ZTZ7_ARAHY	AT1G10950	67603.4	EDDDLETLER;HLDMTYAVK;LVHGDVFRPPR;YAREDDDLETLER;YQQDEQVTLWVNK	0;1;0;0;1	2	4	Transmembrane 9 superfamily member OS=Arachis hypogaea OX=3818 GN=Ahy_B03g062357 PE=3 SV=1	0.2	0.2	0.2	0.2	881459	0.2	plas	9
tr|A0A445A4P6|A0A445A4P6_ARAHY	AT4G12650	73384.5	ASGYQIVGFQVSPCSVK;EAQAQMNEELSGWK;ISFTYEVEFVK	1;0;1	2	2	Transmembrane 9 superfamily member OS=Arachis hypogaea OX=3818 GN=Ahy_B03g066660 PE=3 SV=1	0.2	0.2	0.2	0.2	259576	0.2	plas	9
tr|A0A445D152|A0A445D152_ARAHY	AT1G14670	68206.9	EALGEVLNGDR;LEFQQDKDSVPVCK	1;1	2	2	Transmembrane 9 superfamily member OS=Arachis hypogaea OX=3818 GN=Ahy_A05g022660 PE=3 SV=1	0.2	0.2	0.2	0.2	135835	135798	plas	9
tr|A0A445DN75|A0A445DN75_ARAHY	AT1G10950	70307.9	EDDDLETLER;HLDMTYAVK;LVHGDVFRPPR	1;1;1	3	4	Transmembrane 9 superfamily member OS=Arachis hypogaea OX=3818 GN=Ahy_A03g010695 PE=3 SV=1	0.2	0.2	0.2	1.56202e+06	0.2	0.2	plas	9
tr|A0A151TUX7|A0A151TUX7_CAJCA	AT1G07670	115860	DLVPGDIVELK;IYGFNELEK;QNGGLLFSR	1;1;1	3	3	Calcium-transporting ATPase 4, endoplasmic reticulum-type OS=Cajanus cajan OX=3821 GN=KK1_010053 PE=3 SV=1	19215.5	283448	0.2	11395.5	0.2	81694.1	plas	8
tr|A0A1J7HXF2|A0A1J7HXF2_LUPAN	AT3G57330	112454	ECGILTEGGVAIEGPDFR;GASFITKPMWR;MVTGDNINTAR	1;1;0	2	2	Calcium-transporting ATPase OS=Lupinus angustifolius OX=3871 GN=TanjilG_14764 PE=3 SV=1	21775.2	0.2	0.2	0.2	0.2	35564.5	plas	8
tr|A0A444Z2Z1|A0A444Z2Z1_ARAHY	AT3G47730	127433	GKYEDPTFAFQLPLQLAAER;LSVAISLIGDPK	1;1	2	2	ABC transporter domain-containing protein OS=Arachis hypogaea OX=3818 GN=Ahy_B05g076286 PE=4 SV=1	0.2	0.2	0.2	0.2	0.2	7876.53	plas	8
tr|A0A445AHT7|A0A445AHT7_ARAHY	AT2G41560	94814.6	HHDGYEALPSGPELA;MIVTTVGMR;MSVLVSLPNGGVR	0;1;1	2	2	Calcium-transporting ATPase OS=Arachis hypogaea OX=3818 GN=Ahy_B02g060083 PE=3 SV=1	0.2	0.2	0.2	0.2	200558	0.2	plas	8
tr|A0A445B027|A0A445B027_ARAHY	AT5G62670	105188	ADGFAGVFPEHK;AGIQEVHFLPFNPTDKR;ALNLGVNVK;AWDLVIEQR;LGMGTNMYPSSALLGQDK;MITGDQLAIGK;SLAVAYQEVPDGR;THFNELNQMAEEAK	0;1;0;1;1;0;1;1	5	6	Plasma membrane ATPase OS=Arachis hypogaea OX=3818 GN=Ahy_B01g057026 PE=3 SV=1	112838	228796	61012.6	18905.7	150827	136398	plas	8
tr|A0A445CI34|A0A445CI34_ARAHY	AT2G34250	52102.7	AFSPTTINSGR;YSGNFFVNLLGK	1;1	2	2	Plug_translocon domain-containing protein OS=Arachis hypogaea OX=3818 GN=Ahy_A07g037217 PE=3 SV=1	0.2	0.2	0.2	46950.7	732895	149192	plas	8
tr|A0A445DHT1|A0A445DHT1_ARAHY	AT4G30190	104907	ADGFAGVFPEHK;ADGFAGVFPEHKYEIVK;ALNLGVNVK;ELSEIAEQAK;EVHFLPFNPVDK;EVHFLPFNPVDKR;HICGMTGDGVNDAPALK;KHICGMTGDGVNDAPALK;LGDIVPADAR;LGMGTNMYPSASLLGQDK;LLEGDPLKIDQSALTGESLPVTK;LSQQGAITK;TENQDAIDAAIVGMLADPK;TLHGLQPPETSNIFNEK	0;0;0;0;0;0;0;0;0;1;0;0;0;1	2	2	Plasma membrane ATPase OS=Arachis hypogaea OX=3818 GN=Ahy_A04g020463 PE=3 SV=1	40797.4	0.2	0.2	107259	748836	36241.2	plas	8
tr|A0A445GU80|A0A445GU80_GLYSO	AT4G30190	105039	AAHLVDSTNQVGHFQK;ADGFAGVFPEHKYEIVK;ADIGIAVADATDAAR;ALNLGVNVK;EVHFLPFNPVDK;EVHFLPFNPVDKR;GVDKDHVILLAAR;HICGMTGDGVNDAPALK;IPIEEVFEQLK;KHICGMTGDGVNDAPALK;KVHAIIDK;LSQQGAITKR;MITGDQLAIAK;NLVEVFAK;QGEIEAVVIATGVHTFFGK;SASDIVLTEPGLSVIISAVLTSR;TENQDAIDAAIVGMLADPK;TGTLTLNK;TLHGLQPPETSNIFNEK;WSEQEAAILVPGDIISIK	0;0;0;0;0;0;1;0;0;0;1;0;0;0;0;0;0;0;1;1	4	5	Plasma membrane ATPase OS=Glycine soja OX=3848 GN=D0Y65_041084 PE=3 SV=1 >tr|I1MGZ2|I1MGZ2_SOYBN Plasma membrane ATPase OS=Glycine max OX=3847 GN=100804422 PE=3 SV=2	0.2	0.2	0.2	0.2	260310	0.2	plas	8
tr|A0A1S3VBU6|A0A1S3VBU6_VIGRR	AT5G62670	105216	AGIKEVHFLPFNPTDK;HICGMTGDGVNDAPALK;KHICGMTGDGVNDAPALK;LENQDAIDGAIVSMLADPK;LGDIIPADAR;LLEGDPLKIDQSALTGESLPVTK;LSQQGAITK;LSVDKNIIEVFAK;MITGDQLAIGK;NIIEVFAK	1;0;0;1;0;0;0;1;0;1	4	5	Plasma membrane ATPase OS=Vigna radiata var. radiata OX=3916 GN=LOC106773521 PE=3 SV=1	162791	0.2	0.2	0.2	0.2	563269	plas	7
tr|A0A444YF11|A0A444YF11_ARAHY	AT5G54800	43539.9	SEVEGAGASSPK;SGEPAFSVLVSR	1;1	2	2	TPT domain-containing protein OS=Arachis hypogaea OX=3818 GN=Ahy_B07g088602 PE=4 SV=1	0.2	0.2	0.2	105911	344377	0.2	plas	7
tr|A0A444XTL7|A0A444XTL7_ARAHY	AT2G37170	30543	DYHDPPPAPLIDAEELTK;SLGAAVIYNK;YGGGANSLADGYSK	1;1;1	3	4	Uncharacterized protein OS=Arachis hypogaea OX=3818 GN=Ahy_B09g099054 PE=3 SV=1	7.63747e+06	0.2	0.2	3.53177e+07	2.03129e+07	8.13776e+06	plas	6
tr|A0A444Z313|A0A444Z313_ARAHY	AT3G47780	106288	NSPSEVNNELYK;SINLVSNAYLQFLMGPNTK;VVYMDEPSTGLDPASR	1;1;1	3	3	ABC transporter domain-containing protein OS=Arachis hypogaea OX=3818 GN=Ahy_B05g076287 PE=4 SV=1	0.2	0.2	0.2	0.2	47073.7	42787.8	plas	6
tr|A0A445A2B3|A0A445A2B3_ARAHY	AT5G57110	126877	AIEDMAAESLR;KPDEFNIFSGVTK;LSACETMGSATTICSDK;NAFGSNDYPR	1;1;0;1	3	4	Calcium-transporting ATPase OS=Arachis hypogaea OX=3818 GN=Ahy_B03g065774 PE=3 SV=1	0.2	0.2	0.2	0.2	0.2	166329	plas	6
tr|A0A445E4L0|A0A445E4L0_ARAHY	AT2G37170	31156.2	ALLYIVAQCAGAICGTGLAK;DYHEPPPAPLIDAEELTK	1;1	2	3	Uncharacterized protein OS=Arachis hypogaea OX=3818 GN=Ahy_A03g016878 PE=3 SV=1	0.2	0.2	0.2	0.2	0.2	188726	plas	6
tr|A0A4P1R9Y7|A0A4P1R9Y7_LUPAN	AT5G60660	30956.1	SFGSAVIYNK;YGGGANFVHSGYNK	1;1	2	2	Uncharacterized protein OS=Lupinus angustifolius OX=3871 GN=TanjilG_23591 PE=3 SV=1	0.2	2.0587e+06	0.2	0.2	6.84134e+06	0.2	plas	6
tr|A0A444ZI67|A0A444ZI67_ARAHY	AT2G24520	96555	ADGFAGVFPEHK;EVHFLPFNPVDKR;LSQQGAITK	1;1;1	3	3	Plasma membrane ATPase OS=Arachis hypogaea OX=3818 GN=Ahy_B04g070663 PE=3 SV=1	81065.3	0.2	0.2	0.2	0.2	0.2	plas	6
tr|A0A2K3PHG8|A0A2K3PHG8_TRIPR	AT5G57350	80514.1	ADGFAGVFPEHK;ADGFAGVFPEHKYEIVK;ADIGIAVADATDAAR;EVHFLPFNPVDK;EVHFLPFNPVDKR;GVDKEHVILLAAR;HICGMTGDGVNDAPALK;IPIEEVFEQLK;IQIFGPNK;IQIFGPNKLEEK;KHICGMTGDGVNDAPALK;LGDIIPADAR;LGMGTNMYPSSTLLGQDK;LSQQGAITK;LSQQGAITKR;QGEIEAVVIATGVHTFFGK;TENQDAIDSAIVGMLADPK;TGTLTLNK	0;0;0;0;0;1;0;0;1;1;0;0;1;0;0;0;1;0	5	5	Plasma membrane ATPase OS=Trifolium pratense OX=57577 GN=L195_g011379 PE=3 SV=1	0.2	0.2	0.2	775222	0.2	0.2	plas	5
tr|A0A444WU68|A0A444WU68_ARAHY	AT4G37640	93537.1	ATIDQFANEALR;GNFISNVMWR;LLLQSIFNNTGGEVVVNK;LMATLSEGGDDETPLQVK	1;0;1;0	2	3	Calcium-transporting ATPase OS=Arachis hypogaea OX=3818 GN=Ahy_Scaffold1g106997 PE=3 SV=1	0.2	0.2	0.2	0.2	278318	0.2	plas	5
tr|A0A445EJQ0|A0A445EJQ0_ARAHY	AT5G39040	65626.7	TADTVAVISDGQVVESGTHDELLSK;VALVGPSGGGK;VDEVDIENAAK	1;1;1	3	3	Uncharacterized protein OS=Arachis hypogaea OX=3818 GN=Ahy_A01g000228 PE=4 SV=1	0.2	1.28262e+06	0.2	1.20049e+06	0.2	270987	plas	5
tr|A0A445C1J2|A0A445C1J2_ARAHY	AT5G23630	101624	ILQHTPDK;NVFDYPQPTFQK;SLPDMTVSEAR	1;0;1	2	2	Cation-transporting ATPase OS=Arachis hypogaea OX=3818 GN=Ahy_A08g041056 PE=3 SV=1	28429.5	0.2	0.2	0.2	100044	0.2	plas	4
tr|V7C7M2|V7C7M2_PHAVU	AT4G14240	53396.3	GGELTHDETTIISGALDLTEK;VLDYLLGHNEALFR;VPSDMPLYDILNEFQK	1;1;1	3	4	Uncharacterized protein OS=Phaseolus vulgaris OX=3885 GN=PHAVU_003G093400g PE=4 SV=1	0.2	0.2	0.2	87112.8	0.2	0.2	plas	3
tr|A0A072TM56|A0A072TM56_MEDTR	AT1G72480	56946	LKDLVVEGK;NPSGYLPGR	1;1	2	2	Lung seven transmembrane receptor family protein OS=Medicago truncatula OX=3880 GN=25500559 PE=4 SV=1	0.2	0.2	0.2	833630	0.2	0.2	plas	7
tr|A0A151TSV6|A0A151TSV6_CAJCA	AT5G11700	145511	GNFNILPGVK;LVAGLNAQLR;VEDILVEGIIK	1;1;1	3	3	Uncharacterized protein OS=Cajanus cajan OX=3821 GN=KK1_009347 PE=4 SV=1	0.2	0.2	0.2	0.2	0.2	130600	plas	4
tr|A0A444XVJ4|A0A444XVJ4_ARAHY	AT4G05200	74608.3	FDLSTIEAATK;ISSFYETDADDLVSYAWK;LFAVDQTQGNTSR;QGLLDWTR;SLDYILFDPEK	1;1;1;1;0	4	4	Uncharacterized protein OS=Arachis hypogaea OX=3818 GN=Ahy_B09g100054 PE=4 SV=1	38046.3	86032.6	0.2	213416	138133	539824	plas	2
tr|A0A445AKR3|A0A445AKR3_ARAHY	AT3G51740	89626.6	ATLEDGNQVAVK;GSLASFLHAR;INLSFNSLTGSIPR	1;0;1	2	2	Protein kinase domain-containing protein OS=Arachis hypogaea OX=3818 GN=Ahy_B02g061362 PE=4 SV=1	0.2	0.2	0.2	26788.5	314469	0.2	plas	2
tr|A0A445EKE5|A0A445EKE5_ARAHY	AT2G26730	72618.7	APNQASLGEEGIDLPR;EEWTAEVFDAELMR;LPAVGLVGPIPPDTIGR;QALLAFISK	1;1;1;1	4	5	Protein kinase domain-containing protein OS=Arachis hypogaea OX=3818 GN=Ahy_A01g000383 PE=4 SV=1	99027.9	0.2	0.2	0.2	624193	0.2	plas	2
tr|T2DLJ5|T2DLJ5_PHAVU	AT5G61790	62241.4	NPPSVPSDK;TGEYVEHHLK;VFDILYK	1;0;1	2	2	Calnexin-like protein OS=Phaseolus vulgaris OX=3885 PE=2 SV=1	0.2	0.2	0.2	272713	0.2	0.2	plas	2
tr|A0A444WXM3|A0A444WXM3_ARAHY	AT2G26730	70861.8	APNQASLGEEGIDLPR;EFEMQMEVLGK;LPAVGLVGPIPPDTIGR	1;1;1	3	4	Protein kinase domain-containing protein OS=Arachis hypogaea OX=3818 GN=Ahy_B10g100763 PE=4 SV=1	0.2	0.2	0.2	0.2	0.2	293640	plas	1
tr|A0A445DTC7|A0A445DTC7_ARAHY	AT5G50920	92548.7	AHPDVFNMMLQILEDGR;IANGDVPETIEGKK;LDEMIVFR;LIGSPPGYVGYTEGGQLTEAVR;MPTLEEYGTNLTK;MVGESADSVGATVGSGSSSNK;NNPCLIGEPGVGK;NTLLIMTSNVGSSVIEK;RPYTVVLFDEIEK;TAIAEGLAQR;VITLDMGLLVAGTK;VPEPTVDETIQILR;YTDEALVAAAQLSHQYISDR	0;0;0;0;0;1;0;0;0;0;0;1;1	3	4	UVR domain-containing protein OS=Arachis hypogaea OX=3818 GN=Ahy_A03g012403 PE=3 SV=1	69405.5	48718.1	0.2	0.2	173363	0.2	plas	0
tr|A0A290GK49|A0A290GK49_ARAHY	AT1G48480	64280.6	FNALTGPLPADLASCINLR;VSDFGLAHLVGPSSTPNR	1;1	2	3	Resistance protein (Fragment) OS=Arachis hypogaea OX=3818 PE=2 SV=1	40193.8	0.2	0.2	36077.6	156885	0.2	plas	1

## Sheet: Root
Protein ID	Arabidopsis_ID	Protein_Mass	PeptideSeqs	PepIsUnique	Unique_Peptide_Num	Unique_Spectra_Num	Description	iBAQ_T_Rep1	iBAQ_T_Rep2	iBAQ_T_Rep3	iBAQ_PM_Rep1	iBAQ_PM_Rep2	iBAQ_PM_Rep3	Subcellular_location	# of predicted TMHS
tr|A0A0L9V8G1|A0A0L9V8G1_PHAAN	AT4G22120	88464.9	AYLGFLNWMPEAIR;TGFLGLWGK	1;1	2	2	Uncharacterized protein OS=Phaseolus angularis OX=3914 GN=LR48_Vigan09g001500 PE=4 SV=1 >tr|A0A0S3S899|A0A0S3S899_PHAAN Uncharacterized protein OS=Vigna angularis var. angularis OX=157739 GN=Vigan.05G272200 PE=4 SV=1	0.2	0.2	0.2	12958.7	0.2	0.2	plas	10
tr|A0A0Y0UFW6|A0A0Y0UFW6_VICVI	ATCG00680	55989.4	AGSMDNGDGIAVGWLGHPIFR;LAFYDYIGNNPAK;VGAGLVENQSLSEAWSK;YQWDQGYFQQEIYR	1;1;1;1	4	4	Photosystem II CP47 reaction center protein OS=Vicia villosa OX=3911 GN=psbB PE=3 SV=1	0.2	0.2	0.2	0.2	0.2	209087	plas	5
tr|A0A151RRI9|A0A151RRI9_CAJCA	AT1G30360	81483.8	QLIWPNLK;VDSIEYYNEK	1;1	2	2	Putative membrane protein C24H6.13 OS=Cajanus cajan OX=3821 GN=KK1_033297 PE=4 SV=1	0.2	0.2	0.2	210658	194615	0.2	plas	9
tr|A0A151T281|A0A151T281_CAJCA	AT1G36050	43328.9	VAGNFHFATGK;VNEDFYNR	1;1	2	2	Uncharacterized protein OS=Cajanus cajan OX=3821 GN=KK1_023562 PE=4 SV=1	0.2	0.2	0.2	0.2	103709	0.2	plas	2
tr|A0A1J7GFP8|A0A1J7GFP8_LUPAN	AT4G03550	202037	DVGLNQVSMFEAK;FTYVVACQIYGTQK;GGNVTHHEYIQVGK;IESNQVEANK;LVELLNKPK;VASGNGEQVLSR	0;1;0;1;1;0	3	4	FKS1_dom1 domain-containing protein OS=Lupinus angustifolius OX=3871 GN=TanjilG_06548 PE=4 SV=1	0.2	0.2	0.2	0.2	59268.5	0.2	plas	15
tr|A0A1S2Y5Z4|A0A1S2Y5Z4_CICAR	AT5G05170	120827	DHPGMIQVFLGQSGGLDTEGNELPR;GLDGIQGPVYVGTGCVFNR;WSGVGIDEWWR	1;0;1	2	2	Cellulose synthase OS=Cicer arietinum OX=3827 GN=LOC101510810 PE=3 SV=1	0.2	0.2	0.2	38672.4	27014.3	0.2	plas	8
tr|A0A1S2YBV1|A0A1S2YBV1_CICAR	AT2G36850	216872	AVYELYDVVTHDLVSSDLR;FLPECICYIFHHMAK;KAPEAADIALLLQR;LGNITHHEYIQVGK;LGQLFDFFR;VAGGNGEQVLSR	1;1;0;0;0;0	2	3	callose synthase 10 OS=Cicer arietinum OX=3827 GN=LOC101496336 PE=4 SV=1	0.2	0.2	0.2	0.2	8196.75	0.2	plas	15
tr|A0A1S3V3M2|A0A1S3V3M2_VIGRR	AT5G58100	106932	SSVFSLFNLK;TYLDSSILQYQLQR	1;1	2	2	uncharacterized protein LOC106771470 OS=Vigna radiata var. radiata OX=3916 GN=LOC106771470 PE=4 SV=1	187752	184826	0.2	0.2	0.2	0.2	plas	1
tr|A0A2K3P230|A0A2K3P230_TRIPR	AT1G29150	47043.9	MKEQAITNLTDLLR;VEIAHIAELIELPIDHVER	1;1	2	2	26S proteasome non-ATPase regulatory subunit 11-like protein OS=Trifolium pratense OX=57577 GN=L195_g005889 PE=4 SV=1	19983.4	0.2	0.2	0.2	0.2	0.2	plas	0
tr|A0A2Z6NMY0|A0A2Z6NMY0_TRISU	AT2G21770	65134.6	ASAIISNAPYILNVDCDHYINNSK;HCPIWYGYGGGLK	1;1	2	2	Uncharacterized protein (Fragment) OS=Trifolium subterraneum OX=3900 GN=TSUD_318980 PE=4 SV=1	0.2	0.2	0.2	0.2	43678.1	0.2	plas	6
tr|A0A371GFW1|A0A371GFW1_MUCPR	AT1G30360	84761.3	VDSIEYYNEK;VYVPSYESYGR	1;1	2	2	CSC1-like protein ERD4 OS=Mucuna pruriens OX=157652 GN=ERD4 PE=4 SV=1	0.2	0.2	0.2	35112.4	0.2	0.2	plas	9
tr|A0A371GTD3|A0A371GTD3_MUCPR	AT5G64740	125009	APEWYFGQK;EAIQVISCGYEDKTEWGK;GLDGIQGPIYVGTGCVFR;NVVFFDINMK	1;1;1;1	4	4	Cellulose synthase (Fragment) OS=Mucuna pruriens OX=157652 GN=CESA6 PE=3 SV=1	0.2	0.2	0.2	142007	0.2	0.2	plas	8
tr|A0A396I4M6|A0A396I4M6_MEDTR	ATCG00280	87522.6	AAEDPEFETFYTK;SPTGEVIFGGETMR	1;1	2	2	Photosystem II D2 protein OS=Medicago truncatula OX=3880 GN=MtrunA17_Chr4g0016581 PE=3 SV=1	0.2	0.2	0.2	0.2	0.2	130655	plas	13
tr|A0A396IFK0|A0A396IFK0_MEDTR	AT4G16180	90763.7	HAIPSQAQR;LLIPIIVLQNHNR	1;1	2	2	Uncharacterized protein OS=Medicago truncatula OX=3880 GN=MtrunA17_Chr4g0068461 PE=4 SV=1	14154.5	0.2	0.2	0.2	0.2	0.2	plas	1
tr|A0A444WV41|A0A444WV41_ARAHY	AT5G06740	75954.6	IVAVELDTVK;LGQGGFGVVYR	1;1	2	2	Protein kinase domain-containing protein OS=Arachis hypogaea OX=3818 GN=Ahy_Scaffold1g107251 PE=4 SV=1	0.2	0.2	0.2	148560	0.2	0.2	plas	2
tr|A0A444XBN5|A0A444XBN5_ARAHY	AT3G21190	46218.5	SLGATLVIPDIR;VTEDYIATHVEPIYR	1;1	2	3	Uncharacterized protein OS=Arachis hypogaea OX=3818 GN=Ahy_B09g094593 PE=4 SV=1	0.2	0.2	0.2	89513.1	0.2	0.2	plas	1
tr|A0A444Y1G7|A0A444Y1G7_ARAHY	AT5G05170	120141	NTVFFDINLR;WALGSVEILLSR	1;1	2	2	Cellulose synthase OS=Arachis hypogaea OX=3818 GN=Ahy_B08g091110 PE=3 SV=1	0.2	0.2	0.2	0.2	0.2	20621	plas	8
tr|A0A444Y7I0|A0A444Y7I0_ARAHY	AT5G22740	62522.7	APLIVPLLK;ATFIGLLEAGR;GINITYQIR	1;1;1	3	3	Glyco_trans_2-like domain-containing protein OS=Arachis hypogaea OX=3818 GN=Ahy_B08g093970 PE=4 SV=1	0.2	0.2	0.2	0.2	426606	0.2	plas	5
tr|A0A444YUT3|A0A444YUT3_ARAHY	AT2G25680	51132.2	FGPSSIDVVK;GIQLAQGLSFALTAVK	1;1	2	2	Uncharacterized protein OS=Arachis hypogaea OX=3818 GN=Ahy_B06g085501 PE=4 SV=1	0.2	0.2	0.2	237163	299367	0.2	plas	10
tr|A0A444YX29|A0A444YX29_ARAHY	AT5G64740	119671	GLDGIQGPIYVGTGCVFR;INALVATAQK	1;1	2	2	Cellulose synthase OS=Arachis hypogaea OX=3818 GN=Ahy_B05g073816 PE=3 SV=1	0.2	0.2	0.2	0.2	36694.1	0.2	plas	6
tr|A0A444ZB19|A0A444ZB19_ARAHY	AT1G16780	92161.9	EITDVLDAVGNTTK;NPAVIADLVGDNVGDCAAR;NTTPQQESSGVGR	1;1;1	3	3	Uncharacterized protein OS=Arachis hypogaea OX=3818 GN=Ahy_B04g068923 PE=3 SV=1	0.2	0.2	0.2	0.2	3.03827e+06	0.2	plas	16
tr|A0A444ZTG5|A0A444ZTG5_ARAHY	AT1G36050	43987.1	GETLHINFDVTFPYVR;GHVTYSNQYSVTEHFK;VKDEEGEGCNILGSLEVNK	1;1;1	3	6	Uncharacterized protein OS=Arachis hypogaea OX=3818 GN=Ahy_B03g062210 PE=4 SV=1	0.2	0.2	0.2	0.2	0.2	279498	plas	2
tr|A0A445AVY7|A0A445AVY7_ARAHY	AT1G15690	80025.6	AADVGADLVGK;AAITTVDVLTPK;AAVIGDTIGDPLKDTSGPSLNILIK;DTSGPSLNILIK;ERTDALDAAGNTTAAIGK;NGYNDYLIEEEEGINDHNVVIK;TDALDAAGNTTAAIGK	0;1;0;0;0;1;0	2	2	Uncharacterized protein OS=Arachis hypogaea OX=3818 GN=Ahy_B01g055295 PE=3 SV=1	177569	823069	0.2	1.67142e+06	3.65054e+06	592161	plas	13
tr|A0A445BDN6|A0A445BDN6_ARAHY	AT3G07160	228663	DVGLNQIAVFEGK;ENYDTWNLLTK;FLPECLCYIFHHMVR;FTYVVTCQIYGK;GNAIQTIDMNQDNYFEEALK;IGEGKPENQNHAIIFTR;LGQLFDFFR;MLISGGSQHR;NEDGISTLFYLQK;QDNIEYSWHDFVSK;QGNVTHHEYIQVGK;TSFVEHR;TSSSFFQKPLPK;VLGTVLEQLTQEIPDELKR;VTALMGILK;VVEDFRDWTNWLLYR;YAVQECYYAIK	1;1;1;0;1;1;0;1;1;1;1;0;1;1;0;0;0	11	17	FKS1_dom1 domain-containing protein OS=Arachis hypogaea OX=3818 GN=Ahy_A09g041747 PE=4 SV=1	0.2	0.2	0.2	0.2	237759	0.2	plas	15
tr|A0A445C5N2|A0A445C5N2_ARAHY	AT4G00430	30883.1	AVFYIVMQCLGAICGAGVVK;EQDVSLGANKFPER;NLYGTYGGGANK;QPIGTAAQSQDEPK;QPIGTAAQSQDEPKDYQEPPPAPLFEPSELTSWSFYR	1;0;1;1;1	4	19	Uncharacterized protein OS=Arachis hypogaea OX=3818 GN=Ahy_A07g031976 PE=3 SV=1	0.2	0.2	467532	0.2	1.1576e+06	0.2	plas	6
tr|A0A445CK87|A0A445CK87_ARAHY	AT1G04340	17543.4	AFASFLGR;EFTQLFVK	1;1	2	2	Uncharacterized protein OS=Arachis hypogaea OX=3818 GN=Ahy_A06g026353 PE=4 SV=1	0.2	0.2	0.2	0.2	0.2	513669	plas	2
tr|A0A445CQ89|A0A445CQ89_ARAHY	AT5G03760	60335.2	APLIVPMLR;TIPFLVHNPELALIQAR	1;1	2	2	Uncharacterized protein OS=Arachis hypogaea OX=3818 GN=Ahy_A06g027960 PE=4 SV=1	0.2	0.2	0.2	0.2	158787	0.2	plas	5
tr|A0A445CW46|A0A445CW46_ARAHY	AT4G32410	121674	DHPGMIQVFLGHSGGLDTDGNELPR;VVPIPSSQITPYR	1;1	2	5	Cellulose synthase OS=Arachis hypogaea OX=3818 GN=Ahy_A06g030394 PE=3 SV=1	0.2	0.2	0.2	14031.7	0.2	0.2	plas	6
tr|A0A445D9U5|A0A445D9U5_ARAHY	AT5G13000	226098	AYQTANVLFEVLK;FAQLWNQIITSFR;FPEIQAAVYALR;LPGPAILGEGKPENQNHAIIFTR;LYLLLTTK;MLFNQAFSR;VINLSEDIFAGFNSTLR;VVTPIYDVIR	1;1;1;0;1;0;1;1	6	6	FKS1_dom1 domain-containing protein OS=Arachis hypogaea OX=3818 GN=Ahy_A04g017064 PE=4 SV=1	0.2	0.2	0.2	0.2	79361.1	0.2	plas	15
tr|A0A445DM14|A0A445DM14_ARAHY	AT2G17120	40277.5	KLQAQQVIDVPLK;LQAQQVIDVPLK	1;1	2	2	Uncharacterized protein OS=Arachis hypogaea OX=3818 GN=Ahy_A03g010363 PE=4 SV=1	0.2	0.2	0.2	77444	1.10513e+06	0.2	plas	3
tr|A0A445DYH3|A0A445DYH3_ARAHY	AT4G27520	28237.3	GSDSVLEVK;LIVVVLAPR	1;1	2	2	Phytocyanin domain-containing protein OS=Arachis hypogaea OX=3818 GN=Ahy_A03g014620 PE=4 SV=1	156471	0.2	0.2	0.2	0.2	0.2	plas	0
tr|A0A445EK46|A0A445EK46_ARAHY	AT2G26730	70845.8	LPAVGLVGPIPPDTIGR;QALLAFISK	1;1	2	2	Protein kinase domain-containing protein OS=Arachis hypogaea OX=3818 GN=Ahy_A01g000383 PE=4 SV=1	0.2	0.2	0.2	0.2	274082	0.2	plas	1
tr|A0A445FJW7|A0A445FJW7_GLYSO	AT3G62360	129972	LSQISVHIHHK;VAYSATGIVTLLSGQPK	1;1	2	2	Nodal modulator 1 OS=Glycine soja OX=3848 GN=D0Y65_052209 PE=4 SV=1 >tr|I1NBD7|I1NBD7_SOYBN Uncharacterized protein OS=Glycine max OX=3847 GN=100815384 PE=4 SV=1	0.2	44242.4	0.2	0.2	0.2	0.2	plas	1
tr|A0A445HH33|A0A445HH33_GLYSO	AT4G00430	30760	DYTEPPPAPLFEPSELTSWSFYR;SLGAAIIFNK;TFYGQHNGGANFVAPGYTK	1;0;1	2	4	Putative aquaporin PIP-type 7a OS=Glycine soja OX=3848 GN=D0Y65_036952 PE=3 SV=1 >tr|C6TEZ8|C6TEZ8_SOYBN Uncharacterized protein OS=Glycine max OX=3847 GN=100791447 PE=2 SV=1	0.2	342792	0.2	274890	204781	0.2	plas	6
tr|A0A445JR77|A0A445JR77_GLYSO	AT5G22330	100332	ALLLAGPPGTGK;LDPTIYDALIK;SISHVIIGLK	1;1;1	3	3	DNA helicase OS=Glycine soja OX=3848 GN=D0Y65_016624 PE=3 SV=1	61212.3	0.2	0.2	0.2	0.2	0.2	plas	0
tr|A0A4P1R7Q4|A0A4P1R7Q4_LUPAN	AT3G03800	50375.5	DLMTEFQTLR;GQVVSTVEEIQER	1;1	2	2	Uncharacterized protein OS=Lupinus angustifolius OX=3871 GN=TanjilG_30298 PE=4 SV=1	0.2	0.2	0.2	157823	0.2	167722	plas	2
tr|G7JU59|G7JU59_MEDTR	AT2G26730	71394.1	APNQASLGEEGIDLPR;LKDVVVTK	1;1	2	2	LRR receptor-like kinase OS=Medicago truncatula OX=3880 GN=11445437 PE=4 SV=1	0.2	194245	0.2	0.2	0.2	0.2	plas	2
tr|G9JLS6|G9JLS6_LOTJA	ATMG01320	53908.4	ILTGYEITGAR;SEFSTEAGLK	1;1	2	2	NADH dehydrogenase subunit 2 OS=Lotus japonicus OX=34305 GN=nad2 PE=3 SV=1	0.2	274976	0.2	0.2	3.04798e+06	1.25261e+06	plas	14
tr|G9JLS7|G9JLS7_LOTJA	ATMG00513	74473	FGYEVSFEALDK;GAIEILGPYGISYTFR;NEILAESEFAAPTIIK	1;1;1	3	3	NADH-ubiquinone oxidoreductase chain 5 OS=Lotus japonicus OX=34305 GN=nad5 PE=3 SV=1	0.2	0.2	0.2	308362	1.19772e+06	741515	plas	15
tr|I1L0C5|I1L0C5_SOYBN	AT5G45160	92790.1	LEQSLNNGEGFASSVR;TPLENLEPILR;TTLLFVIR	1;1;0	2	2	Protein ROOT HAIR DEFECTIVE 3 homolog OS=Glycine max OX=3847 GN=100791046 PE=3 SV=1	0.2	0.2	0.2	117989	0.2	35598.9	plas	1
tr|A0A444X0C6|A0A444X0C6_ARAHY	AT1G24510	65586	QQQILLATQVVK;VAEGYEMASR	1;1	2	2	Uncharacterized protein OS=Arachis hypogaea OX=3818 GN=Ahy_B10g101769 PE=3 SV=1	0.2	51548	22056.9	0.2	0.2	0.2	plas	0
tr|A0A444ZYA1|A0A444ZYA1_ARAHY	AT5G61790	61576	ANFLSSEDFEPALIPPK;IADIPFLSDYK;LTHVYTAILKPDNELR;TIPDPDDNKPEDWDER;WHAPLIDNPAYK	0;1;1;0;1	3	5	Uncharacterized protein OS=Arachis hypogaea OX=3818 GN=Ahy_B03g063857 PE=3 SV=1	141221	750494	0.2	568642	0.2	0.2	plas	1
tr|A0A444ZYM8|A0A444ZYM8_ARAHY	AT5G61790	62131.3	SEGHDDYGLLVSEK;VEKPSPAPK;VFELLYK	0;1;1	2	2	Uncharacterized protein OS=Arachis hypogaea OX=3818 GN=Ahy_B03g063847 PE=3 SV=1	0.2	0.2	0.2	4459.42	0.2	0.2	plas	2
tr|A0A445APB3|A0A445APB3_ARAHY	AT1G35620	49255.3	LSPELDAAAPVLATLKDPIVIAK;NAWFSVAK	1;1	2	2	Thioredoxin domain-containing protein OS=Arachis hypogaea OX=3818 GN=Ahy_B01g052327 PE=4 SV=1	0.2	0.2	0.2	19646.4	0.2	0.2	plas	1
tr|A0A445BAR6|A0A445BAR6_ARAHY	AT5G09590	213528	SWIIESLPSILK;TLDDEDDKAVK	1;1	2	2	Uncharacterized protein OS=Arachis hypogaea OX=3818 GN=Ahy_A10g050887 PE=3 SV=1	0.2	79463.5	60846.7	19406.4	0.2	0.2	plas	0
tr|A0A445BKU9|A0A445BKU9_ARAHY	AT1G56340	47963.2	ESGEDNEEDKHDEL;YVGIELWQVK	1;1	2	2	Uncharacterized protein OS=Arachis hypogaea OX=3818 GN=Ahy_A09g044816 PE=3 SV=1	1.15867e+06	2.01788e+06	2.28723e+06	27232.7	0.2	0.2	plas	0
tr|A0A445BRF2|A0A445BRF2_ARAHY	AT4G24190	92183.9	APHDLYESYYNSNK;FGWSANMER;FLSLTDKEILGEGDTAK;GLVDSDTLPLNVSR;LDNTPCVVVTSK	1;0;1;1;0	3	5	HATPase_c domain-containing protein OS=Arachis hypogaea OX=3818 GN=Ahy_A08g037662 PE=3 SV=1	0.2	0.2	159272	361231	0.2	0.2	plas	0
tr|A0A445DTC7|A0A445DTC7_ARAHY	AT5G50920	92548.7	ALAAYYFGSEEAMIR;GELQCIGATTLDEYRK;HIEKDPALER;LIGSPPGYVGYTEGGQLTEAVR;MPTLEEYGTNLTK;NNPCLIGEPGVGK;NPNRPIASFIFSGPTGVGK;NTLLIMTSNVGSSVIEK;RPYTVVLFDEIEK;VPEPTVDETIQILR;YTDEALVAAAQLSHQYISDR	0;0;0;0;0;0;0;0;0;1;1	2	3	UVR domain-containing protein OS=Arachis hypogaea OX=3818 GN=Ahy_A03g012403 PE=3 SV=1	0.2	52486.4	0.2	0.2	0.2	0.2	plas	0
tr|A0A445J8A3|A0A445J8A3_GLYSO	AT5G07340	54578.4	EFDNESPYSIMFGPDK;SEGHDDYGLLVSEK;SKEFDNESPYSIMFGPDK;WIVSQKDEYNGVWK;YLRPQEAGWK	0;0;0;1;1	2	3	Calnexin-like isoform C OS=Glycine soja OX=3848 GN=D0Y65_019229 PE=3 SV=1	0.2	0.2	0.2	2.05889e+06	0.2	0.2	plas	1
tr|A0A445J8X3|A0A445J8X3_GLYSO	AT5G42020	73432	EAEEFAEEDKK;IINEPTAAAIAYGLDKK;SQIDEIVLVGGSTR	1;0;1	2	2	Luminal-binding protein 5 isoform B OS=Glycine soja OX=3848 GN=D0Y65_019416 PE=3 SV=1 >tr|I1KPN3|I1KPN3_SOYBN Uncharacterized protein OS=Glycine max OX=3847 GN=547838 PE=3 SV=1	0.2	0.2	0.2	27348.7	0.2	0.2	plas	1
tr|T2DLJ5|T2DLJ5_PHAVU	AT5G61790	62241.4	EFDNESPYSIMFGPDK;KVFDILYK;LQNGLECGGAYIK;SKEFDNESPYSIMFGPDK;VFDILYK	1;1;1;1;1	5	6	Calnexin-like protein OS=Phaseolus vulgaris OX=3885 PE=2 SV=1	0.2	0.2	0.2	0.2	0.2	395614	plas	2
tr|V7CSN5|V7CSN5_PHAVU	AT5G61790	62322.3	EFDNESPYSIMFGPDK;LQNGLECGGAYIK;SKEFDNESPYSIMFGPDK;TGEYVEHHLK	1;1;1;0	3	3	Uncharacterized protein OS=Phaseolus vulgaris OX=3885 GN=PHAVU_002G280300g PE=3 SV=1	0.2	0.2	0.2	0.2	0.2	39584.7	plas	2
tr|A0A1D8DAP9|A0A1D8DAP9_CAJCA	ATCG00020	38965.5	ETTENESANEGYR;LIFQYASFNNSR	1;1	2	2	Photosystem II protein D1 OS=Cajanus cajan OX=3821 GN=psbA PE=3 SV=1 >tr|A0A1S5RVP8|A0A1S5RVP8_9FABA Photosystem II protein D1 OS=Cajanus scarabaeoides OX=669084 GN=psbA PE=3 SV=1	0.2	0.2	0.2	0.2	0.2	96092.1	plas	7
tr|A0A445A4Z9|A0A445A4Z9_ARAHY	AT4G03550	206086	DVGLNQVSMFEAK;EEDIISDREVELLELPQNSWNVR;GGNVTHHEYIQVGK;LTPPPDNIDTLDAGVLR;MLFNDAFSR;NVEYEWHEFIHNSNR;VASGNGEQVLSR;WWYEEQDHLR	0;1;0;1;1;1;0;0	4	4	FKS1_dom1 domain-containing protein OS=Arachis hypogaea OX=3818 GN=Ahy_B03g066840 PE=4 SV=1	0.2	0.2	0.2	0.2	104198	0.2	plas	13
tr|A0A445B4A4|A0A445B4A4_ARAHY	AT5G11490	96938	LQHANGAVVLATSK;QAVSVFADSQSSEIKDR	1;1	2	2	Beta-adaptin-like protein OS=Arachis hypogaea OX=3818 GN=Ahy_A10g048123 PE=3 SV=1	10829.8	0.2	0.2	0.2	0.2	0.2	plas	1
tr|A0A445DU07|A0A445DU07_ARAHY	AT4G11220	28641.2	IEINTALDVLR;YEDQVDSFAEK	1;1	2	2	Reticulon-like protein OS=Arachis hypogaea OX=3818 GN=Ahy_A03g012736 PE=4 SV=1	0.2	0.2	0.2	244177	9.34336e+06	1.18395e+06	plas	3
tr|A0A445DWY8|A0A445DWY8_ARAHY	AT2G36850	217739	EALDTWNIVAR;FTALTGLLIR;ILYSIIVDHEGR;KAPEAADIALLLQR;LGNITHHEYIQVGK;LGQLFDFFR;LQFFTNSLFMK;NYDDFNEYFWSR;VAFIHADESTTEGK;VAGGNGEQVLSR	1;1;1;0;0;0;0;1;1;0	5	6	FKS1_dom1 domain-containing protein OS=Arachis hypogaea OX=3818 GN=Ahy_A03g014009 PE=4 SV=1	0.2	0.2	0.2	0.2	241067	0.2	plas	15
tr|A0A445E2N6|A0A445E2N6_ARAHY	AT4G38790	30988.5	IVEPFTAHYVFALGVAR;SQELTAIFLAVR;SVFGGQLVLR	1;1;0	2	2	Uncharacterized protein OS=Arachis hypogaea OX=3818 GN=Ahy_A03g016253 PE=4 SV=1	0.2	0.2	0.2	0.2	0.2	58769.6	plas	6
tr|A0A445M6W9|A0A445M6W9_GLYSO	AT4G23460	93255.3	ASMIWIIGEYAER;EYATEVDVDFVR;LYDINAELVEDR;SQPDLAILAVNTFVK	1;1;1;1	4	5	Beta-adaptin-like protein C isoform B OS=Glycine soja OX=3848 GN=D0Y65_002348 PE=4 SV=1	0.2	0.2	74778.2	602480	226013	172490	plas	0
tr|A0A4D6N548|A0A4D6N548_VIGUN	AT1G52360	152055	ELGTCDLYPQNLK;GVNCVDYFTGGDKPYLITGSDDHTAK;HNEIQTVNIK;IWNLGSPDPNFTLDAHQK;VFEAHTDYIR;VSEIVAIWR	1;0;1;0;1;0	3	3	Coatomer protein complex OS=Vigna unguiculata OX=3917 GN=DEO72_LG10g158 PE=4 SV=1	87500.7	0.2	0.2	0.2	0.2	0.2	plas	1
tr|I1M7S4|I1M7S4_SOYBN	AT3G08530	179704	ACDEQQHWK;ADDATQFLDVIR;AHMGIFTELGVLYAR;ALQHYTELPDIKR;AQLQGTTQDHLQIFNIEMK;EAAELAAESPQGILR;EATAFLLDVLKPNLPEHGFLQTK;ESIDLHDNFDQIGLAQK;GCFNELISLMESGLGLER;GNLQIIVQVAK;IIIDSNNNPEHFLTTNPYYDSR;LQQFQGAVDAAR;LSDIEEFILMPNVANLQNVGDR;LVKPYMIAVQSNNVSAVNEALNEIYVEEEDYDRLR;NLLENWLAEDKLECSEELGDLVK;VDSELIYAYAK;VMDYVNR;VPGNENPSVLISFASK;YKEAAELAAESPQGILR;YNLIYVITK	0;0;0;0;0;0;1;0;0;0;0;0;0;1;0;0;0;1;0;0	3	4	Clathrin heavy chain OS=Glycine max OX=3847 GN=100786715 PE=3 SV=2	0.2	0.2	0.2	65929.8	0.2	0.2	plas	0
tr|A0A445BTG1|A0A445BTG1_ARAHY	AT1G78300	31590.7	DSTLIMQLLR;EAAESTLAAYK;IISSIEQKEESR;VSAAADNEELTVEER	0;1;1;1	3	3	14_3_3 domain-containing protein OS=Arachis hypogaea OX=3818 GN=Ahy_A08g038456 PE=3 SV=1	312385	0.2	0.2	0.2	0.2	0.2	plas	0
tr|A0A445DVT5|A0A445DVT5_ARAHY	AT1G79940	79191.3	TFQELHDMDSQER;TTGGSPEGIAPFLQLPHINETVIK	1;1	2	2	J domain-containing protein OS=Arachis hypogaea OX=3818 GN=Ahy_A03g013632 PE=4 SV=1	0.2	89496.7	0.2	116451	235749	77462.3	plas	4
tr|A0A445E4K9|A0A445E4K9_ARAHY	AT5G03170	59696.9	ITQLINQLNSQLITSK;VLLPLDFFQK	1;1	2	2	Uncharacterized protein OS=Arachis hypogaea OX=3818 GN=Ahy_A03g016856 PE=4 SV=1	0.2	461189	0.2	451372	943386	0.2	plas	1
tr|T2DP01|T2DP01_PHAVU	AT1G78300	29141.5	EAAESTLAAYK;VSAAADNEELTVEER	1;1	2	2	14-3-3 protein OS=Phaseolus vulgaris OX=3885 GN=PHAVU_009G032500g PE=2 SV=1	244424	0.2	0.2	0.2	0.2	0.2	plas	0
tr|A0A072TM56|A0A072TM56_MEDTR	AT1G72480	56946	ETIGGSAYGGQR;LKDLVVEGK;NPSGYLPGR	1;1;1	3	3	Lung seven transmembrane receptor family protein OS=Medicago truncatula OX=3880 GN=25500559 PE=4 SV=1	0.2	0.2	0.2	534650	0.2	0.2	plas	7
tr|A0A151TSV6|A0A151TSV6_CAJCA	AT5G11700	145511	GNFNILPGVK;VEDILVEGIIK	1;1	2	2	Uncharacterized protein OS=Cajanus cajan OX=3821 GN=KK1_009347 PE=4 SV=1	0.2	0.2	0.2	77652.7	59860.5	0.2	plas	4
tr|A0A371GE89|A0A371GE89_MUCPR	AT2G13790	71369.4	ELQVATDNFSNK;KPQDHFFDVPAEEDPEVHLGQLK	1;1	2	2	BRASSINOSTEROID INSENSITIVE 1-associated receptor kinase 1 OS=Mucuna pruriens OX=157652 GN=BAK1 PE=3 SV=1	0.2	0.2	0.2	0.2	0.2	41530.3	plas	1
tr|A0A444WXM3|A0A444WXM3_ARAHY	AT2G26730	70861.8	APNQASLGEEGIDLPR;EFEMQMEVLGK;GVPAEAGTSSSK;LPAVGLVGPIPPDTIGR	1;1;1;1	4	5	Protein kinase domain-containing protein OS=Arachis hypogaea OX=3818 GN=Ahy_B10g100763 PE=4 SV=1	0.2	0.2	0.2	0.2	344100	0.2	plas	1
tr|A0A444WYS4|A0A444WYS4_ARAHY	AT5G49760	101993	SELNPFANWEQNPNSGAAPQLK;YTNNFSESNTIGSGGYGK	1;1	2	2	Protein kinase domain-containing protein OS=Arachis hypogaea OX=3818 GN=Ahy_B10g101129 PE=4 SV=1	0.2	0.2	0.2	7154.98	56802.5	0.2	plas	2
tr|A0A444X8U6|A0A444X8U6_ARAHY	AT5G39410	49827.8	MWFVGHGYSK;TFSTLTENPYGLPGR	1;1	2	2	Sacchrp_dh_NADP domain-containing protein OS=Arachis hypogaea OX=3818 GN=Ahy_B10g105625 PE=4 SV=1	0.2	0.2	0.2	301630	568516	363771	plas	1
tr|A0A444XVJ4|A0A444XVJ4_ARAHY	AT4G05200	74608.3	FDLSTIEAATK;LFAVDQTQGNTSR	1;1	2	2	Uncharacterized protein OS=Arachis hypogaea OX=3818 GN=Ahy_B09g100054 PE=4 SV=1	0.2	181001	0.2	0.2	123045	0.2	plas	2
tr|A0A444YMW9|A0A444YMW9_ARAHY	AT5G18520	50700.5	ALNLICAAVDK;IHLLMGGLLLMK	1;1	2	2	Uncharacterized protein OS=Arachis hypogaea OX=3818 GN=Ahy_B06g082111 PE=4 SV=1	0.2	0.2	0.2	33703.1	0.2	0.2	plas	6
tr|A0A445ADI7|A0A445ADI7_ARAHY	AT1G61670	57679.5	FESVVFTRPK;HGDMQQNTGLVEAIVLEVK	1;1	2	2	Uncharacterized protein OS=Arachis hypogaea OX=3818 GN=Ahy_A02g009470 PE=4 SV=1	0.2	0.2	0.2	0.2	0.2	491623	plas	7
tr|A0A445AKR3|A0A445AKR3_ARAHY	AT3G51740	89626.6	ATLEDGNQVAVK;GGAGGEVESGGEAGGK;GPEIVIDWPTR;GSLASFLHAR;INLSFNSLTGSIPR;LLVFDYMPK;LMTTSANTNIIATAGSLGYNAPEISK	0;1;1;0;1;1;1	5	5	Protein kinase domain-containing protein OS=Arachis hypogaea OX=3818 GN=Ahy_B02g061362 PE=4 SV=1	0.2	0.2	0.2	174605	716148	0.2	plas	2
tr|A0A445BBP1|A0A445BBP1_ARAHY	AT5G49760	101987	GLAYLHELANPPIIHR;NLVSLVGFCFEK;SELNPFANWEQNPNSGAAPQLK;SLALVGCGLSGPIPDSIGALK;SSNILLDSHLNAK;YTNNFSESNTIGSGGYGK	1;0;1;1;1;1	5	5	Protein kinase domain-containing protein OS=Arachis hypogaea OX=3818 GN=Ahy_A10g051139 PE=4 SV=1	0.2	0.2	0.2	65089.1	0.2	371703	plas	2
tr|A0A445C7M4|A0A445C7M4_ARAHY	AT1G06840	103297	EFLTEIQLLSR;GTPGYLDPEYFLTR;LAPVPDVEGVVPGHVSTVVK	1;0;1	2	2	Protein kinase domain-containing protein OS=Arachis hypogaea OX=3818 GN=Ahy_A07g032804 PE=3 SV=1	0.2	0.2	0.2	0.2	140146	0.2	plas	1
tr|A0A445DUJ3|A0A445DUJ3_ARAHY	AT2G12400	59486.4	FHSSTSNTLGYVVNQADYTAENLR;IGVDAVFLPSDVQKNINDVQTK	1;1	2	2	Uncharacterized protein OS=Arachis hypogaea OX=3818 GN=Ahy_A03g012960 PE=4 SV=1	0.2	0.2	0.2	247188	0.2	0.2	plas	7
tr|A0A445EAS2|A0A445EAS2_ARAHY	AT3G51740	89655.7	GGAGGEVESGGEAGGK;INLSFNSLTGSIPR	1;1	2	2	Protein kinase domain-containing protein OS=Arachis hypogaea OX=3818 GN=Ahy_A02g006564 PE=4 SV=1	0.2	45468.7	0.2	0.2	0.2	38943.2	plas	2
tr|A0A445EKE5|A0A445EKE5_ARAHY	AT2G26730	72618.7	APNQASLGEEGIDLPR;GPDHEAAVSDFGLNPLFGNGGPSNR;GVPAEAGTSSSK;QALLAFISK	1;1;1;1	4	4	Protein kinase domain-containing protein OS=Arachis hypogaea OX=3818 GN=Ahy_A01g000383 PE=4 SV=1	0.2	0.2	0.2	155950	0.2	0.2	plas	2
tr|A0A445EWH3|A0A445EWH3_ARAHY	AT5G55960	71932.7	LGLTETVLAVPVSVFR;MHVEESNYAER;VFVGTLVEVR	1;1;1	3	3	Uncharacterized protein OS=Arachis hypogaea OX=3818 GN=Ahy_A01g004558 PE=4 SV=1	0.2	0.2	0.2	0.2	11375.5	0.2	plas	7
tr|A0A4D6MLB3|A0A4D6MLB3_VIGUN	AT1G72480	56898.1	ETIGGSAYGGQR;NPSGYLPGR	1;1	2	2	Lung seven transmembrane receptor-like OS=Vigna unguiculata OX=3917 GN=DEO72_LG8g381 PE=4 SV=1	0.2	0.2	0.2	0.2	1.03902e+06	0.2	plas	7
tr|A0A072U2U7|A0A072U2U7_MEDTR	AT2G37040	78784.6	FEILEAITK;INTLLQGYSGIR	1;1	2	2	Phenylalanine ammonia-lyase OS=Medicago truncatula OX=3880 GN=25499317 PE=3 SV=1	49185.9	0.2	0.2	0.2	0.2	0.2	plas	0
tr|A0A0L9VGM9|A0A0L9VGM9_PHAAN	AT5G19690	86344.2	AAWEIFQSLDVK;SLSLLDPTYASK	1;1	2	2	Uncharacterized protein OS=Phaseolus angularis OX=3914 GN=LR48_Vigan10g009300 PE=4 SV=1 >tr|A0A0S3TCX5|A0A0S3TCX5_PHAAN Uncharacterized protein OS=Vigna angularis var. angularis OX=157739 GN=Vigan.11G251200 PE=4 SV=1	0.2	0.2	0.2	0.2	0.2	259371	plas	12
tr|A0A0S3SAE5|A0A0S3SAE5_PHAAN	AT1G79560	113025	ATFEALIAQLDGEKEK;FDWHAFSQLLPGGK;NAPCFVFVDEIDAIAGR;VGLIDRPDSPDGELIR	1;1;1;1	4	5	AAA domain-containing protein OS=Vigna angularis var. angularis OX=157739 GN=Vigan.06G081900 PE=4 SV=1	0.2	0.2	0.2	32381.9	73894.2	0.2	plas	2
tr|A0A151TK64|A0A151TK64_CAJCA	AT1G18260	64130.3	AHSLWWQASEQGNEHAALLIGDAYYYGR;IFHIGVGFK;VGLFYYFGLR	1;1;1	3	4	Protein sel-1 isogeny 1 OS=Cajanus cajan OX=3821 GN=KK1_023783 PE=4 SV=1	0.2	0.2	0.2	0.2	0.2	66701.6	plas	0
tr|A0A151U118|A0A151U118_CAJCA	AT2G30490	57757.6	FGDIFLLR;GGQFSLHILK;GQDMVFTVYGEHWR;ILVNAWWLANNPANWK;LGGYDIPAESK;NVVFDIFTGK	1;1;1;1;1;1	6	9	Trans-cinnamate 4-monooxygenase OS=Cajanus cajan OX=3821 GN=KK1_005596 PE=3 SV=1	0.2	563569	0.2	0.2	1.50375e+06	0.2	plas	0
tr|A0A1J7HMN0|A0A1J7HMN0_LUPAN	AT3G01930	62305.5	GPVVGILK;VGGGYISEIVVR	1;1	2	2	Nodulin-like domain-containing protein OS=Lupinus angustifolius OX=3871 GN=TanjilG_13602 PE=4 SV=1	0.2	0.2	0.2	0.2	0.2	744923	plas	13
tr|A0A1J7IGN8|A0A1J7IGN8_LUPAN	AT5G64030	95427.8	GIPAISAVMGTK;GSQWPEQWPAR;ILRPEGMLIVR;IWYYNVPHTK;SVYGGFAAALK;VPWHIEGGK;VTGEYLTFPGGGTQFK	0;1;0;0;1;0;0	2	2	Uncharacterized protein OS=Lupinus angustifolius OX=3871 GN=TanjilG_02446 PE=4 SV=1	0.2	0.2	0.2	123579	0.2	0.2	plas	1
tr|A0A1S2XZ12|A0A1S2XZ12_CICAR	AT1G61790	38754.3	ESQLSFSQFGVNALPHIR;LAESMAEFVESK	1;1	2	2	probable dolichyl-diphosphooligosaccharide--protein glycosyltransferase subunit 3B OS=Cicer arietinum OX=3827 GN=LOC101505112 PE=4 SV=1	0.2	0.2	0.2	0.2	217148	171949	plas	5
tr|A0A1S3EH72|A0A1S3EH72_CICAR	AT3G27325	124084	ELLLEEAHPLAVK;YALYLYHEGWK	1;1	2	3	uncharacterized protein LOC101490785 isoform X1 OS=Cicer arietinum OX=3827 GN=LOC101490785 PE=4 SV=1	0.2	0.2	0.2	0.2	467902	0.2	plas	10
tr|A0A1S3U7I8|A0A1S3U7I8_VIGRR	AT1G54320	38594.9	QLGDPSYLSWNR;SPIHVYYQLDNFYQNHR	1;1	2	3	ALA-interacting subunit OS=Vigna radiata var. radiata OX=3916 GN=LOC106762539 PE=3 SV=1	0.2	0.2	0.2	0.2	593693	0.2	plas	2
tr|A0A1S3V7G0|A0A1S3V7G0_VIGRR	AT3G10370	68090.2	DHVVFEDLPGLVTITGGK;HLSHAYGTLAER;VVFMLPWLGR	1;1;0	2	2	Glycerol-3-phosphate dehydrogenase OS=Vigna radiata var. radiata OX=3916 GN=LOC106772404 PE=3 SV=1	0.2	0.2	0.2	0.2	124145	0.2	plas	1
tr|A0A1X3FW89|A0A1X3FW89_9BRAD	AT1G29900	125297	ATGFPIAK;TFQESLQK	1;1	2	2	Carbamoyl-phosphate synthase large chain OS=Bradyrhizobium canariense OX=255045 GN=carB PE=3 SV=1	57332.2	0.2	202076	236970	0.2	0.2	plas	0
tr|A0A1Y2JCL9|A0A1Y2JCL9_BRAJP	AT4G33010	102427	NILENPAWYTAYTPYQPEISQGR;VDNVYGDR	1;1	2	2	Glycine dehydrogenase (decarboxylating) OS=Bradyrhizobium japonicum OX=375 GN=gcvP PE=3 SV=1	0.2	0.2	0.2	0.2	116465	0.2	plas	0
tr|A0A2I2MQ17|A0A2I2MQ17_SOYBN	AT2G26170	62068.3	ISLIHLYR;YGPDVFSVLAK	1;1	2	2	P450 oxidase MAX1a OS=Glycine max OX=3847 GN=MAX1a PE=2 SV=1	0.2	0.2	0.2	218830	0.2	0.2	plas	1
tr|A0A2K3PJA8|A0A2K3PJA8_TRIPR	AT4G33070	65192.9	ILHHTIGIPDFSQELR;VSAANSRPPNPQ	1;1	2	3	Pyruvate decarboxylase OS=Trifolium pratense OX=57577 GN=L195_g012066 PE=3 SV=1	512408	0.2	0.2	0.2	0.2	0.2	plas	0
tr|A0A2Z6PDT4|A0A2Z6PDT4_TRISU	AT4G39080	91582.9	CLVAEGWSPVFATK;ICDAFGANRYPFAEELGK;LGFLAGLVPR;LWALSLAHSELSSVFYEK;SEPMQLIQLIIPIESAHR	0;1;0;0;1	2	2	V-type proton ATPase subunit a OS=Trifolium subterraneum OX=3900 GN=TSUD_90170 PE=3 SV=1	0.2	0.2	0.2	400956	0.2	0.2	plas	6
tr|A0A371E136|A0A371E136_MUCPR	AT5G17310	54598	ANPENPSIELGPEFK;GGTLISYEGR;IQTPTDEVVVPYDTLAPTPDGSSEVK;LNGGLGTTMGCTGPK;SIPSIVELDSIK;VLQLETAAGAAIR;YGSNVPLLLMNSFNTHDDTQK;YLSGEAQHVEWSK	0;0;1;0;1;0;0;0	2	4	UTP--glucose-1-phosphate uridylyltransferase OS=Mucuna pruriens OX=157652 GN=UGP PE=3 SV=1	1.18038e+06	0.2	0.2	0.2	0.2	0.2	plas	0
tr|A0A371HX47|A0A371HX47_MUCPR	AT3G08590	67328.2	LDQLQLLLK;TSGEYLVHNGIR;YAGMLQYDGELK	1;1;1	3	3	Uncharacterized protein (Fragment) OS=Mucuna pruriens OX=157652 GN=CR513_08648 PE=4 SV=1	0.2	0.2	0.2	174235	0.2	0.2	plas	0
tr|A0A444WW81|A0A444WW81_ARAHY	AT2G35610	73160.8	FSSVQDAFTGFTNK;LWYPHPGVLEGTLTR	1;1	2	3	Uncharacterized protein OS=Arachis hypogaea OX=3818 GN=Ahy_B10g100329 PE=4 SV=1	0.2	0.2	0.2	138201	0.2	0.2	plas	1
tr|A0A444X948|A0A444X948_ARAHY	AT3G02350	62881.9	ILLLDDDVVVQK;LKDTIFAVHESLNK;SGTLAPGLITFYSTTK;YLSMLDYLR	1;1;1;1	4	5	Hexosyltransferase OS=Arachis hypogaea OX=3818 GN=Ahy_B10g105906 PE=3 SV=1	0.2	60139.6	0.2	322247	0.2	0.2	plas	1
tr|A0A444X9W6|A0A444X9W6_ARAHY	AT5G20950	138527	ATIFPHNVGLGATR;GFVISDWQGIDR;HFVGDGGTTK;LGIPLIYGIDAVHGHNNVYK;YFIGSVLSGGGSVPK	1;1;0;1;1	4	5	Uncharacterized protein OS=Arachis hypogaea OX=3818 GN=Ahy_B10g106147 PE=4 SV=1	199644	0.2	0.2	0.2	0.2	0.2	plas	0
tr|A0A444XCQ8|A0A444XCQ8_ARAHY	AT1G80310	51278.2	GVQLSQGLSFAMSAIK;YQQDLATQTSGAAR	1;1	2	2	Uncharacterized protein OS=Arachis hypogaea OX=3818 GN=Ahy_B09g094754 PE=4 SV=1	0.2	0.2	0.2	0.2	1.42365e+06	0.2	plas	11
tr|A0A444XSQ6|A0A444XSQ6_ARAHY	AT2G37170	32651.1	DYHDPPPAPLIDAEELTK;TKDLEVTER;YGGGANSLADGYSK	1;1;1	3	7	Uncharacterized protein OS=Arachis hypogaea OX=3818 GN=Ahy_B09g099054 PE=3 SV=1	0.2	0.2	0.2	9.5342e+06	7.02093e+06	0.2	plas	7
tr|A0A444XT74|A0A444XT74_ARAHY	AT3G10370	68257.1	EAQQSALMAAGK;LAFLETDAAGR;LVLHALEER;QSAELFPTLAR;VVFMLPWLGR	1;1;1;1;0	4	4	Glycerol-3-phosphate dehydrogenase OS=Arachis hypogaea OX=3818 GN=Ahy_B09g098883 PE=3 SV=1	0.2	0.2	0.2	0.2	783590	0.2	plas	1
tr|A0A444XZ92|A0A444XZ92_ARAHY	AT5G13690	119049	APPSVQEAAAK;LLPTHLSSFEFK	1;1	2	2	PPIase cyclophilin-type domain-containing protein OS=Arachis hypogaea OX=3818 GN=Ahy_B08g089978 PE=4 SV=1	140441	0.2	0.2	0.2	0.2	0.2	plas	2
tr|A0A444XZY0|A0A444XZY0_ARAHY	AT5G36890	72269.3	FGLVYVDYK;GPSIWDAFSHTEGK	1;1	2	2	Uncharacterized protein OS=Arachis hypogaea OX=3818 GN=Ahy_B08g090291 PE=3 SV=1	46995.3	0.2	0.2	0.2	0.2	0.2	plas	0
tr|A0A444YD85|A0A444YD85_ARAHY	AT4G00430	30909.1	AVFYIVMQCLGAICGAGVVK;EQDVSLGANK;EQDVSLGANKFPER;NLYGTYGGGANK;QPIGTAAQSQDEPK;SLGAAIIFNK	0;0;0;1;1;0	2	17	Uncharacterized protein OS=Arachis hypogaea OX=3818 GN=Ahy_B07g087877 PE=3 SV=1	5.1545e+06	8.38834e+06	0.2	1.16614e+06	1.50082e+06	678194	plas	6
tr|A0A444YJ95|A0A444YJ95_ARAHY	AT1G11910	54880.5	ITYGTGSISGFFSQDSVK;VYHTVFDYGNLQVGFAK	1;1	2	3	Uncharacterized protein OS=Arachis hypogaea OX=3818 GN=Ahy_B06g080879 PE=3 SV=1	97590	0.2	0.2	0.2	0.2	0.2	plas	1
tr|A0A444YRK4|A0A444YRK4_ARAHY	AT2G19440	52356	AGYGDLPIIVGEVGWPTDGDKNANTR;SIQPGNFER;YNFNGGVNIK	1;0;1	2	2	X8 domain-containing protein OS=Arachis hypogaea OX=3818 GN=Ahy_B06g084310 PE=3 SV=1	0.2	0.2	0.2	207104	0.2	0.2	plas	0
tr|A0A444YWV9|A0A444YWV9_ARAHY	AT5G42790	79761	EELIKDALIATR;NQYDTDVTTWSPAGR	1;1	2	2	Proteasome endopeptidase complex OS=Arachis hypogaea OX=3818 GN=Ahy_B06g086135 PE=3 SV=1	53072.6	0.2	0.2	0.2	0.2	0.2	plas	0
tr|A0A444Z4U7|A0A444Z4U7_ARAHY	AT1G26850	42757.9	DSHEAQVQFALER;GVPAVIGVLGTIK;NWQRPKEELEEEQR	1;1;1	3	3	Uncharacterized protein OS=Arachis hypogaea OX=3818 GN=Ahy_B05g077389 PE=4 SV=1	118669	0.2	0.2	0.2	0.2	0.2	plas	1
tr|A0A444ZB53|A0A444ZB53_ARAHY	AT3G21240	60638.6	GFQVAPAELEALLLSHPK;VFFVDAIPK	1;1	2	2	Uncharacterized protein OS=Arachis hypogaea OX=3818 GN=Ahy_B04g068938 PE=4 SV=1	95017	0.2	39828.8	0.2	0.2	0.2	plas	0
tr|A0A444ZBC2|A0A444ZBC2_ARAHY	AT3G21240	168715	GFQVAPAELEALLLSHPK;GYLNDPEATER	1;1	2	3	Protein kinase domain-containing protein OS=Arachis hypogaea OX=3818 GN=Ahy_B04g068938 PE=4 SV=1	12544.4	16714.3	0.2	0.2	0.2	0.2	plas	0
tr|A0A444ZUB4|A0A444ZUB4_ARAHY	AT2G03450	76511.1	DIEALGDKPAFVSHIGDISYAR;VGNDEGGWSATHSFVSR	1;1	2	3	Purple acid phosphatase OS=Arachis hypogaea OX=3818 GN=Ahy_B03g062504 PE=3 SV=1	68385.4	0.2	0.2	0.2	0.2	0.2	plas	1
tr|A0A444ZY42|A0A444ZY42_ARAHY	AT5G61840	47151.2	AAVWENFK;GLFYDVGNDPEGGYYAR	1;1	2	2	Exostosin domain-containing protein OS=Arachis hypogaea OX=3818 GN=Ahy_B03g063864 PE=3 SV=1	0.2	0.2	0.2	104560	0.2	0.2	plas	0
tr|A0A445A7V3|A0A445A7V3_ARAHY	AT1G50200	115599	GIAPTDDSFK;KIESIVNEQIR;TLSFAIADGSRPGNDGR;VMGDVFPELK	1;1;1;1	4	5	Alanine--tRNA ligase OS=Arachis hypogaea OX=3818 GN=Ahy_B03g067845 PE=3 SV=1	149025	0.2	0.2	0.2	0.2	0.2	plas	1
tr|A0A445A7Z2|A0A445A7Z2_ARAHY	AT3G19820	65814.7	ARHFEVDLSAFR;EMEVYPIWLCPHK;FLFGWLMPPK;GTFVEYIPTR;HFEVDLSAFR;KGTFVEYIPTR;MFDAGLYEHCR	0;0;0;1;0;1;1	3	4	FAD-binding PCMH-type domain-containing protein OS=Arachis hypogaea OX=3818 GN=Ahy_B03g067855 PE=4 SV=1	0.2	0.2	0.2	1.52439e+06	0.2	0.2	plas	1
tr|A0A445A863|A0A445A863_ARAHY	AT4G34950	59925.2	IVSGSVSEHFIR;SLMHLTQVELNSLSVAK	1;1	2	3	Nodulin-like domain-containing protein OS=Arachis hypogaea OX=3818 GN=Ahy_B03g067939 PE=4 SV=1	0.2	0.2	0.2	170933	0.2	0.2	plas	13
tr|A0A445A8S8|A0A445A8S8_ARAHY	AT3G18860	93861.6	EQIVQFILQNTGQK;IWTVHPDNIADQLER	1;1	2	3	Uncharacterized protein OS=Arachis hypogaea OX=3818 GN=Ahy_B03g068150 PE=4 SV=1	57193.5	0.2	0.2	0.2	0.2	0.2	plas	0
tr|A0A445B3V9|A0A445B3V9_ARAHY	AT5G23050	92413.9	AIPWTNITPLK;SPLAVVIPTR	1;1	2	2	Uncharacterized protein OS=Arachis hypogaea OX=3818 GN=Ahy_A10g047958 PE=4 SV=1	403552	0.2	0.2	0.2	0.2	0.2	plas	2
tr|A0A445BLF8|A0A445BLF8_ARAHY	AT5G26710	93787.4	ASKPIVLFAIPDGR;IEALIQFIVEQGASK;VTYTSDYFPELLK	1;1;1	3	3	Uncharacterized protein OS=Arachis hypogaea OX=3818 GN=Ahy_A09g045063 PE=3 SV=1	44546.2	0.2	0.2	0.2	0.2	0.2	plas	1
tr|A0A445BQR6|A0A445BQR6_ARAHY	AT3G21190	49209	SCYNAQEIAVFLR;SLGATLVIPDIR;VTEDYIATHVEPIYR	1;1;1	3	3	Uncharacterized protein OS=Arachis hypogaea OX=3818 GN=Ahy_A09g046750 PE=4 SV=1	0.2	0.2	0.2	0.2	0.2	54731.6	plas	1
tr|A0A445BWA1|A0A445BWA1_ARAHY	AT5G22740	62494.7	ATFIGLLEAGR;IGAINEAGGWK	1;1	2	2	Glyco_trans_2-like domain-containing protein OS=Arachis hypogaea OX=3818 GN=Ahy_A08g039427 PE=4 SV=1	0.2	0.2	0.2	0.2	675837	69530.3	plas	5
tr|A0A445C1G4|A0A445C1G4_ARAHY	AT5G23575	63164.2	ESALVWHETNIPYAVWGPESTR;KPTEPSALINNLFQK;MAVFWYFASK;NYGSMLEGEADELK	1;1;1;1	4	4	Uncharacterized protein OS=Arachis hypogaea OX=3818 GN=Ahy_A08g041048 PE=4 SV=1	0.2	0.2	0.2	0.2	0.2	108851	plas	5
tr|A0A445CFP3|A0A445CFP3_ARAHY	AT3G13920	58580	GFKDQIYDIFQLLPSK;GIYAYGFEKPSAIQQR;ILASGVHVVVGTPGR;IQVGVFSATMPPEALEITR;MFVLDEADEMLSR;VLITTDLLAR	1;0;1;0;0;0	2	3	Uncharacterized protein OS=Arachis hypogaea OX=3818 GN=Ahy_A07g036260 PE=3 SV=1	177995	0.2	0.2	0.2	0.2	0.2	plas	1
tr|A0A445CW42|A0A445CW42_ARAHY	AT4G31140	52342.3	HWGLFYYDGKPK;IYDNVFDANHDTLVWALQK;VTTPLNADVYQSSSDKPSDGDFR	1;1;1	3	5	X8 domain-containing protein OS=Arachis hypogaea OX=3818 GN=Ahy_A06g030337 PE=3 SV=1	0.2	259359	0.2	668352	0.2	560062	plas	2
tr|A0A445CZZ4|A0A445CZZ4_ARAHY	AT1G25570	83947.7	TFVVYDNYDGK;YFSGGATSIVSEPLLFQHPHEK	1;1	2	2	Malectin_like domain-containing protein OS=Arachis hypogaea OX=3818 GN=Ahy_A05g022199 PE=4 SV=1	0.2	0.2	0.2	154259	0.2	0.2	plas	2
tr|A0A445D3V5|A0A445D3V5_ARAHY	AT5G08570	55279	ATDAESTEVILEAALK;ATPLPMSPLESLASSAVR;FNFSHGTHEYHQQTLDTLR;IDMIALSFVR;VENQEGVMNFDDILR	0;1;1;0;1	3	7	Pyruvate kinase OS=Arachis hypogaea OX=3818 GN=Ahy_A05g023588 PE=3 SV=1	182727	0.2	0.2	0.2	0.2	0.2	plas	0
tr|A0A445DBJ9|A0A445DBJ9_ARAHY	AT5G39410	48554.2	GPSEEEVESASFK;KGPSEEEVESASFK;LPSADAIVVR	1;1;1	3	3	Sacchrp_dh_NADP domain-containing protein OS=Arachis hypogaea OX=3818 GN=Ahy_A04g017594 PE=4 SV=1	0.2	0.2	0.2	0.2	0.2	444607	plas	1
tr|A0A445DBU7|A0A445DBU7_ARAHY	AT5G35930	171593	LSTKEQQNWINHGGDIYNR;LTGELVWQTR;NHVYIATGNLYSAPLR	1;1;1	3	3	Uncharacterized protein OS=Arachis hypogaea OX=3818 GN=Ahy_A04g017681 PE=4 SV=1	46279.5	0.2	0.2	0.2	0.2	0.2	plas	1
tr|A0A445DL79|A0A445DL79_ARAHY	AT1G78950	87158.3	AVNFLLTTQR;FVGPITPLILQLR;SNVVHTAWALMGLIHAGQAER	1;1;1	3	3	Terpene cyclase/mutase family member OS=Arachis hypogaea OX=3818 GN=Ahy_A04g021658 PE=3 SV=1	0.2	0.2	0.2	61979.1	0.2	0.2	plas	0
tr|A0A445E060|A0A445E060_ARAHY	AT2G20580	97535.7	AVPLALGLLCISNPK;LLGSEGDIGSWGHEYVR;LMTVPSDSSSSGSSGNWLFK;QESVEATAEVSK;SLEHLLQYGEQNIR;VGQAVDVVGQAGRPK	1;1;1;1;1;1	6	8	26S proteasome non-ATPase regulatory subunit 2 homolog OS=Arachis hypogaea OX=3818 GN=Ahy_A03g015199 PE=3 SV=1	0.2	0.2	0.2	0.2	560455	0.2	plas	0
tr|A0A445E0D3|A0A445E0D3_ARAHY	AT4G05020	122489	NYFAFTPLLPSVTCGTVEAR;SLPATAQVAAQQGTYLAR;VVILGTGWAGTSFLK	0;1;1	2	2	Uncharacterized protein OS=Arachis hypogaea OX=3818 GN=Ahy_A03g015404 PE=4 SV=1	0.2	0.2	0.2	9348	8494.7	0.2	plas	0
tr|A0A445E2E2|A0A445E2E2_ARAHY	AT5G17010	53267.2	EPLLNVSHDSEK;QVDEILAELAYVGEEK;WLLLCAIQGK	1;1;1	3	4	MFS domain-containing protein OS=Arachis hypogaea OX=3818 GN=Ahy_A03g016135 PE=3 SV=1	0.2	271422	0.2	0.2	510803	0.2	plas	12
tr|A0A445ENI3|A0A445ENI3_ARAHY	AT3G21240	63084.8	ISAGLHSIGIR;VFFTESIPK	1;1	2	2	Uncharacterized protein OS=Arachis hypogaea OX=3818 GN=Ahy_A01g001499 PE=4 SV=1	85817.7	0.2	0.2	0.2	0.2	0.2	plas	0
tr|A0A445ERA8|A0A445ERA8_ARAHY	AT4G12420	66814	AHGPLPPPPDDEFDK;AHGPLPPPPDDEFDKTFSMNQAR;ATLSGISFVNPSTPIR;VHNVGVSTSLNFR	1;1;1;0	3	4	Uncharacterized protein OS=Arachis hypogaea OX=3818 GN=Ahy_A01g002755 PE=4 SV=1	773240	0.2	0.2	0.2	0.2	0.2	plas	1
tr|A0A445H2Y0|A0A445H2Y0_GLYSO	AT5G42720	45672.4	AFGLYNPDQSMIYDAGLSK;AYNGNLIAHLR;LLQSTAIGK	1;0;1	2	3	Glucan endo-1,3-beta-glucosidase 7 isoform D OS=Glycine soja OX=3848 GN=D0Y65_037974 PE=3 SV=1	0.2	0.2	0.2	0.2	277717	0.2	plas	1
tr|A0A445IQU1|A0A445IQU1_GLYSO	AT2G01720	52706.7	DSAILLSPYHVK;RIDLTSHIIK	1;1	2	2	Dolichyl-diphosphooligosaccharide--protein glycosyltransferase subunit 1 OS=Glycine soja OX=3848 GN=D0Y65_027688 PE=3 SV=1 >tr|I1LD03|I1LD03_SOYBN Dolichyl-diphosphooligosaccharide--protein glycosyltransferase subunit 1 OS=Glycine max OX=3847 GN=100814638 PE=3 SV=1	0.2	0.2	0.2	0.2	346326	0.2	plas	1
tr|A0A445JQ43|A0A445JQ43_GLYSO	AT1G16780	81658.9	AADVGADLVGK;EITDVLDAVGNTTK;TAQEVVNEVR	0;1;1	2	2	Pyrophosphate-energized membrane proton pump 3 isoform C OS=Glycine soja OX=3848 GN=D0Y65_016461 PE=3 SV=1	0.2	0.2	0.2	0.2	0.2	190078	plas	14
tr|A0A445LJZ6|A0A445LJZ6_GLYSO	AT1G75220	51689.3	MGMTDEFETSLQVLR;TLEEIQFSFR	1;1	2	2	Sugar transporter ERD6-like 6 isoform B OS=Glycine soja OX=3848 GN=D0Y65_003066 PE=3 SV=1	0.2	0.2	0.2	0.2	0.2	446550	plas	12
tr|A0A4D6N9U2|A0A4D6N9U2_VIGUN	AT4G03550	205263	AEEILYLMK;DVGLNQVSMFEAK;GGNVTHHEYIQVGK;VASGNGEQVLSR;VKLPGPIK;WWYEEQDHLR	1;0;0;0;1;0	2	2	Callose synthase OS=Vigna unguiculata OX=3917 GN=DEO72_LG10g894 PE=4 SV=1	0.2	0.2	0.2	0.2	47738.8	0.2	plas	14
tr|A0A4D6NM91|A0A4D6NM91_VIGUN	AT2G36850	217042	ALMLQSFLEGR;IFPDEWENFLER;KAPEAADIALLLQR;LGNITHHEYIQVGK;LGQLFDFFR;VAGGNGEQVLSR	1;1;0;0;0;0	2	3	Callose synthase OS=Vigna unguiculata OX=3917 GN=DEO72_LG11g1949 PE=4 SV=1	0.2	0.2	0.2	0.2	64816	0.2	plas	15
tr|A0A4P1QP83|A0A4P1QP83_LUPAN	AT4G24330	53704.2	KWVSDDLAVISESK;WVSDDLAVISESK	1;1	2	3	Uncharacterized protein OS=Lupinus angustifolius OX=3871 GN=TanjilG_08933 PE=4 SV=1	0.2	0.2	0.2	471284	0.2	0.2	plas	0
tr|A0A4P1QW59|A0A4P1QW59_LUPAN	AT5G49720	68503.1	ALMFFNAQR;LFLSPGYPYEEILR;LVHGATTLFK;TQINYILGNNPR;YVDLGCIIVSR	0;1;1;1;0	3	3	Endoglucanase OS=Lupinus angustifolius OX=3871 GN=TanjilG_27131 PE=3 SV=1	308442	0.2	0.2	0.2	0.2	0.2	plas	1
tr|A0A4P8F4V7|A0A4P8F4V7_9FABA	ATCG00680	55917.4	AGSMDNGDGIAVGWLGHPIFR;AQLGEIFELDR	1;1	2	2	Photosystem II CP47 chlorophyll apoprotein OS=Medicago arborea OX=66807 GN=psbB PE=4 SV=1	0.2	0.2	0.2	110901	0.2	168685	plas	5
tr|G9JLR2|G9JLR2_MILPI	ATMG00580	55579.6	LGTYGFLR;VFLDCMHTYVSNLVQHGK	1;1	2	3	NADH-ubiquinone oxidoreductase chain 4 OS=Millettia pinnata OX=56065 GN=nad4 PE=3 SV=1	0.2	0.2	0.2	184137	0.2	0.2	plas	12
tr|I1LFH9|I1LFH9_SOYBN	AT3G07160	219301	LGEGKPENQNHAIVFTR;LGQLFDFFR;LQFFTNSLFMK;QKEEQKPEAADIALLMQR;TSFVEHR;VTALMGILK;VVEDFRDWTNWLLYR	1;0;0;1;0;0;0	2	2	FKS1_dom1 domain-containing protein OS=Glycine max OX=3847 GN=100787540 PE=4 SV=2	0.2	0.2	0.2	0.2	97291.1	0.2	plas	16
tr|I1M5Q4|I1M5Q4_SOYBN	AT1G80300	67541.8	AAIDVVCNPLGK;GSSAEIIPFLK	1;1	2	2	ADP,ATP carrier protein OS=Glycine max OX=3847 GN=100778352 PE=3 SV=1	0.2	0.2	0.2	0.2	153755	139426	plas	9
tr|K7KI82|K7KI82_SOYBN	AT2G26170	61734.2	HPYAFIPFGIGPR;ISLIHLYR;SIPSPISASPLHQK	1;1;1	3	3	Uncharacterized protein OS=Glycine max OX=3847 GN=100797803 PE=3 SV=1	0.2	0.2	0.2	103648	0.2	0.2	plas	1
tr|V7AGN7|V7AGN7_PHAVU	AT2G20580	97189.3	GLLTLNPYHSDR;LLGSEGDIGSWGHEYVR;MLLTVDENLKPLPVPVR;SLEHLLQYGEQNIR;TSTSSMTSVPKPLK;VGQAVDVVGQAGRPK	0;1;1;0;1;0	3	4	26S proteasome non-ATPase regulatory subunit 2 homolog OS=Phaseolus vulgaris OX=3885 GN=PHAVU_011G124300g PE=3 SV=1	153539	47105.6	126036	31211.9	0.2	0.2	plas	0
tr|W0SJW7|W0SJW7_SOYBN	AT2G38960	53332.3	LNEEVLHPSLQELVK;LQVLGLGTALK	1;1	2	2	ER oxidoreductin 1b OS=Glycine max OX=3847 GN=Gm ero1b PE=2 SV=1	0.2	0.2	0.2	98348.5	0.2	0.2	plas	1
tr|A0A072UVK2|A0A072UVK2_MEDTR	AT3G47730	106500	AIVLTTHSMEEADILSDR;RHVWDIIENAK	1;1	2	2	ABC transporter A family protein OS=Medicago truncatula OX=3880 GN=25490496 PE=4 SV=1	0.2	0.2	0.2	32394	0.2	0.2	plas	6
tr|A0A072V2S2|A0A072V2S2_MEDTR	AT3G62150	118448	STVISLIQR;TTVIVAHR	1;1	2	2	ABC transporter B family protein OS=Medicago truncatula OX=3880 GN=11418583 PE=4 SV=1	0.2	0.2	0.2	96405.5	0.2	0.2	plas	8
tr|A0A072VBZ7|A0A072VBZ7_MEDTR	AT4G03560	84775.7	RSDAITYGSNYEK;SDAITYGSNYEK;VYSYGFENYWR	1;1;1	3	3	Putative Two pore calcium channel protein OS=Medicago truncatula OX=3880 GN=25487660 PE=4 SV=1	0.2	0.2	0.2	82168.5	0.2	0.2	plas	10
tr|A0A0L9TST9|A0A0L9TST9_PHAAN	AT4G14240	53902.3	ALVSIHSQEAGK;VLDYLLGHNEALFR	1;1	2	2	Uncharacterized protein OS=Phaseolus angularis OX=3914 GN=LR48_Vigan01g316100 PE=4 SV=1 >tr|A0A0S3R9A5|A0A0S3R9A5_PHAAN Uncharacterized protein OS=Vigna angularis var. angularis OX=157739 GN=Vigan.01G533300 PE=4 SV=1	0.2	0.2	0.2	51762.2	0.2	0.2	plas	3
tr|A0A0L9VQH8|A0A0L9VQH8_PHAAN	AT1G01790	55065.8	ALDLPVYFGDAGSR;LPTSEIAATINEFR	1;1	2	2	RCK N-terminal domain-containing protein OS=Phaseolus angularis OX=3914 GN=LR48_Vigan11g035300 PE=4 SV=1	0.2	0.2	0.2	0.2	142449	0.2	plas	9
tr|A0A0R0F4W4|A0A0R0F4W4_SOYBN	AT3G59500	43799.2	ITEPVGGR;VVLFPFLHR	1;1	2	3	Uncharacterized protein OS=Glycine max OX=3847 GN=GLYMA_18G279000 PE=4 SV=1	0.2	0.2	0.2	0.2	0.2	187740	plas	4
tr|A0A0R0IAY9|A0A0R0IAY9_SOYBN	AT3G55320	136154	FYDPTLGEVLLDGENIK;NAPILLLDEASSSIESESSR;SHLGLVQQEPIIFSTTIR;TLYAFTNETLAK	0;0;1;1	2	2	Uncharacterized protein OS=Glycine max OX=3847 GN=100819266 PE=4 SV=1	0.2	0.2	0.2	49079.6	0.2	0.2	plas	9
tr|A0A0R0IP65|A0A0R0IP65_SOYBN	AT1G10950	52528	DVSEESGWK;EDDDLETLER	1;1	2	2	Transmembrane 9 superfamily member OS=Glycine max OX=3847 GN=100800535 PE=3 SV=1	109810	0.2	0.2	0.2	0.2	0.2	plas	9
tr|A0A0S3R8U4|A0A0S3R8U4_PHAAN	AT3G53480	162987	GVADFLQEVISK;KGVADFLQEVISK;LIEYFQNIPGVPK;TTLMDVLSGR	1;1;1;0	3	3	Uncharacterized protein OS=Vigna angularis var. angularis OX=157739 GN=Vigan.01G507300 PE=3 SV=1	0.2	0.2	0.2	126501	0.2	0.2	plas	11
tr|A0A151RYF3|A0A151RYF3_CAJCA	AT3G62360	129804	FESDIIEVDLEK;FESDIIEVDLEKNVQIHVGPLR;LSQISVHIHHK;VAYSATGIVTLLSGQPK	0;1;1;1	3	3	Nodal modulator 1 OS=Cajanus cajan OX=3821 GN=KK1_030785 PE=4 SV=1	0.2	0.2	0.2	155983	0.2	0.2	plas	2
tr|A0A151S7Z0|A0A151S7Z0_CAJCA	AT3G28860	136066	AGQSQALVGASGSGK;FYDPIEGQVLLDNVDIK;TTVVVAHR	1;1;0	2	2	ABC transporter B family member 19 OS=Cajanus cajan OX=3821 GN=KK1_027316 PE=4 SV=1	0.2	0.2	0.2	0.2	0.2	27829.4	plas	8
tr|A0A151SHU0|A0A151SHU0_CAJCA	AT3G13772	73686.7	ILNSAENLGEVLR;VNMILDNLPVAVLR;YFINNHLSFR	1;1;1	3	3	Transmembrane 9 superfamily member OS=Cajanus cajan OX=3821 GN=KK1_000523 PE=3 SV=1	0.2	0.2	0.2	0.2	1.44236e+06	0.2	plas	10
tr|A0A151TUX7|A0A151TUX7_CAJCA	AT1G07670	115860	DLVPGDIVELK;IYGFNELEK;LEQGSLTGESEAVNK;VHKQIHVASQSEEDTPLK	0;1;0;1	2	2	Calcium-transporting ATPase 4, endoplasmic reticulum-type OS=Cajanus cajan OX=3821 GN=KK1_010053 PE=3 SV=1	0.2	0.2	0.2	0.2	0.2	97221.2	plas	8
tr|A0A151U6H3|A0A151U6H3_CAJCA	AT3G59140	297723	AFEEEDRFFAK;NINLEVRPGQK;STLLAAILR;WLSAVQLR	1;1;1;1	4	4	ABC transporter C family member 10 OS=Cajanus cajan OX=3821 GN=KK1_007514 PE=4 SV=1	0.2	0.2	0.2	27453.2	0.2	0.2	plas	20
tr|A0A1J7G7T4|A0A1J7G7T4_LUPAN	AT5G10840	73223.8	IQDSAENLGEVLR;IVGFEVKPFSVK;VNMILDNLPLVVPIKR	1;0;1	2	2	Transmembrane 9 superfamily member OS=Lupinus angustifolius OX=3871 GN=TanjilG_07847 PE=3 SV=1	101582	0.2	0.2	0.2	0.2	0.2	plas	10
tr|A0A1J7HXF2|A0A1J7HXF2_LUPAN	AT3G57330	112454	ECGILTEGGVAIEGPDFR;HLSACETMGSASCICTDK;MVTGDNINTAR;TGTLTTNHMVVNK	1;1;1;1	4	5	Calcium-transporting ATPase OS=Lupinus angustifolius OX=3871 GN=TanjilG_14764 PE=3 SV=1	0.2	46013.4	0.2	0.2	0.2	31401.6	plas	8
tr|A0A1J7I6X3|A0A1J7I6X3_LUPAN	AT2G24520	97441.2	AAHLVDSTNQVGHFQK;ADGFAGVFPEHK;ADGFAGVFPEHKYEIVK;ELSEIAEQAK;EVHFLPFNPVDK;EVHFLPFNPVDKR;GHVESVVK;KADIGIAVADATDAAR;KGEIEAVVIATGVHTFFGK;KHICGMTGDGVNDAPALK;LGDIVPADAR;LSQQGAITK;TENQDAIDAAIVGMLADPK	1;0;0;0;0;0;0;0;1;0;0;0;0	2	5	Plasma membrane ATPase OS=Lupinus angustifolius OX=3871 GN=TanjilG_15724 PE=3 SV=1	190427	0.2	0.2	0.2	0.2	0.2	plas	9
tr|A0A1J7IPV5|A0A1J7IPV5_LUPAN	AT3G13772	73893.7	VNMILDNLPVAVLR;YFINNHLSFR	1;1	2	2	Transmembrane 9 superfamily member OS=Lupinus angustifolius OX=3871 GN=TanjilG_18129 PE=3 SV=1	0.2	0.2	0.2	0.2	0.2	34640.1	plas	10
tr|A0A1S2X9A6|A0A1S2X9A6_CICAR	AT1G10950	66637.1	EDDDLETLER;WGGLGEVLGGNELIDSQIEIK	1;1	2	2	Transmembrane 9 superfamily member OS=Cicer arietinum OX=3827 GN=LOC101508893 PE=3 SV=1	0.2	0.2	0.2	0.2	0.2	893921	plas	9
tr|A0A1S2XYY1|A0A1S2XYY1_CICAR	AT3G62150	138322	QDVAFFDKETNTGEVVGR;QQMGLVSQEPVLFNESIR;SASELANAAK;TTVVVAHR	1;0;1;0	2	2	ABC transporter B family member 21-like OS=Cicer arietinum OX=3827 GN=LOC101489402 PE=4 SV=1	0.2	0.2	0.2	132815	0.2	0.2	plas	9
tr|A0A1S2Y930|A0A1S2Y930_CICAR	AT1G15520	164313	EKAENIKPDPDLDIYMK;HGMVLPFTPLSITFDEIR;QHLSYWR;TSAYISQTDLHIGEMTVR;TTLMDVLSGR;YDMLAELSR	0;1;0;1;0;0	2	3	pleiotropic drug resistance protein 1-like OS=Cicer arietinum OX=3827 GN=LOC101512738 PE=3 SV=1	0.2	0.2	0.2	0.2	65398.3	0.2	plas	13
tr|A0A1S2YAJ4|A0A1S2YAJ4_CICAR	AT2G24520	104677	AAHLVDSTNQVGHFQK;ADGFAGVFPEHK;ADGFAGVFPEHKYEIVK;ADIGIAVADATDAAR;EVHFLPFNPVDK;EVHFLPFNPVDKR;HICGMTGDGVNDAPALK;IPVEEVFEQLK;KGEIEAVVIATGVHTFFGK;KHICGMTGDGVNDAPALK;LGMGTNMYPSSSLLGQSK;MITGDQLAIAK;SASDIVLTEPGLSVIISAVLTSR;TENQDAIDAAIVGMLADPK;TGTLTLNK;TLHGLQPPETTNIFNDK	0;0;0;0;0;0;0;1;0;0;1;0;0;0;0;1	3	4	Plasma membrane ATPase OS=Cicer arietinum OX=3827 GN=LOC101497867 PE=3 SV=1	0.2	0.2	0.2	0.2	0.2	952563	plas	10
tr|A0A1S2YRJ4|A0A1S2YRJ4_CICAR	AT3G47950	105526	ALNLGVNVK;IDQSALTGESLPVTK;LENQDAIDTAIVGMLADPK;SLAVAYQEVPDGR;SLAVAYQEVPDGRK	0;1;1;1;1	4	5	Plasma membrane ATPase OS=Cicer arietinum OX=3827 GN=LOC101495496 PE=3 SV=1	0.2	313713	0.2	0.2	0.2	0.2	plas	8
tr|A0A1S3DX58|A0A1S3DX58_CICAR	AT5G40480	250317	ASALVQVADIEWIK;LDLDGLATLR	1;1	2	2	nuclear pore complex protein GP210 isoform X2 OS=Cicer arietinum OX=3827 GN=LOC101513429 PE=4 SV=1	0.2	0.2	0.2	0.2	29840.3	0.2	plas	1
tr|A0A1S3TGA4|A0A1S3TGA4_VIGRR	AT4G30190	104967	AAHLVDSTNQVGHFQK;ADGFAGVFPEHK;ALNLGVNVK;DASIAALPVEELIEK;EVHFLPFNPVDK;EVHFLPFNPVDKR;HICGMTGDGVNDAPALK;KHICGMTGDGVNDAPALK;LGMGTNMYPSASLLGQDKDASIAALPVEELIEK;LSQQGAITKR;MITGDQLAIAK;QGEIEAVVIATGVHTFFGK;TLHGLQPPETSSIFNEK;WSEQEAAILVPGDIISIK	0;0;0;0;0;0;0;0;0;0;0;0;1;1	2	3	Plasma membrane ATPase OS=Vigna radiata var. radiata OX=3916 GN=LOC106755200 PE=3 SV=1	0.2	0.2	0.2	0.2	230002	0.2	plas	8
tr|A0A1S3TPU0|A0A1S3TPU0_VIGRR	AT1G07670	116655	LEQGSLTGESEAVNK;VVELISSTLR	1;1	2	2	calcium-transporting ATPase 4, endoplasmic reticulum-type OS=Vigna radiata var. radiata OX=3916 GN=LOC106757596 PE=3 SV=1	206557	0.2	0.2	0.2	0.2	0.2	plas	8
tr|A0A1S3U5I5|A0A1S3U5I5_VIGRR	AT1G15520	160698	FVTVTQFAEAFQSFHIGR;NSLVGLPGVSGLSTEQR	1;1	2	2	pleiotropic drug resistance protein 1 OS=Vigna radiata var. radiata OX=3916 GN=LOC106762100 PE=3 SV=1	0.2	0.2	0.2	0.2	46229.4	0.2	plas	13
tr|A0A1S3VBU6|A0A1S3VBU6_VIGRR	AT5G62670	105216	IDQSALTGESLPVTK;LGDIIPADAR;LLEGDPLKIDQSALTGESLPVTK;LSVDKNIIEVFAK;NIIEVFAK	0;0;0;1;1	2	4	Plasma membrane ATPase OS=Vigna radiata var. radiata OX=3916 GN=LOC106773521 PE=3 SV=1	0.2	0.2	0.2	69098	0.2	0.2	plas	7
tr|A0A2K3P912|A0A2K3P912_TRIPR	AT5G10840	69353.6	FFIHNHLAFTVK;IVGFEVKPFSVK;KPAIENPVK;VNMILDNLPLVVPIK;VNMILDNLPLVVPIKR;YNELETQEEAQEETGWK	1;0;0;0;1;0	2	5	Transmembrane 9 superfamily member OS=Trifolium pratense OX=57577 GN=L195_g008386 PE=3 SV=1	0.2	375232	0.2	53240.9	0.2	0.2	plas	9
tr|A0A2K3PHG8|A0A2K3PHG8_TRIPR	AT5G57350	80514.1	ADGFAGVFPEHK;ADGFAGVFPEHKYEIVK;ADIGIAVADATDAAR;DGKWSEQEAAILVPGDIISIK;EVHFLPFNPVDK;EVHFLPFNPVDKR;GAPEQIMNLCNLR;GAPEQIMNLCNLREDAK;GVDKEHVILLAAR;HICGMTGDGVNDAPALK;IQIFGPNKLEEK;KADIGIAVADATDAAR;KHICGMTGDGVNDAPALK;LSQQGAITK;MITGDQLAIAK;QGEIEAVVIATGVHTFFGK;TGTLTLNK	0;0;0;0;0;0;0;1;1;0;1;0;0;0;0;0;0	3	4	Plasma membrane ATPase OS=Trifolium pratense OX=57577 GN=L195_g011379 PE=3 SV=1	150567	0.2	0.2	619940	0.2	0.2	plas	5
tr|A0A371F970|A0A371F970_MUCPR	AT1G15520	160856	GVADFLQEVTSK;GVSGAFRPGVLTALMGVSGAGK;TTLMDVLAGR	1;1;0	2	2	Pleiotropic drug resistance protein 1 OS=Mucuna pruriens OX=157652 GN=PDR1 PE=3 SV=1	41127.4	0.2	0.2	0.2	0.2	0.2	plas	13
tr|A0A371FNK3|A0A371FNK3_MUCPR	AT1G59820	136820	EHLEQFGSSGLR;NTEYIVGVVIFTGHETK;WFFPYDYQIIQEMHR	1;1;1	3	3	Phospholipid-transporting ATPase (Fragment) OS=Mucuna pruriens OX=157652 GN=ALA3 PE=3 SV=1	0.2	0.2	0.2	92772	0.2	22096.1	plas	8
tr|A0A371G7N9|A0A371G7N9_MUCPR	AT5G19820	126414	FQDLLPAMMR;FYFHEEVRK	1;1	2	2	Importin-5 (Fragment) OS=Mucuna pruriens OX=157652 GN=Ipo5 PE=4 SV=1	0.2	1.16931e+06	0.2	0.2	0.2	0.2	plas	0
tr|A0A371H1W7|A0A371H1W7_MUCPR	AT5G40890	87417.2	FTWVELAER;NLTVGELVDVKPAVVTLR;TVGDSFNPSIYEIILHLK	1;1;1	3	4	Chloride channel protein CLC-b (Fragment) OS=Mucuna pruriens OX=157652 GN=CLC-B PE=3 SV=1	0.2	0.2	0.2	0.2	0.2	63062.7	plas	7
tr|A0A371IG94|A0A371IG94_MUCPR	AT3G59140	172998	AFEEEDRFFAK;EGSLFGQLVK;NINLEVRPGQK;TEFADCTVITVAHR	1;1;1;1	4	4	ABC transporter C family member 10 (Fragment) OS=Mucuna pruriens OX=157652 GN=ABCC10 PE=4 SV=1	0.2	0.2	0.2	0.2	88022.5	0.2	plas	12
tr|A0A394D0H9|A0A394D0H9_LUPAN	ATCG00350	163260	EIPLPHEFILNR;GIQITSGFFQIWR;IWFGIATAHDFESHDDITEER;QILIEPIFAQWIQSAHGK	0;1;1;0	2	2	Uncharacterized protein OS=Lupinus angustifolius OX=3871 GN=TanjilG_00184 PE=3 SV=1	0.2	0.2	0.2	0.2	4492.37	0.2	plas	17
tr|A0A394DFY9|A0A394DFY9_LUPAN	AT5G23630	188328	ETFGHYLK;NVFDYPQPTFQK	1;1	2	2	Cation-transporting ATPase OS=Lupinus angustifolius OX=3871 GN=TanjilG_11549 PE=3 SV=1	0.2	0.2	0.2	0.2	88867.5	0.2	plas	16
tr|A0A396HDZ5|A0A396HDZ5_MEDTR	AT3G28860	136219	IVEQGSHSELISRPEGAYSR;TTVVVAHR	1;1	2	2	Putative xenobiotic-transporting ATPase OS=Medicago truncatula OX=3880 GN=MtrunA17_Chr6g0453051 PE=4 SV=1	16190.4	0.2	0.2	0.2	0.2	0.2	plas	10
tr|A0A3Q0F4L7|A0A3Q0F4L7_VIGRR	AT1G14670	63996	EKTEALGEVLNGDR;TEALGEVLNGDR;YAQDEEAADDQEETGWK	1;1;1	3	3	Transmembrane 9 superfamily member OS=Vigna radiata var. radiata OX=3916 GN=LOC106767367 PE=3 SV=1	0.2	0.2	0.2	0.2	857533	0.2	plas	8
tr|A0A3Q8Q0E1|A0A3Q8Q0E1_PEA	AT3G28860	107368	FYDPNEGQVLLDNVDIK;IVEQGSHSELISRPEGAYSR;TTVVVAHR	1;1;0	2	2	ATP-binding cassette subfamily B19 OS=Pisum sativum OX=3888 GN=ABCB19 PE=2 SV=1	0.2	0.2	0.2	18780.1	0.2	0.2	plas	5
tr|A0A444WU68|A0A444WU68_ARAHY	AT4G37640	93537.1	ATIDQFANEALR;LLLQSIFNNTGGEVVVNK;MVTGDNINTAK	1;1;0	2	2	Calcium-transporting ATPase OS=Arachis hypogaea OX=3818 GN=Ahy_Scaffold1g106997 PE=3 SV=1	0.2	0.2	0.2	357574	270726	0.2	plas	5
tr|A0A444WYA0|A0A444WYA0_ARAHY	AT4G21570	34227	EFFTFLESIK;NIVPDEIKGR	1;1	2	2	Uncharacterized protein OS=Arachis hypogaea OX=3818 GN=Ahy_B10g100980 PE=4 SV=1	0.2	0.2	0.2	104377	0.2	0.2	plas	5
tr|A0A444X1N4|A0A444X1N4_ARAHY	AT2G43330	54158.5	GLTFDEVEVIWK;LEDEVDFLTAQSEQDR	1;1	2	2	MFS domain-containing protein OS=Arachis hypogaea OX=3818 GN=Ahy_B10g102284 PE=3 SV=1	0.2	218692	0.2	0.2	0.2	0.2	plas	12
tr|A0A444X5Y2|A0A444X5Y2_ARAHY	AT5G10840	73513.9	FFIHNHLAFTVK;GLYSGVKEEK;IQDSAENLGEVLR;VNMILDNLPLVVPIK;VNMILDNLPLVVPIKR;YNELETQEEAQEETGWK	1;1;1;0;1;0	4	7	Transmembrane 9 superfamily member OS=Arachis hypogaea OX=3818 GN=Ahy_B10g104621 PE=3 SV=1	68454.6	0.2	0.2	1.09182e+06	1.31094e+06	0.2	plas	9
tr|A0A444X7U2|A0A444X7U2_ARAHY	AT3G28345	139215	HIALVSQEPTLFGGTIK;NPEVLLLDEATSALDSQSEK;SQMGLVSQEPALFATSIK;VANAHEFIASLK	1;0;0;1	2	3	Uncharacterized protein OS=Arachis hypogaea OX=3818 GN=Ahy_B10g105365 PE=4 SV=1	0.2	0.2	0.2	58961.5	50289.4	0.2	plas	9
tr|A0A444X836|A0A444X836_ARAHY	AT3G28860	136886	FYDPNEGQVLLDNVDIK;IVEQGSHSELISRPEGAYSR	1;1	2	2	Uncharacterized protein OS=Arachis hypogaea OX=3818 GN=Ahy_B10g105481 PE=4 SV=1	0.2	0.2	0.2	16731.5	0.2	0.2	plas	10
tr|A0A444X9Q9|A0A444X9Q9_ARAHY	AT5G40890	86840.6	IIGSIGAVAAGLDLGK;NLTVGELVDVKPAVVTLR;TVGDSFNPSIYEIILHLK	1;1;1	3	4	Uncharacterized protein OS=Arachis hypogaea OX=3818 GN=Ahy_B10g106069 PE=3 SV=1	0.2	0.2	0.2	196886	1.00092e+06	155783	plas	10
tr|A0A444XA79|A0A444XA79_ARAHY	AT1G30410	183186	AIDVTALQHDLNLLPAR;STLVAAIFR;VLTIIPQSPVLFSGTVR	1;1;1	3	4	Uncharacterized protein OS=Arachis hypogaea OX=3818 GN=Ahy_B10g106219 PE=4 SV=1	0.2	0.2	0.2	2525.5	308531	5338.18	plas	14
tr|A0A444XCP3|A0A444XCP3_ARAHY	AT1G59870	168501	ACWDKEWLLIK;DITTEMFIASENR;EVTSAFRPGVLTALMGVSGAGK;FQNLTVEANSYVGSR;IVEYFEAIPGVPK;MALLLGPPSSGK;TLFMDEISTGLDSSTTYQIVK;TSHVDEDEEALK;TTLMDVLAGR;VSGYCEQTDIHSPQVTIR;VTTGEMIVGPTK	0;1;1;1;1;0;0;0;0;0;0	4	5	Uncharacterized protein OS=Arachis hypogaea OX=3818 GN=Ahy_B09g094992 PE=3 SV=1	0.2	0.2	0.2	43123.4	536229	0.2	plas	13
tr|A0A444XGQ8|A0A444XGQ8_ARAHY	AT3G07140	68552	HPVIWSTPHAPLYASR;VLSHFHFQNEAPLSDSFAR	1;1	2	3	Uncharacterized protein OS=Arachis hypogaea OX=3818 GN=Ahy_B09g095703 PE=4 SV=1	0.2	0.2	0.2	318321	0.2	0.2	plas	1
tr|A0A444XIL8|A0A444XIL8_ARAHY	AT3G62150	132571	ATFSDVFR;QQMGLVSQEPVLFNESIR	1;1	2	2	Uncharacterized protein OS=Arachis hypogaea OX=3818 GN=Ahy_B09g096111 PE=4 SV=1	0.2	0.2	0.2	0.2	90481.9	0.2	plas	8
tr|A0A444XTL7|A0A444XTL7_ARAHY	AT2G37170	30543	DYHDPPPAPLIDAEELTK;SLGAAVIYNK;YGGGANSLADGYSK	1;1;1	3	11	Uncharacterized protein OS=Arachis hypogaea OX=3818 GN=Ahy_B09g099054 PE=3 SV=1	2.24191e+06	0.2	0.2	1.93606e+07	0.2	0.2	plas	6
tr|A0A444XVA4|A0A444XVA4_ARAHY	AT2G15240	28714.7	EEAPNSYVVEQR;YFMNVYFSR	1;1	2	2	Uncharacterized protein OS=Arachis hypogaea OX=3818 GN=Ahy_B09g099966 PE=4 SV=1	0.2	0.2	0.2	0.2	0.2	448445	plas	5
tr|A0A444XXJ9|A0A444XXJ9_ARAHY	AT5G23630	131140	DKSHVLFGGTK;GIFCTEPFR;IQEEFFAFVK;ITLMCGDGTNDVGALK;LGDASMASPFTAK;NVFDYPQPTFQK;SHVLFGGTK;TVEILASCHALVFVDNK;VDSQILMVHR	1;1;1;1;1;1;1;1;1	9	10	Cation-transporting ATPase OS=Arachis hypogaea OX=3818 GN=Ahy_B08g089102 PE=3 SV=1	0.2	0.2	0.2	0.2	99288.6	305544	plas	10
tr|A0A444XZS3|A0A444XZS3_ARAHY	AT5G04930	130379	GADTSMLSVIDK;YSIITFLPR	1;1	2	2	Phospholipid-transporting ATPase OS=Arachis hypogaea OX=3818 GN=Ahy_B08g090215 PE=3 SV=1	0.2	0.2	0.2	0.2	63351.4	0.2	plas	10
tr|A0A444Y619|A0A444Y619_ARAHY	AT5G44240	129612	IEHNLEVLGVTAIEDR;LLNPSTFAGWFGR;NFVEAVEQYAHLGLR;NLWEQFSR	1;1;1;1	4	4	Uncharacterized protein OS=Arachis hypogaea OX=3818 GN=Ahy_B08g093447 PE=4 SV=1	0.2	0.2	0.2	0.2	186127	0.2	plas	6
tr|A0A444Y8V2|A0A444Y8V2_ARAHY	AT1G59870	222257	IIEYFEAIEGVPK;TLFMDEISTGLDSSTTYQIVK;TTLLLALAAK;VTTGEMIVGPTK	1;0;1;0	2	3	Uncharacterized protein OS=Arachis hypogaea OX=3818 GN=Ahy_B08g094432 PE=3 SV=1	0.2	0.2	0.2	0.2	113978	0.2	plas	12
tr|A0A444Y907|A0A444Y907_ARAHY	AT1G59870	260549	DAIVGLPGVTGLSTEQR;DHLFHPTWAYTLPNFLLR;GGQVIYAGPLGR;IIEYFEAIEGVPK;SNLITDYTLK;TTLLLALAAK;TTLMDVLAGR;YVTVTEFANK	0;1;1;1;1;1;0;1	6	7	Uncharacterized protein OS=Arachis hypogaea OX=3818 GN=Ahy_B08g094432 PE=3 SV=1	8775.06	0.2	0.2	35978	474976	71931.7	plas	12
tr|A0A444YF11|A0A444YF11_ARAHY	AT5G54800	43539.9	SEVEGAGASSPK;VAVSFTHIIK	1;1	2	2	TPT domain-containing protein OS=Arachis hypogaea OX=3818 GN=Ahy_B07g088602 PE=4 SV=1	0.2	0.2	0.2	384206	361524	0.2	plas	7
tr|A0A444YHI6|A0A444YHI6_ARAHY	AT2G41560	113068	MVTGDNIHTAR;QAGFGIHPDEIAAIVR;TGTLTTNHMVVNK	1;1;0	2	2	Calcium-transporting ATPase OS=Arachis hypogaea OX=3818 GN=Ahy_B06g080286 PE=3 SV=1	0.2	0.2	0.2	0.2	119349	0.2	plas	8
tr|A0A444YIW5|A0A444YIW5_ARAHY	AT3G62360	129795	EPIPSVLLSLSGDNGYR;EYAFSPSAQAIELGGGEFK;FCFEVVPGEYR;LTTESSEFLFSDVIPGK	0;1;1;1	3	3	Uncharacterized protein OS=Arachis hypogaea OX=3818 GN=Ahy_B06g080698 PE=4 SV=1	51413.7	236321	0.2	102049	39997.4	95381.4	plas	1
tr|A0A444YN00|A0A444YN00_ARAHY	AT1G07670	116559	LEQGSLTGESEAVNK;TGTLTTNQMSVTK;VDGTTYNPAGGK;VHQQIHVASQSEEDTPLK;VHQQIHVASQSEEDTPLKK;VMVITGDNK	1;1;1;1;1;1	6	7	Cation_ATPase_N domain-containing protein OS=Arachis hypogaea OX=3818 GN=Ahy_B06g082116 PE=3 SV=1	0.2	44919.4	0.2	101438	581379	0.2	plas	9
tr|A0A444YNR2|A0A444YNR2_ARAHY	AT2G36910	148221	ATQLAGEAIANVR;FFADLVNSFGSNANNLDK;KADLVAVLQQGNVSEIGTHDELFSK;KAELMLLDEATSALDAESER;NANLIAVIDDGK;QQIGLVSQEPALFATTIR;TEIEPDDPDATPVPDR;TIALVGSSGSGK;TQQALSEAGNIVEQTVVQIR;VAEQGSHSHLLK;VVLAFVGESR	0;1;1;0;0;0;0;0;1;0;0	3	6	Uncharacterized protein OS=Arachis hypogaea OX=3818 GN=Ahy_B06g082560 PE=4 SV=1	0.2	0.2	0.2	0.2	146399	0.2	plas	12
tr|A0A444YTN0|A0A444YTN0_ARAHY	AT1G02520	137950	FYDPQAGEVLIDNINLK;NAATIAVIHQGK	1;1	2	2	Uncharacterized protein OS=Arachis hypogaea OX=3818 GN=Ahy_B06g085133 PE=4 SV=1	0.2	0.2	0.2	0.2	45215.6	0.2	plas	11
tr|A0A444YUK8|A0A444YUK8_ARAHY	AT2G24520	104653	AAHLVDSTNQVGHFQK;ADGFAGVFPEHK;ADGFAGVFPEHKYEIVK;ADIGIAVADATDAAR;DGHWSEQDAAILVPGDIISIK;EVHFLPFNPVDK;EVHFLPFNPVDKR;EYVILLAAR;GGISLEEIKNEQVDLER;HICGMTGDGVNDAPALK;IPIEEVFEQLK;KGEIEAVVIATGVHTFFGK;KHICGMTGDGVNDAPALK;LGMGTNMYPSSALLGQDK;LLEGDPLSVDQSALTGESLPVTK;NPTDEVFSGSTVK;SASDIVLTEPGLSVIISAVLTSR;TENQDAIDAAIVGMLADPK;TGTLTLNK	0;0;0;0;1;0;0;0;1;0;0;0;0;0;1;1;0;0;0	4	4	Plasma membrane ATPase OS=Arachis hypogaea OX=3818 GN=Ahy_B06g085453 PE=3 SV=1	0.2	278543	0.2	220787	85201.9	54107.6	plas	10
tr|A0A444YVA6|A0A444YVA6_ARAHY	AT5G10840	73256.4	RPDQDSTVYQLGFHVGLK;YNELETQEEAQEETGWK	1;1	2	2	Transmembrane 9 superfamily member OS=Arachis hypogaea OX=3818 GN=Ahy_B06g085697 PE=3 SV=1	0.2	0.2	0.2	627038	1.46416e+06	195907	plas	10
tr|A0A444YX03|A0A444YX03_ARAHY	AT2G32830	59490.4	AGAIVGAFGFLYASQSK;ASLVPEADYVWR;DAGYPAGIGMK	0;1;1	2	2	MFS domain-containing protein OS=Arachis hypogaea OX=3818 GN=Ahy_B05g073793 PE=4 SV=1	0.2	0.2	0.2	0.2	1.194e+06	0.2	plas	11
tr|A0A444Z2Z1|A0A444Z2Z1_ARAHY	AT3G47730	127433	GKYEDPTFAFQLPLQLAAER;HVWDIIENAK;LSVAISLIGDPK	1;1;1	3	3	ABC transporter domain-containing protein OS=Arachis hypogaea OX=3818 GN=Ahy_B05g076286 PE=4 SV=1	0.2	0.2	0.2	0.2	107072	0.2	plas	8
tr|A0A444Z313|A0A444Z313_ARAHY	AT3G47780	106288	GSALTQAVEESLK;NSPSEVNNELYK	1;1	2	2	ABC transporter domain-containing protein OS=Arachis hypogaea OX=3818 GN=Ahy_B05g076287 PE=4 SV=1	59493.9	0.2	0.2	0.2	0.2	0.2	plas	6
tr|A0A444Z8V2|A0A444Z8V2_ARAHY	AT1G12110	65500.9	SSVSGFGSDQFDDTDEKER;TGGWSASAMILGGEVMER	1;1	2	3	Uncharacterized protein OS=Arachis hypogaea OX=3818 GN=Ahy_B05g079046 PE=4 SV=1	0.2	0.2	0.2	51827.5	0.2	0.2	plas	12
tr|A0A444Z9E2|A0A444Z9E2_ARAHY	AT3G51050	77631.4	EASDNSGTVDLR;GSHGDVIFLTNR;HGDTGLVIVGGR;KGSHGDVIFLTNR;LWENNLQEDFPHNAHHR;VLAEVSLLPDK;VLAEVSLLPDKIR	1;1;1;1;1;1;1	7	9	Uncharacterized protein OS=Arachis hypogaea OX=3818 GN=Ahy_B05g079284 PE=4 SV=1	0.2	0.2	0.2	507951	0.2	0.2	plas	1
tr|A0A444ZCB5|A0A444ZCB5_ARAHY	AT4G24330	53272.1	FAGFVSAPNGR;NFSLLGIGDGGDDSPLLLK;SLISLHFSDQHPGR	1;0;1	2	2	Uncharacterized protein OS=Arachis hypogaea OX=3818 GN=Ahy_B04g069257 PE=4 SV=1	0.2	0.2	0.2	736689	1.49971e+06	33434.6	plas	1
tr|A0A444ZG49|A0A444ZG49_ARAHY	AT3G62700	143131	FQAWEDYFGNK;IIIDGINICNVGLHDLR	1;1	2	2	Uncharacterized protein OS=Arachis hypogaea OX=3818 GN=Ahy_B04g070294 PE=4 SV=1	0.2	0.2	0.2	16003.3	0.2	0.2	plas	12
tr|A0A444ZI65|A0A444ZI65_ARAHY	AT2G24520	93417.2	AAHLVDSTNQVGHFQK;ADGFAGVFPEHK;ADGFAGVFPEHKYEIVK;ADIGIAVADATDAAR;DASIAALPVEELIEK;DGKWTEEEAAILVPGDVISIK;ELSEIAEQAK;EVHFLPFNPVDK;EVHFLPFNPVDKR;GAPEQIMNLCNLR;GVDKDHVILLAAR;HICGMTGDGVNDAPALK;IDQSALTGESLPVTK;KHICGMTGDGVNDAPALK;LGDIVPADAR;LGMGTNMYPSASLLGQDK;LLEGDPLKIDQSALTGESLPVTK;LSQQGAITKR;MITGDQLAIAK;MTAIEEMAGMDVLCSDK;QGEIEAVVIATGVHTFFGK;TALTYIDADGNWHR;TENQDAIDAAIVGMLADPK;TGTLTLNK;TLHGLQPPETSSIFNEK;W…	0;0;0;0;0;1;0;0;0;0;0;0;0;0;0;0;0;0;0;0;0;1;0;0;1;1	4	7	Plasma membrane ATPase OS=Arachis hypogaea OX=3818 GN=Ahy_B04g070663 PE=3 SV=1	0.2	0.2	0.2	0.2	2.04324e+06	0.2	plas	6
tr|A0A444ZI67|A0A444ZI67_ARAHY	AT2G24520	96555	AAHLVDSTNQVGHFQK;EVHFLPFNPVDK;IDQSALTGESLPVTK	1;1;1	3	4	Plasma membrane ATPase OS=Arachis hypogaea OX=3818 GN=Ahy_B04g070663 PE=3 SV=1	0.2	0.2	62612.4	0.2	0.2	0.2	plas	6
tr|A0A444ZIH5|A0A444ZIH5_ARAHY	AT2G24520	96651.9	AAHLVDSTNQVGHFQK;ADGFAGVFPEHK;ADGFAGVFPEHKYEIVK;ADIGIAVADATDAAR;DGKWTEEEAAILVPGDVISIK;EVHFLPFNPVDK;EVHFLPFNPVDKR;GAPEQIMNLCNLR;HICGMTGDGVNDAPALK;IDQSALTGESLPVTK;KHICGMTGDGVNDAPALK;LGDIVPADAR;LGMGTNMYPSASLLGQDK;LLEGDPLK;LLEGDPLKIDQSALTGESLPVTK;MITGDQLAIAK;SASDIVLTEPGLSVIISAVLTSR;TALTYIDADGNWHR;TENQDAIDAAIVGMLADPK;TGTLTLNK;TLHGLQPPETSSIFNEK	0;0;0;0;1;0;0;1;0;0;0;0;0;0;0;0;0;1;0;0;1	4	6	Plasma membrane ATPase OS=Arachis hypogaea OX=3818 GN=Ahy_B04g070663 PE=3 SV=1	0.2	0.2	0.2	0.2	0.2	434043	plas	6
tr|A0A444ZKX6|A0A444ZKX6_ARAHY	AT5G04930	135341	AGIVALIK;YTIVTFLPK	1;1	2	2	Phospholipid-transporting ATPase OS=Arachis hypogaea OX=3818 GN=Ahy_B04g071522 PE=3 SV=1	0.2	0.2	0.2	0.2	16609.1	0.2	plas	10
tr|A0A444ZSJ2|A0A444ZSJ2_ARAHY	AT2G01970	68069.8	EIPPLPWYR;EVETEFLYSAK;LVSAPYVLDFNK;TEALGEVLNGDR;VGPFHNPSETYR	0;1;1;1;0	3	3	Transmembrane 9 superfamily member OS=Arachis hypogaea OX=3818 GN=Ahy_B03g061963 PE=3 SV=1	0.2	0.2	0.2	130302	340356	275009	plas	9
tr|A0A444ZTZ7|A0A444ZTZ7_ARAHY	AT1G10950	67603.4	LVHGDVFRPPR;VGPYNNPQETYNYYSLPFCHPSSTSEAAHK;YAREDDDLETLER;YQQDEQVTLWVNK	0;1;0;1	2	3	Transmembrane 9 superfamily member OS=Arachis hypogaea OX=3818 GN=Ahy_B03g062357 PE=3 SV=1	0.2	0.2	0.2	1.7983e+06	440156	0.2	plas	9
tr|A0A444ZVB3|A0A444ZVB3_ARAHY	AT1G60160	94600.8	KEDHHAFEQLLIESLEK;QQADEHISSFK	1;1	2	3	Potassium transporter OS=Arachis hypogaea OX=3818 GN=Ahy_B03g062733 PE=3 SV=1	0.2	0.2	0.2	507356	0.2	0.2	plas	12
tr|A0A445A2B3|A0A445A2B3_ARAHY	AT5G57110	126877	AIEDMAAESLR;GIHGDDADLLK;KPDEFNIFSGVTK;REPLITNIMWR	1;1;1;0	3	3	Calcium-transporting ATPase OS=Arachis hypogaea OX=3818 GN=Ahy_B03g065774 PE=3 SV=1	0.2	0.2	0.2	221570	181838	0.2	plas	6
tr|A0A445A4P6|A0A445A4P6_ARAHY	AT4G12650	73384.5	ASGYQIVGFQVSPCSVK;EAQAQMNEELSGWK;ISFTYEVEFVK;YEELDKEAQAQMNEELSGWK	1;0;1;0	2	2	Transmembrane 9 superfamily member OS=Arachis hypogaea OX=3818 GN=Ahy_B03g066660 PE=3 SV=1	0.2	0.2	0.2	386760	339173	0.2	plas	9
tr|A0A445A4U0|A0A445A4U0_ARAHY	AT4G12650	59243.5	ASGYQIVGFQVSPCSVK;ISFTYEVEFVK	1;1	2	2	Transmembrane 9 superfamily member OS=Arachis hypogaea OX=3818 GN=Ahy_B03g066660 PE=3 SV=1	0.2	297801	0.2	0.2	0.2	0.2	plas	9
tr|A0A445ABC6|A0A445ABC6_ARAHY	AT1G01790	130095	ALDLPVYFGDAGSR;VGQIIAQLLSER	1;1	2	2	RCK N-terminal domain-containing protein OS=Arachis hypogaea OX=3818 GN=Ahy_B02g057238 PE=4 SV=1	0.2	32286.9	0.2	29639.8	0.2	0.2	plas	10
tr|A0A445AHT7|A0A445AHT7_ARAHY	AT2G41560	94814.6	LHGVATIIGK;MSVLVSLPNGGVR;TGTLTTNHMVVNK	1;1;0	2	2	Calcium-transporting ATPase OS=Arachis hypogaea OX=3818 GN=Ahy_B02g060083 PE=3 SV=1	0.2	0.2	0.2	490137	348294	0.2	plas	8
tr|A0A445AM75|A0A445AM75_ARAHY	AT1G61800	43143.6	SGEPAFSVLVSR;TLLPVAVAHTIGHVAATVSMSK;VAVSFTHIIK	1;1;1	3	3	TPT domain-containing protein OS=Arachis hypogaea OX=3818 GN=Ahy_B01g051496 PE=4 SV=1	0.2	0.2	0.2	0.2	277171	1.10478e+06	plas	8
tr|A0A445AVN2|A0A445AVN2_ARAHY	AT5G35160	142066	DSAENLGELLMGDR;EAQAQMNEELSGWK;IQDVYYLFNHLK;VMGTGDAAEMIPPVGK;YEELDKEAQAQMNEELSGWK	1;0;1;1;0	3	4	MFS domain-containing protein OS=Arachis hypogaea OX=3818 GN=Ahy_B01g055239 PE=3 SV=1	59927.6	0.2	0.2	0.2	222264	122686	plas	21
tr|A0A445AWC6|A0A445AWC6_ARAHY	AT4G16180	93996.9	EVPLFEVEATSVEPIFQK;FETVDLTSR;HILAGLASVVGGLSAPYEK;IEAEEGSVSSR;LLIPIIVLQNHNR;SADVLAAGLLEVADPSLSSK;YDGGGATQVWLGSGR;YLDGLEEQLVDMSSLLYDHR	1;0;0;1;0;0;1;0	3	3	Uncharacterized protein OS=Arachis hypogaea OX=3818 GN=Ahy_B01g055514 PE=4 SV=1	0.2	0.2	0.2	0.2	0.2	334824	plas	1
tr|A0A445AZ12|A0A445AZ12_ARAHY	AT3G53480	163283	MVLPFQPLTIAFK;NSFIYVFK;TTLMDVLSGR	1;1;0	2	2	Uncharacterized protein OS=Arachis hypogaea OX=3818 GN=Ahy_B01g056447 PE=3 SV=1	0.2	0.2	0.2	0.2	35403	23657.9	plas	11
tr|A0A445B027|A0A445B027_ARAHY	AT5G62670	105188	ADGFAGVFPEHK;GAPEQILHLAHNK;GPGDGVYSGSTCK;SLAVAYQEVPDGR	0;1;1;1	3	3	Plasma membrane ATPase OS=Arachis hypogaea OX=3818 GN=Ahy_B01g057026 PE=3 SV=1	0.2	861275	0.2	169099	0.2	59332.3	plas	8
tr|A0A445B3W6|A0A445B3W6_ARAHY	AT1G68710	132057	TSNLNEELGQVDTILSDK;VSYEAESPDEAAFVIAAR	1;1	2	2	Phospholipid-transporting ATPase OS=Arachis hypogaea OX=3818 GN=Ahy_A10g047960 PE=3 SV=1	0.2	0.2	0.2	24827.9	0.2	0.2	plas	8
tr|A0A445BCC1|A0A445BCC1_ARAHY	AT2G34660	181899	HDLELLPGGDLTEIGER;LASLAENSLNAVER;LEDLLLAEER;NSLGLDAEVSEAGENFSVGQR;SDVYIFDDPLSALDAHVAK;STLVAAVFR;VLEYDTPEELLSNEGSSFSK;VLVTNQLHFLSQVDR;YRPELPPVLHGLNFTIFPSDK	1;1;1;1;1;1;1;1;1	9	10	Uncharacterized protein OS=Arachis hypogaea OX=3818 GN=Ahy_A10g051313 PE=4 SV=1	0.2	561853	0.2	27199.9	132639	203403	plas	14
tr|A0A445BDI6|A0A445BDI6_ARAHY	AT3G59140	164216	SLLTAAIYK;STLLAAILR	1;1	2	2	Uncharacterized protein OS=Arachis hypogaea OX=3818 GN=Ahy_A09g041693 PE=4 SV=1	0.2	0.2	0.2	0.2	0.2	5495.68	plas	12
tr|A0A445BP50|A0A445BP50_ARAHY	AT3G13772	73452.3	DGSQSTTYEHGFR;NLMQGSTVPQEVDTNKDVVFTYDVTFK	1;1	2	2	Transmembrane 9 superfamily member OS=Arachis hypogaea OX=3818 GN=Ahy_A09g046214 PE=3 SV=1	101648	0.2	0.2	233227	742152	15025.1	plas	10
tr|A0A445BPR5|A0A445BPR5_ARAHY	AT1G59870	215249	KGIADFLQEVTSR;LGMDFAEYYK;NASGIVKPSR;TTLMDVLAGR;VSGYCEQTDIHSPQVTIR;VTTGEMIVGPTK;YVTVTEFANK	1;0;1;0;1;0;1	4	4	Malic enzyme OS=Arachis hypogaea OX=3818 GN=Ahy_A09g046418 PE=3 SV=1	0.2	0.2	0.2	94118.5	0.2	0.2	plas	13
tr|A0A445BUX0|A0A445BUX0_ARAHY	AT1G10130	109815	AYQADVATVLR;GLSDTQVVQHGR	1;1	2	2	Calcium-transporting ATPase OS=Arachis hypogaea OX=3818 GN=Ahy_A08g038840 PE=3 SV=1	0.2	0.2	0.2	0.2	59703.4	0.2	plas	8
tr|A0A445BXV7|A0A445BXV7_ARAHY	AT4G03560	79061.4	AAALVDLAEDGVGLPEQILDSSSFQSSSR;RSDAITYGSNYEK;SDAITYGSNYEK;VILFILNIR	1;1;1;1	4	4	Uncharacterized protein OS=Arachis hypogaea OX=3818 GN=Ahy_A08g039791 PE=4 SV=1	0.2	0.2	0.2	0.2	187926	0.2	plas	11
tr|A0A445C0K6|A0A445C0K6_ARAHY	AT2G24520	104440	AAHLVDSTNQVGHFQK;ADGFAGVFPEHK;ADGFAGVFPEHKYEIVK;ADIGIAVADATDAAR;ELSEIAEQAK;GGISLEEIKNENVDLEHIPVDEVFEQLK;HICGMTGDGVNDAPALK;KGEIEAVVIATGVHTFFGK;KHICGMTGDGVNDAPALK;LGMGTNMYPSSSLLGQSK;LLEGDALSVDQSALTGESLPVTK;LQVFGPNKLEEK;LSQQGAITKR;MITGDQLAIAK;MTAIEEMAGMDVLCSDK;TENQDAIDAAIVGMLADPK;TGTLTLNK	0;0;0;0;0;1;0;0;0;0;1;0;0;0;0;0;0	2	4	Plasma membrane ATPase OS=Arachis hypogaea OX=3818 GN=Ahy_A08g040749 PE=3 SV=1	0.2	58805.1	0.2	90359.7	96990.4	0.2	plas	10
tr|A0A445C0Q9|A0A445C0Q9_ARAHY	AT1G15520	163196	AQGIVEDKLELLK;EFAEAFQSFHIGR;TTLMDVLSGR	1;1;0	2	2	Uncharacterized protein OS=Arachis hypogaea OX=3818 GN=Ahy_A08g040835 PE=3 SV=1	0.2	0.2	0.2	0.2	18175	0.2	plas	13
tr|A0A445C1J2|A0A445C1J2_ARAHY	AT5G23630	101624	IQEEFFAFVK;SHVLFGGTK;SLPDMTVSEAR	1;1;1	3	3	Cation-transporting ATPase OS=Arachis hypogaea OX=3818 GN=Ahy_A08g041056 PE=3 SV=1	0.2	0.2	0.2	194044	0.2	0.2	plas	4
tr|A0A445CCW0|A0A445CCW0_ARAHY	AT1G42470	148420	DKLPWFLSSLPSADCAK;GGHGAYTSSVDLK;GYDSGIIQASSFR;QFFDSHLAPFYR	1;1;1;1	4	4	SSD domain-containing protein OS=Arachis hypogaea OX=3818 GN=Ahy_A07g034862 PE=4 SV=1	0.2	0.2	0.2	0.2	478754	0.2	plas	14
tr|A0A445CEN8|A0A445CEN8_ARAHY	AT1G54320	41596.2	NNYNTYSFSGK;SPIHVYYQLDNFYQNHR	1;1	2	2	ALA-interacting subunit OS=Arachis hypogaea OX=3818 GN=Ahy_A07g035905 PE=3 SV=1	0.2	0.2	0.2	178299	0.2	0.2	plas	2
tr|A0A445CI34|A0A445CI34_ARAHY	AT2G34250	52102.7	KYSGNFFVNLLGK;VLHLVRPFLSFLPEVQTADR	1;1	2	3	Plug_translocon domain-containing protein OS=Arachis hypogaea OX=3818 GN=Ahy_A07g037217 PE=3 SV=1	0.2	0.2	0.2	518300	1.50995e+06	289070	plas	8
tr|A0A445CPN0|A0A445CPN0_ARAHY	AT4G13420	90084.2	ASSDPIVHVAPNK;IVVNYAYSFLR	1;1	2	2	Potassium transporter OS=Arachis hypogaea OX=3818 GN=Ahy_A06g027756 PE=3 SV=1	0.2	0.2	0.2	146628	0.2	0.2	plas	11
tr|A0A445CRE3|A0A445CRE3_ARAHY	AT2G36910	148242	FFADLVNSFGSNANNLDK;KAELMLLDEATSALDAESER;NANLIAVIDDGK;NVNFSYPSRPDVPILNDFSLSVPAGK;QQIGLVSQEPALFATTIR;TQQALSEAGNIVEQTVVQIR	0;0;1;1;0;1	3	3	Uncharacterized protein OS=Arachis hypogaea OX=3818 GN=Ahy_A06g028624 PE=4 SV=1	0.2	59362.2	0.2	0.2	0.2	0.2	plas	12
tr|A0A445CTD2|A0A445CTD2_ARAHY	AT3G02050	87365.2	FNLLPNQQAADEELSSYK;NPSLLSWVNLSR;WLLGLGPSLGIVR	1;1;1	3	3	Potassium transporter OS=Arachis hypogaea OX=3818 GN=Ahy_A06g029409 PE=3 SV=1	0.2	0.2	0.2	48982.1	142759	80680	plas	12
tr|A0A445CTT4|A0A445CTT4_ARAHY	AT3G27020	73202.3	LTYPSGTATAMLINSFHTK;TGAELAGNQVR;TYELIGPDYPGNR	1;1;1	3	4	Uncharacterized protein OS=Arachis hypogaea OX=3818 GN=Ahy_A06g029657 PE=4 SV=1	0.2	0.2	0.2	73854.1	584728	458554	plas	13
tr|A0A445CUC6|A0A445CUC6_ARAHY	AT5G40780	51505.6	GVQEGVEYGYK;YHELGQHAFGEK	1;1	2	2	Aa_trans domain-containing protein OS=Arachis hypogaea OX=3818 GN=Ahy_A06g029807 PE=4 SV=1	0.2	209705	0.2	0.2	0.2	0.2	plas	10
tr|A0A445D152|A0A445D152_ARAHY	AT1G14670	68206.9	EALGEVLNGDR;LEFQQDKDSVPVCK;YAHDEEAAEDQEETGWK;YKEGNIVPLYANK	0;1;1;1	3	3	Transmembrane 9 superfamily member OS=Arachis hypogaea OX=3818 GN=Ahy_A05g022660 PE=3 SV=1	118645	0.2	0.2	0.2	175071	0.2	plas	9
tr|A0A445D4K3|A0A445D4K3_ARAHY	AT1G65730	63063.7	TGYLTLASPR;VLSHTFLGLYTQIR	1;1	2	2	Uncharacterized protein OS=Arachis hypogaea OX=3818 GN=Ahy_A05g023610 PE=4 SV=1	0.2	120946	0.2	0.2	0.2	0.2	plas	12
tr|A0A445D917|A0A445D917_ARAHY	AT1G59820	124515	DLHMYHLETNTPALAR;TSNLNEELGQVEYIFSDK;WFFPYDYQIIQEMHR	1;1;1	3	3	Phospholipid-transporting ATPase OS=Arachis hypogaea OX=3818 GN=Ahy_A05g025567 PE=3 SV=1	0.2	0.2	0.2	0.2	64963.9	0.2	plas	8
tr|A0A445DAF3|A0A445DAF3_ARAHY	AT3G12520	80541.3	GIQIAISNPSPEVLLTLSR;QYPEAYTYNGIVIVR;SGVVDLIGK	1;0;1	2	2	STAS domain-containing protein OS=Arachis hypogaea OX=3818 GN=Ahy_A04g017226 PE=3 SV=1	0.2	0.2	0.2	0.2	240967	101531	plas	11
tr|A0A445DAG0|A0A445DAG0_ARAHY	AT3G12520	80669.4	IDAPIYFANTSYIK;SGVVDLIGK	1;1	2	2	STAS domain-containing protein OS=Arachis hypogaea OX=3818 GN=Ahy_A04g017226 PE=3 SV=1	0.2	0.2	0.2	483320	0.2	0.2	plas	11
tr|A0A445DHT1|A0A445DHT1_ARAHY	AT4G30190	104907	ADGFAGVFPEHK;ALNLGVNVK;DASIAALPVEELIEK;DGKWTEEEAAILVPGDVISIK;EVHFLPFNPVDK;EVHFLPFNPVDKR;HICGMTGDGVNDAPALK;IDQSALTGESLPVTK;KHICGMTGDGVNDAPALK;LGDIVPADAR;LGMGTNMYPSASLLGQDKDASIAALPVEELIEK;LLEGDPLKIDQSALTGESLPVTK;LSQQGAITKR;MITGDQLAIAK;QGEIEAVVIATGVHTFFGK;TLHGLQPPETSNIFNEK	0;0;0;1;0;0;0;0;0;0;0;0;0;0;0;1	2	2	Plasma membrane ATPase OS=Arachis hypogaea OX=3818 GN=Ahy_A04g020463 PE=3 SV=1	289849	174900	0.2	361751	84603.1	0.2	plas	8
tr|A0A445DLR3|A0A445DLR3_ARAHY	AT2G02040	59056.2	TGNYSNPWR;TSAIEGSR	1;1	2	2	Uncharacterized protein OS=Arachis hypogaea OX=3818 GN=Ahy_A03g010314 PE=3 SV=1	0.2	0.2	0.2	192882	0.2	0.2	plas	10
tr|A0A445DN39|A0A445DN39_ARAHY	AT4G21120	65267.2	TENYSDFVPYGVR;THMMPPWFAHVHEK	1;1	2	2	AA_permease_C domain-containing protein OS=Arachis hypogaea OX=3818 GN=Ahy_A03g010663 PE=4 SV=1	0.2	0.2	0.2	0.2	472010	62143.4	plas	14
tr|A0A445DN75|A0A445DN75_ARAHY	AT1G10950	70307.9	EDDDLETLER;HLDMTYAVK;VGPYNNPQETYNYYSLPFCHPSSTSEAAHK	1;1;1	3	4	Transmembrane 9 superfamily member OS=Arachis hypogaea OX=3818 GN=Ahy_A03g010695 PE=3 SV=1	0.2	0.2	0.2	1.11074e+06	0.2	1.35357e+06	plas	9
tr|A0A445E2D5|A0A445E2D5_ARAHY	AT5G17020	223558	EFSAQDNKDLYAEEAAAQR;ELKDEDVEFYR;ETLKDNDVLVQYK;LLSEEVFDFSR;LNSELLNNLGNFINR	1;1;1;1;1	5	5	Uncharacterized protein OS=Arachis hypogaea OX=3818 GN=Ahy_A03g016141 PE=3 SV=1	45863.1	0.2	0.2	0.2	0.2	0.2	plas	0
tr|A0A445E4L0|A0A445E4L0_ARAHY	AT2G37170	31156.2	DSHVPVLAPLPIGFAVFMVHLATIPVTGTGINPAR;DYHEPPPAPLIDAEELTK;GGGGGEYSAK	0;1;1	2	2	Uncharacterized protein OS=Arachis hypogaea OX=3818 GN=Ahy_A03g016878 PE=3 SV=1	0.2	0.2	0.2	0.2	0.2	63139.3	plas	6
tr|A0A445E4T1|A0A445E4T1_ARAHY	AT5G60770	57820.1	VDIGNAGVASVSGSIFSR;VLWYAITNYR	1;1	2	2	MFS domain-containing protein OS=Arachis hypogaea OX=3818 GN=Ahy_A03g016922 PE=4 SV=1	0.2	0.2	0.2	184338	0.2	0.2	plas	11
tr|A0A445E577|A0A445E577_ARAHY	AT3G44330	62671.8	NIQIFADNSNLAVNPYYIR;SDITGQPATATTGGYK	1;1	2	2	Nicalin OS=Arachis hypogaea OX=3818 GN=Ahy_A03g017049 PE=3 SV=1	0.2	0.2	0.2	0.2	0.2	229616	plas	2
tr|A0A445EJQ0|A0A445EJQ0_ARAHY	AT5G39040	65626.7	SFAQEDYEISR;TADTVAVISDGQVVESGTHDELLSK;TQAAAAVASSIAEESFGAIR;VSETLSLGLK	1;1;1;1	4	4	Uncharacterized protein OS=Arachis hypogaea OX=3818 GN=Ahy_A01g000228 PE=4 SV=1	0.2	113633	0.2	0.2	1.72622e+06	236378	plas	5
tr|A0A445EKB3|A0A445EKB3_ARAHY	AT3G17340	113927	EPVPLQLELIAK;NLPSDIDEISGWRDDLFTAR	1;1	2	2	Uncharacterized protein OS=Arachis hypogaea OX=3818 GN=Ahy_A01g000508 PE=4 SV=1	0.2	30874.2	0.2	0.2	0.2	0.2	plas	0
tr|A0A445EKC4|A0A445EKC4_ARAHY	AT3G53480	284597	GTADFLQEVISR;KGTADFLQEVISR	1;1	2	2	Uncharacterized protein OS=Arachis hypogaea OX=3818 GN=Ahy_A01g000522 PE=3 SV=1	0.2	0.2	0.2	24084.1	0.2	0.2	plas	23
tr|A0A445EKD6|A0A445EKD6_ARAHY	AT4G15236	275627	GTADFLQEVISR;QHLSYWR;TIELDGIKDSLVGLPNVSGLSTEQR	1;0;1	2	2	Uncharacterized protein OS=Arachis hypogaea OX=3818 GN=Ahy_A01g000522 PE=3 SV=1	0.2	0.2	0.2	0.2	20868.3	0.2	plas	23
tr|A0A445ENV6|A0A445ENV6_ARAHY	AT4G30190	104313	ADIGIAVADATDAAR;EVHFLPFNPVDK;EVHFLPFNPVDKR;GAPEQIIALCNLR;IDQSALTGESLPVTK;KHICGMTGDGVNDAPALK;LLEGDPLKIDQSALTGESLPVTK;QALNLGVNVK;TENQDAIDAAIVGMLADPK	0;0;0;1;0;0;0;1;0	2	2	Plasma membrane ATPase OS=Arachis hypogaea OX=3818 GN=Ahy_A01g001538 PE=3 SV=1	0.2	0.2	0.2	0.2	1.83546e+06	74709.8	plas	10
tr|A0A445GD92|A0A445GD92_GLYSO	AT2G46520	107847	AESSLAEAADRPNYALAVLR;LTAVASTR	1;1	2	2	Exportin-2 isoform A OS=Glycine soja OX=3848 GN=D0Y65_042482 PE=4 SV=1	0.2	0.2	78454.9	0.2	0.2	0.2	plas	0
tr|A0A445GMR7|A0A445GMR7_GLYSO	AT1G59870	120823	KTSAYISQNDVHIGEMTVK;NAFVYVFK;TLFMDEISTGLDSSTTYQIVK;VTTGEMIVGPTK	1;1;0;0	2	2	ABC transporter G family member 42 isoform B OS=Glycine soja OX=3848 GN=D0Y65_039710 PE=3 SV=1	0.2	0.2	0.2	0.2	71109.6	0.2	plas	7
tr|A0A445GU80|A0A445GU80_GLYSO	AT4G30190	105039	AAHLVDSTNQVGHFQK;ADGFAGVFPEHK;ADGFAGVFPEHKYEIVK;ADIGIAVADATDAAR;EVHFLPFNPVDK;EVHFLPFNPVDKR;HICGMTGDGVNDAPALK;IPIEEVFEQLK;KHICGMTGDGVNDAPALK;LGMGTNMYPSATLLGQDK;MITGDQLAIAK;NETVDLER;NLVEVFAK;SASDIVLTEPGLSVIISAVLTSR;TENQDAIDAAIVGMLADPK;TGTLTLNK;TLHGLQPPETSNIFNEK;WSEQEAAILVPGDIISIK	0;0;0;0;0;0;0;0;0;1;0;0;0;0;0;0;1;1	3	8	Plasma membrane ATPase OS=Glycine soja OX=3848 GN=D0Y65_041084 PE=3 SV=1 >tr|I1MGZ2|I1MGZ2_SOYBN Plasma membrane ATPase OS=Glycine max OX=3847 GN=100804422 PE=3 SV=2	0.2	0.2	0.2	0.2	412066	437855	plas	8
tr|A0A445GUH7|A0A445GUH7_GLYSO	AT5G57110	117828	ESSDIIILDDNFASVVK;SESSIIHVFPFNSEK	1;1	2	2	Calcium-transporting ATPase OS=Glycine soja OX=3848 GN=D0Y65_041135 PE=3 SV=1	0.2	0.2	0.2	0.2	505804	0.2	plas	9
tr|A0A445ID01|A0A445ID01_GLYSO	AT5G22740	61390.3	ANEWVVTEK;ATFIGLLEAGR;WSCGPANLFR	1;1;0	2	2	Glucomannan 4-beta-mannosyltransferase 2 OS=Glycine soja OX=3848 GN=D0Y65_032386 PE=4 SV=1 >tr|I1MS67|I1MS67_SOYBN Glyco_trans_2-like domain-containing protein OS=Glycine max OX=3847 GN=100788761 PE=4 SV=1	0.2	0.2	0.2	374683	0.2	0.2	plas	5
tr|A0A445IF02|A0A445IF02_GLYSO	AT1G59870	146090	EHIVEFFESCGFK;KTSAYISQNDVHIGEMTVK;NAFVYVFK;TLFMDEISTGLDSSTTYQIVK;TSAYISQNDVHIGEMTVK;TTLMDVLAGR;VTTGEMIVGPTK	1;0;1;0;0;0;0	2	2	ABC transporter G family member 42 OS=Glycine soja OX=3848 GN=D0Y65_032740 PE=3 SV=1	0.2	0.2	0.2	0.2	0.2	30732.5	plas	13
tr|A0A445IIB4|A0A445IIB4_GLYSO	AT2G36910	147196	ATQLAGEAIANVR;FYDPSSGQVLLDGNDVK;KAELMLLDEATSALDAESER;NANLIAVIDDGK;QQIGLVSQEPALFATTIR;SQEALSQAGNIVEQTVVQIR;TIALVGSSGSGK	0;1;0;0;0;1;0	2	2	ABC transporter B family member 1 OS=Glycine soja OX=3848 GN=D0Y65_026095 PE=4 SV=1 >tr|I1L8X7|I1L8X7_SOYBN Uncharacterized protein OS=Glycine max OX=3847 GN=100777382 PE=4 SV=2	0.2	0.2	0.2	0.2	25110.2	0.2	plas	12
tr|A0A445J3T4|A0A445J3T4_GLYSO	AT4G25960	136197	NADQISVLQDGK;QQIGLVNQEPALFATSIK;TTVVVAHR	1;1;0	2	2	ABC transporter B family member 2 OS=Glycine soja OX=3848 GN=D0Y65_024782 PE=4 SV=1 >tr|I1L4Y7|I1L4Y7_SOYBN Uncharacterized protein OS=Glycine max OX=3847 GN=100810688 PE=4 SV=1	0.2	42250.5	0.2	0.2	0.2	0.2	plas	12
tr|A0A445JDU0|A0A445JDU0_GLYSO	AT1G10950	69261.3	HVIYTHK;WGGLGEVLGGNELIDSQIEIK	1;1	2	2	Transmembrane 9 superfamily member OS=Glycine soja OX=3848 GN=D0Y65_020382 PE=3 SV=1	0.2	0.2	0.2	47447.2	0.2	388093	plas	9
tr|A0A445JHB3|A0A445JHB3_GLYSO	AT1G59870	167657	ACWDKEWLLIK;LGMDFAEYYK;MALLLGPPSSGK;NTSGIVKPSR;TLFMDEISTGLDSSTTYQIVK;TSHVDEDEEALK;TTLMDVLAGR;VSGYCEQTDIHSPQVTIR;VTTGEMIVGPTK;YDLLTELAR;YVTVTEFANK	0;0;0;1;0;0;0;0;0;1;0	2	2	ABC transporter G family member 36 isoform A OS=Glycine soja OX=3848 GN=D0Y65_021095 PE=3 SV=1 >tr|I1KV23|I1KV23_SOYBN Uncharacterized protein OS=Glycine max OX=3847 GN=100798588 PE=3 SV=1	0.2	0.2	0.2	0.2	86045.1	0.2	plas	13
tr|A0A445JQU8|A0A445JQU8_GLYSO	AT1G59870	134980	IVEYFEAIPGVPK;LGMDFAEYYK;TTLMDVLAGR;YVTVTEFANK	1;1;0;0	2	2	ABC transporter G family member 36 isoform E OS=Glycine soja OX=3848 GN=D0Y65_016596 PE=3 SV=1	0.2	0.2	0.2	77768.4	0.2	0.2	plas	14
tr|A0A445LBI3|A0A445LBI3_GLYSO	AT3G12120	73161.3	AIKPILGEYYR;GALATVDRDYGILNK;VPFEKPPFSLSQIK	1;1;1	3	3	Omega-6 fatty acid desaturase, endoplasmic reticulum isozyme 2 isoform B OS=Glycine soja OX=3848 GN=D0Y65_007162 PE=4 SV=1	0.2	0.2	0.2	1.22474e+06	0.2	0.2	plas	6
tr|A0A445LDF1|A0A445LDF1_GLYSO	AT2G36910	146669	ATQLAGEAIANVR;ENILLGRPDADQVEIEEAAR;NANLIAVIDDGK;QQIGLVSQEPALFATTIR	1;1;1;1	4	5	ABC transporter B family member 1 isoform A OS=Glycine soja OX=3848 GN=D0Y65_007540 PE=4 SV=1 >tr|I1JPQ0|I1JPQ0_SOYBN Uncharacterized protein OS=Glycine max OX=3847 GN=100817829 PE=4 SV=2	0.2	0.2	0.2	123768	0.2	0.2	plas	12
tr|A0A4D6M119|A0A4D6M119_VIGUN	AT4G30190	104885	AAHLVDSTNQVGHFQK;ADGFAGVFPEHK;ADGFAGVFPEHKYEIVK;ADIGIAVADATDAAR;DASIAALPVEELIEK;EVHFLPFNPVDK;EVHFLPFNPVDKR;GPGDEVFSGSTCK;GVDKDHVILLAAR;HICGMTGDGVNDAPALK;KADIGIAVADATDAAR;KHICGMTGDGVNDAPALK;LSQQGAITK;MITGDQLAIAK;QGEIEAVVIATGVHTFFGK;SASDIVLTEPGLSVIISAVLTSR;TENQDAIDAAIVGMLADPK;TGTLTLNK;TLHGLQPPETSSIFNEK	0;0;0;0;0;0;0;1;0;0;0;0;0;0;0;0;0;0;1	2	3	Plasma membrane ATPase OS=Vigna unguiculata OX=3917 GN=DEO72_LG5g3049 PE=3 SV=1	0.2	0.2	0.2	299155	0.2	0.2	plas	8
tr|A0A4D6MCZ7|A0A4D6MCZ7_VIGUN	AT2G36910	146729	ATQLAGEAIANVR;QQIGLVSQEPALFATTIR;TTIIVAHR	1;1;1	3	3	ATP-binding cassette OS=Vigna unguiculata OX=3917 GN=DEO72_LG6g2650 PE=4 SV=1	0.2	0.2	0.2	0.2	0.2	29297.1	plas	12
tr|A0A4D6MLG5|A0A4D6MLG5_VIGUN	AT1G59870	165743	LGMDFAEYYK;TTLMDVLAGR;VTTGEMIVGPTK;YDLLTELAR;YVTVTEFANK	1;0;0;1;0	2	2	ATP-binding cassette OS=Vigna unguiculata OX=3917 GN=DEO72_LG8g327 PE=3 SV=1	3449.42	0.2	0.2	0.2	0.2	0.2	plas	13
tr|A0A4D6N3D3|A0A4D6N3D3_VIGUN	AT1G04910	58183.4	LAEEIDNPEYQR;SAISNAVLAAR	1;1	2	2	O-fucosyltransferase OS=Vigna unguiculata OX=3917 GN=DEO72_LG9g3284 PE=4 SV=1	0.2	0.2	0.2	88960.7	0.2	0.2	plas	1
tr|A0A4D6N5H2|A0A4D6N5H2_VIGUN	AT1G59870	167980	ESLIYSAFLR;KTSAYISQNDVHIGEMTVK;TTLMDVLAGR	1;1;0	2	2	ATP-binding cassette OS=Vigna unguiculata OX=3917 GN=DEO72_LG10g215 PE=3 SV=1	34448.3	0.2	0.2	0.2	0.2	0.2	plas	13
tr|A0A4D6N7X2|A0A4D6N7X2_VIGUN	AT1G15520	160958	GVSGAFRPGVLTALMGVSGAGK;KGTADFLQEVTSK;TTLMDVLAGR	1;1;0	2	2	ATP-binding cassette OS=Vigna unguiculata OX=3917 GN=DEO72_LG10g142 PE=3 SV=1	0.2	0.2	0.2	46231.3	0.2	0.2	plas	13
tr|A0A4P1QTG5|A0A4P1QTG5_LUPAN	AT1G59820	86058.3	GADTVIFER;TPTTIYVR	1;1	2	2	Phospholipid-transporting ATPase OS=Lupinus angustifolius OX=3871 GN=TanjilG_25608 PE=3 SV=1	0.2	0.2	0.2	0.2	170396	0.2	plas	1
tr|A0A4P1R8I0|A0A4P1R8I0_LUPAN	AT2G36910	147126	ATQLAGEAIANVR;ENILLGRPDADQVEIEEAAR;FYDPTSGQVLLDGHDIK;HVDFSYPTRPDMPVFR;KAELMLLDEATSALDAESER;QQIGLVSQEPALFATTIR;TEIEPDDPDATPVPDR;TIALVGSSGSGK;VAEQGSHSHLLK;VVLAFVGESR	0;1;1;1;0;0;0;0;0;0	3	4	Uncharacterized protein OS=Lupinus angustifolius OX=3871 GN=TanjilG_02616 PE=4 SV=1	0.2	0.2	0.2	0.2	194750	0.2	plas	12
tr|A0A4P1R9Y7|A0A4P1R9Y7_LUPAN	AT5G60660	30956.1	SFGSAVIYNK;YGGGANFVHSGYNK	1;1	2	4	Uncharacterized protein OS=Lupinus angustifolius OX=3871 GN=TanjilG_23591 PE=3 SV=1	971254	1.8607e+06	0.2	8.93253e+06	9.79014e+06	1.44092e+07	plas	6
tr|A0A4P1RKK3|A0A4P1RKK3_LUPAN	AT3G07160	196296	EHIVHLIANEQSR;FTYVVTCQIYGK;LGQLFDFFR;NLLEEFNSDHGLR;VAGGNGEQVLSR;VVEDFRDWTNWLLYR;YAVQECYYAIK	1;0;0;1;0;0;0	2	4	FKS1_dom1 domain-containing protein OS=Lupinus angustifolius OX=3871 GN=TanjilG_24733 PE=4 SV=1	0.2	0.2	0.2	0.2	66755.5	0.2	plas	14
tr|A0A4P1RN01|A0A4P1RN01_LUPAN	AT2G35060	87010.8	AFSPVYIYR;FSSLLLLR	1;1	2	2	Potassium transporter OS=Lupinus angustifolius OX=3871 GN=TanjilG_21391 PE=3 SV=1	0.2	35597.4	0.2	0.2	0.2	0.2	plas	13
tr|A0A4P1RTJ0|A0A4P1RTJ0_LUPAN	AT5G62890	57552.4	FSDEADPIEK;WFNDIINVPFQSK	1;1	2	2	Uncharacterized protein OS=Lupinus angustifolius OX=3871 GN=TanjilG_31496 PE=4 SV=1	0.2	0.2	0.2	0.2	195388	0.2	plas	10
tr|A0A4P1RU34|A0A4P1RU34_LUPAN	AT5G62670	105199	ADGFAGVFPEHK;ADGFAGVFPEHKYEIVK;ADIGIAVADATDAAR;AGIQEVHFLPFNPTDK;AGIQEVHFLPFNPTDKR;ELQWAHAQR;GVDADTVVLMAAR;HICGMTGDGVNDAPALK;IDQSALTGESLPVTK;KHICGMTGDGVNDAPALK;LENQDAIDTAIVGMLADPK;LGDIVPADAR;LGMGTNMYPSSALLGQDK;LLEGDPLK;LLEGDPLKIDQSALTGESLPVTK;NLVEVFAK;QGEIEAIVIATGVHTFFGK;SASDIVLTEPGLSVIISAVLTSR;TGTLTLNK	0;0;0;0;0;0;1;0;0;0;0;0;0;0;0;0;1;0;0	2	2	Plasma membrane ATPase OS=Lupinus angustifolius OX=3871 GN=TanjilG_13231 PE=3 SV=1	0.2	0.2	0.2	0.2	0.2	175844	plas	8
tr|G7JUD2|G7JUD2_MEDTR	AT4G30190	104255	AAHLVDSTNQVGHFQK;ADGFAGVFPEHK;ADGFAGVFPEHKYEIVR;ADIGIAVADATDAAR;DGKWSEQEAAILVPGDIISIK;ELSEIAEQAK;HICGMTGDGVNDAPALK;KHICGMTGDGVNDAPALK;LGDIVPADAR;LGMGTNMYPSATLLGQDK;LLEGDPLKIDQSALTGESLPVTR;LSQQGAITK;MITGDQLAIAK;NETVDLERIPVEEVFEQLK;TGTLTLNK	0;0;1;0;0;0;0;0;0;1;1;0;0;0;0	3	3	Plasma membrane ATPase OS=Medicago truncatula OX=3880 GN=11445796 PE=3 SV=1	0.2	0.2	0.2	111964	0.2	0.2	plas	9
tr|G7KJY3|G7KJY3_MEDTR	AT3G28345	139723	HIALVSQEPTLFGGTIK;TTIIIAHR	1;1	2	2	ABC transporter B family protein OS=Medicago truncatula OX=3880 GN=11424105 PE=4 SV=2	0.2	0.2	0.2	0.2	0.2	14371.7	plas	9
tr|I3T6L5|I3T6L5_LOTJA	AT2G34250	52071.7	AFSPTTINSGR;KYSGNFFVNLLGK;VLHLVRPFLSFLPEVQTADR;YSGNFFVNLLGK	1;1;1;1	4	4	Plug_translocon domain-containing protein OS=Lotus japonicus OX=34305 PE=2 SV=1	0.2	0.2	0.2	0.2	1.15977e+06	0.2	plas	8
tr|Q84ND6|Q84ND6_STYHA	AT3G58060	46671.4	EAHAIGETLQIK;TVMENAVSLVGQSAPPEFLQK	1;1	2	2	Cation diffusion facilitator 8 OS=Stylosanthes hamata OX=37660 PE=2 SV=1	0.2	0.2	0.2	0.2	88449.6	0.2	plas	4
tr|U3LP59|U3LP59_9FABA	AT3G54700	59101.6	DIFTAIGWIPPSQNMNAIHEVYR;ENEDEGAEAIEMQGSAR;STCHGISAAAGK	1;1;1	3	3	Phosphate transporter 1 OS=Stylosanthes guianensis OX=62615 GN=PT1 PE=2 SV=1	42402.6	0.2	0.2	482900	5.26207e+06	248618	plas	11
tr|V7BXD2|V7BXD2_PHAVU	AT1G59870	167297	DAIVGLPGVTGLSTEQR;EHIIEFFESCGFR;FVDEVMDLVELNNLK;LGMDFAEYYK;TTLMDVLAGR;YNPATWMLEVSSIAAEVR	0;1;1;1;0;1	4	5	Uncharacterized protein OS=Phaseolus vulgaris OX=3885 GN=PHAVU_005G166500g PE=3 SV=1	0.2	0.2	0.2	0.2	0.2	34833.8	plas	13
tr|V7C7M2|V7C7M2_PHAVU	AT4G14240	53396.3	ALVSIHSQEAGK;GGELTHDETTIISGALDLTEK;SLLTVRPETETPVSAVSIR;VLDYLLGHNEALFR	1;1;1;1	4	5	Uncharacterized protein OS=Phaseolus vulgaris OX=3885 GN=PHAVU_003G093400g PE=4 SV=1	0.2	0.2	0.2	70906	120614	0.2	plas	3
tr|V7CB29|V7CB29_PHAVU	AT1G02520	209991	LYEEASQVANDAVGSIR;TVASFTGEK	1;1	2	2	Uncharacterized protein OS=Phaseolus vulgaris OX=3885 GN=PHAVU_003G122500g PE=4 SV=1	0.2	0.2	0.2	0.2	0.2	41256.9	plas	13
tr|V7CXR4|V7CXR4_PHAVU	AT3G27020	74052.3	LTYPSGTATSMLINSFHTK;TYELIGPDYPGNR	1;1	2	2	Uncharacterized protein OS=Phaseolus vulgaris OX=3885 GN=PHAVU_001G088900g PE=4 SV=1	0.2	0.2	0.2	354859	0.2	0.2	plas	14
tr|A0A072TKG2|A0A072TKG2_MEDTR	ATCG00280	88301.8	AAEDPEFETFYTK;AYDFVSQEIR;DQETTGFAWWAGNAR;SAEYMTHAPLGSLNSVGGVATEINAVNYVSPR	0;0;1;1	2	2	Photosystem II D2 protein OS=Medicago truncatula OX=3880 GN=MTR_0002s0420 PE=3 SV=1	0.2	0.2	0.2	0.2	156530	0.2	plas	11
tr|A0A0B2RE54|A0A0B2RE54_GLYSO	AT3G62580	23088.9	ENNIGEEVGWSK;HQFGNLQSK	1;1	2	2	Transmembrane protein 205 OS=Glycine soja OX=3848 GN=D0Y65_025693 PE=4 SV=1 >tr|C6SXE8|C6SXE8_SOYBN DUF4149 domain-containing protein OS=Glycine max OX=3847 GN=100305973 PE=2 SV=1	0.2	0.2	0.2	1.09252e+06	0.2	815855	plas	5
tr|A0A151RQJ3|A0A151RQJ3_CAJCA	AT5G01460	56343.9	AAESLQQEER;KAAESLQQEER	1;1	2	2	LIMR family protein At5g01460 family OS=Cajanus cajan OX=3821 GN=KK1_033678 PE=4 SV=1	0.2	0.2	0.2	330244	0.2	0.2	plas	9
tr|A0A151U4D5|A0A151U4D5_CAJCA	AT4G21150	70653.5	AEITHIFR;LSFQLTTPHGHVFKPHQAFIK	1;1	2	2	Dolichyl-diphosphooligosaccharide--protein glycosyltransferase subunit 2 (Fragment) OS=Cajanus cajan OX=3821 GN=KK1_006831 PE=3 SV=1	0.2	0.2	0.2	1.8359e+06	0.2	0.2	plas	3
tr|A0A1J7HUC2|A0A1J7HUC2_LUPAN	AT2G20580	97249.5	AVPLALGLLCISNPK;AYYETMTESDLKK;GLLTLNPYHSDR;LAPILSDAK;LSEGYLTLAR;NLAGEIAQEYAK;SLEHLLQYGEQNIR;SLEHLLQYGEQNIRR	0;1;0;1;0;0;0;0	2	2	26S proteasome non-ATPase regulatory subunit 2 homolog OS=Lupinus angustifolius OX=3871 GN=TanjilG_11688 PE=3 SV=1	0.2	40471.7	61978	132744	0.2	0.2	plas	0
tr|A0A1S2Z565|A0A1S2Z565_CICAR	AT1G34130	82001.2	FGELTTEYGKPPGFDR;FYSLLDPTYAK	1;1	2	2	dolichyl-diphosphooligosaccharide--protein glycosyltransferase subunit STT3B OS=Cicer arietinum OX=3827 GN=LOC101489932 PE=4 SV=1	0.2	33841.2	0.2	177862	0.2	0.2	plas	11
tr|A0A1S2Z641|A0A1S2Z641_CICAR	AT4G12420	66400.6	LDENLLIHWSGIQQR;NKLDENLLIHWSGIQQR;VHNVGVSTSLNFR;VTGVGILHYTNSK	1;1;0;1	3	3	monocopper oxidase-like protein SKU5 OS=Cicer arietinum OX=3827 GN=LOC101490477 PE=4 SV=1	0.2	111652	0.2	0.2	592027	0.2	plas	1
tr|A0A1S3U8Q7|A0A1S3U8Q7_VIGRR	AT2G24820	60114.7	GGIGTMHAPNLANR;LSEGQLIDGR	1;1	2	2	protein TIC 55, chloroplastic OS=Vigna radiata var. radiata OX=3916 GN=LOC106762803 PE=4 SV=2	0.2	0.2	0.2	1.72754e+06	0.2	0.2	plas	2
tr|A0A1S3VJ12|A0A1S3VJ12_VIGRR	AT1G66970	88588.6	KQNLSVTDAVIDTLSK;QNLSVTDAVIDTLSK	1;1	2	3	glycerophosphodiester phosphodiesterase GDPDL3 OS=Vigna radiata var. radiata OX=3916 GN=LOC106775652 PE=4 SV=2	149651	0.2	0.2	319611	0.2	0.2	plas	0
tr|A0A371H3A9|A0A371H3A9_MUCPR	AT5G42720	84776.2	AFGLYNPDQSMIYDAGLSK;VSTVHSMAVLK	1;1	2	2	Glucan endo-1,3-beta-glucosidase 7 (Fragment) OS=Mucuna pruriens OX=157652 GN=CR513_19977 PE=3 SV=1	23027.5	0.2	0.2	5471.22	0.2	0.2	plas	2
tr|A0A444WRF8|A0A444WRF8_ARAHY	AT3G51050	77590.4	HGDTGLVIVGGR;VDEGFSEAR	1;1	2	2	Uncharacterized protein OS=Arachis hypogaea OX=3818 GN=Ahy_Scaffold1g106701 PE=4 SV=1	0.2	0.2	0.2	55732.6	0.2	55282.9	plas	1
tr|A0A444X6W3|A0A444X6W3_ARAHY	AT2G03120	37858.2	KWNEDVIVWR;WNEDVIVWR	1;1	2	2	Uncharacterized protein OS=Arachis hypogaea OX=3818 GN=Ahy_B10g105001 PE=4 SV=1	0.2	0.2	0.2	332887	0.2	0.2	plas	8
tr|A0A444X9L6|A0A444X9L6_ARAHY	AT3G01720	94631.5	GPITPWEFK;HTVNNEILIYPGYVPAPGVK;TLNEALTLHHER;VGGLLAFHIDDLR	1;1;1;1	4	4	Uncharacterized protein OS=Arachis hypogaea OX=3818 GN=Ahy_B10g106038 PE=4 SV=1	0.2	0.2	0.2	0.2	44624.6	0.2	plas	1
tr|A0A444XSU3|A0A444XSU3_ARAHY	AT5G20660	100206	DQTVDFVTFLVK;EVAGLSGLDFAYVDNTAVYHTK;GFSEIEAFK;GVIFLFNTGEEEGLDGAHSFITQHPWSSTVR	1;0;0;1	2	2	Peptidase_M28 domain-containing protein OS=Arachis hypogaea OX=3818 GN=Ahy_B09g099045 PE=4 SV=1	0.2	0.2	0.2	249567	239815	106355	plas	8
tr|A0A444XXJ6|A0A444XXJ6_ARAHY	AT5G23575	67658.4	ESALVWHETNIPYAVWGPESTR;NYGSMLEGEADELKR;THPVVIYLPK	1;1;1	3	3	Uncharacterized protein OS=Arachis hypogaea OX=3818 GN=Ahy_B08g089096 PE=4 SV=1	0.2	0.2	0.2	0.2	231109	0.2	plas	5
tr|A0A444XYU8|A0A444XYU8_ARAHY	AT5G05170	122045	AGAMNALVR;GLDGIQGPVYVGTGCVFNR	1;1	2	2	Cellulose synthase OS=Arachis hypogaea OX=3818 GN=Ahy_B08g089805 PE=3 SV=1	0.2	0.2	0.2	71277.7	105503	0.2	plas	9
tr|A0A444YLW9|A0A444YLW9_ARAHY	AT4G21150	76397.2	FFLGIGIPGDAK;TLDLAGNDIVSLSANHLQK;VSNAEIAVLDNDLGSIETQK;VYATGGQIHVPIYVTGIVK	1;1;1;1	4	5	Dolichyl-diphosphooligosaccharide--protein glycosyltransferase subunit 2 OS=Arachis hypogaea OX=3818 GN=Ahy_B06g081786 PE=3 SV=1	217908	0.2	0.2	89977.5	978946	99616.3	plas	3
tr|A0A444YUT7|A0A444YUT7_ARAHY	AT4G31140	52356.3	IYDNVFDANHDTLVWALQK;VTTPLNADVYQSSSDKPSDGDFR	1;1	2	2	X8 domain-containing protein OS=Arachis hypogaea OX=3818 GN=Ahy_B06g085489 PE=3 SV=1	0.2	0.2	0.2	0.2	392749	0.2	plas	2
tr|A0A444YYQ4|A0A444YYQ4_ARAHY	AT1G34130	82948.7	AMSSYEDEAYEIMR;FYSLLDPTYAK;GVIDNSQPFQR;YAIHCTWVTSEAYSSPSIVLAAR;YESMIHEFDPYFNYR	1;1;1;1;1	5	5	Uncharacterized protein OS=Arachis hypogaea OX=3818 GN=Ahy_B05g074386 PE=4 SV=1	167278	0.2	0.2	672546	342784	240554	plas	11
tr|A0A444ZDQ2|A0A444ZDQ2_ARAHY	AT5G04885	75209.4	ATAQDWVNMINEFQK;GFVISDWQGIDK;NSFIGSVLSGGGSEPLPK	1;1;1	3	3	Uncharacterized protein OS=Arachis hypogaea OX=3818 GN=Ahy_B04g069840 PE=4 SV=1	0.2	171628	0.2	0.2	106614	0.2	plas	2
tr|A0A444ZIY3|A0A444ZIY3_ARAHY	AT2G35100	55112.6	FTYGVIQQHSLAR;SYDGDVSVENR;VYLYDLPHR	1;1;1	3	3	Exostosin domain-containing protein OS=Arachis hypogaea OX=3818 GN=Ahy_B04g070776 PE=3 SV=1	0.2	0.2	0.2	101239	38404.3	87913.7	plas	0
tr|A0A444ZYB9|A0A444ZYB9_ARAHY	AT5G64030	93827.1	DEHEAQVQFALER;DKLNGVGIATYR;ILRPEGMLIVR;IWYYNVPHTK;SYDLLHADHLFSR;VPWHIEGGK;VTGEYLTFPGGGTQFK;YVDGMGIQWSNVR	0;1;1;0;1;0;0;1	4	6	Uncharacterized protein OS=Arachis hypogaea OX=3818 GN=Ahy_B03g063729 PE=4 SV=1	0.2	0.2	0.2	94614.2	238577	0.2	plas	1
tr|A0A445AAF4|A0A445AAF4_ARAHY	AT3G44330	62660.8	LFSLLYSNPK;NIQIFADNSNLAVNPYYIR	1;1	2	2	Nicalin OS=Arachis hypogaea OX=3818 GN=Ahy_B03g068667 PE=3 SV=1	923199	0.2	0.2	1.58842e+06	1.90238e+06	621012	plas	2
tr|A0A445ABU6|A0A445ABU6_ARAHY	AT4G01320	101775	LQEENLSAMNTDPWYSAYHYSHPPLVER;SFEFQADAFAK;SSHSNAYMYGFFK;TLEGVISQDK	1;1;1;1	4	6	RING-type domain-containing protein OS=Arachis hypogaea OX=3818 GN=Ahy_B02g057392 PE=4 SV=1	0.2	0.2	0.2	0.2	27278.5	345647	plas	9
tr|A0A445AJY6|A0A445AJY6_ARAHY	AT3G09090	99578.8	VMNQVLLIDLSKPK;WTAELDLSTDTSNFR	1;1	2	3	Uncharacterized protein OS=Arachis hypogaea OX=3818 GN=Ahy_B02g061046 PE=4 SV=1	0.2	0.2	0.2	24400.8	0.2	23098.8	plas	2
tr|A0A445ANU9|A0A445ANU9_ARAHY	AT5G55480	82765.1	AISDGADVIDCPVQMSK;CGASGDYPGCTNK	1;1	2	3	Uncharacterized protein OS=Arachis hypogaea OX=3818 GN=Ahy_B01g052208 PE=4 SV=1	0.2	40512.2	0.2	0.2	103925	0.2	plas	0
tr|A0A445AZE0|A0A445AZE0_ARAHY	AT2G19440	52371.1	AGYGDLPIIVGEVGWPTDGDK;ATVPLNADVYESPANNPVPSSGTFR	1;1	2	2	X8 domain-containing protein OS=Arachis hypogaea OX=3818 GN=Ahy_B01g056732 PE=3 SV=1	0.2	0.2	0.2	0.2	0.2	60564.7	plas	0
tr|A0A445B4Z9|A0A445B4Z9_ARAHY	AT5G64030	88333.9	DVSQEDKVEMK;QFEDNPGDLPEDATK	1;1	2	2	Uncharacterized protein OS=Arachis hypogaea OX=3818 GN=Ahy_A10g048378 PE=4 SV=1	105158	594910	0.2	100607	248544	47029.6	plas	1
tr|A0A445BCQ0|A0A445BCQ0_ARAHY	AT3G10370	68244.1	EAQQSALMAAGK;LAFLETDAAGR	1;1	2	2	Glycerol-3-phosphate dehydrogenase OS=Arachis hypogaea OX=3818 GN=Ahy_A09g041408 PE=3 SV=1	0.2	0.2	0.2	219566	0.2	0.2	plas	1
tr|A0A445BCW2|A0A445BCW2_ARAHY	AT2G01720	53228.9	DSAILLSPYHVK;EIEISHWGNVQVTER	1;1	2	2	Dolichyl-diphosphooligosaccharide--protein glycosyltransferase subunit 1 OS=Arachis hypogaea OX=3818 GN=Ahy_A09g041478 PE=3 SV=1	322141	0.2	0.2	1.73125e+06	1.51935e+06	219806	plas	1
tr|A0A445BCW3|A0A445BCW3_ARAHY	AT5G20710	128387	AILYMVAQCLGAICGVGLVK;DSHVPVLAPLPIGFAVFMVHLATIPVTGTGINPAR;DYHDPPPAPLIDAEELTK;SLGAAVIYNK;YGGGANSLADGYSK	0;0;1;1;1	3	11	Beta-galactosidase OS=Arachis hypogaea OX=3818 GN=Ahy_A09g041488 PE=3 SV=1	278581	1.095e+06	0.2	0.2	5.83363e+06	4.12135e+06	plas	6
tr|A0A445BF71|A0A445BF71_ARAHY	AT2G14740	69430.5	AIMAQYMPLDSQGEVVNHVNDER;GDGYTTCEASGPGR;GDVTILPTLVVNNR;GTYDSAIGNFGIPQYGGSMAGSVVYPK;LKDAISGGDMVNVNLDWR;NGHAFSACLDDGHVK;SKPGALPTIVLLDR;YCAPDPEQDFSTGYDGK;YCAPDPEQDFSTGYDGKDVVIENLR;YIENITIPSALIEK	1;1;0;1;1;1;1;0;0;0	6	7	EGF_CA domain-containing protein OS=Arachis hypogaea OX=3818 GN=Ahy_A09g042227 PE=4 SV=1	147006	0.2	0.2	570895	0.2	280097	plas	2
tr|A0A445BQE3|A0A445BQE3_ARAHY	AT1G52780	119178	APAPTPYLSEDSEFVNPSLEFYSK;FCEILEEITR;ILPHVYDYIR;LVSFWVTDVDHAHR;QCASVLSASSELR	1;1;1;1;1	5	6	Uncharacterized protein OS=Arachis hypogaea OX=3818 GN=Ahy_A09g046617 PE=4 SV=1	0.2	0.2	0.2	263889	418072	127667	plas	6
tr|A0A445BRS1|A0A445BRS1_ARAHY	AT1G76400	70350	EIEISHWGNVQVTEHYNLFHGGAK;FSHLDLVGRPVVVLEK;TAFTIGYGLPLR	1;1;1	3	4	Dolichyl-diphosphooligosaccharide--protein glycosyltransferase subunit 1 OS=Arachis hypogaea OX=3818 GN=Ahy_A08g037775 PE=3 SV=1	0.2	0.2	0.2	486048	660967	271449	plas	1
tr|A0A445BWW1|A0A445BWW1_ARAHY	AT5G08080	38798.5	FKDLMTEFQTLR;GQVVSTVEEIQER;QGDIEMGMQVQR;QIHEVDKQIDK	1;0;0;1	2	3	t-SNARE coiled-coil homology domain-containing protein OS=Arachis hypogaea OX=3818 GN=Ahy_A08g039636 PE=4 SV=1	0.2	0.2	0.2	0.2	111491	0.2	plas	1
tr|A0A445C2K0|A0A445C2K0_ARAHY	AT4G12730	43664.5	ILASHPSLSTFNHYLTLTHLAAEINR;ILASHPSLSTFNHYLTLTHLAAEINRR;NVLSLHVLVDYFGAK;QTITVLALDNSAMSSLLDK	1;1;0;1	3	4	Uncharacterized protein OS=Arachis hypogaea OX=3818 GN=Ahy_A07g031009 PE=4 SV=1	137570	0.2	0.2	192399	0.2	0.2	plas	1
tr|A0A445CGP0|A0A445CGP0_ARAHY	AT1G79560	114730	FDWHAFSQLLPGGK;LGLMALTK	1;1	2	2	AAA domain-containing protein OS=Arachis hypogaea OX=3818 GN=Ahy_A07g036644 PE=4 SV=1	0.2	0.2	0.2	0.2	12887.6	0.2	plas	2
tr|A0A445CL95|A0A445CL95_ARAHY	AT3G57880	89053.4	AILGNQALR;VWFDLNEIPK	1;1	2	2	Uncharacterized protein OS=Arachis hypogaea OX=3818 GN=Ahy_A06g026665 PE=4 SV=1	0.2	0.2	0.2	0.2	212897	0.2	plas	3
tr|A0A445CMR3|A0A445CMR3_ARAHY	AT3G62360	132419	VALTHGPENVKPQK;VVDGNEMGVEGVK	1;1	2	2	Uncharacterized protein OS=Arachis hypogaea OX=3818 GN=Ahy_A06g027131 PE=4 SV=1	0.2	0.2	0.2	0.2	0.2	65272.8	plas	1
tr|A0A445CYA9|A0A445CYA9_ARAHY	AT4G25240	64800.6	ASGGFGPIVVNNR;ATINGVSFNKPSVPFR;DIGIPDGVLINGK;VTGVAILHYSNSQGK	1;1;1;1	4	9	Uncharacterized protein OS=Arachis hypogaea OX=3818 GN=Ahy_A05g021734 PE=4 SV=1	0.2	0.2	0.2	0.2	2.13885e+06	0.2	plas	1
tr|A0A445CZM2|A0A445CZM2_ARAHY	AT1G13560	43646.4	YSGVDHSYLAK;YVLQPFWSR	1;1	2	2	Uncharacterized protein OS=Arachis hypogaea OX=3818 GN=Ahy_A05g022131 PE=3 SV=1	0.2	0.2	0.2	538296	0.2	228271	plas	7
tr|A0A445DEG4|A0A445DEG4_ARAHY	AT3G52850	69749.7	AWNAQNAGAAAILVADDR;CDNLIEFLK;FTEECSDQVITSLGANLK;FVGDGYTHCEASGALR	1;1;1;0	3	3	EGF_CA domain-containing protein OS=Arachis hypogaea OX=3818 GN=Ahy_A04g018753 PE=4 SV=1	0.2	0.2	0.2	397572	0.2	100376	plas	2
tr|A0A445DLN9|A0A445DLN9_ARAHY	AT4G38350	140111	EFFDSHLAPFYR;HSDLVNDRPTTAQFR;HTNQLCSISQCDSNSLLNEISR;IEPGLEQQIALPR;LPWFLDALPSADCAK;VGPPLYFVVK;VNSSSAEESEGIR;VNSSSAEESEGIREER	0;1;1;0;0;0;1;1	4	6	SSD domain-containing protein OS=Arachis hypogaea OX=3818 GN=Ahy_A03g010115 PE=4 SV=1	7063.35	145674	0.2	34657	0.2	384942	plas	13
tr|A0A445E0S2|A0A445E0S2_ARAHY	AT2G41490	48588.8	DGTLVNFFLR;NLFGFDINK	1;1	2	2	Uncharacterized protein OS=Arachis hypogaea OX=3818 GN=Ahy_A03g015517 PE=4 SV=1	0.2	265991	0.2	0.2	131184	80304.5	plas	11
tr|A0A445E687|A0A445E687_ARAHY	AT3G61050	56270.2	DLQVFTIIR;ESVEPLLEDYRPPGITSLK;LLLNDLEAETEK	1;1;1	3	3	Uncharacterized protein OS=Arachis hypogaea OX=3818 GN=Ahy_A02g005277 PE=4 SV=1	0.2	0.2	0.2	22790.3	0.2	139225	plas	3
tr|A0A445EFV7|A0A445EFV7_ARAHY	AT4G21150	80046.5	KFEITLDFLGLVEK;VFEILGIEEK	1;1	2	3	Dolichyl-diphosphooligosaccharide--protein glycosyltransferase subunit 2 OS=Arachis hypogaea OX=3818 GN=Ahy_A02g009127 PE=3 SV=1	0.2	0.2	0.2	0.2	414664	0.2	plas	4
tr|A0A445EJ13|A0A445EJ13_ARAHY	AT4G11610	114660	IQTVVGDIATQGER;TQDPEWNQVFAFSR;VGPNKDETIGNVVIHLTK	1;1;1	3	3	Uncharacterized protein OS=Arachis hypogaea OX=3818 GN=Ahy_A02g010083 PE=4 SV=1	0.2	0.2	0.2	110177	154333	0.2	plas	2
tr|A0A445HNT8|A0A445HNT8_GLYSO	AT2G20580	94518	LSEGYLTLAR;VGQAVDVVGQAGRPK	1;1	2	2	26S proteasome non-ATPase regulatory subunit 2 homolog OS=Glycine soja OX=3848 GN=D0Y65_034055 PE=3 SV=1	0.2	324120	0.2	82588.9	62012.1	42445.7	plas	0
tr|A0A4D6MKU6|A0A4D6MKU6_VIGUN	AT1G01610	55743.6	FLSPIPAVALTR;FSALFAELSDR	1;1	2	2	Glycerol-3-phosphate acyltransferase OS=Vigna unguiculata OX=3917 GN=DEO72_LG8g14 PE=4 SV=1	0.2	0.2	0.2	0.2	113661	0.2	plas	2
tr|A0A4P1QSR8|A0A4P1QSR8_LUPAN	ATMG01190	172038	ATSESETLYCVYVAIGQK;AVDSLVPIGR;DNGMHALIIYDDLSK;EAFPGDVFYLHSR;FGYEVSFEALDK;SVHEPMQTGLK;VVSVGDGIAR	0;0;1;0;1;0;0	2	3	Uncharacterized protein OS=Lupinus angustifolius OX=3871 GN=TanjilG_05657 PE=3 SV=1	0.2	0.2	0.2	0.2	0.2	46393.3	plas	2
tr|A0A4P1R297|A0A4P1R297_LUPAN	AT1G15690	80292.9	DTSGPSLNILIK;TDALDAAGNTTAAIGK;TGAATNVIFGLALGYK	1;1;1	3	3	Uncharacterized protein OS=Lupinus angustifolius OX=3871 GN=TanjilG_26228 PE=3 SV=1	285213	0.2	0.2	0.2	0.2	598619	plas	13
tr|A0A4P1REX2|A0A4P1REX2_LUPAN	AT4G19120	68325.1	DNHEAQVQFALER;GIPAILGVISTQR;ILRPTGYAIIR;KLIPDLGTNK	0;0;1;1	2	2	Uncharacterized protein OS=Lupinus angustifolius OX=3871 GN=TanjilG_28206 PE=4 SV=1	0.2	0.2	0.2	100164	0.2	0.2	plas	1
tr|A0A4P8F535|A0A4P8F535_TRIFG	ATCG00020	38950.5	ETTENESANEGYR;VINTWADIINR	1;1	2	2	Photosystem II protein D1 OS=Trigonella foenum-graecum OX=78534 GN=psbA PE=4 SV=1	0.2	7.24597e+06	0.2	153287	1.34426e+06	258399	plas	7
tr|G7J0Z5|G7J0Z5_MEDTR	ATCG00340	167912	DKPVALSIVQAR;DYNPEQNEDNVLAR;EIPLPHEFILNR;GIQITSGFFQIWR;GYWQELIETLAWAHER;IWFGIATAHDFESHDDITEER;QILIEPIFAQWIQSAHGK;TPLANLIR	1;0;1;1;1;0;1;1	6	7	Photosystem I P700 chlorophyll A apoprotein A2 OS=Medicago truncatula OX=3880 GN=MTR_3g035600 PE=3 SV=2	0.2	970405	0.2	0.2	632609	0.2	plas	18
tr|G9JLP7|G9JLP7_MILPI	ATMG00513	74487	FGYEVSFEALDK;NEILAESEFAAPTIIK	1;1	2	2	NADH-ubiquinone oxidoreductase chain 5 OS=Millettia pinnata OX=56065 GN=nad5 PE=3 SV=1	0.2	0.2	0.2	436811	0.2	0.2	plas	15
tr|G9JLS0|G9JLS0_LOTJA	ATCG01100	35925.3	EPISPSSANFFLFR;YDQLMGLGWK	1;1	2	3	NADH-ubiquinone oxidoreductase chain 1 OS=Lotus japonicus OX=34305 GN=nad1 PE=3 SV=1	0.2	0.2	0.2	0.2	0.2	1.79282e+06	plas	8
sp|P02957|PSBA_SOYBN	ATCG00020	38923.5	ANLGMEVMHER;ESESLWGR;ETTENESANEGYR;FCNWITSTENR;FGQEEETYNIVAAHGYFGR;LIFQYASFNNSR;VINTWADIINR	1;1;1;1;1;1;1	7	13	Photosystem II protein D1 OS=Glycine max OX=3847 GN=psbA PE=3 SV=3 >tr|A0A0K0LVW6|A0A0K0LVW6_9FABA Photosystem II protein D1 OS=Pediomelum digitatum OX=458362 GN=psbA PE=3 SV=1 >tr|A0A0K0LW31|A0A0K0LW31_9FABA Photosystem II protein D1 OS=Pediomelum tenuiflorum OX=247917 GN=psbA PE=3 SV=1 >tr|A0A0K0LWZ1|A0A0K0LWZ1_9FABA Photosystem II protein D1 OS=Pediomelum argophyllum OX=458352 GN=psbA PE=3 SV=…	0.2	7.29307e+06	0.2	0.2	0.2	0.2	plas	7
tr|A0A0Y0U0C7|A0A0Y0U0C7_9FABA	ATCG00280	51912.8	ALYFGGIYDTWAPGGGDVR;APWLEPLR;APWLEPLRGPNGLDLSR;DQETTGFAWWAGNAR;GIDRDLEPVLFMTPLN;SAEYMTHAPLGSLNSVGGVATEINAVNYVSPR;SPTGEVIFGGETMR	1;1;1;1;1;1;1	7	11	Photosystem II CP43 reaction center protein OS=Lespedeza capitata OX=571920 GN=psbC PE=3 SV=1 >tr|A0A1C7D302|A0A1C7D302_9FABA Photosystem II CP43 reaction center protein OS=Indigofera tinctoria OX=198914 GN=psbC PE=3 SV=1 >tr|A0A345WEY1|A0A345WEY1_STYHA Photosystem II CP43 reaction center protein OS=Stylosanthes hamata OX=37660 GN=psbC PE=3 SV=1 >tr|A0A345WF62|A0A345WF62_9FABA Photosystem II CP43…	0.2	6.90919e+06	0.2	0.2	0.2	0.2	plas	7
tr|A0A151STI5|A0A151STI5_CAJCA	AT3G06860	83188.4	SLVHIFFAQR;SMLIPLLQEDKR	1;1	2	2	Glyoxysomal fatty acid beta-oxidation multifunctional protein MFP-a OS=Cajanus cajan OX=3821 GN=KK1_004404 PE=4 SV=1	0.2	31511.9	0.2	0.2	0.2	0.2	plas	0
tr|A0A1W5P490|A0A1W5P490_9FABA	ATCG00350	83124.6	EIPLPHEFILNR;GIQITSGFFQIWR;TNWGIGHDIK;TSFEEWAKPGHFSR;VAPATQPR	1;1;1;1;1	5	6	Photosystem I P700 chlorophyll a apoprotein A1 OS=Maackia floribunda OX=53896 GN=psaA PE=3 SV=1	0.2	4.12426e+06	0.2	0.2	0.2	0.2	plas	9
tr|A0A2K3P4B6|A0A2K3P4B6_TRIPR	AT3G55610	70832	GPVGVEGLLTNR;LDDVIDLVIPR;QVDSAAVFHNASTR;VIPIFNENDAVSTR	1;0;1;1	3	3	Delta-1-pyrroline-5-carboxylate synthase-like protein OS=Trifolium pratense OX=57577 GN=L195_g006678 PE=3 SV=1	0.2	0.2	104652	0.2	0.2	0.2	plas	0
tr|A0A345WEW6|A0A345WEW6_STYHA	ATCG00350	83135.6	EIPLPHEFILNR;GIQITSGFFQIWR;TNWGIGHDIKEILEAHK;TSFEEWAKPGHFSR;VAPATQPR	0;0;1;1;0	2	2	Photosystem I P700 chlorophyll a apoprotein A1 OS=Stylosanthes hamata OX=37660 GN=psaA PE=3 SV=1 >tr|A0A345WF47|A0A345WF47_9FABA Photosystem I P700 chlorophyll a apoprotein A1 OS=Stylosanthes scabra OX=79078 GN=psaA PE=3 SV=1	0.2	189468	0.2	0.2	0.2	0.2	plas	9
tr|A0A345WEX5|A0A345WEX5_STYHA	ATCG00680	55989.4	AGSMDNGDGIAVGWLGHPIFR;AQLGEIFELDR;LAFYDYIGNNPAK;QGMFVIPFMTR;RAQLGEIFELDR;RMPTFFETFPVVLIDGDGIVR;YQWDQGYFQQEIYR	1;1;1;1;1;1;1	7	14	Photosystem II CP47 reaction center protein OS=Stylosanthes hamata OX=37660 GN=psbB PE=3 SV=1 >tr|A0A345WF56|A0A345WF56_9FABA Photosystem II CP47 reaction center protein OS=Stylosanthes scabra OX=79078 GN=psbB PE=3 SV=1 >tr|A0A345WFD7|A0A345WFD7_9FABA Photosystem II CP47 reaction center protein OS=Stylosanthes viscosa OX=79081 GN=psbB PE=3 SV=1	0.2	6.66582e+06	0.2	0.2	0.2	0.2	plas	5
tr|A0A371G2W7|A0A371G2W7_MUCPR	AT2G02560	130232	AFAVIAASPLR;ALSAPVLSAVGER;QHLALLCLGEIGR	1;1;1	3	3	Cullin-associated NEDD8-dissociated protein 1 OS=Mucuna pruriens OX=157652 GN=CAND1 PE=4 SV=1	0.2	0.2	36591.2	0.2	0.2	0.2	plas	0
tr|A0A444ZUP3|A0A444ZUP3_ARAHY	AT1G26850	68890.6	AIQNWIQYEGNVFR;VSAGDLKPFPSR	1;1	2	2	Uncharacterized protein OS=Arachis hypogaea OX=3818 GN=Ahy_B03g062566 PE=4 SV=1	68782.4	0.2	0.2	0.2	0.2	0.2	plas	1
tr|A0A445AAT7|A0A445AAT7_ARAHY	AT2G36850	217400	AINEVFLK;FTALTGLLIR;LGQLFDFFR	1;1;0	2	2	FKS1_dom1 domain-containing protein OS=Arachis hypogaea OX=3818 GN=Ahy_B03g068677 PE=4 SV=1	0.2	19033.1	0.2	0.2	0.2	0.2	plas	15
tr|A0A445B4I2|A0A445B4I2_ARAHY	AT5G11560	109638	VEQNLFEWLK;VVWSILLPSLR	1;1	2	2	EMC1_C domain-containing protein OS=Arachis hypogaea OX=3818 GN=Ahy_A10g048168 PE=4 SV=1	0.2	15216	0.2	0.2	0.2	0.2	plas	2
tr|A0A445B4S7|A0A445B4S7_ARAHY	AT2G26250	61224.3	AVIASNENTATMK;FDEGSLEFQK;LPDFLQSVNLK	1;1;1	3	3	3-ketoacyl-CoA synthase OS=Arachis hypogaea OX=3818 GN=Ahy_A10g048300 PE=3 SV=1	0.2	436920	0.2	0.2	0.2	0.2	plas	3
tr|A0A445C6Y4|A0A445C6Y4_ARAHY	AT5G06460	131146	AETFGIPIPDWVK;EALRDPGDFLLSDFSK;FPVAGSEDDAQK;LTVTDDDVIEK;QLIYTFPEDASTSTGAPFWSAPK;YDAQISVFGQK	0;1;0;1;1;0	3	3	UBA_e1_C domain-containing protein OS=Arachis hypogaea OX=3818 GN=Ahy_A07g032472 PE=3 SV=1	14255.5	44809.3	207645	0.2	0.2	0.2	plas	2
tr|A0A445CGK8|A0A445CGK8_ARAHY	AT1G70320	401677	ALAGFGAASEPLLLDPR;HAILQILR;MILLNVLQR	1;1;1	3	3	Uncharacterized protein OS=Arachis hypogaea OX=3818 GN=Ahy_A07g036625 PE=4 SV=1	12455.7	19571.5	0.2	0.2	0.2	0.2	plas	0
tr|A0A445CPR8|A0A445CPR8_ARAHY	AT4G21150	54845.6	TLDLAGNDIVSLSANHLQK;VSNAEIAVLDNDLGSIETQK;VYATGGQIHVPIYVTGIVK	1;1;1	3	4	Dolichyl-diphosphooligosaccharide--protein glycosyltransferase subunit 2 OS=Arachis hypogaea OX=3818 GN=Ahy_A06g027778 PE=3 SV=1	136536	278982	0.2	0.2	0.2	0.2	plas	3
tr|A0A445DJX1|A0A445DJX1_ARAHY	AT5G35630	93176.1	EDGGFEVIK;HETASIDTFSWGVANR;HVDHISAYGEGNER;LEQLLNLDVSPYTDK;VQAEVPWYGIEQEYTLLQTNVK	0;1;1;1;0	3	3	Glutamine synthetase OS=Arachis hypogaea OX=3818 GN=Ahy_A04g021317 PE=3 SV=1	51392.2	0.2	83142.4	0.2	0.2	0.2	plas	4
tr|A0A4P1RNM4|A0A4P1RNM4_LUPAN	AT4G33090	99123	FALHVAVK;LGWDPKPGESHLDAMLR	1;1	2	3	Aminopeptidase OS=Lupinus angustifolius OX=3871 GN=TanjilG_30666 PE=3 SV=1	188206	277965	0.2	0.2	0.2	0.2	plas	0
tr|A0A290GK49|A0A290GK49_ARAHY	AT1G48480	64280.6	APTHAILNEEGVDLPR;FNALTGPLPADLASCINLR;GIEYLHSQGTNVSHGNIK;VSDFGLAHLVGPSSTPNR	1;1;1;1	4	4	Resistance protein (Fragment) OS=Arachis hypogaea OX=3818 PE=2 SV=1	0.2	303105	0.2	66181.5	342989	0.2	plas	1
