# Supplementary material for: Characterization of plasma membrane proteins in stylosanthes leaves and roots using simplified enrichment method with a nonionic detergent
Source: Front Plant Sci. 2022 Dec 15;13:1071225. doi: 10.3389/fpls.2022.1071225 (PMC9798454; doi:10.3389/fpls.2022.1071225)
Supplement: Supplementary file 4 [file Table_4.xlsx]

## Sheet: transporter
Protein ID	Arabidopsis_ID	Gene name	PANTHER Family/Subfamily	PANTHER Protein Class	Major Class	# of predicted TMHS	Leaf	Root
tr|A0A445DN39|A0A445DN39_ARAHY	AT4G21120	Cationic amino acid transporter 1;CAT1;PTN000208469;orthologs	CATIONIC AMINO ACID TRANSPORTER 1 (PTHR43243:SF1)	amino acid transporter	transporter	14		√
tr|A0A445AMN5|A0A445AMN5_ARAHY	AT3G28960	Amino acid transporter AVT1I;AVT1I;PTN000536009;orthologs	AMINO ACID TRANSPORTER AVT1I (PTHR48017:SF230)	amino acid transporter	transporter	11	√
tr|A0A445DYF9|A0A445DYF9_ARAHY	AT1G17120	Cationic amino acid transporter 8, vacuolar;CAT8;PTN000208463;orthologs	CATIONIC AMINO ACID TRANSPORTER 8, VACUOLAR (PTHR43243:SF62)	amino acid transporter	transporter	9	√
tr|A0A072ULH8|A0A072ULH8_MEDTR	AT3G21090	ABC transporter G family member 15;ABCG15;PTN000443558;orthologs	ABC TRANSPORTER G FAMILY MEMBER 15-RELATED (PTHR48042:SF29)	ATP-binding cassette (ABC) transporter	transporter	7	√
tr|A0A072URQ8|A0A072URQ8_MEDTR	AT5G39040	ABC transporter B family member 27;ABCB27;PTN000657673;orthologs	ABC TRANSPORTER B FAMILY MEMBER 27 (PTHR24221:SF547)	ATP-binding cassette (ABC) transporter	transporter	4	√
tr|A0A0B2QZV5|A0A0B2QZV5_GLYSO	AT3G55320	ABC transporter B family member 20;ABCB20;PTN001542733;orthologs	ABC TRANSPORTER B FAMILY MEMBER 20-RELATED (PTHR24222:SF52)	ATP-binding cassette (ABC) transporter	transporter	12	√
tr|A0A0B2SNN3|A0A0B2SNN3_GLYSO	AT3G59140	ABC transporter C family member 10;ABCC10;PTN000658581;orthologs	ABC TRANSPORTER C FAMILY MEMBER 10 (PTHR24223:SF369)	ATP-binding cassette (ABC) transporter	transporter	9	√
tr|A0A0L9TT65|A0A0L9TT65_PHAAN	AT1G02520	ABC transporter B family member 11;ABCB11;PTN000657953;orthologs	ABC TRANSPORTER B FAMILY MEMBER 11-RELATED (PTHR24221:SF490)	ATP-binding cassette (ABC) transporter	transporter	9	√
tr|A0A0S3R6Y8|A0A0S3R6Y8_PHAAN	AT2G26910	ABC transporter G family member 32;ABCG32;PTN001453298;orthologs	ABC TRANSPORTER G FAMILY MEMBER 32 (PTHR19241:SF280)	ATP-binding cassette (ABC) transporter	transporter	13	√
tr|A0A151R7P6|A0A151R7P6_CAJCA	AT2G36910	ABC transporter B family member 1;ABCB1;PTN001542672;orthologs	ABC TRANSPORTER B FAMILY MEMBER 1 (PTHR24221:SF489)	ATP-binding cassette (ABC) transporter	transporter	12	√
tr|A0A151T3V4|A0A151T3V4_CAJCA	AT1G17840	ABC transporter G family member 11;ABCG11;PTN000443574;orthologs	ABC TRANSPORTER G FAMILY MEMBER 11 (PTHR48042:SF11)	ATP-binding cassette (ABC) transporter	transporter	6	√
tr|A0A1J7I233|A0A1J7I233_LUPAN	AT3G21090	ABC transporter G family member 15;ABCG15;PTN000443558;orthologs	ABC TRANSPORTER G FAMILY MEMBER 15-RELATED (PTHR48042:SF29)	ATP-binding cassette (ABC) transporter	transporter	7	√
tr|A0A1S2YR84|A0A1S2YR84_CICAR	AT5G39040	ABC transporter B family member 27;ABCB27;PTN000657673;orthologs	ABC TRANSPORTER B FAMILY MEMBER 27 (PTHR24221:SF547)	ATP-binding cassette (ABC) transporter	transporter	5	√
tr|A0A1S3EEC6|A0A1S3EEC6_CICAR	AT1G02520	ABC transporter B family member 11;ABCB11;PTN000657953;orthologs	ABC TRANSPORTER B FAMILY MEMBER 11-RELATED (PTHR24221:SF490)	ATP-binding cassette (ABC) transporter	transporter	9	√
tr|A0A1S3V5X3|A0A1S3V5X3_VIGRR	AT1G17840	ABC transporter G family member 11;ABCG11;PTN000443574;orthologs	ABC TRANSPORTER G FAMILY MEMBER 11 (PTHR48042:SF11)	ATP-binding cassette (ABC) transporter	transporter	6	√
tr|A0A2K3L6S1|A0A2K3L6S1_TRIPR	AT1G19800	Protein TRIGALACTOSYLDIACYLGLYCEROL 1, chloroplastic;TGD1;PTN000766203;orthologs	PROTEIN TRIGALACTOSYLDIACYLGLYCEROL 1, CHLOROPLASTIC (PTHR30188:SF4)	ATP-binding cassette (ABC) transporter	transporter	5	√
tr|A0A2K3NJS9|A0A2K3NJS9_TRIPR	AT4G25960	ABC transporter B family member 2;ABCB2;PTN000657472;orthologs	ABC TRANSPORTER B FAMILY MEMBER 2 (PTHR24221:SF518)	ATP-binding cassette (ABC) transporter	transporter	5	√
tr|A0A371FEP6|A0A371FEP6_MUCPR	AT3G28860	ABC transporter B family member 19;ABCB19;PTN000657482;orthologs	ABC TRANSPORTER B FAMILY MEMBER 19 (PTHR24221:SF384)	ATP-binding cassette (ABC) transporter	transporter	10	√
tr|A0A371FSD5|A0A371FSD5_MUCPR	AT4G25960	ABC transporter B family member 2;ABCB2;PTN000657472;orthologs	ABC TRANSPORTER B FAMILY MEMBER 2 (PTHR24221:SF518)	ATP-binding cassette (ABC) transporter	transporter	5	√
tr|A0A371FVW4|A0A371FVW4_MUCPR	AT2G01320	ABC transporter G family member 7;ABCG7;PTN000443663;orthologs	ABC TRANSPORTER G FAMILY MEMBER 7 (PTHR19241:SF617)	ATP-binding cassette (ABC) transporter	transporter	4	√
tr|A0A3S8X8I7|A0A3S8X8I7_ARAHY	AT5G06530	ABC transporter G family member 22;ABCG22;PTN000443645;orthologs	ABC TRANSPORTER G FAMILY MEMBER 22 (PTHR48041:SF94)	ATP-binding cassette (ABC) transporter	transporter	6	√
tr|A0A444WVV4|A0A444WVV4_ARAHY	AT4G25960	ABC transporter B family member 2;ABCB2;PTN000657472;orthologs	ABC TRANSPORTER B FAMILY MEMBER 2 (PTHR24221:SF518)	ATP-binding cassette (ABC) transporter	transporter	11	√
tr|A0A444XA68|A0A444XA68_ARAHY	AT1G30410	ABC transporter C family member 12;ABCC12;PTN002795561;orthologs	ABC TRANSPORTER C FAMILY MEMBER 11-RELATED (PTHR24223:SF375)	ATP-binding cassette (ABC) transporter	transporter	11	√
tr|A0A444YX98|A0A444YX98_ARAHY	AT3G59140	ABC transporter C family member 10;ABCC10;PTN000658581;orthologs	ABC TRANSPORTER C FAMILY MEMBER 10 (PTHR24223:SF369)	ATP-binding cassette (ABC) transporter	transporter	12	√
tr|A0A444YY82|A0A444YY82_ARAHY	AT1G17840	ABC transporter G family member 11;ABCG11;PTN000443574;orthologs	ABC TRANSPORTER G FAMILY MEMBER 11 (PTHR48042:SF11)	ATP-binding cassette (ABC) transporter	transporter	6	√
tr|A0A445B394|A0A445B394_ARAHY	AT3G28860	ABC transporter B family member 19;ABCB19;PTN000657482;orthologs	ABC TRANSPORTER B FAMILY MEMBER 19 (PTHR24221:SF384)	ATP-binding cassette (ABC) transporter	transporter	10	√
tr|A0A445BEZ8|A0A445BEZ8_ARAHY	AT2G01320	ABC transporter G family member 7;ABCG7;PTN000443663;orthologs	ABC TRANSPORTER G FAMILY MEMBER 7 (PTHR19241:SF617)	ATP-binding cassette (ABC) transporter	transporter	4	√
tr|A0A445BP79|A0A445BP79_ARAHY	AT3G21250	ABC transporter C family member 8;ABCC8;PTN001200498;orthologs	ABC TRANSPORTER C FAMILY MEMBER 8 (PTHR24223:SF108)	ATP-binding cassette (ABC) transporter	transporter	14	√
tr|A0A445CVY8|A0A445CVY8_ARAHY	AT1G15520	ABC transporter G family member 40;ABCG40;PTN001453311;orthologs	ABC TRANSPORTER G FAMILY MEMBER 18 (PTHR19241:SF625)	ATP-binding cassette (ABC) transporter	transporter	13	√
tr|A0A445DM49|A0A445DM49_ARAHY	AT1G19800	Protein TRIGALACTOSYLDIACYLGLYCEROL 1, chloroplastic;TGD1;PTN000766203;orthologs	PROTEIN TRIGALACTOSYLDIACYLGLYCEROL 1, CHLOROPLASTIC (PTHR30188:SF4)	ATP-binding cassette (ABC) transporter	transporter	4	√
tr|A0A445EUX2|A0A445EUX2_ARAHY	AT2G26910	ABC transporter G family member 32;ABCG32;PTN001453298;orthologs	ABC TRANSPORTER G FAMILY MEMBER 32 (PTHR19241:SF280)	ATP-binding cassette (ABC) transporter	transporter	12	√
tr|A0A445HRV6|A0A445HRV6_GLYSO	AT2G28070	ABC transporter G family member 3;ABCG3;PTN000443562;orthologs	ABC TRANSPORTER G FAMILY MEMBER 3 (PTHR48042:SF12)	ATP-binding cassette (ABC) transporter	transporter	7	√
tr|A0A445JQS5|A0A445JQS5_GLYSO	AT1G59870	ABC transporter G family member 36;ABCG36;PTN001453284;orthologs	ABC TRANSPORTER G FAMILY MEMBER 36 (PTHR19241:SF524)	ATP-binding cassette (ABC) transporter	transporter	13	√
tr|A0A445LXG2|A0A445LXG2_GLYSO	AT4G25960	ABC transporter B family member 2;ABCB2;PTN000657472;orthologs	ABC TRANSPORTER B FAMILY MEMBER 2 (PTHR24221:SF518)	ATP-binding cassette (ABC) transporter	transporter	9	√
tr|A0A4D6KT85|A0A4D6KT85_VIGUN	AT2G26910	ABC transporter G family member 32;ABCG32;PTN001453298;orthologs	ABC TRANSPORTER G FAMILY MEMBER 32 (PTHR19241:SF280)	ATP-binding cassette (ABC) transporter	transporter	12	√
tr|A0A4P1RXD2|A0A4P1RXD2_LUPAN	AT2G26910	ABC transporter G family member 32;ABCG32;PTN001453298;orthologs	ABC TRANSPORTER G FAMILY MEMBER 32 (PTHR19241:SF280)	ATP-binding cassette (ABC) transporter	transporter	13	√
tr|K7LZQ0|K7LZQ0_SOYBN	AT2G36910	ABC transporter B family member 1;ABCB1;PTN001542672;orthologs	ABC TRANSPORTER B FAMILY MEMBER 1 (PTHR24221:SF489)	ATP-binding cassette (ABC) transporter	transporter	12	√
tr|V7BZA7|V7BZA7_PHAVU	AT3G28860	ABC transporter B family member 19;ABCB19;PTN000657482;orthologs	ABC TRANSPORTER B FAMILY MEMBER 19 (PTHR24221:SF384)	ATP-binding cassette (ABC) transporter	transporter	10	√
tr|V7CAK4|V7CAK4_PHAVU	AT5G39040	ABC transporter B family member 27;ABCB27;PTN000657673;orthologs	ABC TRANSPORTER B FAMILY MEMBER 27 (PTHR24221:SF547)	ATP-binding cassette (ABC) transporter	transporter	5	√
tr|A0A072UVK2|A0A072UVK2_MEDTR	AT3G47730	ABC transporter A family member 2;ABCA2;PTN000442959;orthologs	ABC TRANSPORTER A FAMILY MEMBER 2 (PTHR19229:SF205)	ATP-binding cassette （ABC) transporter	transporter	6		√
tr|A0A072V2S2|A0A072V2S2_MEDTR	AT3G62150	ABC transporter B family member 21;ABCB21;PTN000657956;orthologs	ABC TRANSPORTER B FAMILY MEMBER 21 (PTHR24221:SF621)	ATP-binding cassette （ABC) transporter	transporter	8		√
tr|A0A0R0IAY9|A0A0R0IAY9_SOYBN	AT3G55320	ABC transporter B family member 20;ABCB20;PTN001542733;orthologs	ABC TRANSPORTER B FAMILY MEMBER 20-RELATED (PTHR24222:SF52)	ATP-binding cassette （ABC) transporter	transporter	9		√
tr|A0A0S3R8U4|A0A0S3R8U4_PHAAN	AT3G53480	ABC transporter G family member 37;ABCG37;PTN000443597;orthologs	ABC TRANSPORTER G FAMILY MEMBER 37 (PTHR19241:SF621)	ATP-binding cassette （ABC) transporter	transporter	11		√
tr|A0A151S7Z0|A0A151S7Z0_CAJCA	AT3G28860	ABC transporter B family member 19;ABCB19;PTN000657482;orthologs	ABC TRANSPORTER B FAMILY MEMBER 19 (PTHR24221:SF384)	ATP-binding cassette （ABC) transporter	transporter	8		√
tr|A0A151U6H3|A0A151U6H3_CAJCA	AT3G59140	ABC transporter C family member 10;ABCC10;PTN000658581;orthologs	ABC TRANSPORTER C FAMILY MEMBER 10 (PTHR24223:SF369)	ATP-binding cassette （ABC) transporter	transporter	20		√
tr|A0A1S2XYY1|A0A1S2XYY1_CICAR	AT3G62150	ABC transporter B family member 21;ABCB21;PTN000657956;orthologs	ABC TRANSPORTER B FAMILY MEMBER 21 (PTHR24221:SF621)	ATP-binding cassette （ABC) transporter	transporter	9		√
tr|A0A1S2Y930|A0A1S2Y930_CICAR	AT1G15520	ABC transporter G family member 40;ABCG40;PTN001453311;orthologs	ABC TRANSPORTER G FAMILY MEMBER 18 (PTHR19241:SF625)	ATP-binding cassette （ABC) transporter	transporter	13		√
tr|A0A1S3U5I5|A0A1S3U5I5_VIGRR	AT1G15520	ABC transporter G family member 40;ABCG40;PTN001453311;orthologs	ABC TRANSPORTER G FAMILY MEMBER 18 (PTHR19241:SF625)	ATP-binding cassette （ABC) transporter	transporter	13		√
tr|A0A371F970|A0A371F970_MUCPR	AT1G15520	ABC transporter G family member 40;ABCG40;PTN001453311;orthologs	ABC TRANSPORTER G FAMILY MEMBER 18 (PTHR19241:SF625)	ATP-binding cassette （ABC) transporter	transporter	13	√	√
tr|A0A371IG94|A0A371IG94_MUCPR	AT3G59140	ABC transporter C family member 10;ABCC10;PTN000658581;orthologs	ABC TRANSPORTER C FAMILY MEMBER 10 (PTHR24223:SF369)	ATP-binding cassette （ABC) transporter	transporter	12		√
tr|A0A396HDZ5|A0A396HDZ5_MEDTR	AT3G28860	ABC transporter B family member 19;ABCB19;PTN000657482;orthologs	ABC TRANSPORTER B FAMILY MEMBER 19 (PTHR24221:SF384)	ATP-binding cassette （ABC) transporter	transporter	10		√
tr|A0A3Q8Q0E1|A0A3Q8Q0E1_PEA	AT3G28860	ABC transporter B family member 19;ABCB19;PTN000657482;orthologs	ABC TRANSPORTER B FAMILY MEMBER 19 (PTHR24221:SF384)	ATP-binding cassette （ABC) transporter	transporter	5		√
tr|A0A444X7U2|A0A444X7U2_ARAHY	AT3G28345	ABC transporter B family member 15;ABCB15;PTN001542674;orthologs	ABC TRANSPORTER B FAMILY MEMBER 15 (PTHR24221:SF528)	ATP-binding cassette （ABC) transporter	transporter	9		√
tr|A0A444X836|A0A444X836_ARAHY	AT3G28860	ABC transporter B family member 19;ABCB19;PTN000657482;orthologs	ABC TRANSPORTER B FAMILY MEMBER 19 (PTHR24221:SF384)	ATP-binding cassette （ABC) transporter	transporter	10	√	√
tr|A0A444XA79|A0A444XA79_ARAHY	AT1G30410	ABC transporter C family member 12;ABCC12;PTN002795561;orthologs	ABC TRANSPORTER C FAMILY MEMBER 11-RELATED (PTHR24223:SF375)	ATP-binding cassette （ABC) transporter	transporter	14	√	√
tr|A0A444XCP3|A0A444XCP3_ARAHY	AT1G59870	ABC transporter G family member 36;ABCG36;PTN001453284;orthologs	ABC TRANSPORTER G FAMILY MEMBER 36 (PTHR19241:SF524)	ATP-binding cassette （ABC) transporter	transporter	13	√	√
tr|A0A444XIL8|A0A444XIL8_ARAHY	AT3G62150	ABC transporter B family member 21;ABCB21;PTN000657956;orthologs	ABC TRANSPORTER B FAMILY MEMBER 21 (PTHR24221:SF621)	ATP-binding cassette （ABC) transporter	transporter	8		√
tr|A0A444Y8V2|A0A444Y8V2_ARAHY	AT1G59870	ABC transporter G family member 36;ABCG36;PTN001453284;orthologs	ABC TRANSPORTER G FAMILY MEMBER 36 (PTHR19241:SF524)	ATP-binding cassette （ABC) transporter	transporter	12	√	√
tr|A0A444Y907|A0A444Y907_ARAHY	AT1G59870	ABC transporter G family member 36;ABCG36;PTN001453284;orthologs	ABC TRANSPORTER G FAMILY MEMBER 36 (PTHR19241:SF524)	ATP-binding cassette （ABC) transporter	transporter	12	√	√
tr|A0A444YNR2|A0A444YNR2_ARAHY	AT2G36910	ABC transporter B family member 1;ABCB1;PTN001542672;orthologs	ABC TRANSPORTER B FAMILY MEMBER 1 (PTHR24221:SF489)	ATP-binding cassette （ABC) transporter	transporter	12	√	√
tr|A0A444YTN0|A0A444YTN0_ARAHY	AT1G02520	ABC transporter B family member 11;ABCB11;PTN000657953;orthologs	ABC TRANSPORTER B FAMILY MEMBER 11-RELATED (PTHR24221:SF490)	ATP-binding cassette （ABC) transporter	transporter	11		√
tr|A0A444Z2Z1|A0A444Z2Z1_ARAHY	AT3G47730	ABC transporter A family member 2;ABCA2;PTN000442959;orthologs	ABC TRANSPORTER A FAMILY MEMBER 2 (PTHR19229:SF205)	ATP-binding cassette （ABC) transporter	transporter	8	√	√
tr|A0A444Z313|A0A444Z313_ARAHY	AT3G47780	ABC transporter A family member 7;ABCA7;PTN000442935;orthologs	ABC TRANSPORTER A FAMILY MEMBER 7 (PTHR19229:SF154)	ATP-binding cassette （ABC) transporter	transporter	6	√	√
tr|A0A444ZG49|A0A444ZG49_ARAHY	AT3G62700	ABC transporter C family member 14;ABCC14;PTN001543006;orthologs	ABC TRANSPORTER C FAMILY MEMBER 14 (PTHR24223:SF383)	ATP-binding cassette （ABC) transporter	transporter	12		√
tr|A0A445AZ12|A0A445AZ12_ARAHY	AT3G53480	ABC transporter G family member 37;ABCG37;PTN000443597;orthologs	ABC TRANSPORTER G FAMILY MEMBER 37 (PTHR19241:SF621)	ATP-binding cassette （ABC) transporter	transporter	11	√	√
tr|A0A445BCC1|A0A445BCC1_ARAHY	AT2G34660	ABC transporter C family member 2;ABCC2;PTN000658614;orthologs	MULTIDRUG-RESISTANCE LIKE PROTEIN 1, ISOFORM I (PTHR24223:SF443)	ATP-binding cassette （ABC) transporter	transporter	14	√	√
tr|A0A445BDI6|A0A445BDI6_ARAHY	AT3G59140	ABC transporter C family member 10;ABCC10;PTN000658581;orthologs	ABC TRANSPORTER C FAMILY MEMBER 10 (PTHR24223:SF369)	ATP-binding cassette （ABC) transporter	transporter	12		√
tr|A0A445BPR5|A0A445BPR5_ARAHY	AT1G59870	ABC transporter G family member 36;ABCG36;PTN001453284;orthologs	ABC TRANSPORTER G FAMILY MEMBER 36 (PTHR19241:SF524)	ATP-binding cassette （ABC) transporter	transporter	13		√
tr|A0A445C0Q9|A0A445C0Q9_ARAHY	AT1G15520	ABC transporter G family member 40;ABCG40;PTN001453311;orthologs	ABC TRANSPORTER G FAMILY MEMBER 18 (PTHR19241:SF625)	ATP-binding cassette （ABC) transporter	transporter	13		√
tr|A0A445CRE3|A0A445CRE3_ARAHY	AT2G36910	ABC transporter B family member 1;ABCB1;PTN001542672;orthologs	ABC TRANSPORTER B FAMILY MEMBER 1 (PTHR24221:SF489)	ATP-binding cassette （ABC) transporter	transporter	12	√	√
tr|A0A445EJQ0|A0A445EJQ0_ARAHY	AT5G39040	ABC transporter B family member 27;ABCB27;PTN000657673;orthologs	ABC TRANSPORTER B FAMILY MEMBER 27 (PTHR24221:SF547)	ATP-binding cassette （ABC) transporter	transporter	5	√	√
tr|A0A445EKC4|A0A445EKC4_ARAHY	AT3G53480	ABC transporter G family member 37;ABCG37;PTN000443597;orthologs	ABC TRANSPORTER G FAMILY MEMBER 37 (PTHR19241:SF621)	ATP-binding cassette （ABC) transporter	transporter	23		√
tr|A0A445EKD6|A0A445EKD6_ARAHY	AT4G15236	ABC transporter G family member 43;ABCG43;PTN000443599;orthologs	ABC TRANSPORTER G FAMILY MEMBER 42-RELATED (PTHR19241:SF567)	ATP-binding cassette （ABC) transporter	transporter	23		√
tr|A0A445GMR7|A0A445GMR7_GLYSO	AT1G59870	ABC transporter G family member 36;ABCG36;PTN001453284;orthologs	ABC TRANSPORTER G FAMILY MEMBER 36 (PTHR19241:SF524)	ATP-binding cassette （ABC) transporter	transporter	7		√
tr|A0A445IF02|A0A445IF02_GLYSO	AT1G59870	ABC transporter G family member 36;ABCG36;PTN001453284;orthologs	ABC TRANSPORTER G FAMILY MEMBER 36 (PTHR19241:SF524)	ATP-binding cassette （ABC) transporter	transporter	13		√
tr|A0A445IIB4|A0A445IIB4_GLYSO	AT2G36910	ABC transporter B family member 1;ABCB1;PTN001542672;orthologs	ABC TRANSPORTER B FAMILY MEMBER 1 (PTHR24221:SF489)	ATP-binding cassette （ABC) transporter	transporter	12		√
tr|A0A445J3T4|A0A445J3T4_GLYSO	AT4G25960	ABC transporter B family member 2;ABCB2;PTN000657472;orthologs	ABC TRANSPORTER B FAMILY MEMBER 2 (PTHR24221:SF518)	ATP-binding cassette （ABC) transporter	transporter	12	√	√
tr|A0A445JHB3|A0A445JHB3_GLYSO	AT1G59870	ABC transporter G family member 36;ABCG36;PTN001453284;orthologs	ABC TRANSPORTER G FAMILY MEMBER 36 (PTHR19241:SF524)	ATP-binding cassette （ABC) transporter	transporter	13		√
tr|A0A445JQU8|A0A445JQU8_GLYSO	AT1G59870	ABC transporter G family member 36;ABCG36;PTN001453284;orthologs	ABC TRANSPORTER G FAMILY MEMBER 36 (PTHR19241:SF524)	ATP-binding cassette （ABC) transporter	transporter	14		√
tr|A0A445LDF1|A0A445LDF1_GLYSO	AT2G36910	ABC transporter B family member 1;ABCB1;PTN001542672;orthologs	ABC TRANSPORTER B FAMILY MEMBER 1 (PTHR24221:SF489)	ATP-binding cassette （ABC) transporter	transporter	12		√
tr|A0A4D6MCZ7|A0A4D6MCZ7_VIGUN	AT2G36910	ABC transporter B family member 1;ABCB1;PTN001542672;orthologs	ABC TRANSPORTER B FAMILY MEMBER 1 (PTHR24221:SF489)	ATP-binding cassette （ABC) transporter	transporter	12	√	√
tr|A0A4D6MLG5|A0A4D6MLG5_VIGUN	AT1G59870	ABC transporter G family member 36;ABCG36;PTN001453284;orthologs	ABC TRANSPORTER G FAMILY MEMBER 36 (PTHR19241:SF524)	ATP-binding cassette （ABC) transporter	transporter	13		√
tr|A0A4D6N5H2|A0A4D6N5H2_VIGUN	AT1G59870	ABC transporter G family member 36;ABCG36;PTN001453284;orthologs	ABC TRANSPORTER G FAMILY MEMBER 36 (PTHR19241:SF524)	ATP-binding cassette （ABC) transporter	transporter	13	√	√
tr|A0A4D6N7X2|A0A4D6N7X2_VIGUN	AT1G15520	ABC transporter G family member 40;ABCG40;PTN001453311;orthologs	ABC TRANSPORTER G FAMILY MEMBER 18 (PTHR19241:SF625)	ATP-binding cassette （ABC) transporter	transporter	13		√
tr|A0A4P1R8I0|A0A4P1R8I0_LUPAN	AT2G36910	ABC transporter B family member 1;ABCB1;PTN001542672;orthologs	ABC TRANSPORTER B FAMILY MEMBER 1 (PTHR24221:SF489)	ATP-binding cassette （ABC) transporter	transporter	12		√
tr|G7KJY3|G7KJY3_MEDTR	AT3G28345	ABC transporter B family member 15;ABCB15;PTN001542674;orthologs	ABC TRANSPORTER B FAMILY MEMBER 15 (PTHR24221:SF528)	ATP-binding cassette （ABC) transporter	transporter	9		√
tr|V7BXD2|V7BXD2_PHAVU	AT1G59870	ABC transporter G family member 36;ABCG36;PTN001453284;orthologs	ABC TRANSPORTER G FAMILY MEMBER 36 (PTHR19241:SF524)	ATP-binding cassette （ABC) transporter	transporter	13	√	√
tr|V7CB29|V7CB29_PHAVU	AT1G02520	ABC transporter B family member 11;ABCB11;PTN000657953;orthologs	ABC TRANSPORTER B FAMILY MEMBER 11-RELATED (PTHR24221:SF490)	ATP-binding cassette （ABC) transporter	transporter	13		√
tr|A0A072VBZ7|A0A072VBZ7_MEDTR	AT4G03560	Two pore calcium channel protein 1;TPC1;PTN000004952;orthologs	TWO PORE CALCIUM CHANNEL PROTEIN 1 (PTHR46988:SF2)	ion channel	transporter	10		√
tr|A0A0L9TST9|A0A0L9TST9_PHAAN	AT4G14240	DUF21 domain-containing protein At4g14240;CBSDUF1;PTN001382584;orthologs	CNNM TRANSMEMBRANE DOMAIN-CONTAINING PROTEIN (PTHR12064:SF95)	ion channel	transporter	3		√
tr|A0A0R0F4W4|A0A0R0F4W4_SOYBN	AT3G59500	HRF1 protein;HRF1;PTN000363102;orthologs	YIP1D-INTERACTING FACTOR 1, ISOFORM C (PTHR14083:SF0)	ion channel	transporter	4		√
tr|A0A151RYF3|A0A151RYF3_CAJCA	AT3G62360	Carbohydrate-binding-like fold;T12C14_60;PTN000592218;orthologs	NODAL MODULATOR 1-RELATED (PTHR23303:SF14)	ion channel	transporter	2		√
tr|A0A371H1W7|A0A371H1W7_MUCPR	AT5G40890	Chloride channel protein CLC-a;CLC-A;PTN000189600;orthologs	CHLORIDE CHANNEL PROTEIN CLC-A (PTHR11689:SF67)	ion channel	transporter	7		√
tr|A0A394D0H9|A0A394D0H9_LUPAN	ATCG00350	Photosystem I P700 chlorophyll a apoprotein A1;psaA;PTN001575168;orthologs	PHOTOSYSTEM I P700 CHLOROPHYLL A APOPROTEIN A1 (PTHR30128:SF77)	ion channel	transporter	17		√
tr|A0A444X9Q9|A0A444X9Q9_ARAHY	AT5G40890	Chloride channel protein CLC-a;CLC-A;PTN000189600;orthologs	CHLORIDE CHANNEL PROTEIN CLC-A (PTHR11689:SF67)	ion channel	transporter	10	√	√
tr|A0A445BXV7|A0A445BXV7_ARAHY	AT4G03560	Two pore calcium channel protein 1;TPC1;PTN000004952;orthologs	TWO PORE CALCIUM CHANNEL PROTEIN 1 (PTHR46988:SF2)	ion channel	transporter	11	√	√
tr|V7C7M2|V7C7M2_PHAVU	AT4G14240	DUF21 domain-containing protein At4g14240;CBSDUF1;PTN001382584;orthologs	CNNM TRANSMEMBRANE DOMAIN-CONTAINING PROTEIN (PTHR12064:SF95)	ion channel	transporter	3	√	√
tr|A0A0A7DZM8|A0A0A7DZM8_ARAHY	AT5G49890	Chloride channel protein CLC-c;CLC-C;PTN001363519;orthologs	CHLORIDE CHANNEL PROTEIN CLC-C (PTHR11689:SF144)	ion channel	transporter	11	√
tr|A0A0B2SPP5|A0A0B2SPP5_GLYSO	AT4G33700	DUF21 domain-containing protein At4g33700;CBSDUF6;PTN000249064;orthologs	SUBFAMILY NOT NAMED (PTHR12064:SF71)	ion channel	transporter	3	√
tr|A0A0L9V8G1|A0A0L9V8G1_PHAAN	AT4G22120	Calcium permeable stress-gated cation channel 1;CSC1;PTN000314378;orthologs	CALCIUM PERMEABLE STRESS-GATED CATION CHANNEL 1 (PTHR13018:SF111)	ion channel	transporter	10	√
tr|A0A151RRI9|A0A151RRI9_CAJCA	AT1G30360	CSC1-like protein ERD4;ERD4;PTN000314381;orthologs	CSC1-LIKE PROTEIN ERD4 (PTHR13018:SF100)	ion channel	transporter	9	√
tr|A0A371GFW1|A0A371GFW1_MUCPR	AT1G30360	CSC1-like protein ERD4;ERD4;PTN000314381;orthologs	CSC1-LIKE PROTEIN ERD4 (PTHR13018:SF100)	ion channel	transporter	9	√
tr|A0A444ZBF2|A0A444ZBF2_ARAHY	AT4G22120	Calcium permeable stress-gated cation channel 1;CSC1;PTN000314378;orthologs	CALCIUM PERMEABLE STRESS-GATED CATION CHANNEL 1 (PTHR13018:SF111)	ion channel	transporter	10	√
tr|A0A445E7U0|A0A445E7U0_ARAHY	AT2G14520	DUF21 domain-containing protein At2g14520;CBSDUF3;PTN000249063;orthologs	CNNM TRANSMEMBRANE DOMAIN-CONTAINING PROTEIN (PTHR12064:SF59)	ion channel	transporter	3	√
tr|A0A445G390|A0A445G390_GLYSO	AT5G57940	Probable cyclic nucleotide-gated ion channel 5;CNGC5;PTN001304754;orthologs	CYCLIC NUCLEOTIDE-GATED ION CHANNEL 5-RELATED (PTHR45651:SF113)	ligand-gated ion channel	transporter	5	√
tr|A0A151TUX7|A0A151TUX7_CAJCA	AT1G07670	Calcium-transporting ATPase 4, endoplasmic reticulum-type;ECA4;PTN000643502;orthologs	CALCIUM-TRANSPORTING ATPASE 1, ENDOPLASMIC RETICULUM-TYPE-RELATED (PTHR42861:SF4)	primary active transporter	transporter	8	√	√
tr|A0A1J7HXF2|A0A1J7HXF2_LUPAN	AT3G57330	Putative calcium-transporting ATPase 11, plasma membrane-type;ACA11;PTN001534236;orthologs	CALCIUM-TRANSPORTING ATPASE 11, PLASMA MEMBRANE-TYPE-RELATED (PTHR24093:SF462)	primary active transporter	transporter	8	√	√
tr|A0A1J7I6X3|A0A1J7I6X3_LUPAN	AT2G24520	ATPase 5, plasma membrane-type;AHA5;PTN000644094;orthologs	ATPASE 5, PLASMA MEMBRANE-TYPE (PTHR42861:SF68)	primary active transporter	transporter	9	√	√
tr|A0A1S2YAJ4|A0A1S2YAJ4_CICAR	AT2G24520	ATPase 5, plasma membrane-type;AHA5;PTN000644094;orthologs	ATPASE 5, PLASMA MEMBRANE-TYPE (PTHR42861:SF68)	primary active transporter	transporter	10		√
tr|A0A1S2YRJ4|A0A1S2YRJ4_CICAR	AT3G47950	ATPase 4, plasma membrane-type;AHA4;PTN000644120;orthologs	ATPASE 11, PLASMA MEMBRANE-TYPE-RELATED (PTHR42861:SF58)	primary active transporter	transporter	8		√
tr|A0A1S3TGA4|A0A1S3TGA4_VIGRR	AT4G30190	ATPase 2, plasma membrane-type;AHA2;PTN000644098;orthologs	ATPASE 2, PLASMA MEMBRANE-TYPE (PTHR42861:SF124)	primary active transporter	transporter	8		√
tr|A0A1S3TPU0|A0A1S3TPU0_VIGRR	AT1G07670	Calcium-transporting ATPase 4, endoplasmic reticulum-type;ECA4;PTN000643502;orthologs	CALCIUM-TRANSPORTING ATPASE 1, ENDOPLASMIC RETICULUM-TYPE-RELATED (PTHR42861:SF4)	primary active transporter	transporter	8		√
tr|A0A1S3VBU6|A0A1S3VBU6_VIGRR	AT5G62670	ATPase 11, plasma membrane-type;AHA11;PTN000644117;orthologs	ATPASE 11, PLASMA MEMBRANE-TYPE-RELATED (PTHR42861:SF58)	primary active transporter	transporter	7	√	√
tr|A0A2K3PHG8|A0A2K3PHG8_TRIPR	AT5G57350	ATPase 3, plasma membrane-type;AHA3;PTN001534270;orthologs	ATPASE 3, PLASMA MEMBRANE-TYPE-RELATED (PTHR42861:SF67)	primary active transporter	transporter	5	√	√
tr|A0A371FNK3|A0A371FNK3_MUCPR	AT1G59820	Phospholipid-transporting ATPase 3;ALA3;PTN001533681;orthologs	PHOSPHOLIPID-TRANSPORTING ATPASE DNF1-RELATED (PTHR24092:SF180)	primary active transporter	transporter	8		√
tr|A0A394DFY9|A0A394DFY9_LUPAN	AT5G23630	Probable manganese-transporting ATPase PDR2;PDR2;PTN001534068;orthologs	ENDOPLASMIC RETICULUM TRANSMEMBRANE HELIX TRANSLOCASE (PTHR45630:SF7)	primary active transporter	transporter	16		√
tr|A0A444WU68|A0A444WU68_ARAHY	AT4G37640	Calcium-transporting ATPase 2, plasma membrane-type;ACA2;PTN000644023;orthologs	CALCIUM-TRANSPORTING ATPASE 2, PLASMA MEMBRANE-TYPE (PTHR24093:SF474)	primary active transporter	transporter	5	√	√
tr|A0A444XXJ9|A0A444XXJ9_ARAHY	AT5G23630	Probable manganese-transporting ATPase PDR2;PDR2;PTN001534068;orthologs	ENDOPLASMIC RETICULUM TRANSMEMBRANE HELIX TRANSLOCASE (PTHR45630:SF7)	primary active transporter	transporter	10		√
tr|A0A444XZS3|A0A444XZS3_ARAHY	AT5G04930	Phospholipid-transporting ATPase 1;ALA1;PTN000642460;orthologs	PHOSPHOLIPID-TRANSPORTING ATPASE (PTHR24092:SF91)	primary active transporter	transporter	10	√	√
tr|A0A444Y619|A0A444Y619_ARAHY	AT5G44240	Phospholipid-transporting ATPase 2;ALA2;PTN000642869;orthologs	PHOSPHOLIPID-TRANSPORTING ATPASE (PTHR24092:SF19)	primary active transporter	transporter	6		√
tr|A0A444YHI6|A0A444YHI6_ARAHY	AT2G41560	Calcium-transporting ATPase 4, plasma membrane-type;ACA4;PTN000644002;orthologs	CALCIUM-TRANSPORTING ATPASE 4, PLASMA MEMBRANE-TYPE (PTHR24093:SF438)	primary active transporter	transporter	8		√
tr|A0A444YN00|A0A444YN00_ARAHY	AT1G07670	Calcium-transporting ATPase 4, endoplasmic reticulum-type;ECA4;PTN000643502;orthologs	CALCIUM-TRANSPORTING ATPASE 1, ENDOPLASMIC RETICULUM-TYPE-RELATED (PTHR42861:SF4)	primary active transporter	transporter	9	√	√
tr|A0A444YUK8|A0A444YUK8_ARAHY	AT2G24520	ATPase 5, plasma membrane-type;AHA5;PTN000644094;orthologs	ATPASE 5, PLASMA MEMBRANE-TYPE (PTHR42861:SF68)	primary active transporter	transporter	10	√	√
tr|A0A444ZI65|A0A444ZI65_ARAHY	AT2G24520	ATPase 5, plasma membrane-type;AHA5;PTN000644094;orthologs	ATPASE 5, PLASMA MEMBRANE-TYPE (PTHR42861:SF68)	primary active transporter	transporter	6		√
tr|A0A444ZI67|A0A444ZI67_ARAHY	AT2G24520	ATPase 5, plasma membrane-type;AHA5;PTN000644094;orthologs	ATPASE 5, PLASMA MEMBRANE-TYPE (PTHR42861:SF68)	primary active transporter	transporter	6	√	√
tr|A0A444ZIH5|A0A444ZIH5_ARAHY	AT2G24520	ATPase 5, plasma membrane-type;AHA5;PTN000644094;orthologs	ATPASE 5, PLASMA MEMBRANE-TYPE (PTHR42861:SF68)	primary active transporter	transporter	6		√
tr|A0A444ZKX6|A0A444ZKX6_ARAHY	AT5G04930	Phospholipid-transporting ATPase 1;ALA1;PTN000642460;orthologs	PHOSPHOLIPID-TRANSPORTING ATPASE (PTHR24092:SF91)	primary active transporter	transporter	10		√
tr|A0A445A2B3|A0A445A2B3_ARAHY	AT5G57110	Calcium-transporting ATPase 8, plasma membrane-type;ACA8;PTN000644015;orthologs	CALCIUM-TRANSPORTING ATPASE 8, PLASMA MEMBRANE-TYPE (PTHR24093:SF439)	primary active transporter	transporter	6	√	√
tr|A0A445AHT7|A0A445AHT7_ARAHY	AT2G41560	Calcium-transporting ATPase 4, plasma membrane-type;ACA4;PTN000644002;orthologs	CALCIUM-TRANSPORTING ATPASE 4, PLASMA MEMBRANE-TYPE (PTHR24093:SF438)	primary active transporter	transporter	8	√	√
tr|A0A445B027|A0A445B027_ARAHY	AT5G62670	ATPase 11, plasma membrane-type;AHA11;PTN000644117;orthologs	ATPASE 11, PLASMA MEMBRANE-TYPE-RELATED (PTHR42861:SF58)	primary active transporter	transporter	8	√	√
tr|A0A445B3W6|A0A445B3W6_ARAHY	AT1G68710	Putative phospholipid-transporting ATPase 9;ALA9;PTN000642847;orthologs	PHOSPHOLIPID-TRANSPORTING ATPASE (PTHR24092:SF175)	primary active transporter	transporter	8		√
tr|A0A445BUX0|A0A445BUX0_ARAHY	AT1G10130	Calcium-transporting ATPase 3, endoplasmic reticulum-type;ECA3;PTN000643494;orthologs	CALCIUM-TRANSPORTING ATPASE 3, ENDOPLASMIC RETICULUM-TYPE (PTHR42861:SF127)	primary active transporter	transporter	8		√
tr|A0A445C0K6|A0A445C0K6_ARAHY	AT2G24520	ATPase 5, plasma membrane-type;AHA5;PTN000644094;orthologs	ATPASE 5, PLASMA MEMBRANE-TYPE (PTHR42861:SF68)	primary active transporter	transporter	10	√	√
tr|A0A445C1J2|A0A445C1J2_ARAHY	AT5G23630	Probable manganese-transporting ATPase PDR2;PDR2;PTN001534068;orthologs	ENDOPLASMIC RETICULUM TRANSMEMBRANE HELIX TRANSLOCASE (PTHR45630:SF7)	primary active transporter	transporter	4	√	√
tr|A0A445D917|A0A445D917_ARAHY	AT1G59820	Phospholipid-transporting ATPase 3;ALA3;PTN001533681;orthologs	PHOSPHOLIPID-TRANSPORTING ATPASE DNF1-RELATED (PTHR24092:SF180)	primary active transporter	transporter	8		√
tr|A0A445DHT1|A0A445DHT1_ARAHY	AT4G30190	ATPase 2, plasma membrane-type;AHA2;PTN000644098;orthologs	ATPASE 2, PLASMA MEMBRANE-TYPE (PTHR42861:SF124)	primary active transporter	transporter	8	√	√
tr|A0A445ENV6|A0A445ENV6_ARAHY	AT4G30190	ATPase 2, plasma membrane-type;AHA2;PTN000644098;orthologs	ATPASE 2, PLASMA MEMBRANE-TYPE (PTHR42861:SF124)	primary active transporter	transporter	10		√
tr|A0A445GU80|A0A445GU80_GLYSO	AT4G30190	ATPase 2, plasma membrane-type;AHA2;PTN000644098;orthologs	ATPASE 2, PLASMA MEMBRANE-TYPE (PTHR42861:SF124)	primary active transporter	transporter	8	√	√
tr|A0A445GUH7|A0A445GUH7_GLYSO	AT5G57110	Calcium-transporting ATPase 8, plasma membrane-type;ACA8;PTN000644015;orthologs	CALCIUM-TRANSPORTING ATPASE 8, PLASMA MEMBRANE-TYPE (PTHR24093:SF439)	primary active transporter	transporter	9		√
tr|A0A4D6M119|A0A4D6M119_VIGUN	AT4G30190	ATPase 2, plasma membrane-type;AHA2;PTN000644098;orthologs	ATPASE 2, PLASMA MEMBRANE-TYPE (PTHR42861:SF124)	primary active transporter	transporter	8		√
tr|A0A4P1QTG5|A0A4P1QTG5_LUPAN	AT1G59820	Phospholipid-transporting ATPase 3;ALA3;PTN001533681;orthologs	PHOSPHOLIPID-TRANSPORTING ATPASE DNF1-RELATED (PTHR24092:SF180)	primary active transporter	transporter	1		√
tr|A0A4P1RU34|A0A4P1RU34_LUPAN	AT5G62670	ATPase 11, plasma membrane-type;AHA11;PTN000644117;orthologs	ATPASE 11, PLASMA MEMBRANE-TYPE-RELATED (PTHR42861:SF58)	primary active transporter	transporter	8		√
tr|G7JUD2|G7JUD2_MEDTR	AT4G30190	ATPase 2, plasma membrane-type;AHA2;PTN000644098;orthologs	ATPASE 2, PLASMA MEMBRANE-TYPE (PTHR42861:SF124)	primary active transporter	transporter	9		√
tr|A0A0B2NQV9|A0A0B2NQV9_GLYSO	AT2G24520	ATPase 5, plasma membrane-type;AHA5;PTN000644094;orthologs	ATPASE 5, PLASMA MEMBRANE-TYPE (PTHR42861:SF68)	primary active transporter	transporter	10	√
tr|A0A0S3R7T1|A0A0S3R7T1_PHAAN	AT5G62670	ATPase 11, plasma membrane-type;AHA11;PTN000644117;orthologs	ATPASE 11, PLASMA MEMBRANE-TYPE-RELATED (PTHR42861:SF58)	primary active transporter	transporter	8	√
tr|A0A1S3URX8|A0A1S3URX8_VIGRR	AT1G59820	Phospholipid-transporting ATPase 3;ALA3;PTN001533681;orthologs	PHOSPHOLIPID-TRANSPORTING ATPASE DNF1-RELATED (PTHR24092:SF180)	primary active transporter	transporter	8	√
tr|A0A371EDS1|A0A371EDS1_MUCPR	AT5G62670	ATPase 11, plasma membrane-type;AHA11;PTN000644117;orthologs	ATPASE 11, PLASMA MEMBRANE-TYPE-RELATED (PTHR42861:SF58)	primary active transporter	transporter	8	√
tr|A0A394DA16|A0A394DA16_LUPAN	AT2G24520	ATPase 5, plasma membrane-type;AHA5;PTN000644094;orthologs	ATPASE 5, PLASMA MEMBRANE-TYPE (PTHR42861:SF68)	primary active transporter	transporter	8	√
tr|A0A444XBW5|A0A444XBW5_ARAHY	AT3G21180	Calcium-transporting ATPase 9, plasma membrane-type;ACA9;PTN000644012;orthologs	CALCIUM-TRANSPORTING ATPASE 9, PLASMA MEMBRANE-TYPE (PTHR24093:SF520)	primary active transporter	transporter	8	√
tr|A0A445C8B9|A0A445C8B9_ARAHY	AT1G10130	Calcium-transporting ATPase 3, endoplasmic reticulum-type;ECA3;PTN000643494;orthologs	CALCIUM-TRANSPORTING ATPASE 3, ENDOPLASMIC RETICULUM-TYPE (PTHR42861:SF127)	primary active transporter	transporter	8	√
tr|A0A445D3A4|A0A445D3A4_ARAHY	AT3G27870	Probable phospholipid-transporting ATPase 8;ALA8;PTN000642851;orthologs	PHOSPHOLIPID-TRANSPORTING ATPASE 8-RELATED (PTHR24092:SF165)	primary active transporter	transporter	8	√
tr|A0A445KX33|A0A445KX33_GLYSO	AT2G24520	ATPase 5, plasma membrane-type;AHA5;PTN000644094;orthologs	ATPASE 5, PLASMA MEMBRANE-TYPE (PTHR42861:SF68)	primary active transporter	transporter	10	√
tr|A0A4P1R2L6|A0A4P1R2L6_LUPAN	AT5G62670	ATPase 11, plasma membrane-type;AHA11;PTN000644117;orthologs	ATPASE 11, PLASMA MEMBRANE-TYPE-RELATED (PTHR42861:SF58)	primary active transporter	transporter	8	√
tr|A0A4P1RWZ8|A0A4P1RWZ8_LUPAN	AT5G62670	ATPase 11, plasma membrane-type;AHA11;PTN000644117;orthologs	ATPASE 11, PLASMA MEMBRANE-TYPE-RELATED (PTHR42861:SF58)	primary active transporter	transporter	8	√
tr|K7MW11|K7MW11_SOYBN	AT5G62670	ATPase 11, plasma membrane-type;AHA11;PTN000644117;orthologs	ATPASE 11, PLASMA MEMBRANE-TYPE-RELATED (PTHR42861:SF58)	primary active transporter	transporter	8	√
tr|V7AMH5|V7AMH5_PHAVU	AT5G62670	ATPase 11, plasma membrane-type;AHA11;PTN000644117;orthologs	ATPASE 11, PLASMA MEMBRANE-TYPE-RELATED (PTHR42861:SF58)	primary active transporter	transporter	7	√
tr|A0A444YF11|A0A444YF11_ARAHY	AT5G54800	Glucose-6-phosphate/phosphate translocator 1, chloroplastic;GPT1;PTN000123123;orthologs	GLUCOSE-6-PHOSPHATE/PHOSPHATE TRANSLOCATOR 1, CHLOROPLASTIC (PTHR11132:SF491)	secondary carrier transporter	transporter	7	√	√
tr|A0A444YX03|A0A444YX03_ARAHY	AT2G32830	Probable inorganic phosphate transporter 1-5;PHT1-5;PTN002781759;orthologs	INORGANIC PHOSPHATE TRANSPORTER 1-5-RELATED (PTHR24064:SF645)	secondary carrier transporter	transporter	11		√
tr|A0A445AM75|A0A445AM75_ARAHY	AT1G61800	Glucose-6-phosphate/phosphate translocator 2, chloroplastic;GPT2;PTN000123124;orthologs	GLUCOSE-6-PHOSPHATE/PHOSPHATE TRANSLOCATOR 2, CHLOROPLASTIC-RELATED (PTHR11132:SF501)	secondary carrier transporter	transporter	8		√
tr|U3LP59|U3LP59_9FABA	AT3G54700	Probable inorganic phosphate transporter 1-7;PHT1-7;PTN002781685;orthologs	INORGANIC PHOSPHATE TRANSPORTER PHO84 (PTHR24064:SF616)	secondary carrier transporter	transporter	11		√
tr|A0A3Q8A6V8|A0A3Q8A6V8_ARAHY	AT1G22710	Sucrose transport protein SUC2;SUC2;PTN000454877;orthologs	SUCROSE TRANSPORT PROTEIN SUC2 (PTHR19432:SF67)	secondary carrier transporter	transporter	12	√
tr|A0A445DRP0|A0A445DRP0_ARAHY	AT1G11260	Sugar transport protein 1;STP1;PTN000628420;orthologs	SUGAR TRANSPORT PROTEIN 1 (PTHR23500:SF574)	secondary carrier transporter	transporter	12	√
tr|A0A4D6LP25|A0A4D6LP25_VIGUN	AT1G70940	Auxin efflux carrier component 3;PIN3;PTN000788155;orthologs	AUXIN EFFLUX CARRIER COMPONENT 3 (PTHR31752:SF60)	secondary carrier transporter	transporter	8	√
tr|A0A445A574|A0A445A574_ARAHY	AT2G20840	Secretory carrier-associated membrane protein 1;SCAMP1;PTN000074793;orthologs	SECRETORY CARRIER-ASSOCIATED MEMBRANE PROTEIN 1 (PTHR10687:SF76)	transfer/carrier protein	transporter	4	√
tr|A0A445E0D6|A0A445E0D6_ARAHY	AT2G20840	Secretory carrier-associated membrane protein 1;SCAMP1;PTN000074793;orthologs	SECRETORY CARRIER-ASSOCIATED MEMBRANE PROTEIN 1 (PTHR10687:SF76)	transfer/carrier protein	transporter	4	√
tr|A0A0L9VQH8|A0A0L9VQH8_PHAAN	AT1G01790	K(+) efflux antiporter 1, chloroplastic;KEA1;PTN001443204;orthologs	K(+) EFFLUX ANTIPORTER 1, CHLOROPLASTIC-RELATED (PTHR46157:SF2)	transporter	transporter	9		√
tr|A0A0R0IP65|A0A0R0IP65_SOYBN	AT1G10950	Transmembrane 9 superfamily member 1;TMN1;PTN000080246;orthologs	TRANSMEMBRANE 9 SUPERFAMILY MEMBER 3 (PTHR10766:SF41)	transporter	transporter	9	√	√
tr|A0A151SHU0|A0A151SHU0_CAJCA	AT3G13772	Transmembrane 9 superfamily member 7;TMN7;PTN000080404;orthologs	TRANSMEMBRANE 9 SUPERFAMILY MEMBER 6-RELATED (PTHR10766:SF111)	transporter	transporter	10		√
tr|A0A1J7G7T4|A0A1J7G7T4_LUPAN	AT5G10840	Transmembrane 9 superfamily member 8;TMN8;PTN000080399;orthologs	TRANSMEMBRANE 9 SUPERFAMILY MEMBER 8-RELATED (PTHR10766:SF110)	transporter	transporter	10		√
tr|A0A1J7IPV5|A0A1J7IPV5_LUPAN	AT3G13772	Transmembrane 9 superfamily member 7;TMN7;PTN000080404;orthologs	TRANSMEMBRANE 9 SUPERFAMILY MEMBER 6-RELATED (PTHR10766:SF111)	transporter	transporter	10	√	√
tr|A0A1S2X9A6|A0A1S2X9A6_CICAR	AT1G10950	Transmembrane 9 superfamily member 1;TMN1;PTN000080246;orthologs	TRANSMEMBRANE 9 SUPERFAMILY MEMBER 3 (PTHR10766:SF41)	transporter	transporter	9	√	√
tr|A0A1S3DX58|A0A1S3DX58_CICAR	AT5G40480	Nuclear pore complex protein GP210;GB210;PTN000545233;orthologs	NUCLEAR PORE MEMBRANE GLYCOPROTEIN 210 (PTHR23019:SF0)	transporter	transporter	1		√
tr|A0A2K3P912|A0A2K3P912_TRIPR	AT5G10840	Transmembrane 9 superfamily member 8;TMN8;PTN000080399;orthologs	TRANSMEMBRANE 9 SUPERFAMILY MEMBER 8-RELATED (PTHR10766:SF110)	transporter	transporter	9	√	√
tr|A0A371G7N9|A0A371G7N9_MUCPR	AT5G19820	ARM repeat superfamily protein;emb2734;PTN000055521;orthologs	KARYOPHERIN (IMPORTIN) BETA 3 (PTHR10527:SF5)	transporter	transporter	0		√
tr|A0A3Q0F4L7|A0A3Q0F4L7_VIGRR	AT1G14670	Transmembrane 9 superfamily member 2;TMN2;PTN000080452;orthologs	TRANSMEMBRANE 9 SUPERFAMILY MEMBER 1 (PTHR10766:SF14)	transporter	transporter	8		√
tr|A0A444WYA0|A0A444WYA0_ARAHY	AT4G21570	Organic solute transporter ostalpha protein (DUF300);At4g21570;PTN002765344;orthologs	ORGANIC SOLUTE TRANSPORTER OSTALPHA PROTEIN (DUF300) (PTHR23423:SF15)	transporter	transporter	5		√
tr|A0A444X1N4|A0A444X1N4_ARAHY	AT2G43330	Inositol transporter 1;INT1;PTN002781803;orthologs	PROTON MYO-INOSITOL COTRANSPORTER (PTHR48020:SF12)	transporter	transporter	12	√	√
tr|A0A444X5Y2|A0A444X5Y2_ARAHY	AT5G10840	Transmembrane 9 superfamily member 8;TMN8;PTN000080399;orthologs	TRANSMEMBRANE 9 SUPERFAMILY MEMBER 8-RELATED (PTHR10766:SF110)	transporter	transporter	9	√	√
tr|A0A444XGQ8|A0A444XGQ8_ARAHY	AT3G07140	GPI transamidase component Gpi16 subunit family protein;At3g07140;PTN000311157;orthologs	GPI TRANSAMIDASE COMPONENT PIG-T (PTHR12959:SF11)	transporter	transporter	1		√
tr|A0A444XTL7|A0A444XTL7_ARAHY	AT2G37170	Aquaporin PIP2-2;PIP2-2;PTN001452412;orthologs	AQUAPORIN PIP2-2-RELATED (PTHR45687:SF75)	transporter	transporter	6	√	√
tr|A0A444XVA4|A0A444XVA4_ARAHY	AT2G15240	At2g15240/F15A23.2;At2g15240;PTN000303559;orthologs	PROTEIN UNC-50 HOMOLOG (PTHR12841:SF6)	transporter	transporter	5		√
tr|A0A444YIW5|A0A444YIW5_ARAHY	AT3G62360	Carbohydrate-binding-like fold;T12C14_60;PTN000592218;orthologs	NODAL MODULATOR 1-RELATED (PTHR23303:SF14)	transporter	transporter	1		√
tr|A0A444YVA6|A0A444YVA6_ARAHY	AT5G10840	Transmembrane 9 superfamily member 8;TMN8;PTN000080399;orthologs	TRANSMEMBRANE 9 SUPERFAMILY MEMBER 8-RELATED (PTHR10766:SF110)	transporter	transporter	10	√	√
tr|A0A444Z8V2|A0A444Z8V2_ARAHY	AT1G12110	Protein NRT1/ PTR FAMILY 6.3;NPF6.3;PTN000183467;orthologs	PROTEIN NRT1/ PTR FAMILY 6.3 (PTHR11654:SF507)	transporter	transporter	12		√
tr|A0A444Z9E2|A0A444Z9E2_ARAHY	AT3G51050	FG-GAP repeat-containing protein;At3g51050;PTN002152965;orthologs	FG-GAP REPEAT-CONTAINING PROTEIN (PTHR34284:SF1)	transporter	transporter	1		√
tr|A0A444ZCB5|A0A444ZCB5_ARAHY	AT4G24330	At4g24330;At4g24330;PTN000306389;orthologs	BNAA03G46700D PROTEIN (PTHR12883:SF1)	transporter	transporter	1		√
tr|A0A444ZSJ2|A0A444ZSJ2_ARAHY	AT2G01970	Transmembrane 9 superfamily member 3;TMN3;PTN000080455;orthologs	TRANSMEMBRANE 9 SUPERFAMILY MEMBER 3 (PTHR10766:SF123)	transporter	transporter	9	√	√
tr|A0A444ZTZ7|A0A444ZTZ7_ARAHY	AT1G10950	Transmembrane 9 superfamily member 1;TMN1;PTN000080246;orthologs	TRANSMEMBRANE 9 SUPERFAMILY MEMBER 3 (PTHR10766:SF41)	transporter	transporter	9	√	√
tr|A0A444ZVB3|A0A444ZVB3_ARAHY	AT1G60160	Putative potassium transporter 12;POT12;PTN001577173;orthologs	POTASSIUM TRANSPORTER 12-RELATED (PTHR30540:SF4)	transporter	transporter	12	√	√
tr|A0A445A4P6|A0A445A4P6_ARAHY	AT4G12650	Transmembrane 9 superfamily member 12;TMN12;PTN000845031;orthologs	TRANSMEMBRANE 9 SUPERFAMILY MEMBER 12 (PTHR10766:SF163)	transporter	transporter	9	√	√
tr|A0A445A4U0|A0A445A4U0_ARAHY	AT4G12650	Transmembrane 9 superfamily member 12;TMN12;PTN000845031;orthologs	TRANSMEMBRANE 9 SUPERFAMILY MEMBER 12 (PTHR10766:SF163)	transporter	transporter	9		√
tr|A0A445ABC6|A0A445ABC6_ARAHY	AT1G01790	K(+) efflux antiporter 1, chloroplastic;KEA1;PTN001443204;orthologs	K(+) EFFLUX ANTIPORTER 1, CHLOROPLASTIC-RELATED (PTHR46157:SF2)	transporter	transporter	10	√	√
tr|A0A445AVN2|A0A445AVN2_ARAHY	AT5G35160	Transmembrane 9 superfamily member 11;TMN11;PTN000080386;orthologs	TRANSMEMBRANE 9 SUPERFAMILY MEMBER (PTHR10766:SF55)	transporter	transporter	21	√	√
tr|A0A445AWC6|A0A445AWC6_ARAHY	AT4G16180	Transmembrane protein;At4g16180;PTN001267470;orthologs	TRANSMEMBRANE PROTEIN (PTHR31515:SF0)	transporter	transporter	1		√
tr|A0A445BP50|A0A445BP50_ARAHY	AT3G13772	Transmembrane 9 superfamily member 7;TMN7;PTN000080404;orthologs	TRANSMEMBRANE 9 SUPERFAMILY MEMBER 6-RELATED (PTHR10766:SF111)	transporter	transporter	10	√	√
tr|A0A445CCW0|A0A445CCW0_ARAHY	AT1G42470	Patched family protein;At1g42470;PTN000084080;orthologs	NPC INTRACELLULAR CHOLESTEROL TRANSPORTER 1 (PTHR45727:SF2)	transporter	transporter	14		√
tr|A0A445CEN8|A0A445CEN8_ARAHY	AT1G54320	ALA-interacting subunit 3;ALIS3;PTN001332938;orthologs	CELL CYCLE CONTROL PROTEIN 50A (PTHR10926:SF0)	transporter	transporter	2		√
tr|A0A445CI34|A0A445CI34_ARAHY	AT2G34250	AT2G34250 protein;At2g34250;PTN000097320;orthologs	PLUG_TRANSLOCON DOMAIN-CONTAINING PROTEIN (PTHR10906:SF33)	transporter	transporter	8	√	√
tr|A0A445CPN0|A0A445CPN0_ARAHY	AT4G13420	Potassium transporter 5;POT5;PTN000776834;orthologs	POTASSIUM TRANSPORTER 5 (PTHR30540:SF94)	transporter	transporter	11		√
tr|A0A445CTD2|A0A445CTD2_ARAHY	AT3G02050	Potassium transporter 4;POT4;PTN000776821;orthologs	POTASSIUM TRANSPORTER 4 (PTHR30540:SF83)	transporter	transporter	12	√	√
tr|A0A445CTT4|A0A445CTT4_ARAHY	AT3G27020	Probable metal-nicotianamine transporter YSL6;YSL6;PTN000781876;orthologs	OLIGOPEPTIDE TRANSPORTER YGL114W-RELATED (PTHR31645:SF0)	transporter	transporter	13	√	√
tr|A0A445CUC6|A0A445CUC6_ARAHY	AT5G40780	Lysine histidine transporter 1;LHT1;PTN000536028;orthologs	LYSINE HISTIDINE TRANSPORTER 1 (PTHR48017:SF79)	transporter	transporter	10		√
tr|A0A445D152|A0A445D152_ARAHY	AT1G14670	Transmembrane 9 superfamily member 2;TMN2;PTN000080452;orthologs	TRANSMEMBRANE 9 SUPERFAMILY MEMBER 1 (PTHR10766:SF14)	transporter	transporter	9	√	√
tr|A0A445D4K3|A0A445D4K3_ARAHY	AT1G65730	Probable metal-nicotianamine transporter YSL7;YSL7;PTN000781871;orthologs	METAL-NICOTIANAMINE TRANSPORTER YSL7-RELATED (PTHR31645:SF22)	transporter	transporter	12	√	√
tr|A0A445DAF3|A0A445DAF3_ARAHY	AT3G12520	Probable sulfate transporter 4.2;SULTR4_2;PTN001371076;orthologs	SODIUM-INDEPENDENT SULFATE ANION TRANSPORTER (PTHR11814:SF55)	transporter	transporter	11		√
tr|A0A445DAG0|A0A445DAG0_ARAHY	AT3G12520	Probable sulfate transporter 4.2;SULTR4_2;PTN001371076;orthologs	SODIUM-INDEPENDENT SULFATE ANION TRANSPORTER (PTHR11814:SF55)	transporter	transporter	11	√	√
tr|A0A445DLR3|A0A445DLR3_ARAHY	AT2G02040	Protein NRT1/ PTR FAMILY 8.3;NPF8.3;PTN001361481;orthologs	PROTEIN NRT1/ PTR FAMILY 8.3 (PTHR11654:SF64)	transporter	transporter	10		√
tr|A0A445DN75|A0A445DN75_ARAHY	AT1G10950	Transmembrane 9 superfamily member 1;TMN1;PTN000080246;orthologs	TRANSMEMBRANE 9 SUPERFAMILY MEMBER 3 (PTHR10766:SF41)	transporter	transporter	9	√	√
tr|A0A445E2D5|A0A445E2D5_ARAHY	AT5G17020	Protein EXPORTIN 1A;XPO1;PTN000131853;orthologs	EXPORTIN-1 (PTHR11223:SF2)	transporter	transporter	0		√
tr|A0A445E4L0|A0A445E4L0_ARAHY	AT2G37170	Aquaporin PIP2-2;PIP2-2;PTN001452412;orthologs	AQUAPORIN PIP2-2-RELATED (PTHR45687:SF75)	transporter	transporter	6	√	√
tr|A0A445E4T1|A0A445E4T1_ARAHY	AT5G60770	High affinity nitrate transporter 2.4;NRT2.4;PTN002363040;orthologs	HIGH AFFINITY NITRATE TRANSPORTER 2.4 (PTHR23515:SF31)	transporter	transporter	11		√
tr|A0A445E577|A0A445E577_ARAHY	AT3G44330	Nicalin;T22K7_10;PTN000782144;orthologs	NICALIN (PTHR31826:SF0)	transporter	transporter	2		√
tr|A0A445EKB3|A0A445EKB3_ARAHY	AT3G17340	ARM repeat superfamily protein;At3g17340;PTN000108296;orthologs	ARM REPEAT SUPERFAMILY PROTEIN (PTHR10997:SF29)	transporter	transporter	0		√
tr|A0A445GD92|A0A445GD92_GLYSO	AT2G46520	Exportin-2;CAS;PTN000108370;orthologs	EXPORTIN-2 (PTHR10997:SF8)	transporter	transporter	0		√
tr|A0A445ID01|A0A445ID01_GLYSO	AT5G22740	Glucomannan 4-beta-mannosyltransferase 2;CSLA2;PTN000784770;orthologs	GLUCOMANNAN 4-BETA-MANNOSYLTRANSFERASE 2 (PTHR32044:SF17)	transporter	transporter	5		√
tr|A0A445JDU0|A0A445JDU0_GLYSO	AT1G10950	Transmembrane 9 superfamily member 1;TMN1;PTN000080246;orthologs	TRANSMEMBRANE 9 SUPERFAMILY MEMBER 3 (PTHR10766:SF41)	transporter	transporter	9		√
tr|A0A445LBI3|A0A445LBI3_GLYSO	AT3G12120	Delta(12)-fatty-acid desaturase;FAD2;PTN001593920;orthologs	DELTA(12)-FATTY-ACID DESATURASE (PTHR32100:SF13)	transporter	transporter	6		√
tr|A0A4D6N3D3|A0A4D6N3D3_VIGUN	AT1G04910	O-fucosyltransferase 1;OFUT1;PTN000780427;orthologs	O-FUCOSYLTRANSFERASE 1 (PTHR31741:SF14)	transporter	transporter	1		√
tr|A0A4P1R9Y7|A0A4P1R9Y7_LUPAN	AT5G60660	Probable aquaporin PIP2-4;PIP2-4;PTN001452411;orthologs	AQUAPORIN PIP2-4-RELATED (PTHR45687:SF39)	transporter	transporter	6	√	√
tr|A0A4P1RKK3|A0A4P1RKK3_LUPAN	AT3G07160	Callose synthase 9;CALS9;PTN000787477;orthologs	CALLOSE SYNTHASE 9 (PTHR12741:SF47)	transporter	transporter	14		√
tr|A0A4P1RN01|A0A4P1RN01_LUPAN	AT2G35060	Potassium transporter 11;POT11;PTN000776808;orthologs	POTASSIUM TRANSPORTER 11 (PTHR30540:SF123)	transporter	transporter	13		√
tr|A0A4P1RTJ0|A0A4P1RTJ0_LUPAN	AT5G62890	Nucleobase-ascorbate transporter 6;NAT6;PTN001339816;orthologs	NUCLEOBASE-ASCORBATE TRANSPORTER 6 (PTHR11119:SF112)	transporter	transporter	10	√	√
tr|I3T6L5|I3T6L5_LOTJA	AT2G34250	AT2G34250 protein;At2g34250;PTN000097320;orthologs	PLUG_TRANSLOCON DOMAIN-CONTAINING PROTEIN (PTHR10906:SF33)	transporter	transporter	8		√
tr|Q84ND6|Q84ND6_STYHA	AT3G58060	Putative metal tolerance protein C3;MTPC3;PTN000169357;orthologs	METAL TOLERANCE PROTEIN C3-RELATED (PTHR43840:SF45)	transporter	transporter	4		√
tr|V7CXR4|V7CXR4_PHAVU	AT3G27020	Probable metal-nicotianamine transporter YSL6;YSL6;PTN000781876;orthologs	OLIGOPEPTIDE TRANSPORTER YGL114W-RELATED (PTHR31645:SF0)	transporter	transporter	14		√
tr|A0A072TUG6|A0A072TUG6_MEDTR	AT4G00430	Probable aquaporin PIP1-4;PIP1.4;PTN000440923;orthologs	AQUAPORIN PIP1-4-RELATED (PTHR45687:SF51)	transporter	transporter	6	√
tr|A0A151S0J5|A0A151S0J5_CAJCA	AT1G14670	Transmembrane 9 superfamily member 2;TMN2;PTN000080452;orthologs	TRANSMEMBRANE 9 SUPERFAMILY MEMBER 1 (PTHR10766:SF14)	transporter	transporter	9	√
tr|A0A1J7HR59|A0A1J7HR59_LUPAN	AT4G27720	AT4g27720/T29A15_210;At4g27720;PTN000606810;orthologs	MOLYBDATE-ANION TRANSPORTER (PTHR23516:SF1)	transporter	transporter	11	√
tr|A0A1S2YEQ2|A0A1S2YEQ2_CICAR	AT4G00430	Probable aquaporin PIP1-4;PIP1.4;PTN000440923;orthologs	AQUAPORIN PIP1-4-RELATED (PTHR45687:SF51)	transporter	transporter	6	√
tr|A0A1S3TVE1|A0A1S3TVE1_VIGRR	AT4G00630	K(+) efflux antiporter 2, chloroplastic;KEA2;PTN001817804;orthologs	K(+) EFFLUX ANTIPORTER 1, CHLOROPLASTIC-RELATED (PTHR46157:SF2)	transporter	transporter	10	√
tr|A0A2K3LNG8|A0A2K3LNG8_TRIPR	AT2G02040	Protein NRT1/ PTR FAMILY 8.3;NPF8.3;PTN001361481;orthologs	PROTEIN NRT1/ PTR FAMILY 8.3 (PTHR11654:SF64)	transporter	transporter	4	√
tr|A0A2K3MVY1|A0A2K3MVY1_TRIPR	AT5G10840	Transmembrane 9 superfamily member 8;TMN8;PTN000080399;orthologs	TRANSMEMBRANE 9 SUPERFAMILY MEMBER 8-RELATED (PTHR10766:SF110)	transporter	transporter	10	√
tr|A0A2K3NZU2|A0A2K3NZU2_TRIPR	AT5G09400	Potassium transporter 7;POT7;PTN000776839;orthologs	POTASSIUM TRANSPORTER 7 (PTHR30540:SF8)	transporter	transporter	9	√
tr|A0A2Z6MRX9|A0A2Z6MRX9_TRISU	AT3G08960	ARM repeat superfamily protein;At3g08960;PTN000864316;orthologs	IMPORTIN-11 (PTHR10997:SF7)	transporter	transporter	0	√
tr|A0A371EJ86|A0A371EJ86_MUCPR	AT2G43330	Inositol transporter 1;INT1;PTN002781803;orthologs	PROTON MYO-INOSITOL COTRANSPORTER (PTHR48020:SF12)	transporter	transporter	12	√
tr|A0A371ES21|A0A371ES21_MUCPR	AT2G35060	Potassium transporter 11;POT11;PTN000776808;orthologs	POTASSIUM TRANSPORTER 11 (PTHR30540:SF123)	transporter	transporter	14	√
tr|A0A371FHW0|A0A371FHW0_MUCPR	AT5G35160	Transmembrane 9 superfamily member 11;TMN11;PTN000080386;orthologs	TRANSMEMBRANE 9 SUPERFAMILY MEMBER (PTHR10766:SF55)	transporter	transporter	9	√
tr|A0A371HFL0|A0A371HFL0_MUCPR	AT3G16240	Aquaporin TIP2-1;TIP2-1;PTN001452337;orthologs	AQUAPORIN-8 (PTHR45665:SF9)	transporter	transporter	6	√
tr|A0A444WW63|A0A444WW63_ARAHY	AT5G65380	Protein DETOXIFICATION 27;DTX27;PTN000129376;orthologs	PROTEIN DETOXIFICATION 27 (PTHR11206:SF80)	transporter	transporter	10	√
tr|A0A444XBV8|A0A444XBV8_ARAHY	AT1G15690	Pyrophosphate-energized vacuolar membrane proton pump 1;AVP1;PTN001592869;orthologs	PYROPHOSPHATE-ENERGIZED VACUOLAR MEMBRANE PROTON PUMP 1 (PTHR31998:SF52)	transporter	transporter	7	√
tr|A0A444XCQ8|A0A444XCQ8_ARAHY	AT1G80310	Molybdate transporter 2;MOT2;PTN000780382;orthologs	MOLYBDATE TRANSPORTER 2 (PTHR31970:SF9)	transporter	transporter	11	√
tr|A0A444XTX9|A0A444XTX9_ARAHY	AT2G43330	Inositol transporter 1;INT1;PTN002781803;orthologs	PROTON MYO-INOSITOL COTRANSPORTER (PTHR48020:SF12)	transporter	transporter	10	√
tr|A0A444Y6W2|A0A444Y6W2_ARAHY	AT3G21690	Protein DETOXIFICATION 40;DTX40;PTN000129346;orthologs	PROTEIN DETOXIFICATION 40 (PTHR11206:SF272)	transporter	transporter	12	√
tr|A0A444YD85|A0A444YD85_ARAHY	AT4G00430	Probable aquaporin PIP1-4;PIP1.4;PTN000440923;orthologs	AQUAPORIN PIP1-4-RELATED (PTHR45687:SF51)	transporter	transporter	6	√
tr|A0A444YDB6|A0A444YDB6_ARAHY	AT3G54140	Protein NRT1/ PTR FAMILY 8.1;NPF8.1;PTN000183514;orthologs	PROTEIN NRT1/ PTR FAMILY 8.1 (PTHR11654:SF624)	transporter	transporter	2	√
tr|A0A444YZ06|A0A444YZ06_ARAHY	AT5G40480	Nuclear pore complex protein GP210;GB210;PTN000545233;orthologs	NUCLEAR PORE MEMBRANE GLYCOPROTEIN 210 (PTHR23019:SF0)	transporter	transporter	3	√
tr|A0A444ZTL3|A0A444ZTL3_ARAHY	AT5G09400	Potassium transporter 7;POT7;PTN000776839;orthologs	POTASSIUM TRANSPORTER 7 (PTHR30540:SF8)	transporter	transporter	12	√
tr|A0A445AKD6|A0A445AKD6_ARAHY	AT2G38120	Auxin transporter protein 1;AUX1;PTN000535971;orthologs	AUXIN TRANSPORTER PROTEIN 1 (PTHR48017:SF13)	transporter	transporter	10	√
tr|A0A445APN6|A0A445APN6_ARAHY	AT1G19450	Sugar transporter ERD6-like 4;At1g19450;PTN000627900;orthologs	SUGAR TRANSPORTER ERD6-LIKE 4 (PTHR48021:SF67)	transporter	transporter	12	√
tr|A0A445APN8|A0A445APN8_ARAHY	AT1G75220	Sugar transporter ERD6-like 6;At1g75220;PTN000627899;orthologs	SUGAR TRANSPORTER ERD6-LIKE 6 (PTHR48021:SF23)	transporter	transporter	11	√
tr|A0A445AVY7|A0A445AVY7_ARAHY	AT1G15690	Pyrophosphate-energized vacuolar membrane proton pump 1;AVP1;PTN001592869;orthologs	PYROPHOSPHATE-ENERGIZED VACUOLAR MEMBRANE PROTON PUMP 1 (PTHR31998:SF52)	transporter	transporter	13	√
tr|A0A445B8I0|A0A445B8I0_ARAHY	AT2G43330	Inositol transporter 1;INT1;PTN002781803;orthologs	PROTON MYO-INOSITOL COTRANSPORTER (PTHR48020:SF12)	transporter	transporter	12	√
tr|A0A445BDL4|A0A445BDL4_ARAHY	AT2G43330	Inositol transporter 1;INT1;PTN002781803;orthologs	PROTON MYO-INOSITOL COTRANSPORTER (PTHR48020:SF12)	transporter	transporter	10	√
tr|A0A445BS97|A0A445BS97_ARAHY	AT4G27720	AT4g27720/T29A15_210;At4g27720;PTN000606810;orthologs	MOLYBDATE-ANION TRANSPORTER (PTHR23516:SF1)	transporter	transporter	11	√
tr|A0A445C5N2|A0A445C5N2_ARAHY	AT4G00430	Probable aquaporin PIP1-4;PIP1.4;PTN000440923;orthologs	AQUAPORIN PIP1-4-RELATED (PTHR45687:SF51)	transporter	transporter	6	√
tr|A0A445CYU9|A0A445CYU9_ARAHY	AT4G22990	SPX domain-containing membrane protein At4g22990;At4g22990;PTN000606417;orthologs	SPX DOMAIN-CONTAINING PROTEIN (PTHR23510:SF71)	transporter	transporter	11	√
tr|A0A445D061|A0A445D061_ARAHY	AT1G68570	Protein NRT1/ PTR FAMILY 3.1;NPF3.1;PTN000183499;orthologs	PROTEIN NRT1/ PTR FAMILY 3.1 (PTHR11654:SF188)	transporter	transporter	11	√
tr|A0A445D3Y3|A0A445D3Y3_ARAHY	AT1G65730	Probable metal-nicotianamine transporter YSL7;YSL7;PTN000781871;orthologs	METAL-NICOTIANAMINE TRANSPORTER YSL7-RELATED (PTHR31645:SF22)	transporter	transporter	11	√
tr|A0A445DDJ0|A0A445DDJ0_ARAHY	AT4G00630	K(+) efflux antiporter 2, chloroplastic;KEA2;PTN001817804;orthologs	K(+) EFFLUX ANTIPORTER 1, CHLOROPLASTIC-RELATED (PTHR46157:SF2)	transporter	transporter	9	√
tr|A0A445E2E2|A0A445E2E2_ARAHY	AT5G17010	D-xylose-proton symporter-like 2;At5g17010;PTN000627960;orthologs	D-XYLOSE-PROTON SYMPORTER-LIKE 2 (PTHR48023:SF4)	transporter	transporter	12	√
tr|A0A445EMS8|A0A445EMS8_ARAHY	AT5G35160	Transmembrane 9 superfamily member 11;TMN11;PTN000080386;orthologs	TRANSMEMBRANE 9 SUPERFAMILY MEMBER (PTHR10766:SF55)	transporter	transporter	13	√
tr|A0A445EUC4|A0A445EUC4_ARAHY	AT4G10770	Oligopeptide transporter 7;OPT7;PTN000503441;orthologs	OLIGOPEPTIDE TRANSPORTER 7 (PTHR22601:SF0)	transporter	transporter	15	√
tr|A0A445HH33|A0A445HH33_GLYSO	AT4G00430	Probable aquaporin PIP1-4;PIP1.4;PTN000440923;orthologs	AQUAPORIN PIP1-4-RELATED (PTHR45687:SF51)	transporter	transporter	6	√
tr|A0A445JQ43|A0A445JQ43_GLYSO	AT1G16780	Pyrophosphate-energized membrane proton pump 3;AVPL2;PTN000782174;orthologs	PYROPHOSPHATE-ENERGIZED MEMBRANE PROTON PUMP 2-RELATED (PTHR31998:SF31)	transporter	transporter	14	√
tr|A0A4D6NB72|A0A4D6NB72_VIGUN	AT1G53210	Sodium/calcium exchanger NCL;NCL;PTN000095543;orthologs	SODIUM/CALCIUM EXCHANGER NCL (PTHR31503:SF36)	transporter	transporter	11	√
tr|A0A4D6NBJ2|A0A4D6NBJ2_VIGUN	AT5G40780	Lysine histidine transporter 1;LHT1;PTN000536028;orthologs	LYSINE HISTIDINE TRANSPORTER 1 (PTHR48017:SF79)	transporter	transporter	17	√
tr|A0A4P1R4H4|A0A4P1R4H4_LUPAN	AT2G02040	Protein NRT1/ PTR FAMILY 8.3;NPF8.3;PTN001361481;orthologs	PROTEIN NRT1/ PTR FAMILY 8.3 (PTHR11654:SF64)	transporter	transporter	10	√
tr|V7C5P2|V7C5P2_PHAVU	AT2G01970	Transmembrane 9 superfamily member 3;TMN3;PTN000080455;orthologs	TRANSMEMBRANE 9 SUPERFAMILY MEMBER 3 (PTHR10766:SF123)	transporter	transporter	10	√
tr|W0M6C5|W0M6C5_PEA	AT3G53420	Aquaporin PIP2-1;PIP2-1;PTN000440897;orthologs	AQUAPORIN PIP2-1 (PTHR45687:SF73)	transporter	transporter	6	√

## Sheet: enzyme
Protein ID	Arabidopsis_ID	Gene name	PANTHER Family/Subfamily	PANTHER Protein Class	Major Class	# of predicted TMHS	Leaf	Root
tr|A0A072TVG8|A0A072TVG8_MEDTR	AT1G18180	3-oxo-5-alpha-steroid 4-dehydrogenase (DUF1295);At1g18180;PTN001283660;orthologs	3-OXO-5-ALPHA-STEROID 4-DEHYDROGENASE (DUF1295) (PTHR32251:SF15)	dehydrogenase	enzyme	6	√
tr|A0A072UEP0|A0A072UEP0_MEDTR	AT1G66250	Glucan endo-1,3-beta-glucosidase 2;At1g66250;PTN001283275;orthologs	GLUCAN ENDO-1,3-BETA-GLUCOSIDASE 2 (PTHR32227:SF52)	glucosidase	enzyme	1	√
tr|A0A0L9U0H4|A0A0L9U0H4_PHAAN	AT1G68530	3-ketoacyl-CoA synthase 6;CUT1;PTN000785460;orthologs	3-KETOACYL-COA SYNTHASE 5-RELATED (PTHR31561:SF5)	synthase	enzyme	2	√
tr|A0A0L9UFI5|A0A0L9UFI5_PHAAN	AT1G36160	Acetyl-CoA carboxylase 1;ACC1;PTN001447654;orthologs	ACETYL-COA CARBOXYLASE (PTHR45728:SF3)	carboxylase	enzyme	0	√
tr|A0A0S3SL08|A0A0S3SL08_PHAAN	AT5G13000	Callose synthase 3;CALS3;PTN000978319;orthologs	CALLOSE SYNTHASE 3-RELATED (PTHR12741:SF48)	callose synthase	enzyme	13	√
tr|A0A151RXL7|A0A151RXL7_CAJCA	AT5G49360	Beta-D-xylosidase 1;BXL1;PTN000770797;orthologs	BETA-D-XYLOSIDASE 1 (PTHR42721:SF8)	glucosidase	enzyme	0	√
tr|A0A151STI5|A0A151STI5_CAJCA	AT3G06860	Peroxisomal fatty acid beta-oxidation multifunctional protein MFP2;MFP2;PTN000592888;orthologs	PEROXISOMAL FATTY ACID BETA-OXIDATION MULTIFUNCTIONAL PROTEIN MFP2 (PTHR23309:SF9)	dehydrogenase	enzyme	0	√	√
tr|A0A151THN3|A0A151THN3_CAJCA	AT3G51460	Phosphoinositide phosphatase SAC7;SAC7;PTN000127899;orthologs	PHOSPHOINOSITIDE PHOSPHATASE SAC7 (PTHR45662:SF18)	phosphatase	enzyme	2	√
tr|A0A151TP22|A0A151TP22_CAJCA	AT1G22620	Phosphatidylinositol-3-phosphatase SAC1;SAC1;PTN000128019;orthologs	POLYPHOSPHOINOSITIDE PHOSPHATASE (PTHR45738:SF5)	phosphatase	enzyme	2	√
tr|A0A151U4D5|A0A151U4D5_CAJCA	AT4G21150	Dolichyl-diphosphooligosaccharide--protein glycosyltransferase subunit 2;RPN2;PTN000291058;orthologs	DOLICHYL-DIPHOSPHOOLIGOSACCHARIDE--PROTEIN GLYCOSYLTRANSFERASE SUBUNIT 2 (PTHR12640:SF0)	glycosyltransferase	enzyme	3	√	√
tr|A0A1J7FXA5|A0A1J7FXA5_LUPAN	AT1G63690	Signal peptide peptidase-like 2;SPPL2;PTN000256288;orthologs	SIGNAL PEPTIDE PEPTIDASE-LIKE 2 (PTHR12174:SF75)	aspartic protease	enzyme	11	√
tr|A0A1J7GFP8|A0A1J7GFP8_LUPAN	AT4G03550	Callose synthase 12;CALS12;PTN000787465;orthologs	CALLOSE SYNTHASE 12 (PTHR12741:SF7)	callose synthase	enzyme	15	√
tr|A0A1J7HUC2|A0A1J7HUC2_LUPAN	AT2G20580	26S proteasome non-ATPase regulatory subunit 2 homolog A;RPN1A;PTN000101804;orthologs	26S PROTEASOME NON-ATPASE REGULATORY SUBUNIT 2 (PTHR10943:SF1)	protease	enzyme	0	√	√
tr|A0A1S2Y2D6|A0A1S2Y2D6_CICAR	AT5G13000	Callose synthase 3;CALS3;PTN000978319;orthologs	CALLOSE SYNTHASE 3-RELATED (PTHR12741:SF48)	callose synthase	enzyme	15	√
tr|A0A1S2Y9A3|A0A1S2Y9A3_CICAR	AT2G26250	3-ketoacyl-CoA synthase 10;FDH;PTN000785445;orthologs	3-KETOACYL-COA SYNTHASE 10 (PTHR31561:SF2)	synthase	enzyme	3	√
tr|A0A1S2Z565|A0A1S2Z565_CICAR	AT1G34130	Dolichyl-diphosphooligosaccharide--protein glycosyltransferase subunit STT3B;STT3B;PTN000356314;orthologs	DOLICHYL-DIPHOSPHOOLIGOSACCHARIDE--PROTEIN GLYCOSYLTRANSFERASE SUBUNIT STT3B (PTHR13872:SF1)	glycosyltransferase	enzyme	11	√	√
tr|A0A1S2Z641|A0A1S2Z641_CICAR	AT4G12420	Monocopper oxidase-like protein SKU5;SKU5;PTN000194871;orthologs	MONOCOPPER OXIDASE-LIKE PROTEIN SKU5 (PTHR11709:SF123)	oxidase	enzyme	1	√	√
tr|A0A1S3U8Q7|A0A1S3U8Q7_VIGRR	AT2G24820	Protein TIC 55, chloroplastic;TIC55;PTN001466950;orthologs	PROTEIN TIC 55, CHLOROPLASTIC (PTHR21266:SF29)	oxygenase	enzyme	2	√	√
tr|A0A1S3U9W2|A0A1S3U9W2_VIGRR	AT2G32640	Lycopene beta/epsilon cyclase protein;At2g32640;PTN000779950;orthologs	LYCOPENE BETA/EPSILON CYCLASE PROTEIN (PTHR32098:SF5)	cyclase	enzyme	1	√
tr|A0A1S3V6I6|A0A1S3V6I6_VIGRR	AT5G20660	24 kDa vacuolar protein-like;At5g20655;PTN000254614;orthologs	ENDOPLASMIC RETICULUM METALLOPEPTIDASE 1 (PTHR12147:SF26)	metalloprotease	enzyme	8	√
tr|A0A1S3VJ12|A0A1S3VJ12_VIGRR	AT1G66970	Glycerophosphodiester phosphodiesterase GDPDL1;GDPDL1;PTN002883801;orthologs	GLYCEROPHOSPHODIESTER PHOSPHODIESTERASE GDPDL1-RELATED (PTHR43620:SF32)	phosphodiesterase	enzyme	0	√	√
tr|A0A2K3NZU1|A0A2K3NZU1_TRIPR	AT2G45150	Phosphatidate cytidylyltransferase 4, chloroplastic;CDS4;PTN002301050;orthologs	PHOSPHATIDATE CYTIDYLYLTRANSFERASE 4, CHLOROPLASTIC (PTHR47101:SF1)	transferase	enzyme	5	√
tr|A0A2K3P4B6|A0A2K3P4B6_TRIPR	AT3G55610	Delta-1-pyrroline-5-carboxylate synthase B;P5CSB;PTN000115523;orthologs	DELTA-1-PYRROLINE-5-CARBOXYLATE SYNTHASE (PTHR11063:SF8)	dehydrogenase	enzyme	0	√	√
tr|A0A2P0M8E2|A0A2P0M8E2_9FABA	AT4G13700	Purple acid phosphatase 23;PAP23;PTN000537394;orthologs	PURPLE ACID PHOSPHATASE (PTHR22953:SF153)	phosphatase	enzyme	1	√
tr|A0A2Z6MLR8|A0A2Z6MLR8_TRISU	AT1G15020	Sulfhydryl oxidase 1;QSOX1;PTN000528089;orthologs	SULFHYDRYL OXIDASE 1 (PTHR22897:SF21)	oxidase	enzyme	1	√
tr|A0A371G2W7|A0A371G2W7_MUCPR	AT2G02560	Cullin-associated NEDD8-dissociated protein 1;CAND1;PTN000294522;orthologs	CULLIN-ASSOCIATED NEDD8-DISSOCIATED PROTEIN 1 (PTHR12696:SF0)	ubiquitin-protein ligase	enzyme	0	√	√
tr|A0A371H3A9|A0A371H3A9_MUCPR	AT5G42720	Glucan endo-1,3-beta-D-glucosidase;MJB21.9;PTN000796439;orthologs	GLUCAN ENDO-1,3-BETA-D-GLUCOSIDASE (PTHR32227:SF227)	glucosidase	enzyme	2	√	√
tr|A0A394DJU4|A0A394DJU4_LUPAN	AT5G04885	Glycosyl hydrolase family protein;At5g04885;PTN002826472;orthologs	GLYCOSYL HYDROLASE FAMILY PROTEIN (PTHR30620:SF35)	glucosidase	enzyme	1	√
tr|A0A444WN09|A0A444WN09_ARAHY	AT3G30300	O-fucosyltransferase 27;OFUT27;PTN001272438;orthologs	O-FUCOSYLTRANSFERASE 27 (PTHR31741:SF46)	transferase	enzyme	1	√
tr|A0A444WQZ0|A0A444WQZ0_ARAHY	AT1G12640	Lysophospholipid acyltransferase 1;LPCAT1;PTN000357757;orthologs	OYSGEDART, ISOFORM A (PTHR13906:SF4)	acetyltransferase	enzyme	10	√
tr|A0A444WUZ4|A0A444WUZ4_ARAHY	AT3G51460	Phosphoinositide phosphatase SAC7;SAC7;PTN000127899;orthologs	PHOSPHOINOSITIDE PHOSPHATASE SAC7 (PTHR45662:SF18)	phosphatase	enzyme	3	√
tr|A0A444X5R3|A0A444X5R3_ARAHY	AT1G29470	Probable methyltransferase PMT24;At1g29470;PTN000788531;orthologs	METHYLTRANSFERASE PMT24-RELATED (PTHR10108:SF1141)	methyltransferase	enzyme	1	√
tr|A0A444X681|A0A444X681_ARAHY	AT2G26250	3-ketoacyl-CoA synthase 10;FDH;PTN000785445;orthologs	3-KETOACYL-COA SYNTHASE 10 (PTHR31561:SF2)	synthase	enzyme	3	√
tr|A0A444X6W3|A0A444X6W3_ARAHY	AT2G03120	Signal peptide peptidase;SPP;PTN000256203;orthologs	MINOR HISTOCOMPATIBILITY ANTIGEN H13 (PTHR12174:SF23)	aspartic protease	enzyme	8	√	√
tr|A0A444X9L6|A0A444X9L6_ARAHY	AT3G01720	Peptidyl serine alpha-galactosyltransferase;SERGT1;PTN001585258;orthologs	PEPTIDYL SERINE ALPHA-GALACTOSYLTRANSFERASE (PTHR31485:SF7)	protein modifying enzyme	enzyme	1	√	√
tr|A0A444XCX9|A0A444XCX9_ARAHY	AT1G51760	IAA-amino acid hydrolase ILR1-like 4;ILL4;PTN001336111;orthologs	IAA-AMINO ACID HYDROLASE ILR1-LIKE 4-RELATED (PTHR11014:SF55)	metalloprotease	enzyme	0	√
tr|A0A444XR76|A0A444XR76_ARAHY	AT3G11910	Ubiquitin C-terminal hydrolase 13;UBP13;PTN002363892;orthologs	UBIQUITIN CARBOXYL-TERMINAL HYDROLASE K02C4.3-RELATED (PTHR24006:SF644)	cysteine protease	enzyme	2	√
tr|A0A444XSU3|A0A444XSU3_ARAHY	AT5G20660	24 kDa vacuolar protein-like;At5g20655;PTN000254614;orthologs	ENDOPLASMIC RETICULUM METALLOPEPTIDASE 1 (PTHR12147:SF26)	metalloprotease	enzyme	8	√	√
tr|A0A444XUD2|A0A444XUD2_ARAHY	AT4G24630	Protein S-acyltransferase 8;PAT08;PTN000526043;orthologs	PROTEIN S-ACYLTRANSFERASE 8 (PTHR22883:SF424)	protein modifying enzyme	enzyme	4	√
tr|A0A444XVL2|A0A444XVL2_ARAHY	AT1G61790	Probable dolichyl-diphosphooligosaccharide--protein glycosyltransferase subunit 3B;OST3B;PTN000294266;orthologs	GH11935P (PTHR12692:SF0)	glycosyltransferase	enzyme	5	√
tr|A0A444YE88|A0A444YE88_ARAHY	AT5G20950	Glycosyl hydrolase family protein;At5g20950;PTN002826484;orthologs	GLYCOSYL HYDROLASE FAMILY PROTEIN (PTHR30620:SF119)	glucosidase	enzyme	1	√
tr|A0A444YLW9|A0A444YLW9_ARAHY	AT4G21150	Dolichyl-diphosphooligosaccharide--protein glycosyltransferase subunit 2;RPN2;PTN000291058;orthologs	DOLICHYL-DIPHOSPHOOLIGOSACCHARIDE--PROTEIN GLYCOSYLTRANSFERASE SUBUNIT 2 (PTHR12640:SF0)	glycosyltransferase	enzyme	3	√	√
tr|A0A444YM52|A0A444YM52_ARAHY	AT1G04110	Subtilisin-like protease SBT1.2;SBT1.2;PTN000083235;orthologs	SUBTILISIN-LIKE PROTEASE SBT1.2 (PTHR10795:SF350)	serine protease	enzyme	1	√
tr|A0A444YS06|A0A444YS06_ARAHY	AT3G19340	Aminopeptidase (DUF3754);At3g19340;PTN002132831;orthologs	AMINOPEPTIDASE (DUF3754) (PTHR33645:SF11)	protease	enzyme	2	√
tr|A0A444YUT7|A0A444YUT7_ARAHY	AT4G31140	Glucan endo-1,3-beta-glucosidase 5;At4g31140;PTN000796473;orthologs	GLUCAN ENDO-1,3-BETA-GLUCOSIDASE 5 (PTHR32227:SF447)	glucosidase	enzyme	2	√	√
tr|A0A444YYQ4|A0A444YYQ4_ARAHY	AT1G34130	Dolichyl-diphosphooligosaccharide--protein glycosyltransferase subunit STT3B;STT3B;PTN000356314;orthologs	DOLICHYL-DIPHOSPHOOLIGOSACCHARIDE--PROTEIN GLYCOSYLTRANSFERASE SUBUNIT STT3B (PTHR13872:SF1)	glycosyltransferase	enzyme	11	√	√
tr|A0A444Z3G4|A0A444Z3G4_ARAHY	AT1G68070	At1g68070;At1g68070;PTN000128740;orthologs	RING-TYPE DOMAIN-CONTAINING PROTEIN (PTHR45977:SF11)	ubiquitin-protein ligase	enzyme	5	√
tr|A0A444ZDQ2|A0A444ZDQ2_ARAHY	AT5G04885	Glycosyl hydrolase family protein;At5g04885;PTN002826472;orthologs	GLYCOSYL HYDROLASE FAMILY PROTEIN (PTHR30620:SF35)	glucosidase	enzyme	2	√	√
tr|A0A444ZIY3|A0A444ZIY3_ARAHY	AT2G35100	Probable arabinosyltransferase ARAD1;ARAD1;PTN000115383;orthologs	ARABINOSYLTRANSFERASE ARAD1-RELATED (PTHR11062:SF50)	glycosyltransferase	enzyme	0	√	√
tr|A0A444ZU33|A0A444ZU33_ARAHY	AT1G18260	ERAD-associated E3 ubiquitin-protein ligase component HRD3A;HRD3A;PTN000121232;orthologs	ERAD-ASSOCIATED E3 UBIQUITIN-PROTEIN LIGASE COMPONENT HRD3A-RELATED (PTHR45084:SF1)	ubiquitin-protein ligase	enzyme	1	√
tr|A0A444ZUP3|A0A444ZUP3_ARAHY	AT1G26850	Probable methyltransferase PMT2;At1g26850;PTN000788521;orthologs	METHYLTRANSFERASE PMT2-RELATED (PTHR10108:SF1119)	methyltransferase	enzyme	1	√	√
tr|A0A444ZYB9|A0A444ZYB9_ARAHY	AT5G64030	Probable methyltransferase PMT26;At5g64030;PTN000788534;orthologs	METHYLTRANSFERASE PMT26-RELATED (PTHR10108:SF1130)	methyltransferase	enzyme	1	√	√
tr|A0A445A4Z9|A0A445A4Z9_ARAHY	AT4G03550	Callose synthase 12;CALS12;PTN000787465;orthologs	CALLOSE SYNTHASE 12 (PTHR12741:SF7)	callose synthase	enzyme	13	√
tr|A0A445AAT7|A0A445AAT7_ARAHY	AT2G36850	Callose synthase 10;CALS10;PTN000978302;orthologs	CALLOSE SYNTHASE 10 (PTHR12741:SF67)	callose synthase	enzyme	15	√	√
tr|A0A445ABU6|A0A445ABU6_ARAHY	AT4G01320	CAAX prenyl protease 1 homolog;FACE1;PTN000012780;orthologs	CAAX PRENYL PROTEASE 1 HOMOLOG (PTHR10120:SF24)	metalloprotease	enzyme	9	√	√
tr|A0A445ACM5|A0A445ACM5_ARAHY	AT5G63140	Probable inactive purple acid phosphatase 29;PAP29;PTN000793926;orthologs	PHOSPHATASE DCR2-RELATED (PTHR32440:SF0)	phosphatase	enzyme	1	√
tr|A0A445AIG3|A0A445AIG3_ARAHY	ATCG00480	ATP synthase subunit beta, chloroplastic;atpB;PTN001432576;orthologs	ATP SYNTHASE SUBUNIT BETA, MITOCHONDRIAL (PTHR15184:SF71)	ATP synthase	enzyme	2	√
tr|A0A445ANU9|A0A445ANU9_ARAHY	AT5G55480	Glycerophosphodiester phosphodiesterase GDPDL4;GDPDL4;PTN000597681;orthologs	GLYCEROPHOSPHODIESTER PHOSPHODIESTERASE GDPDL4 (PTHR43620:SF11)	phosphodiesterase	enzyme	0	√	√
tr|A0A445ASR0|A0A445ASR0_ARAHY	AT4G12420	Monocopper oxidase-like protein SKU5;SKU5;PTN000194871;orthologs	MONOCOPPER OXIDASE-LIKE PROTEIN SKU5 (PTHR11709:SF123)	oxidase	enzyme	1	√
tr|A0A445AZE0|A0A445AZE0_ARAHY	AT2G19440	Glucan endo-1,3-beta-D-glucosidase;At2g19440;PTN000796466;orthologs	GLUCAN ENDO-1,3-BETA-D-GLUCOSIDASE-RELATED (PTHR32227:SF95)	glucosidase	enzyme	0	√	√
tr|A0A445B389|A0A445B389_ARAHY	AT1G09870	At1g09870/F21M12_26;At1g09870;PTN000469289;orthologs	MULTIPLE INOSITOL POLYPHOSPHATE PHOSPHATASE 1 (PTHR20963:SF8)	phosphatase	enzyme	0	√
tr|A0A445B4S7|A0A445B4S7_ARAHY	AT2G26250	3-ketoacyl-CoA synthase 10;FDH;PTN000785445;orthologs	3-KETOACYL-COA SYNTHASE 10 (PTHR31561:SF2)	synthase	enzyme	3	√	√
tr|A0A445B4Z9|A0A445B4Z9_ARAHY	AT5G64030	Probable methyltransferase PMT26;At5g64030;PTN000788534;orthologs	METHYLTRANSFERASE PMT26-RELATED (PTHR10108:SF1130)	methyltransferase	enzyme	1	√	√
tr|A0A445BCQ0|A0A445BCQ0_ARAHY	AT3G10370	Glycerol-3-phosphate dehydrogenase SDP6, mitochondrial;SDP6;PTN000241005;orthologs	GLYCEROL-3-PHOSPHATE DEHYDROGENASE, MITOCHONDRIAL (PTHR11985:SF15)	dehydrogenase	enzyme	1	√	√
tr|A0A445BCW2|A0A445BCW2_ARAHY	AT2G01720	Dolichyl-diphosphooligosaccharide--protein glycosyltransferase subunit 1B;OST1B;PTN000471683;orthologs	DOLICHYL-DIPHOSPHOOLIGOSACCHARIDE--PROTEIN GLYCOSYLTRANSFERASE SUBUNIT 1B (PTHR21049:SF2)	glycosyltransferase	enzyme	1	√	√
tr|A0A445BCW3|A0A445BCW3_ARAHY	AT5G20710	Beta-galactosidase 7;BGAL7;PTN000603088;orthologs	BETA-GALACTOSIDASE 7 (PTHR23421:SF174)	galactosidase	enzyme	6	√	√
tr|A0A445BCW7|A0A445BCW7_ARAHY	AT5G20710	Beta-galactosidase 7;BGAL7;PTN000603088;orthologs	BETA-GALACTOSIDASE 7 (PTHR23421:SF174)	galactosidase	enzyme	6	√
tr|A0A445BDN6|A0A445BDN6_ARAHY	AT3G07160	Callose synthase 9;CALS9;PTN000787477;orthologs	CALLOSE SYNTHASE 9 (PTHR12741:SF47)	callose synthase	enzyme	15	√
tr|A0A445BQE3|A0A445BQE3_ARAHY	AT1G52780	PII, uridylyltransferase (DUF2921);At1g52780;PTN002121925;orthologs	PII, URIDYLYLTRANSFERASE (DUF2921) (PTHR33389:SF4)	uridylyltransferase	enzyme	6	√	√
tr|A0A445BRK8|A0A445BRK8_ARAHY	AT1G76160	AT1G76160 protein;sks5;PTN000194797;orthologs	OS04G0561900 PROTEIN (PTHR11709:SF387)	oxidase	enzyme	1	√
tr|A0A445BRS1|A0A445BRS1_ARAHY	AT1G76400	Dolichyl-diphosphooligosaccharide--protein glycosyltransferase subunit 1A;OST1A;PTN000471684;orthologs	DOLICHYL-DIPHOSPHOOLIGOSACCHARIDE--PROTEIN GLYCOSYLTRANSFERASE SUBUNIT 1 (PTHR21049:SF0)	glycosyltransferase	enzyme	1	√	√
tr|A0A445BUD2|A0A445BUD2_ARAHY	AT4G33090	Aminopeptidase M1;APM1;PTN000164815;orthologs	ALANINE/ARGININE AMINOPEPTIDASE-RELATED (PTHR11533:SF174)	metalloprotease	enzyme	0	√
tr|A0A445C6Y4|A0A445C6Y4_ARAHY	AT5G06460	Ubiquitin-activating enzyme E1 2;UBA2;PTN000102500;orthologs	UBIQUITIN-ACTIVATING ENZYME E1 2 (PTHR10953:SF235)	ubiquitin-protein ligase	enzyme	2	√	√
tr|A0A445C7L1|A0A445C7L1_ARAHY	ATCG00480	ATP synthase subunit beta, chloroplastic;atpB;PTN001432576;orthologs	ATP SYNTHASE SUBUNIT BETA, MITOCHONDRIAL (PTHR15184:SF71)	ATP synthase	enzyme	1	√
tr|A0A445C9U1|A0A445C9U1_ARAHY	AT1G78060	Probable beta-D-xylosidase 7;BXL7;PTN000770791;orthologs	BETA-D-XYLOSIDASE 5-RELATED (PTHR42721:SF3)	glucosidase	enzyme	1	√
tr|A0A445CEE5|A0A445CEE5_ARAHY	AT4G02600	MLO-like protein 1;MLO1;PTN000788820;orthologs	MLO-LIKE PROTEIN 1 (PTHR31942:SF52)	non-receptor serine/threonine protein kinase	enzyme	7	√
tr|A0A445CGK8|A0A445CGK8_ARAHY	AT1G70320	E3 ubiquitin-protein ligase UPL2;UPL2;PTN000135253;orthologs	E3 UBIQUITIN-PROTEIN LIGASE HUWE1 (PTHR11254:SF67)	ubiquitin-protein ligase	enzyme	0	√	√
tr|A0A445CGP0|A0A445CGP0_ARAHY	AT1G79560	ATP-dependent zinc metalloprotease FTSH 12, chloroplastic;FTSH12;PTN000554352;orthologs	ATP-DEPENDENT ZINC METALLOPROTEASE FTSH 12, CHLOROPLASTIC (PTHR43655:SF19)	metalloprotease	enzyme	2	√	√
tr|A0A445CL95|A0A445CL95_ARAHY	AT3G57880	FT-interacting protein 3;FTIP3;PTN000002193;orthologs	FT-INTERACTING PROTEIN 3-RELATED (PTHR31425:SF50)	transferase	enzyme	3	√	√
tr|A0A445CPR8|A0A445CPR8_ARAHY	AT4G21150	Dolichyl-diphosphooligosaccharide--protein glycosyltransferase subunit 2;RPN2;PTN000291058;orthologs	DOLICHYL-DIPHOSPHOOLIGOSACCHARIDE--PROTEIN GLYCOSYLTRANSFERASE SUBUNIT 2 (PTHR12640:SF0)	glycosyltransferase	enzyme	3	√	√
tr|A0A445CSY3|A0A445CSY3_ARAHY	AT2G19440	Glucan endo-1,3-beta-D-glucosidase;At2g19440;PTN000796466;orthologs	GLUCAN ENDO-1,3-BETA-D-GLUCOSIDASE-RELATED (PTHR32227:SF95)	glucosidase	enzyme	0	√
tr|A0A445CYA9|A0A445CYA9_ARAHY	AT4G25240	Monocopper oxidase-like protein SKS1;SKS1;PTN001365311;orthologs	MONOCOPPER OXIDASE-LIKE PROTEIN SKS1 (PTHR11709:SF270)	oxidase	enzyme	1	√	√
tr|A0A445CZM2|A0A445CZM2_ARAHY	AT1G13560	Choline/ethanolaminephosphotransferase 1;AAPT1;PTN000045928;orthologs	BB IN A BOXCAR, ISOFORM C (PTHR10414:SF37)	transferase	enzyme	7	√	√
tr|A0A445D6A2|A0A445D6A2_ARAHY	AT1G63690	Signal peptide peptidase-like 2;SPPL2;PTN000256288;orthologs	SIGNAL PEPTIDE PEPTIDASE-LIKE 2 (PTHR12174:SF75)	aspartic protease	enzyme	15	√
tr|A0A445DH70|A0A445DH70_ARAHY	AT2G35100	Probable arabinosyltransferase ARAD1;ARAD1;PTN000115383;orthologs	ARABINOSYLTRANSFERASE ARAD1-RELATED (PTHR11062:SF50)	glycosyltransferase	enzyme	1	√
tr|A0A445DJP7|A0A445DJP7_ARAHY	AT4G22340	Phosphatidate cytidylyltransferase 2;CDS2;PTN002301040;orthologs	PHOSPHATIDATE CYTIDYLYLTRANSFERASE 2 (PTHR13773:SF29)	transferase	enzyme	19	√
tr|A0A445DJX1|A0A445DJX1_ARAHY	AT5G35630	Glutamine synthetase, chloroplastic/mitochondrial;GLN2;PTN000465107;orthologs	GLUTAMINE SYNTHETASE 2 CYTOPLASMIC (PTHR20852:SF57)	ligase	enzyme	4	√	√
tr|A0A445DNC3|A0A445DNC3_ARAHY	AT1G18260	ERAD-associated E3 ubiquitin-protein ligase component HRD3A;HRD3A;PTN000121232;orthologs	ERAD-ASSOCIATED E3 UBIQUITIN-PROTEIN LIGASE COMPONENT HRD3A-RELATED (PTHR45084:SF1)	ubiquitin-protein ligase	enzyme	1	√
tr|A0A445DWY8|A0A445DWY8_ARAHY	AT2G36850	Callose synthase 10;CALS10;PTN000978302;orthologs	CALLOSE SYNTHASE 10 (PTHR12741:SF67)	callose synthase	enzyme	15	√
tr|A0A445E0S2|A0A445E0S2_ARAHY	AT2G41490	GlcNAc-1-P transferase;GPT;PTN000060343;orthologs	UDP-N-ACETYLGLUCOSAMINE--DOLICHYL-PHOSPHATE N-ACETYLGLUCOSAMINEPHOSPHOTRANSFERASE (PTHR10571:SF0)	glycosyltransferase	enzyme	11	√	√
tr|A0A445E455|A0A445E455_ARAHY	AT5G12970	Anthranilate phosphoribosyltransferase-like protein;At5g12970;PTN000002192;orthologs	ANTHRANILATE PHOSPHORIBOSYLTRANSFERASE-LIKE PROTEIN (PTHR31425:SF44)	transferase	enzyme	3	√
tr|A0A445EF65|A0A445EF65_ARAHY	ATCG00480	ATP synthase subunit beta, chloroplastic;atpB;PTN001432576;orthologs	ATP SYNTHASE SUBUNIT BETA, MITOCHONDRIAL (PTHR15184:SF71)	ATP synthase	enzyme	1	√
tr|A0A445EFV7|A0A445EFV7_ARAHY	AT4G21150	Dolichyl-diphosphooligosaccharide--protein glycosyltransferase subunit 2;RPN2;PTN000291058;orthologs	DOLICHYL-DIPHOSPHOOLIGOSACCHARIDE--PROTEIN GLYCOSYLTRANSFERASE SUBUNIT 2 (PTHR12640:SF0)	glycosyltransferase	enzyme	4	√	√
tr|A0A445EJ13|A0A445EJ13_ARAHY	AT4G11610	C2 calcium/lipid-binding plant phosphoribosyltransferase family protein;At4g11610;PTN000002201;orthologs	C2 CALCIUM/LIPID-BINDING PLANT PHOSPHORIBOSYLTRANSFERASE FAMILY PROTEIN (PTHR31425:SF52)	transferase	enzyme	2	√	√
tr|A0A445EWX8|A0A445EWX8_ARAHY	AT4G38240	Alpha-1,3-mannosyl-glycoprotein 2-beta-N-acetylglucosaminyltransferase;GNTI;PTN000049469;orthologs	ALPHA-1,3-MANNOSYL-GLYCOPROTEIN 2-BETA-N-ACETYLGLUCOSAMINYLTRANSFERASE (PTHR10468:SF0)	protein modifying enzyme	enzyme	1	√
tr|A0A445HNT8|A0A445HNT8_GLYSO	AT2G20580	26S proteasome non-ATPase regulatory subunit 2 homolog A;RPN1A;PTN000101804;orthologs	26S PROTEASOME NON-ATPASE REGULATORY SUBUNIT 2 (PTHR10943:SF1)	protease	enzyme	0	√	√
tr|A0A445JGM5|A0A445JGM5_GLYSO	AT1G71220	UDP-glucose:glycoprotein glucosyltransferase;UGGT;PTN000132135;orthologs	UDP-GLUCOSE:GLYCOPROTEIN GLUCOSYLTRANSFERASE (PTHR11226:SF0)	glycosyltransferase	enzyme	1	√
tr|A0A445KFS2|A0A445KFS2_GLYSO	AT4G03550	Callose synthase 12;CALS12;PTN000787465;orthologs	CALLOSE SYNTHASE 12 (PTHR12741:SF7)	callose synthase	enzyme	13	√
tr|A0A4P1QSR8|A0A4P1QSR8_LUPAN	ATMG01190	ATP synthase subunit alpha, mitochondrial;ATPA;PTN001032640;orthologs	ATP SYNTHASE SUBUNIT ALPHA-RELATED (PTHR48082:SF8)	ATP synthase	enzyme	2	√	√
tr|A0A4P1R9K4|A0A4P1R9K4_LUPAN	AT2G21410	V-type proton ATPase subunit a2;VHA-a2;PTN000179702;orthologs	V-TYPE PROTON ATPASE SUBUNIT A2 (PTHR11629:SF110)	ATP synthase	enzyme	6	√
tr|A0A4P1RCH3|A0A4P1RCH3_LUPAN	AT2G20580	26S proteasome non-ATPase regulatory subunit 2 homolog A;RPN1A;PTN000101804;orthologs	26S PROTEASOME NON-ATPASE REGULATORY SUBUNIT 2 (PTHR10943:SF1)	protease	enzyme	0	√
tr|A0A4P1REX2|A0A4P1REX2_LUPAN	AT4G19120	Probable methyltransferase PMT21;ERD3;PTN001297503;orthologs	METHYLTRANSFERASE PMT21-RELATED (PTHR10108:SF984)	methyltransferase	enzyme	1	√	√
tr|A0A4P1RNM4|A0A4P1RNM4_LUPAN	AT4G33090	Aminopeptidase M1;APM1;PTN000164815;orthologs	ALANINE/ARGININE AMINOPEPTIDASE-RELATED (PTHR11533:SF174)	metalloprotease	enzyme	0	√	√
tr|A0A4P1RTX7|A0A4P1RTX7_LUPAN	AT5G64030	Probable methyltransferase PMT26;At5g64030;PTN000788534;orthologs	METHYLTRANSFERASE PMT26-RELATED (PTHR10108:SF1130)	methyltransferase	enzyme	1	√
tr|G9JLS0|G9JLS0_LOTJA	ATCG01100	NAD(P)H-quinone oxidoreductase subunit 1, chloroplastic;ndhA;PTN000893196;orthologs	NADH-UBIQUINONE OXIDOREDUCTASE CHAIN 1 (PTHR11432:SF3)	dehydrogenase	enzyme	8	√	√
tr|K7LBQ0|K7LBQ0_SOYBN	AT5G49360	Beta-D-xylosidase 1;BXL1;PTN000770797;orthologs	BETA-D-XYLOSIDASE 1 (PTHR42721:SF8)	glucosidase	enzyme	1	√
tr|V7BAR0|V7BAR0_PHAVU	AT3G07160	Callose synthase 9;CALS9;PTN000787477;orthologs	CALLOSE SYNTHASE 9 (PTHR12741:SF47)	callose synthase	enzyme	12	√
tr|A0A072U2U7|A0A072U2U7_MEDTR	AT2G37040	Phenylalanine ammonia-lyase 1;PAL1;PTN001309692;orthologs	HISTIDINE AMMONIA-LYASE (PTHR10362:SF7)	lyase	enzyme	0		√
tr|A0A0L9VGM9|A0A0L9VGM9_PHAAN	AT5G19690	Dolichyl-diphosphooligosaccharide--protein glycosyltransferase subunit STT3A;STT3A;PTN000356311;orthologs	DOLICHYL-DIPHOSPHOOLIGOSACCHARIDE--PROTEIN GLYCOSYLTRANSFERASE SUBUNIT STT3A (PTHR13872:SF48)	glycosyltransferase	enzyme	12		√
tr|A0A0S3SAE5|A0A0S3SAE5_PHAAN	AT1G79560	ATP-dependent zinc metalloprotease FTSH 12, chloroplastic;FTSH12;PTN000554352;orthologs	ATP-DEPENDENT ZINC METALLOPROTEASE FTSH 12, CHLOROPLASTIC (PTHR43655:SF19)	metalloprotease	enzyme	2		√
tr|A0A151TK64|A0A151TK64_CAJCA	AT1G18260	ERAD-associated E3 ubiquitin-protein ligase component HRD3A;HRD3A;PTN000121232;orthologs	ERAD-ASSOCIATED E3 UBIQUITIN-PROTEIN LIGASE COMPONENT HRD3A-RELATED (PTHR45084:SF1)	ubiquitin-protein ligase	enzyme	0		√
tr|A0A151U118|A0A151U118_CAJCA	AT2G30490	Trans-cinnamate 4-monooxygenase;CYP73A5;PTN001210423;orthologs	TRANS-CINNAMATE 4-MONOOXYGENASE (PTHR47948:SF4)	oxygenase	enzyme	0		√
tr|A0A1J7HMN0|A0A1J7HMN0_LUPAN	AT3G01930	F1C9.29 protein;F1C9.29;PTN000491322;orthologs	F1C9.29 PROTEIN-RELATED (PTHR21576:SF73)	callose synthase	enzyme	13		√
tr|A0A1J7IGN8|A0A1J7IGN8_LUPAN	AT5G64030	Probable methyltransferase PMT26;At5g64030;PTN000788534;orthologs	METHYLTRANSFERASE PMT26-RELATED (PTHR10108:SF1130)	methyltransferase	enzyme	1		√
tr|A0A1S2XZ12|A0A1S2XZ12_CICAR	AT1G61790	Probable dolichyl-diphosphooligosaccharide--protein glycosyltransferase subunit 3B;OST3B;PTN000294266;orthologs	GH11935P (PTHR12692:SF0)	glycosyltransferase	enzyme	5		√
tr|A0A1S3EH72|A0A1S3EH72_CICAR	AT3G27325	Hydrolases, acting on ester bond;At3g27325;PTN001036216;orthologs	HYDROLASES, ACTING ON ESTER BOND (PTHR47346:SF1)	esterase	enzyme	10		√
tr|A0A1S3U7I8|A0A1S3U7I8_VIGRR	AT1G54320	ALA-interacting subunit 3;ALIS3;PTN001332938;orthologs	CELL CYCLE CONTROL PROTEIN 50A (PTHR10926:SF0)	callose synthase	enzyme	2		√
tr|A0A1S3V7G0|A0A1S3V7G0_VIGRR	AT3G10370	Glycerol-3-phosphate dehydrogenase SDP6, mitochondrial;SDP6;PTN000241005;orthologs	GLYCEROL-3-PHOSPHATE DEHYDROGENASE, MITOCHONDRIAL (PTHR11985:SF15)	dehydrogenase	enzyme	1		√
tr|A0A1X3FW89|A0A1X3FW89_9BRAD	AT1G29900	Carbamoyl-phosphate synthase large chain, chloroplastic;CARB;PTN000150324;orthologs	CARBAMOYL-PHOSPHATE SYNTHASE [AMMONIA], MITOCHONDRIAL (PTHR11405:SF53)	ligase	enzyme	0		√
tr|A0A1Y2JCL9|A0A1Y2JCL9_BRAJP	AT4G33010	Glycine dehydrogenase (decarboxylating) 1, mitochondrial;GLDP1;PTN001369177;orthologs	GLYCINE DEHYDROGENASE (DECARBOXYLATING), MITOCHONDRIAL (PTHR11773:SF1)	dehydrogenase	enzyme	0		√
tr|A0A2I2MQ17|A0A2I2MQ17_SOYBN	AT2G26170	Cytochrome P450 711A1;CYP711A1;PTN001211237;orthologs	THROMBOXANE-A SYNTHASE (PTHR24301:SF2)	isomerase	enzyme	1		√
tr|A0A2K3PJA8|A0A2K3PJA8_TRIPR	AT4G33070	Pyruvate decarboxylase 1;PDC1;PTN000438907;orthologs	PYRUVATE DECARBOXYLASE 1 (PTHR43452:SF18)	decarboxylase	enzyme	0		√
tr|A0A2Z6PDT4|A0A2Z6PDT4_TRISU	AT4G39080	V-type proton ATPase subunit a3;VHA-a3;PTN000179703;orthologs	V-TYPE PROTON ATPASE SUBUNIT A (PTHR11629:SF63)	ATP synthase	enzyme	6		√
tr|A0A371E136|A0A371E136_MUCPR	AT5G17310	UTP--glucose-1-phosphate uridylyltransferase 1;UGP1;PTN001379041;orthologs	UTP--GLUCOSE-1-PHOSPHATE URIDYLYLTRANSFERASE 1 (PTHR43511:SF7)	transferase	enzyme	0		√
tr|A0A371HX47|A0A371HX47_MUCPR	AT3G08590	Probable 2,3-bisphosphoglycerate-independent phosphoglycerate mutase 2;PGM2;PTN000781264;orthologs	2,3-BISPHOSPHOGLYCERATE-INDEPENDENT PHOSPHOGLYCERATE MUTASE 2-RELATED (PTHR31637:SF13)	mutase	enzyme	0		√
tr|A0A444WW81|A0A444WW81_ARAHY	AT2G35610	Arabinosyltransferase XEG113;XEG113;PTN000107605;orthologs	ARABINOSYLTRANSFERASE XEG113 (PTHR46936:SF1)	transferase	enzyme	1		√
tr|A0A444X948|A0A444X948_ARAHY	AT3G02350	Probable galacturonosyltransferase 9;GAUT9;PTN001593966;orthologs	GALACTURONOSYLTRANSFERASE 9-RELATED (PTHR32116:SF61)	transferase	enzyme	1		√
tr|A0A444X9W6|A0A444X9W6_ARAHY	AT5G20950	Glycosyl hydrolase family protein;At5g20950;PTN002826484;orthologs	GLYCOSYL HYDROLASE FAMILY PROTEIN (PTHR30620:SF119)	glucosidase	enzyme	0		√
tr|A0A444XCQ8|A0A444XCQ8_ARAHY	AT1G80310	Molybdate transporter 2;MOT2;PTN000780382;orthologs	MOLYBDATE TRANSPORTER 2 (PTHR31970:SF9)	transferase	enzyme	11		√
tr|A0A444XSQ6|A0A444XSQ6_ARAHY	AT2G37170	Aquaporin PIP2-2;PIP2-2;PTN001452412;orthologs	AQUAPORIN PIP2-2-RELATED (PTHR45687:SF75)	GPI transamidase	enzyme	7		√
tr|A0A444XT74|A0A444XT74_ARAHY	AT3G10370	Glycerol-3-phosphate dehydrogenase SDP6, mitochondrial;SDP6;PTN000241005;orthologs	GLYCEROL-3-PHOSPHATE DEHYDROGENASE, MITOCHONDRIAL (PTHR11985:SF15)	dehydrogenase	enzyme	1		√
tr|A0A444XZ92|A0A444XZ92_ARAHY	AT5G13690	Alpha-N-acetylglucosaminidase;NAGLU;PTN000305609;orthologs	ALPHA-N-ACETYLGLUCOSAMINIDASE (PTHR12872:SF1)	acetylglucosaminidase	enzyme	2		√
tr|A0A444XZY0|A0A444XZY0_ARAHY	AT5G36890	Beta-glucosidase 42;BGLU42;PTN000039702;orthologs	BETA-GLUCOSIDASE 42 (PTHR10353:SF310)	glycosidase	enzyme	0		√
tr|A0A444YD85|A0A444YD85_ARAHY	AT4G00430	Probable aquaporin PIP1-4;PIP1.4;PTN000440923;orthologs	AQUAPORIN PIP1-4-RELATED (PTHR45687:SF51)	transferase	enzyme	6		√
tr|A0A444YJ95|A0A444YJ95_ARAHY	AT1G11910	Aspartic proteinase A1;APA1;PTN000343241;orthologs	ASPARTIC PROTEINASE A1 (PTHR47966:SF76)	aspartic protease	enzyme	1		√
tr|A0A444YRK4|A0A444YRK4_ARAHY	AT2G19440	Glucan endo-1,3-beta-D-glucosidase;At2g19440;PTN000796466;orthologs	GLUCAN ENDO-1,3-BETA-D-GLUCOSIDASE-RELATED (PTHR32227:SF95)	glucosidase	enzyme	0		√
tr|A0A444YWV9|A0A444YWV9_ARAHY	AT5G42790	Proteasome subunit alpha type-1-A;PAF1;PTN000175162;orthologs	PROTEASOME SUBUNIT ALPHA TYPE-1-A (PTHR11599:SF162)	protease	enzyme	0		√
tr|A0A444Z4U7|A0A444Z4U7_ARAHY	AT1G26850	Probable methyltransferase PMT2;At1g26850;PTN000788521;orthologs	METHYLTRANSFERASE PMT2-RELATED (PTHR10108:SF1119)	methyltransferase	enzyme	1		√
tr|A0A444ZB53|A0A444ZB53_ARAHY	AT3G21240	4-coumarate--CoA ligase 2;4CL2;PTN001534801;orthologs	4-COUMARATE--COA LIGASE 2 (PTHR24096:SF406)	ligase	enzyme	0		√
tr|A0A444ZBC2|A0A444ZBC2_ARAHY	AT3G21240	4-coumarate--CoA ligase 2;4CL2;PTN001534801;orthologs	4-COUMARATE--COA LIGASE 2 (PTHR24096:SF406)	ligase	enzyme	0		√
tr|A0A444ZUB4|A0A444ZUB4_ARAHY	AT2G03450	Probable inactive purple acid phosphatase 9;PAP9;PTN000537273;orthologs	INACTIVE PURPLE ACID PHOSPHATASE 9-RELATED (PTHR45778:SF11)	phosphatase	enzyme	1		√
tr|A0A444ZY42|A0A444ZY42_ARAHY	AT5G61840	Probable beta-1,4-xylosyltransferase IRX10L;IRX10L;PTN000115353;orthologs	BETA-1,4-XYLOSYLTRANSFERASE IRX10L-RELATED (PTHR11062:SF200)	glycosyltransferase	enzyme	0		√
tr|A0A445A7V3|A0A445A7V3_ARAHY	AT1G50200	Alanine--tRNA ligase;ALATS;PTN000207033;orthologs	ALANINE--TRNA LIGASE, CYTOPLASMIC (PTHR11777:SF9)	aminoacyl-tRNA synthetase	enzyme	1		√
tr|A0A445A7Z2|A0A445A7Z2_ARAHY	AT3G19820	Delta(24)-sterol reductase;DIM;PTN000085853;orthologs	DELTA(24)-STEROL REDUCTASE (PTHR10801:SF0)	reductase	enzyme	1		√
tr|A0A445A863|A0A445A863_ARAHY	AT4G34950	Major facilitator superfamily protein;T11I11.190;PTN000491299;orthologs	MAJOR FACILITATOR SUPERFAMILY PROTEIN (PTHR21576:SF106)	callose synthase	enzyme	13		√
tr|A0A445A8S8|A0A445A8S8_ARAHY	AT3G18860	AT3g18860/MCB22_3;At3g18860;PTN000457486;orthologs	PHOSPHOLIPASE A-2-ACTIVATING PROTEIN (PTHR19849:SF0)	ubiquitin-protein ligase	enzyme	0		√
tr|A0A445B3V9|A0A445B3V9_ARAHY	AT5G23050	Probable acyl-activating enzyme 17, peroxisomal;AAE17;PTN001185735;orthologs	ACYL-ACTIVATING ENZYME 17, PEROXISOMAL-RELATED (PTHR44378:SF2)	acyl-activating enzyme	enzyme	2		√
tr|A0A445BLF8|A0A445BLF8_ARAHY	AT5G26710	Glutamate--tRNA ligase, cytoplasmic;At5g26710;PTN000012621;orthologs	GLUTAMYL-TRNA SYNTHETASE (PTHR43097:SF5)	aminoacyl-tRNA synthetase	enzyme	1		√
tr|A0A445BQR6|A0A445BQR6_ARAHY	AT3G21190	Protein MANNAN SYNTHESIS-RELATED 1;MSR1;PTN001262501;orthologs	PROTEIN MANNAN SYNTHESIS-RELATED 1 (PTHR31288:SF5)	uridylyltransferase	enzyme	1		√
tr|A0A445BWA1|A0A445BWA1_ARAHY	AT5G22740	Glucomannan 4-beta-mannosyltransferase 2;CSLA2;PTN000784770;orthologs	GLUCOMANNAN 4-BETA-MANNOSYLTRANSFERASE 2 (PTHR32044:SF17)	transferase	enzyme	5		√
tr|A0A445C1G4|A0A445C1G4_ARAHY	AT5G23575	AT5g08500/MAH20_6;At5g23575;PTN000482396;orthologs	BNAA09G05230D PROTEIN (PTHR21347:SF11)	transferase	enzyme	5		√
tr|A0A445CFP3|A0A445CFP3_ARAHY	AT3G13920	Eukaryotic initiation factor 4A-1;EIF4A1;PTN002777384;orthologs	EUKARYOTIC INITIATION FACTOR 4A-1 (PTHR24031:SF735)	RNA helicase	enzyme	1		√
tr|A0A445CW42|A0A445CW42_ARAHY	AT4G31140	Glucan endo-1,3-beta-glucosidase 5;At4g31140;PTN000796473;orthologs	GLUCAN ENDO-1,3-BETA-GLUCOSIDASE 5 (PTHR32227:SF447)	glucosidase	enzyme	2		√
tr|A0A445CZZ4|A0A445CZZ4_ARAHY	AT1G25570	Di-glucose binding protein with Leucine-rich repeat domain-containing protein;At1g25570;PTN000703416;orthologs	DI-GLUCOSE BINDING PROTEIN WITH LEUCINE-RICH REPEAT DOMAIN-CONTAINING PROTEIN (PTHR45631:SF191)	transferase	enzyme	2		√
tr|A0A445D3V5|A0A445D3V5_ARAHY	AT5G08570	Pyruvate kinase;MAH20.13;PTN000212839;orthologs	PYRUVATE KINASE (PTHR11817:SF84)	kinase	enzyme	0		√
tr|A0A445DBJ9|A0A445DBJ9_ARAHY	AT5G39410	Probable mitochondrial saccharopine dehydrogenase-like oxidoreductase At5g39410;At5g39410;PTN000264832;orthologs	SACCHAROPINE DEHYDROGENASE-LIKE OXIDOREDUCTASE (PTHR12286:SF5)	callose synthase	enzyme	1		√
tr|A0A445DBU7|A0A445DBU7_ARAHY	AT5G35930	Putative acyl-activating enzyme 19;At5g35930;PTN001535018;orthologs	BETA-ALANINE-ACTIVATING ENZYME (PTHR44394:SF1)	ligase	enzyme	1		√
tr|A0A445DL79|A0A445DL79_ARAHY	AT1G78950	Beta-amyrin synthase;BAS;PTN002622446;orthologs	BETA-AMYRIN SYNTHASE-RELATED (PTHR11764:SF58)	cyclase	enzyme	0		√
tr|A0A445E060|A0A445E060_ARAHY	AT2G20580	26S proteasome non-ATPase regulatory subunit 2 homolog A;RPN1A;PTN000101804;orthologs	26S PROTEASOME NON-ATPASE REGULATORY SUBUNIT 2 (PTHR10943:SF1)	protease	enzyme	0		√
tr|A0A445E0D3|A0A445E0D3_ARAHY	AT4G05020	External alternative NAD(P)H-ubiquinone oxidoreductase B2, mitochondrial;NDB2;PTN002463668;orthologs	EXTERNAL ALTERNATIVE NAD(P)H-UBIQUINONE OXIDOREDUCTASE B2, MITOCHONDRIAL-RELATED (PTHR43706:SF47)	oxidoreductase	enzyme	0		√
tr|A0A445E2E2|A0A445E2E2_ARAHY	AT5G17010	D-xylose-proton symporter-like 2;At5g17010;PTN000627960;orthologs	D-XYLOSE-PROTON SYMPORTER-LIKE 2 (PTHR48023:SF4)	callose synthase	enzyme	12		√
tr|A0A445ENI3|A0A445ENI3_ARAHY	AT3G21240	4-coumarate--CoA ligase 2;4CL2;PTN001534801;orthologs	4-COUMARATE--COA LIGASE 2 (PTHR24096:SF406)	ligase	enzyme	0		√
tr|A0A445ERA8|A0A445ERA8_ARAHY	AT4G12420	Monocopper oxidase-like protein SKU5;SKU5;PTN000194871;orthologs	MONOCOPPER OXIDASE-LIKE PROTEIN SKU5 (PTHR11709:SF123)	oxidase	enzyme	1		√
tr|A0A445H2Y0|A0A445H2Y0_GLYSO	AT5G42720	Glucan endo-1,3-beta-D-glucosidase;MJB21.9;PTN000796439;orthologs	GLUCAN ENDO-1,3-BETA-D-GLUCOSIDASE (PTHR32227:SF227)	glucosidase	enzyme	1		√
tr|A0A445IQU1|A0A445IQU1_GLYSO	AT2G01720	Dolichyl-diphosphooligosaccharide--protein glycosyltransferase subunit 1B;OST1B;PTN000471683;orthologs	DOLICHYL-DIPHOSPHOOLIGOSACCHARIDE--PROTEIN GLYCOSYLTRANSFERASE SUBUNIT 1B (PTHR21049:SF2)	glycosyltransferase	enzyme	1		√
tr|A0A445JQ43|A0A445JQ43_GLYSO	AT1G16780	Pyrophosphate-energized membrane proton pump 3;AVPL2;PTN000782174;orthologs	PYROPHOSPHATE-ENERGIZED MEMBRANE PROTON PUMP 2-RELATED (PTHR31998:SF31)	transferase	enzyme	14		√
tr|A0A445LJZ6|A0A445LJZ6_GLYSO	AT1G75220	Sugar transporter ERD6-like 6;At1g75220;PTN000627899;orthologs	SUGAR TRANSPORTER ERD6-LIKE 6 (PTHR48021:SF23)	dehydrogenase	enzyme	12		√
tr|A0A4D6N9U2|A0A4D6N9U2_VIGUN	AT4G03550	Callose synthase 12;CALS12;PTN000787465;orthologs	CALLOSE SYNTHASE 12 (PTHR12741:SF7)	transferase	enzyme	14		√
tr|A0A4D6NM91|A0A4D6NM91_VIGUN	AT2G36850	Callose synthase 10;CALS10;PTN000978302;orthologs	CALLOSE SYNTHASE 10 (PTHR12741:SF67)	callose synthase	enzyme	15		√
tr|A0A4P1QP83|A0A4P1QP83_LUPAN	AT4G24330	At4g24330;At4g24330;PTN000306389;orthologs	BNAA03G46700D PROTEIN (PTHR12883:SF1)	callose synthase	enzyme	0		√
tr|A0A4P1QW59|A0A4P1QW59_LUPAN	AT5G49720	Endoglucanase 25;KOR;PTN000499695;orthologs	ENDOGLUCANASE 25 (PTHR22298:SF185)	endoglucanase	enzyme	1		√
tr|A0A4P8F4V7|A0A4P8F4V7_9FABA	ATCG00680	Photosystem II CP47 reaction center protein;psbB;PTN002111312;orthologs	PHOTOSYSTEM II CP47 REACTION CENTER PROTEIN (PTHR33180:SF31)	callose synthase	enzyme	5		√
tr|G9JLR2|G9JLR2_MILPI	ATMG00580	NADH-ubiquinone oxidoreductase chain 4;ND4;PTN001103367;orthologs	NADH-UBIQUINONE OXIDOREDUCTASE CHAIN 4 (PTHR43507:SF19)	oxidoreductase	enzyme	12		√
tr|I1LFH9|I1LFH9_SOYBN	AT3G07160	Callose synthase 9;CALS9;PTN000787477;orthologs	CALLOSE SYNTHASE 9 (PTHR12741:SF47)	small GTPase	enzyme	16		√
tr|I1M5Q4|I1M5Q4_SOYBN	AT1G80300	ADP,ATP carrier protein 1, chloroplastic;AATP1;PTN000772224;orthologs	ADP,ATP CARRIER PROTEIN 1, CHLOROPLASTIC (PTHR31187:SF13)	callose synthase	enzyme	9		√
tr|K7KI82|K7KI82_SOYBN	AT2G26170	Cytochrome P450 711A1;CYP711A1;PTN001211237;orthologs	THROMBOXANE-A SYNTHASE (PTHR24301:SF2)	isomerase	enzyme	1		√
tr|V7AGN7|V7AGN7_PHAVU	AT2G20580	26S proteasome non-ATPase regulatory subunit 2 homolog A;RPN1A;PTN000101804;orthologs	26S PROTEASOME NON-ATPASE REGULATORY SUBUNIT 2 (PTHR10943:SF1)	protease	enzyme	0		√
tr|W0SJW7|W0SJW7_SOYBN	AT2G38960	Endoplasmic reticulum oxidoreductin-2;AERO2;PTN000289281;orthologs	ERO1-LIKE PROTEIN (PTHR12613:SF0)	oxidoreductase	enzyme	1		√

## Sheet: receptor
Protein ID	Arabidopsis_ID	Gene name	PANTHER Family/Subfamily	PANTHER Protein Class	Major Class	# of predicted TMHS	Leaf	Root
tr|C6FF61|C6FF61_SOYBN	AT4G33430	BRASSINOSTEROID INSENSITIVE 1-associated receptor kinase 1;BAK1;PTN001563474;orthologs	BRASSINOSTEROID INSENSITIVE 1-ASSOCIATED RECEPTOR KINASE 1-RELATED (PTHR47988:SF11)	transmembrane signal receptor	receptor	1	√
tr|A0A444ZBG8|A0A444ZBG8_ARAHY	AT3G21630	Chitin elicitor receptor kinase 1;CERK1;PTN000702619;orthologs	CHITIN ELICITOR RECEPTOR KINASE 1 (PTHR46204:SF2)	transmembrane signal receptor	receptor	1	√
tr|A0A444XVJ4|A0A444XVJ4_ARAHY	AT4G05200	Cysteine-rich receptor-like protein kinase 25;CRK25;PTN000702510;orthologs	CYSTEINE-RICH RECEPTOR-LIKE PROTEIN KINASE 25 (PTHR27002:SF659)	transmembrane signal receptor	receptor	2	√	√
tr|A0A151TSV6|A0A151TSV6_CAJCA	AT5G11700	Ephrin type-B receptor;At5g11700;PTN000772507;orthologs	EPHRIN TYPE-B RECEPTOR (PTHR31513:SF1)	transmembrane signal receptor	receptor	4	√	√
tr|A0A444Z8Z9|A0A444Z8Z9_ARAHY	AT1G12460	Probable LRR receptor-like serine/threonine-protein kinase At1g12460;At1g12460;PTN001564156;orthologs	F16P17.10 PROTEIN (PTHR48010:SF44)	transmembrane signal receptor	receptor	2	√
tr|A0A444WUV8|A0A444WUV8_ARAHY	AT3G51480	Glutamate receptor 3.6;GLR3.6;PTN001451439;orthologs	GLUTAMATE RECEPTOR 3.6 (PTHR18966:SF412)	transmembrane signal receptor	receptor	3	√
tr|A0A444Z1B0|A0A444Z1B0_ARAHY	AT3G17840	Probable inactive receptor kinase RLK902;RLK902;PTN001563383;orthologs	INACTIVE RECEPTOR KINASE RLK902-RELATED (PTHR48010:SF76)	transmembrane signal receptor	receptor	1	√
tr|A0A1S2XYL5|A0A1S2XYL5_CICAR	AT1G67510	Leucine-rich repeat protein kinase family protein;LRR-RLK;PTN000703079;orthologs	LEUCINE-RICH REPEAT PROTEIN KINASE FAMILY PROTEIN (PTHR27008:SF11)	transmembrane signal receptor	receptor	1	√
tr|A0A445AGI4|A0A445AGI4_ARAHY	AT2G37050	Leucine-rich repeat protein kinase family protein;At2g37050;PTN005215969;orthologs	LEUCINE-RICH REPEAT PROTEIN KINASE FAMILY PROTEIN (PTHR45631:SF68)	transmembrane signal receptor	receptor	2	√
tr|A0A445EBZ9|A0A445EBZ9_ARAHY	AT2G37050	Leucine-rich repeat protein kinase family protein;At2g37050;PTN005215969;orthologs	LEUCINE-RICH REPEAT PROTEIN KINASE FAMILY PROTEIN (PTHR45631:SF68)	transmembrane signal receptor	receptor	2	√
tr|A0A4D6MCU4|A0A4D6MCU4_VIGUN	AT2G37050	Leucine-rich repeat protein kinase family protein;At2g37050;PTN005215969;orthologs	LEUCINE-RICH REPEAT PROTEIN KINASE FAMILY PROTEIN (PTHR45631:SF68)	transmembrane signal receptor	receptor	1	√
tr|A0A445EUY5|A0A445EUY5_ARAHY	AT1G79620	Leucine-rich repeat protein kinase family protein;At1g79620;PTN005266217;orthologs	LEUCINE-RICH REPEAT PROTEIN KINASE FAMILY PROTEIN (PTHR45974:SF242)	transmembrane signal receptor	receptor	1	√
tr|A0A444YTL3|A0A444YTL3_ARAHY	AT3G28450	Inactive LRR receptor-like serine/threonine-protein kinase BIR2;BIR2;PTN002523684;orthologs	LEUCINE-RICH REPEAT-CONTAINING PROTEIN DDB_G0281931-RELATED (PTHR48006:SF85)	transmembrane signal receptor	receptor	1	√
tr|A0A445B3E4|A0A445B3E4_ARAHY	AT3G28450	Inactive LRR receptor-like serine/threonine-protein kinase BIR2;BIR2;PTN002523684;orthologs	LEUCINE-RICH REPEAT-CONTAINING PROTEIN DDB_G0281931-RELATED (PTHR48006:SF85)	transmembrane signal receptor	receptor	1	√
tr|A0A445B3K4|A0A445B3K4_ARAHY	AT3G28450	Inactive LRR receptor-like serine/threonine-protein kinase BIR2;BIR2;PTN002523684;orthologs	LEUCINE-RICH REPEAT-CONTAINING PROTEIN DDB_G0281931-RELATED (PTHR48006:SF85)	transmembrane signal receptor	receptor	1	√
tr|A0A2K3PLU7|A0A2K3PLU7_TRIPR	AT5G10290	Probable LRR receptor-like serine/threonine-protein kinase At5g10290;At5g10290;PTN001563472;orthologs	LRR RECEPTOR KINASE SERK2 (PTHR47988:SF4)	transmembrane signal receptor	receptor	1	√
tr|A0A445CKY0|A0A445CKY0_ARAHY	AT2G48010	Probable LRR receptor-like serine/threonine-protein kinase RKF3;RKF3;PTN000703241;orthologs	LRR RECEPTOR-LIKE SERINE/THREONINE-PROTEIN KINASE RKF3-RELATED (PTHR27001:SF900)	transmembrane signal receptor	receptor	1	√
tr|A0A445EPZ1|A0A445EPZ1_ARAHY	AT1G15530	L-type lectin-domain containing receptor kinase S.1;LECRKS1;PTN000701882;orthologs	L-TYPE LECTIN-DOMAIN CONTAINING RECEPTOR KINASE S.1 (PTHR27007:SF161)	transmembrane signal receptor	receptor	1	√
tr|A0A072TM56|A0A072TM56_MEDTR	AT1G72480	Lung seven transmembrane receptor family protein;At1g72480;PTN000477440;orthologs	LUNG SEVEN TRANSMEMBRANE RECEPTOR FAMILY PROTEIN (PTHR21229:SF15)	G-protein coupled receptor	receptor	7	√	√
tr|A0A445DCA7|A0A445DCA7_ARAHY	AT4G08850	MDIS1-interacting receptor like kinase 2;MIK2;PTN001563772;orthologs	MDIS1-INTERACTING RECEPTOR LIKE KINASE 2 (PTHR48053:SF112)	transmembrane signal receptor	receptor	2	√
tr|A0A396HMM6|A0A396HMM6_MEDTR	AT5G47020	MraZ;MQD22.16;PTN000772510;orthologs	MRAZ (PTHR31513:SF2)	transmembrane signal receptor	receptor	4	√
tr|A0A445CHZ2|A0A445CHZ2_ARAHY	AT3G14840	Probable leucine-rich repeat receptor-like serine/threonine-protein kinase At3g14840;LRR-RLK;PTN001563587;orthologs	NON-SPECIFIC SERINE/THREONINE PROTEIN KINASE (PTHR48006:SF81)	transmembrane signal receptor	receptor	2	√
tr|A0A444WXM3|A0A444WXM3_ARAHY	AT2G26730	Probable inactive receptor kinase At2g26730;At2g26730;PTN000702578;orthologs	OS01G0607900 PROTEIN (PTHR48010:SF55)	transmembrane signal receptor	receptor	1	√	√
tr|A0A445EKE5|A0A445EKE5_ARAHY	AT2G26730	Probable inactive receptor kinase At2g26730;At2g26730;PTN000702578;orthologs	OS01G0607900 PROTEIN (PTHR48010:SF55)	transmembrane signal receptor	receptor	2	√	√
tr|A0A445EK46|A0A445EK46_ARAHY	AT2G26730	Probable inactive receptor kinase At2g26730;At2g26730;PTN000702578;orthologs	OS01G0607900 PROTEIN (PTHR48010:SF55)	transmembrane signal receptor	receptor	1	√
tr|A0A0S3SVT5|A0A0S3SVT5_PHAAN	AT5G48380	Probably inactive leucine-rich repeat receptor-like protein kinase At5g48380;At5g48380;PTN001232307;orthologs	OS05G0414700 PROTEIN (PTHR45974:SF127)	transmembrane signal receptor	receptor	2	√
tr|A0A444X4X3|A0A444X4X3_ARAHY	AT5G10020	Probable inactive receptor kinase At5g10020;At5g10020;PTN000701816;orthologs	OS07G0626500 PROTEIN (PTHR48003:SF5)	transmembrane signal receptor	receptor	1	√
tr|A0A445AKR3|A0A445AKR3_ARAHY	AT3G51740	Probably inactive leucine-rich repeat receptor-like protein kinase IMK2;IMK2;PTN000703100;orthologs	PROBABLY INACTIVE LEUCINE-RICH REPEAT RECEPTOR-LIKE PROTEIN KINASE IMK2 (PTHR48008:SF2)	transmembrane signal receptor	receptor	2	√	√
tr|A0A444Y7Z9|A0A444Y7Z9_ARAHY	AT5G59700	Probable receptor-like protein kinase At5g59700;At5g59700;PTN002406376;orthologs	PROTEIN KINASE DOMAIN-CONTAINING PROTEIN (PTHR27003:SF401)	transmembrane signal receptor	receptor	3	√
tr|A0A445BBZ9|A0A445BBZ9_ARAHY	AT3G47570	Probable LRR receptor-like serine/threonine-protein kinase At3g47570;At3g47570;PTN001564313;orthologs	PROTEIN KINASE DOMAIN-CONTAINING PROTEIN (PTHR27008:SF526)	transmembrane signal receptor	receptor	2	√
tr|A0A445H8R0|A0A445H8R0_GLYSO	AT5G58300	Probable inactive receptor kinase At5g58300;At5g58300;PTN000702579;orthologs	PROTEIN KINASE DOMAIN-CONTAINING PROTEIN (PTHR48010:SF59)	transmembrane signal receptor	receptor	2	√
tr|A0A444X938|A0A444X938_ARAHY	AT1G66150	Receptor protein kinase TMK1;TMK1;PTN000702739;orthologs	RECEPTOR PROTEIN KINASE TMK1-RELATED (PTHR47986:SF1)	transmembrane signal receptor	receptor	1	√
tr|A0A444ZW01|A0A444ZW01_ARAHY	AT1G66150	Receptor protein kinase TMK1;TMK1;PTN000702739;orthologs	RECEPTOR PROTEIN KINASE TMK1-RELATED (PTHR47986:SF1)	transmembrane signal receptor	receptor	2	√
tr|A0A445DQ91|A0A445DQ91_ARAHY	AT1G66150	Receptor protein kinase TMK1;TMK1;PTN000702739;orthologs	RECEPTOR PROTEIN KINASE TMK1-RELATED (PTHR47986:SF1)	transmembrane signal receptor	receptor	3	√
tr|A0A444ZBM4|A0A444ZBM4_ARAHY	AT3G23750	Receptor-like kinase TMK4;TMK4;PTN000702736;orthologs	RECEPTOR-LIKE KINASE TMK4 (PTHR47986:SF10)	transmembrane signal receptor	receptor	2	√
tr|A0A445BBK0|A0A445BBK0_ARAHY	AT1G28340	Receptor-like protein 4;RLP4;PTN000703404;orthologs	RECEPTOR-LIKE PROTEIN 4 (PTHR45631:SF181)	transmembrane signal receptor	receptor	2	√
tr|A0A445BYU5|A0A445BYU5_ARAHY	AT5G54380	Receptor-like protein kinase THESEUS 1;THE1;PTN000702977;orthologs	RECEPTOR-LIKE PROTEIN KINASE THESEUS 1 (PTHR27003:SF88)	transmembrane signal receptor	receptor	2	√
tr|A0A445BY74|A0A445BY74_ARAHY	AT4G27290	G-type lectin S-receptor-like serine/threonine-protein kinase At4g27290;At4g27290;PTN000702507;orthologs	RECEPTOR-LIKE SERINE/THREONINE-PROTEIN KINASE (PTHR27002:SF1034)	transmembrane signal receptor	receptor	4	√
tr|A0A371GAP6|A0A371GAP6_MUCPR	AT2G19130	G-type lectin S-receptor-like serine/threonine-protein kinase At2g19130;At2g19130;PTN000702942;orthologs	RECEPTOR-LIKE SERINE/THREONINE-PROTEIN KINASE (PTHR47975:SF33)	transmembrane signal receptor	receptor	2	√
tr|A0A290GK49|A0A290GK49_ARAHY	AT1G48480	Probable inactive receptor kinase At1g48480,RKL1,PTN000701584,orthologs	PROTEIN KINASE DOMAIN-CONTAINING PROTEIN (PTHR48010:SF85)	transmembrane signal receptor	receptor	1	√	√
tr|A0A371GE89|A0A371GE89_MUCPR	AT2G13790	Somatic embryogenesis receptor kinase 4;SERK4;PTN000702380;orthologs	BRASSINOSTEROID INSENSITIVE 1-ASSOCIATED RECEPTOR KINASE 1-RELATED (PTHR47988:SF11)	transmembrane signal receptor	receptor	1		√
tr|A0A445ADI7|A0A445ADI7_ARAHY	AT1G61670	Lung seven transmembrane receptor family protein;At1g61670;PTN000477445;orthologs	EXPRESSED PROTEIN-RELATED (PTHR21229:SF55)	G-protein coupled receptor	receptor	7		√
tr|A0A444WYS4|A0A444WYS4_ARAHY	AT5G49760	Leucine-rich repeat receptor protein kinase HPCA1;HPCA1;PTN005266128;orthologs	LEUCINE-RICH REPEAT RECEPTOR PROTEIN KINASE HPCA1 (PTHR45974:SF266)	transmembrane signal receptor	receptor	2		√
tr|A0A445BBP1|A0A445BBP1_ARAHY	AT5G49760	Leucine-rich repeat receptor protein kinase HPCA1;HPCA1;PTN005266128;orthologs	LEUCINE-RICH REPEAT RECEPTOR PROTEIN KINASE HPCA1 (PTHR45974:SF266)	transmembrane signal receptor	receptor	2		√
tr|A0A4D6MLB3|A0A4D6MLB3_VIGUN	AT1G72480	Lung seven transmembrane receptor family protein;At1g72480;PTN000477440;orthologs	LUNG SEVEN TRANSMEMBRANE RECEPTOR FAMILY PROTEIN (PTHR21229:SF15)	G-protein coupled receptor	receptor	7		√
tr|A0A445DUJ3|A0A445DUJ3_ARAHY	AT2G12400	Plasma membrane fusion protein;At2g12400;PTN000776715;orthologs	PLASMA MEMBRANE FUSION PROTEIN (PTHR31414:SF15)	transmembrane signal receptor	receptor	7		√
tr|A0A445EAS2|A0A445EAS2_ARAHY	AT3G51740	Probably inactive leucine-rich repeat receptor-like protein kinase IMK2;IMK2;PTN000703100;orthologs	PROBABLY INACTIVE LEUCINE-RICH REPEAT RECEPTOR-LIKE PROTEIN KINASE IMK2 (PTHR48008:SF2)	transmembrane signal receptor	receptor	2		√
tr|A0A444YMW9|A0A444YMW9_ARAHY	AT5G18520	Protein CANDIDATE G-PROTEIN COUPLED RECEPTOR 7;CAND7;PTN000477354;orthologs	PROTEIN CANDIDATE G-PROTEIN COUPLED RECEPTOR 6-RELATED (PTHR21229:SF75)	G-protein coupled receptor	receptor	6		√
tr|A0A445C7M4|A0A445C7M4_ARAHY	AT1G06840	Probable LRR receptor-like serine/threonine-protein kinase At1g06840;At1g06840;PTN001563456;orthologs	PROTEIN KINASE DOMAIN-CONTAINING PROTEIN (PTHR45974:SF134)	transmembrane signal receptor	receptor	1		√
tr|A0A444X8U6|A0A444X8U6_ARAHY	AT5G39410	Probable mitochondrial saccharopine dehydrogenase-like oxidoreductase At5g39410;At5g39410;PTN000264832;orthologs	SACCHAROPINE DEHYDROGENASE-LIKE OXIDOREDUCTASE (PTHR12286:SF5)	transmembrane signal receptor	receptor	1		√
tr|A0A445EWH3|A0A445EWH3_ARAHY	AT5G55960	Transmembrane protein C9orf5 protein;MYN21.7;PTN000496691;orthologs	TRANSMEMBRANE PROTEIN 245 (PTHR21716:SF4)	transmembrane signal receptor	receptor	7		√

## Sheet: membrane structure protein
Protein ID	Arabidopsis_ID	Gene name	PANTHER Family/Subfamily	PANTHER Protein Class	Major Class	# of predicted TMHS	Leaf	Root
tr|A0A0R4UXP7|A0A0R4UXP7_ARAHY	AT2G38110	Glycerol-3-phosphate 2-O-acyltransferase 6;GPAT6;PTN000772365;orthologs	GLYCEROL-3-PHOSPHATE 2-O-ACYLTRANSFERASE 6 (PTHR15486:SF49)	scaffold/adaptor protein	membrane structural protein	2	√
tr|A0A0S3RUB6|A0A0S3RUB6_PHAAN	AT2G38110	Glycerol-3-phosphate 2-O-acyltransferase 6;GPAT6;PTN000772365;orthologs	GLYCEROL-3-PHOSPHATE 2-O-ACYLTRANSFERASE 6 (PTHR15486:SF49)	scaffold/adaptor protein	membrane structural protein	2	√
tr|A0A371H346|A0A371H346_MUCPR	AT4G00400	Probable glycerol-3-phosphate acyltransferase 8;GPAT8;PTN001810444;orthologs	GLYCEROL-3-PHOSPHATE ACYLTRANSFERASE 8-RELATED (PTHR15486:SF70)	scaffold/adaptor protein	membrane structural protein	3	√
tr|A0A394DDQ6|A0A394DDQ6_LUPAN	AT2G01690	Protein VAC14 homolog;VAC14;PTN000411028;orthologs	PROTEIN VAC14 HOMOLOG (PTHR16023:SF0)	scaffold/adaptor protein	membrane structural protein	0	√
tr|A0A444YFZ4|A0A444YFZ4_ARAHY	AT4G12730	Fasciclin-like arabinogalactan protein 2;FLA2;PTN000790520;orthologs	FASCICLIN-LIKE ARABINOGALACTAN PROTEIN 2 (PTHR32382:SF64)	cell adhesion molecule	membrane structural protein	1	√
tr|A0A444YKW6|A0A444YKW6_ARAHY	AT1G64790	Protein ILITYHIA;ILA;PTN000598007;orthologs	EIF-2-ALPHA KINASE ACTIVATOR GCN1 (PTHR23346:SF7)	scaffold/adaptor protein	membrane structural protein	0	√
tr|A0A445BF67|A0A445BF67_ARAHY	AT2G14740	Vacuolar-sorting receptor 3;VSR3;PTN000510610;orthologs	VACUOLAR-SORTING RECEPTOR 3-RELATED (PTHR24034:SF89)	extracellular matrix structural protein	membrane structural protein	2	√
tr|A0A445BF71|A0A445BF71_ARAHY	AT2G14740	Vacuolar-sorting receptor 3;VSR3;PTN000510610;orthologs	VACUOLAR-SORTING RECEPTOR 3-RELATED (PTHR24034:SF89)	extracellular matrix structural protein	membrane structural protein	2	√	√
tr|A0A445C2K0|A0A445C2K0_ARAHY	AT4G12730	Fasciclin-like arabinogalactan protein 2;FLA2;PTN000790520;orthologs	FASCICLIN-LIKE ARABINOGALACTAN PROTEIN 2 (PTHR32382:SF64)	cell adhesion molecule	membrane structural protein	1	√	√
tr|A0A445DEG4|A0A445DEG4_ARAHY	AT3G52850	Vacuolar-sorting receptor 1;VSR1;PTN000510609;orthologs	VACUOLAR-SORTING RECEPTOR 1-RELATED (PTHR24034:SF166)	extracellular matrix structural protein	membrane structural protein	2	√	√
tr|A0A445EIW2|A0A445EIW2_ARAHY	AT1G01610	Glycerol-3-phosphate 2-O-acyltransferase 4;GPAT4;PTN000772363;orthologs	GLYCEROL-3-PHOSPHATE 2-O-ACYLTRANSFERASE 4 (PTHR15486:SF61)	scaffold/adaptor protein	membrane structural protein	3	√
tr|A0A445EN95|A0A445EN95_ARAHY	AT2G23810	Tetraspanin-8;TET8;PTN000794592;orthologs	TETRASPANIN-8 (PTHR32191:SF88)	scaffold/adaptor protein	membrane structural protein	4	√
tr|A0A445EWG1|A0A445EWG1_ARAHY	AT5G55730	Fasciclin-like arabinogalactan protein 1;FLA1;PTN001596014;orthologs	FASCICLIN-LIKE ARABINOGALACTAN PROTEIN 1 (PTHR32382:SF4)	cell adhesion molecule	membrane structural protein	0	√
tr|A0A445FLC2|A0A445FLC2_GLYSO	AT1G64790	Protein ILITYHIA;ILA;PTN000598007;orthologs	EIF-2-ALPHA KINASE ACTIVATOR GCN1 (PTHR23346:SF7)	scaffold/adaptor protein	membrane structural protein	0	√
tr|A0A445FXL3|A0A445FXL3_GLYSO	AT2G45470	Fasciclin-like arabinogalactan protein 8;FLA8;PTN000790527;orthologs	FASCICLIN-LIKE ARABINOGALACTAN PROTEIN 8 (PTHR32382:SF5)	cell adhesion molecule	membrane structural protein	0	√
tr|A0A4D6MKU6|A0A4D6MKU6_VIGUN	AT1G01610	Glycerol-3-phosphate 2-O-acyltransferase 4;GPAT4;PTN000772363;orthologs	GLYCEROL-3-PHOSPHATE 2-O-ACYLTRANSFERASE 4 (PTHR15486:SF61)	scaffold/adaptor protein	membrane structural protein	2	√	√
tr|I1L1W0|I1L1W0_SOYBN	AT1G79940	DnaJ protein ERDJ2A;ERDJ2A;PTN000636494;orthologs	TRANSLOCATION PROTEIN SEC63 HOMOLOG (PTHR24075:SF0)	scaffold/adaptor protein	membrane structural protein	3	√
tr|A0A445BTG1|A0A445BTG1_ARAHY	AT1G78300	14-3-3-like protein GF14 omega;GRF2;PTN002315206;orthologs	14-3-3-LIKE PROTEIN GF14 OMEGA (PTHR18860:SF152)	scaffold/adaptor protein	membrane structural protein	0		√
tr|A0A445DVT5|A0A445DVT5_ARAHY	AT1G79940	DnaJ protein ERDJ2A;ERDJ2A;PTN000636494;orthologs	TRANSLOCATION PROTEIN SEC63 HOMOLOG (PTHR24075:SF0)	scaffold/adaptor protein	membrane structural protein	4		√
tr|A0A445E4K9|A0A445E4K9_ARAHY	AT5G03170	Fasciclin-like arabinogalactan protein 11;FLA11;PTN000787793;orthologs	FASCICLIN-LIKE ARABINOGALACTAN PROTEIN 11 (PTHR32077:SF65)	cell adhesion molecule	membrane structural protein	1		√
tr|T2DP01|T2DP01_PHAVU	AT1G78300	14-3-3-like protein GF14 omega;GRF2;PTN002315206;orthologs	14-3-3-LIKE PROTEIN GF14 OMEGA (PTHR18860:SF152)	scaffold/adaptor protein	membrane structural protein	0		√

## Sheet: vesicular trafficking
Protein ID	Arabidopsis_ID	Gene name	PANTHER Family/Subfamily	PANTHER Protein Class	Major Class	# of predicted TMHS	Leaf	Root
tr|A0A394DQQ1|A0A394DQQ1_LUPAN	AT1G20080	Synaptotagmin-2;SYT2;PTN000081053;orthologs	SYNAPTOTAGMIN-2 (PTHR10774:SF188)	membrane trafficking regulatory protein	vesicular trafficking	1	√
tr|A0A444WWA3|A0A444WWA3_ARAHY	AT5G65950	Trafficking protein particle complex subunit-like protein;At5g65950;PTN000372797;orthologs	TRAFFICKING PROTEIN PARTICLE COMPLEX SUBUNIT 11 (PTHR14374:SF0)	membrane traffic protein	vesicular trafficking	0	√
tr|A0A444YEP7|A0A444YEP7_ARAHY	AT3G10260	Reticulon-like protein B8;RTNLB8;PTN000863753;orthologs	RETICULON-LIKE PROTEIN B8 (PTHR10994:SF62)	membrane traffic protein	vesicular trafficking	2	√
tr|A0A445A0M9|A0A445A0M9_ARAHY	AT2G12400	Plasma membrane fusion protein;At2g12400;PTN000776715;orthologs	PLASMA MEMBRANE FUSION PROTEIN (PTHR31414:SF15)	membrane traffic protein	vesicular trafficking	7	√
tr|A0A445BWW1|A0A445BWW1_ARAHY	AT5G08080	Syntaxin-132;SYP132;PTN000461790;orthologs	SYNTAXIN-1A (PTHR19957:SF307)	SNARE protein	vesicular trafficking	1	√	√
tr|A0A445BYI8|A0A445BYI8_ARAHY	AT5G54440	Trafficking protein particle complex II-specific subunit 130 homolog;TRS130;PTN000997592;orthologs	TRAFFICKING PROTEIN PARTICLE COMPLEX SUBUNIT 10 (PTHR13251:SF3)	membrane traffic protein	vesicular trafficking	1	√
tr|A0A445E374|A0A445E374_ARAHY	AT1G20080	Synaptotagmin-2;SYT2;PTN000081053;orthologs	SYNAPTOTAGMIN-2 (PTHR10774:SF188)	membrane trafficking regulatory protein	vesicular trafficking	1	√
tr|A0A445E687|A0A445E687_ARAHY	AT3G61050	Calcium-dependent lipid-binding protein;CLB;PTN000081039;orthologs	C2 CALCIUM/LIPID-BINDING ENDONUCLEASE/EXONUCLEASE/PHOSPHATASE-RELATED (PTHR10774:SF190)	membrane trafficking regulatory protein	vesicular trafficking	3	√	√
tr|A0A1D8DAP9|A0A1D8DAP9_CAJCA	ATCG00020	Photosystem II protein D1;psbA;PTN002108195;orthologs	PHOTOSYSTEM II PROTEIN D1 (PTHR33149:SF40)	membrane traffic protein	vesicular trafficking	7		√
tr|A0A445A4Z9|A0A445A4Z9_ARAHY	AT4G03550	Callose synthase 12;CALS12;PTN000787465;orthologs	CALLOSE SYNTHASE 12 (PTHR12741:SF7)	membrane traffic protein	vesicular trafficking	13		√
tr|A0A445B4A4|A0A445B4A4_ARAHY	AT5G11490	Beta-adaptin-like protein A;BETAA-AD;PTN000123912;orthologs	AP-4 COMPLEX SUBUNIT BETA-1 (PTHR11134:SF4)	membrane traffic protein	vesicular trafficking	1		√
tr|A0A445DU07|A0A445DU07_ARAHY	AT4G11220	Reticulon-like protein B2;RTNLB2;PTN000107649;orthologs	RETICULON-LIKE PROTEIN B2 (PTHR10994:SF139)	membrane traffic protein	vesicular trafficking	3		√
tr|A0A445DWY8|A0A445DWY8_ARAHY	AT2G36850	Callose synthase 10;CALS10;PTN000978302;orthologs	CALLOSE SYNTHASE 10 (PTHR12741:SF67)	membrane traffic protein	vesicular trafficking	15		√
tr|A0A445E2N6|A0A445E2N6_ARAHY	AT4G38790	ER lumen protein retaining receptor family protein;At4g38790;PTN000062435;orthologs	ER LUMEN PROTEIN-RETAINING RECEPTOR ERD-2.2 (PTHR10585:SF60)	membrane trafficking regulatory protein	vesicular trafficking	6		√
tr|A0A445M6W9|A0A445M6W9_GLYSO	AT4G23460	Beta-adaptin-like protein C;BETAC-AD;PTN000123782;orthologs	AP COMPLEX SUBUNIT BETA (PTHR11134:SF3)	membrane traffic protein	vesicular trafficking	0		√
tr|A0A4D6N548|A0A4D6N548_VIGUN	AT1G52360	Coatomer subunit beta'-2;At1g52360;PTN002716545;orthologs	COATOMER SUBUNIT BETA'-2 (PTHR19876:SF69)	vesicle coat protein	vesicular trafficking	1		√
tr|I1M7S4|I1M7S4_SOYBN	AT3G08530	Clathrin heavy chain 2;CHC2;PTN000033551;orthologs	CLATHRIN HEAVY CHAIN 1-RELATED (PTHR10292:SF34)	vesicle coat protein	vesicular trafficking	0		√

## Sheet: chaperone
Protein ID	Arabidopsis_ID	Gene name	PANTHER Family/Subfamily	PANTHER Protein Class	Major Class	# of predicted TMHS	Leaf	Root
tr|A0A444X0C6|A0A444X0C6_ARAHY	AT1G24510	T-complex protein 1 subunit epsilon;CCT5;PTN000144382;orthologs	T-COMPLEX PROTEIN 1 SUBUNIT EPSILON (PTHR11353:SF94)	chaperonin	chaperone	0		√
tr|A0A444ZYA1|A0A444ZYA1_ARAHY	AT5G61790	Calnexin homolog 1;CNX1;PTN002253712;orthologs	CALNEXIN 14D-RELATED (PTHR11073:SF1)	chaperone	chaperone	1		√
tr|A0A444ZYM8|A0A444ZYM8_ARAHY	AT5G61790	Calnexin homolog 1;CNX1;PTN002253712;orthologs	CALNEXIN 14D-RELATED (PTHR11073:SF1)	chaperone	chaperone	2		√
tr|A0A445APB3|A0A445APB3_ARAHY	AT1G35620	Protein disulfide-isomerase 5-2;PDIL5-2;PTN000433282;orthologs	PROTEIN DISULFIDE-ISOMERASE 5-2 (PTHR18929:SF218)	chaperone	chaperone	1		√
tr|A0A445BAR6|A0A445BAR6_ARAHY	AT5G09590	Heat shock 70 kDa protein 10, mitochondrial;HSP70-10;PTN000452640;orthologs	HEAT SHOCK 70 KDA PROTEIN 10, MITOCHONDRIAL (PTHR19375:SF505)	Hsp70 family chaperone	chaperone	0		√
tr|A0A445BKU9|A0A445BKU9_ARAHY	AT1G56340	Calreticulin-1;CRT1;PTN001338384;orthologs	CALRETICULIN-1 (PTHR11073:SF2)	chaperone	chaperone	0		√
tr|A0A445BRF2|A0A445BRF2_ARAHY	AT4G24190	Endoplasmin homolog;HSP90-7;PTN004267306;orthologs	ENDOPLASMIN (PTHR11528:SF97)	Hsp90 family chaperone	chaperone	0		√
tr|A0A445DTC7|A0A445DTC7_ARAHY	AT5G50920	Chaperone protein ClpC1, chloroplastic;CLPC1;PTN001360805;orthologs	CHAPERONE PROTEIN CLPC1, CHLOROPLASTIC (PTHR43572:SF8)	chaperone	chaperone	0	√	√
tr|A0A445J8A3|A0A445J8A3_GLYSO	AT5G07340	Calnexin homolog 2;At5g07340;PTN000117593;orthologs	CALNEXIN 14D-RELATED (PTHR11073:SF1)	chaperone	chaperone	1		√
tr|A0A445J8X3|A0A445J8X3_GLYSO	AT5G42020	Heat shock 70 kDa protein BIP2;BIP2;PTN000452830;orthologs	HEAT SHOCK 70 KDA PROTEIN BIP1-RELATED (PTHR19375:SF492)	Hsp70 family chaperone	chaperone	1		√
tr|T2DLJ5|T2DLJ5_PHAVU	AT5G61790	Calnexin homolog 1;CNX1;PTN002253712;orthologs	CALNEXIN 14D-RELATED (PTHR11073:SF1)	chaperone	chaperone	2	√	√
tr|V7CSN5|V7CSN5_PHAVU	AT5G61790	Calnexin homolog 1;CNX1;PTN002253712;orthologs	CALNEXIN 14D-RELATED (PTHR11073:SF1)	chaperone	chaperone	2		√
tr|A0A445AND8|A0A445AND8_ARAHY	AT5G56000	Heat shock protein 90-4;HSP90-4;PTN001355077;orthologs	HEAT SHOCK PROTEIN 90-2-RELATED (PTHR11528:SF133)	Hsp90 family chaperone	chaperone	0	√
tr|A0A445C2X2|A0A445C2X2_ARAHY	AT5G56000	Heat shock protein 90-4;HSP90-4;PTN001355077;orthologs	HEAT SHOCK PROTEIN 90-2-RELATED (PTHR11528:SF133)	Hsp90 family chaperone	chaperone	0	√
tr|A0A445DTH7|A0A445DTH7_ARAHY	AT5G50920	Chaperone protein ClpC1, chloroplastic;CLPC1;PTN001360805;orthologs	CHAPERONE PROTEIN CLPC1, CHLOROPLASTIC (PTHR43572:SF8)	chaperone	chaperone	0	√
tr|I1MC31|I1MC31_SOYBN	AT4G24190	Endoplasmin homolog;HSP90-7;PTN004267306;orthologs	ENDOPLASMIN (PTHR11528:SF97)	Hsp90 family chaperone	chaperone	0	√
tr|V7CRP2|V7CRP2_PHAVU	AT5G61790	Calnexin homolog 1;CNX1;PTN002253712;orthologs	CALNEXIN 14D-RELATED (PTHR11073:SF1)	chaperone	chaperone	2	√

## Sheet: unclassified proteins
Protein ID	Arabidopsis_ID	Gene name	PANTHER Family/Subfamily	PANTHER Protein Class	Major Class	# of predicted TMHS	Leaf	Root
sp|P02957|PSBA_SOYBN	ATCG00020	Photosystem II protein D1;psbA;PTN002108195;orthologs	PHOTOSYSTEM II PROTEIN D1 (PTHR33149:SF40)	NA	NA	7	√	√
tr|A0A072TKG2|A0A072TKG2_MEDTR	ATCG00280	Photosystem II CP43 reaction center protein;psbC;PTN002111365;orthologs	PHOTOSYSTEM II CP43 REACTION CENTER PROTEIN (PTHR33180:SF32)	NA	NA	11	√	√
tr|A0A0B2RE54|A0A0B2RE54_GLYSO	AT3G62580	Late embryogenesis abundant protein (LEA) family protein;At3g62580;PTN000581927;orthologs	LD23009P (PTHR23241:SF102)	NA	NA	5	√	√
tr|A0A0B2SQT1|A0A0B2SQT1_GLYSO	AT4G38350	Patched family protein;At4g38350;PTN000847423;orthologs	PATCHED FAMILY PROTEIN (PTHR45727:SF8)	NA	NA	11	√
tr|A0A0K0LMQ5|A0A0K0LMQ5_WISFL	ATCG00680	Photosystem II CP47 reaction center protein;psbB;PTN002111312;orthologs	PHOTOSYSTEM II CP47 REACTION CENTER PROTEIN (PTHR33180:SF31)	NA	NA	6	√
tr|A0A0Y0U0C7|A0A0Y0U0C7_9FABA	ATCG00280	Photosystem II CP43 reaction center protein;psbC;PTN002111365;orthologs	PHOTOSYSTEM II CP43 REACTION CENTER PROTEIN (PTHR33180:SF32)	NA	NA	7	√	√
tr|A0A151RQJ3|A0A151RQJ3_CAJCA	AT5G01460	LIMR family protein At5g01460;At5g01460;PTN001587730;orthologs	LIMR FAMILY PROTEIN DDB_G0283707-RELATED (PTHR31652:SF0)	NA	NA	9	√	√
tr|A0A151SXX6|A0A151SXX6_CAJCA	AT1G80300	ADP,ATP carrier protein 1, chloroplastic;AATP1;PTN000772224;orthologs	ADP,ATP CARRIER PROTEIN 1, CHLOROPLASTIC (PTHR31187:SF13)	NA	NA	9	√
tr|A0A191UJ98|A0A191UJ98_ARAHY	ATCG00680	Photosystem II CP47 reaction center protein;psbB;PTN002111312;orthologs	PHOTOSYSTEM II CP47 REACTION CENTER PROTEIN (PTHR33180:SF31)	NA	NA	5	√
tr|A0A1C7D3H0|A0A1C7D3H0_9FABA	ATCG00720	Cytochrome b6;petB;PTN001453610;orthologs	CYTOCHROME B6 (PTHR19271:SF29)	NA	NA	4	√
tr|A0A1C7D3M3|A0A1C7D3M3_9FABA	ATCG00720	Cytochrome b6;petB;PTN001453610;orthologs	CYTOCHROME B6 (PTHR19271:SF29)	NA	NA	4	√
tr|A0A1J7GIE9|A0A1J7GIE9_LUPAN	AT4G16180	Transmembrane protein;At4g16180;PTN001267470;orthologs	TRANSMEMBRANE PROTEIN (PTHR31515:SF0)	NA	NA	1	√
tr|A0A1J7HMN0|A0A1J7HMN0_LUPAN	AT3G01930	F1C9.29 protein;F1C9.29;PTN000491322;orthologs	F1C9.29 PROTEIN-RELATED (PTHR21576:SF73)	NA	NA	13	√
tr|A0A1S2YCC9|A0A1S2YCC9_CICAR	AT5G42092	NA	NA	NA	NA	7	√
tr|A0A1S3TC33|A0A1S3TC33_VIGRR	AT5G14120	Major facilitator superfamily protein;MUA22.12;PTN000491320;orthologs	F1C9.29 PROTEIN-RELATED (PTHR21576:SF73)	NA	NA	13	√
tr|A0A1S3TRJ8|A0A1S3TRJ8_VIGRR	AT2G40100	Chlorophyll a-b binding protein CP29.3, chloroplastic;LHCB4.3;PTN000493776;orthologs	CHLOROPHYLL A-B BINDING PROTEIN CP29.3, CHLOROPLASTIC (PTHR21649:SF83)	NA	NA	3	√
tr|A0A1W5P490|A0A1W5P490_9FABA	ATCG00350	Photosystem I P700 chlorophyll a apoprotein A1;psaA;PTN001575168;orthologs	PHOTOSYSTEM I P700 CHLOROPHYLL A APOPROTEIN A1 (PTHR30128:SF77)	NA	NA	9	√	√
tr|A0A2D1LV91|A0A2D1LV91_STYJP	ATCG00680	Photosystem II CP47 reaction center protein;psbB;PTN002111312;orthologs	PHOTOSYSTEM II CP47 REACTION CENTER PROTEIN (PTHR33180:SF31)	NA	NA	5	√
tr|A0A2K3NPW7|A0A2K3NPW7_TRIPR	AT1G42470	Patched family protein;At1g42470;PTN000084080;orthologs	NPC INTRACELLULAR CHOLESTEROL TRANSPORTER 1 (PTHR45727:SF2)	NA	NA	7	√
tr|A0A2Z6N806|A0A2Z6N806_TRISU	AT1G44575	Photosystem II 22 kDa protein, chloroplastic;PSBS;PTN001797802;orthologs	PHOTOSYSTEM II 22 KDA PROTEIN, CHLOROPLASTIC (PTHR14154:SF122)	NA	NA	3	√
tr|A0A2Z6NKL5|A0A2Z6NKL5_TRISU	AT1G80300	ADP,ATP carrier protein 1, chloroplastic;AATP1;PTN000772224;orthologs	ADP,ATP CARRIER PROTEIN 1, CHLOROPLASTIC (PTHR31187:SF13)	NA	NA	11	√
tr|A0A2Z6NUV5|A0A2Z6NUV5_TRISU	AT4G16370	NA	NA	NA	NA	16	√
tr|A0A345WEW6|A0A345WEW6_STYHA	ATCG00350	Photosystem I P700 chlorophyll a apoprotein A1;psaA;PTN001575168;orthologs	PHOTOSYSTEM I P700 CHLOROPHYLL A APOPROTEIN A1 (PTHR30128:SF77)	NA	NA	9	√	√
tr|A0A345WEX5|A0A345WEX5_STYHA	ATCG00680	Photosystem II CP47 reaction center protein;psbB;PTN002111312;orthologs	PHOTOSYSTEM II CP47 REACTION CENTER PROTEIN (PTHR33180:SF31)	NA	NA	5	√	√
tr|A0A345WF71|A0A345WF71_9FABA	ATCG00540	Cytochrome f;petA;PTN002116898;orthologs	CYTOCHROME F (PTHR33288:SF10)	NA	NA	1	√
tr|A0A345WFC8|A0A345WFC8_9FABA	ATCG00350	Photosystem I P700 chlorophyll a apoprotein A1;psaA;PTN001575168;orthologs	PHOTOSYSTEM I P700 CHLOROPHYLL A APOPROTEIN A1 (PTHR30128:SF77)	NA	NA	9	√
tr|A0A371HEG1|A0A371HEG1_MUCPR	AT3G44330	Nicalin;T22K7_10;PTN000782144;orthologs	NICALIN (PTHR31826:SF0)	NA	NA	1	√
tr|A0A371I6L4|A0A371I6L4_MUCPR	AT1G44575	Photosystem II 22 kDa protein, chloroplastic;PSBS;PTN001797802;orthologs	PHOTOSYSTEM II 22 KDA PROTEIN, CHLOROPLASTIC (PTHR14154:SF122)	NA	NA	0	√
tr|A0A371IHZ5|A0A371IHZ5_MUCPR	ATCG00720	Cytochrome b6;petB;PTN001453610;orthologs	CYTOCHROME B6 (PTHR19271:SF29)	NA	NA	8	√
tr|A0A394D0H9|A0A394D0H9_LUPAN	ATCG00350	Photosystem I P700 chlorophyll a apoprotein A1;psaA;PTN001575168;orthologs	PHOTOSYSTEM I P700 CHLOROPHYLL A APOPROTEIN A1 (PTHR30128:SF77)	NA	NA	17	√
tr|A0A3G1KJT9|A0A3G1KJT9_9FABA	ATCG00280	Photosystem II CP43 reaction center protein;psbC;PTN002111365;orthologs	PHOTOSYSTEM II CP43 REACTION CENTER PROTEIN (PTHR33180:SF32)	NA	NA	6	√
tr|A0A444WRE9|A0A444WRE9_ARAHY	AT3G51050	FG-GAP repeat-containing protein;At3g51050;PTN002152965;orthologs	FG-GAP REPEAT-CONTAINING PROTEIN (PTHR34284:SF1)	NA	NA	1	√
tr|A0A444WRF8|A0A444WRF8_ARAHY	AT3G51050	FG-GAP repeat-containing protein;At3g51050;PTN002152965;orthologs	FG-GAP REPEAT-CONTAINING PROTEIN (PTHR34284:SF1)	NA	NA	1	√	√
tr|A0A444X490|A0A444X490_ARAHY	AT3G03810	Protein EMBRYO SAC DEVELOPMENT ARREST 30;EDA30;PTN001272437;orthologs	PROTEIN EMBRYO SAC DEVELOPMENT ARREST 30 (PTHR31741:SF6)	NA	NA	1	√
tr|A0A444X7B0|A0A444X7B0_ARAHY	AT5G23050	Probable acyl-activating enzyme 17, peroxisomal;AAE17;PTN001185735;orthologs	ACYL-ACTIVATING ENZYME 17, PEROXISOMAL-RELATED (PTHR44378:SF2)	NA	NA	1	√
tr|A0A444X8U6|A0A444X8U6_ARAHY	AT5G39410	Probable mitochondrial saccharopine dehydrogenase-like oxidoreductase At5g39410;At5g39410;PTN000264832;orthologs	SACCHAROPINE DEHYDROGENASE-LIKE OXIDOREDUCTASE (PTHR12286:SF5)	NA	NA	1	√
tr|A0A444XC33|A0A444XC33_ARAHY	AT1G80300	ADP,ATP carrier protein 1, chloroplastic;AATP1;PTN000772224;orthologs	ADP,ATP CARRIER PROTEIN 1, CHLOROPLASTIC (PTHR31187:SF13)	NA	NA	11	√
tr|A0A444XXJ6|A0A444XXJ6_ARAHY	AT5G23575	AT5g08500/MAH20_6;At5g23575;PTN000482396;orthologs	BNAA09G05230D PROTEIN (PTHR21347:SF11)	NA	NA	5	√	√
tr|A0A444XYU8|A0A444XYU8_ARAHY	AT5G05170	Cellulose synthase A catalytic subunit 3 [UDP-forming];CESA3;PTN000329492;orthologs	CELLULOSE SYNTHASE A CATALYTIC SUBUNIT 3 [UDP-FORMING] (PTHR13301:SF171)	NA	NA	9	√	√
tr|A0A444YIW5|A0A444YIW5_ARAHY	AT3G62360	Carbohydrate-binding-like fold;T12C14_60;PTN000592218;orthologs	NODAL MODULATOR 1-RELATED (PTHR23303:SF14)	NA	NA	1	√
tr|A0A444YWS5|A0A444YWS5_ARAHY	AT1G75140	Uncharacterized membrane protein At1g75140;At1g75140;PTN002177747;orthologs	OS06G0115200 PROTEIN (PTHR35464:SF1)	NA	NA	2	√
tr|A0A444ZCB5|A0A444ZCB5_ARAHY	AT4G24330	At4g24330;At4g24330;PTN000306389;orthologs	BNAA03G46700D PROTEIN (PTHR12883:SF1)	NA	NA	1	√
tr|A0A445AAF4|A0A445AAF4_ARAHY	AT3G44330	Nicalin;T22K7_10;PTN000782144;orthologs	NICALIN (PTHR31826:SF0)	NA	NA	2	√	√
tr|A0A445AC53|A0A445AC53_ARAHY	AT1G01430	Protein trichome birefringence-like 25;TBL25;PTN000792307;orthologs	PROTEIN TRICHOME BIREFRINGENCE-LIKE 25 (PTHR32285:SF324)	NA	NA	1	√
tr|A0A445AJY6|A0A445AJY6_ARAHY	AT3G09090	Protein DEFECTIVE IN EXINE FORMATION 1;DEX1;PTN001468529;orthologs	PROTEIN DEFECTIVE IN EXINE FORMATION 1 (PTHR21419:SF23)	NA	NA	2	√	√
tr|A0A445AWC6|A0A445AWC6_ARAHY	AT4G16180	Transmembrane protein;At4g16180;PTN001267470;orthologs	TRANSMEMBRANE PROTEIN (PTHR31515:SF0)	NA	NA	1	√
tr|A0A445B455|A0A445B455_ARAHY	AT2G24420	AT2G24420 protein;At2g24420;PTN002154742;orthologs	BNAA04G14370D PROTEIN (PTHR34360:SF15)	NA	NA	2	√
tr|A0A445B4I2|A0A445B4I2_ARAHY	AT5G11560	ER membrane protein complex subunit 1;At5g11560;PTN000491069;orthologs	ER MEMBRANE PROTEIN COMPLEX SUBUNIT 1 (PTHR21573:SF0)	NA	NA	2	√	√
tr|A0A445BJ28|A0A445BJ28_ARAHY	ATCG00160	30S ribosomal protein S2, chloroplastic;rps2;PTN000969657;orthologs	28S RIBOSOMAL PROTEIN S2, MITOCHONDRIAL (PTHR12534:SF0)	NA	NA	5	√
tr|A0A445C0L4|A0A445C0L4_ARAHY	AT5G51200	NA	NA	NA	NA	0	√
tr|A0A445C1G4|A0A445C1G4_ARAHY	AT5G23575	AT5g08500/MAH20_6;At5g23575;PTN000482396;orthologs	BNAA09G05230D PROTEIN (PTHR21347:SF11)	NA	NA	5	√
tr|A0A445C6A6|A0A445C6A6_ARAHY	AT1G23170	Uncharacterized protein;At1g23170;PTN001003025;orthologs	TRANSMEMBRANE PROTEIN 214 (PTHR13448:SF0)	NA	NA	1	√
tr|A0A445CEN8|A0A445CEN8_ARAHY	AT1G54320	ALA-interacting subunit 3;ALIS3;PTN001332938;orthologs	CELL CYCLE CONTROL PROTEIN 50A (PTHR10926:SF0)	NA	NA	2	√
tr|A0A445CFP3|A0A445CFP3_ARAHY	AT3G13920	Eukaryotic initiation factor 4A-1;EIF4A1;PTN002777384;orthologs	EUKARYOTIC INITIATION FACTOR 4A-1 (PTHR24031:SF735)	NA	NA	1	√
tr|A0A445CMR3|A0A445CMR3_ARAHY	AT3G62360	Carbohydrate-binding-like fold;T12C14_60;PTN000592218;orthologs	NODAL MODULATOR 1-RELATED (PTHR23303:SF14)	NA	NA	1	√	√
tr|A0A445D3C1|A0A445D3C1_ARAHY	AT5G58100	Transmembrane protein;At5g58100;PTN000857741;orthologs	TRANSMEMBRANE PROTEIN (PTHR31515:SF2)	NA	NA	1	√
tr|A0A445DBJ9|A0A445DBJ9_ARAHY	AT5G39410	Probable mitochondrial saccharopine dehydrogenase-like oxidoreductase At5g39410;At5g39410;PTN000264832;orthologs	SACCHAROPINE DEHYDROGENASE-LIKE OXIDOREDUCTASE (PTHR12286:SF5)	NA	NA	1	√
tr|A0A445DLN9|A0A445DLN9_ARAHY	AT4G38350	Patched family protein;At4g38350;PTN000847423;orthologs	PATCHED FAMILY PROTEIN (PTHR45727:SF8)	NA	NA	13	√	√
tr|A0A445DUJ3|A0A445DUJ3_ARAHY	AT2G12400	Plasma membrane fusion protein;At2g12400;PTN000776715;orthologs	PLASMA MEMBRANE FUSION PROTEIN (PTHR31414:SF15)	NA	NA	7	√
tr|A0A445E577|A0A445E577_ARAHY	AT3G44330	Nicalin;T22K7_10;PTN000782144;orthologs	NICALIN (PTHR31826:SF0)	NA	NA	2	√
tr|A0A445E858|A0A445E858_ARAHY	AT4G02290	Endoglucanase 17;At4g02290;PTN000499665;orthologs	ENDOGLUCANASE 17 (PTHR22298:SF55)	NA	NA	1	√
tr|A0A445EDG2|A0A445EDG2_ARAHY	ATCG00720	Cytochrome b6;petB;PTN001453610;orthologs	CYTOCHROME B6 (PTHR19271:SF29)	NA	NA	7	√
tr|A0A445EHN5|A0A445EHN5_ARAHY	AT4G00830	Heterogeneous nuclear ribonucleoprotein Q;LIF2;PTN000609753;orthologs	HETEROGENEOUS NUCLEAR RIBONUCLEOPROTEIN Q (PTHR48024:SF13)	NA	NA	2	√
tr|A0A445EM84|A0A445EM84_ARAHY	AT4G16180	Transmembrane protein;At4g16180;PTN001267470;orthologs	TRANSMEMBRANE PROTEIN (PTHR31515:SF0)	NA	NA	1	√
tr|A0A4D6KJZ6|A0A4D6KJZ6_VIGUN	AT5G64270	Nuclear protein-like;MSJ1.11;PTN000250488;orthologs	SPLICING FACTOR 3B SUBUNIT 1 (PTHR12097:SF0)	NA	NA	0	√
tr|A0A4D6LZ50|A0A4D6LZ50_VIGUN	ATCG00340	Photosystem I P700 chlorophyll a apoprotein A2;psaB;PTN001575177;orthologs	PHOTOSYSTEM I P700 CHLOROPHYLL A APOPROTEIN A2 (PTHR30128:SF75)	NA	NA	6	√
tr|A0A4P1QP83|A0A4P1QP83_LUPAN	AT4G24330	At4g24330;At4g24330;PTN000306389;orthologs	BNAA03G46700D PROTEIN (PTHR12883:SF1)	NA	NA	0	√
tr|A0A4P1QW00|A0A4P1QW00_LUPAN	AT5G45160	Protein ROOT HAIR DEFECTIVE 3 homolog 2;At5g45160;PTN000784445;orthologs	PROTEIN ROOT HAIR DEFECTIVE 3 HOMOLOG 2 (PTHR45923:SF8)	NA	NA	1	√
tr|A0A4P1R297|A0A4P1R297_LUPAN	AT1G15690	Pyrophosphate-energized vacuolar membrane proton pump 1;AVP1;PTN001592869;orthologs	PYROPHOSPHATE-ENERGIZED VACUOLAR MEMBRANE PROTON PUMP 1 (PTHR31998:SF52)	NA	NA	13	√	√
tr|A0A4P1RMC9|A0A4P1RMC9_LUPAN	AT5G64270	Nuclear protein-like;MSJ1.11;PTN000250488;orthologs	SPLICING FACTOR 3B SUBUNIT 1 (PTHR12097:SF0)	NA	NA	0	√
tr|A0A4P8F535|A0A4P8F535_TRIFG	ATCG00020	Photosystem II protein D1;psbA;PTN002108195;orthologs	PHOTOSYSTEM II PROTEIN D1 (PTHR33149:SF40)	NA	NA	7	√	√
tr|G7J0Z5|G7J0Z5_MEDTR	ATCG00340	Photosystem I P700 chlorophyll a apoprotein A2;psaB;PTN001575177;orthologs	PHOTOSYSTEM I P700 CHLOROPHYLL A APOPROTEIN A2 (PTHR30128:SF75)	NA	NA	18	√	√
tr|G9JLP7|G9JLP7_MILPI	ATMG00513	NA	NA	NA	NA	15	√	√
tr|I1JUQ4|I1JUQ4_SOYBN	AT4G31340	AT4G31340 protein;At4g31340;PTN001824833;orthologs	OS08G0519400 PROTEIN (PTHR34360:SF1)	NA	NA	1	√
tr|I1M5Q4|I1M5Q4_SOYBN	AT1G80300	ADP,ATP carrier protein 1, chloroplastic;AATP1;PTN000772224;orthologs	ADP,ATP CARRIER PROTEIN 1, CHLOROPLASTIC (PTHR31187:SF13)	NA	NA	9	√
tr|R9ZRB8|R9ZRB8_9FABA	ATCG00680	Photosystem II CP47 reaction center protein;psbB;PTN002111312;orthologs	PHOTOSYSTEM II CP47 REACTION CENTER PROTEIN (PTHR33180:SF31)	NA	NA	5	√
tr|A0A0L9V8G1|A0A0L9V8G1_PHAAN	AT4G22120	Calcium permeable stress-gated cation channel 1;CSC1;PTN000314378;orthologs	CALCIUM PERMEABLE STRESS-GATED CATION CHANNEL 1 (PTHR13018:SF111)	NA	NA	10		√
tr|A0A0Y0UFW6|A0A0Y0UFW6_VICVI	ATCG00680	Photosystem II CP47 reaction center protein;psbB;PTN002111312;orthologs	PHOTOSYSTEM II CP47 REACTION CENTER PROTEIN (PTHR33180:SF31)	NA	NA	5		√
tr|A0A151RRI9|A0A151RRI9_CAJCA	AT1G30360	CSC1-like protein ERD4;ERD4;PTN000314381;orthologs	CSC1-LIKE PROTEIN ERD4 (PTHR13018:SF100)	NA	NA	9		√
tr|A0A151T281|A0A151T281_CAJCA	AT1G36050	Endoplasmic reticulum vesicle transporter protein;At1g36050;PTN000862326;orthologs	ENDOPLASMIC RETICULUM VESICLE TRANSPORTER PROTEIN (PTHR10984:SF82)	mRNA binding	NA	2		√
tr|A0A1J7GFP8|A0A1J7GFP8_LUPAN	AT4G03550	Callose synthase 12;CALS12;PTN000787465;orthologs	CALLOSE SYNTHASE 12 (PTHR12741:SF7)	NA	NA	15		√
tr|A0A1S2Y5Z4|A0A1S2Y5Z4_CICAR	AT5G05170	Cellulose synthase A catalytic subunit 3 [UDP-forming];CESA3;PTN000329492;orthologs	CELLULOSE SYNTHASE A CATALYTIC SUBUNIT 3 [UDP-FORMING] (PTHR13301:SF171)	DNA-binding transcription factor	NA	8		√
tr|A0A1S2YBV1|A0A1S2YBV1_CICAR	AT2G36850	Callose synthase 10;CALS10;PTN000978302;orthologs	CALLOSE SYNTHASE 10 (PTHR12741:SF67)	NA	NA	15		√
tr|A0A1S3V3M2|A0A1S3V3M2_VIGRR	AT5G58100	Transmembrane protein;At5g58100;PTN000857741;orthologs	TRANSMEMBRANE PROTEIN (PTHR31515:SF2)	NA	NA	1		√
tr|A0A2K3P230|A0A2K3P230_TRIPR	AT1G29150	26S proteasome non-ATPase regulatory subunit 11 homolog;RPN6;PTN000073669;orthologs	26S PROTEASOME NON-ATPASE REGULATORY SUBUNIT 11 (PTHR10678:SF2)	NA	NA	0		√
tr|A0A2Z6NMY0|A0A2Z6NMY0_TRISU	AT2G21770	Probable cellulose synthase A catalytic subunit 9 [UDP-forming];CESA9;PTN000329466;orthologs	CELLULOSE SYNTHASE A CATALYTIC SUBUNIT 9 [UDP-FORMING]-RELATED (PTHR13301:SF167)	DNA-binding transcription factor	NA	6		√
tr|A0A371GFW1|A0A371GFW1_MUCPR	AT1G30360	CSC1-like protein ERD4;ERD4;PTN000314381;orthologs	CSC1-LIKE PROTEIN ERD4 (PTHR13018:SF100)	NA	NA	9		√
tr|A0A371GTD3|A0A371GTD3_MUCPR	AT5G64740	Cellulose synthase A catalytic subunit 6 [UDP-forming];CESA6;PTN000329464;orthologs	CELLULOSE SYNTHASE A CATALYTIC SUBUNIT 6 [UDP-FORMING] (PTHR13301:SF159)	DNA-binding transcription factor	NA	8		√
tr|A0A396I4M6|A0A396I4M6_MEDTR	ATCG00280	Photosystem II CP43 reaction center protein;psbC;PTN002111365;orthologs	PHOTOSYSTEM II CP43 REACTION CENTER PROTEIN (PTHR33180:SF32)	NA	NA	13		√
tr|A0A396IFK0|A0A396IFK0_MEDTR	AT4G16180	Transmembrane protein;At4g16180;PTN001267470;orthologs	TRANSMEMBRANE PROTEIN (PTHR31515:SF0)	NA	NA	1		√
tr|A0A444WV41|A0A444WV41_ARAHY	AT5G06740	Probable L-type lectin-domain containing receptor kinase S.5;LECRKS5;PTN000701941;orthologs	L-TYPE LECTIN-DOMAIN CONTAINING RECEPTOR KINASE S.5-RELATED (PTHR27007:SF252)	NA	NA	2		√
tr|A0A444XBN5|A0A444XBN5_ARAHY	AT3G21190	Protein MANNAN SYNTHESIS-RELATED 1;MSR1;PTN001262501;orthologs	PROTEIN MANNAN SYNTHESIS-RELATED 1 (PTHR31288:SF5)	NA	NA	1		√
tr|A0A444Y1G7|A0A444Y1G7_ARAHY	AT5G05170	Cellulose synthase A catalytic subunit 3 [UDP-forming];CESA3;PTN000329492;orthologs	CELLULOSE SYNTHASE A CATALYTIC SUBUNIT 3 [UDP-FORMING] (PTHR13301:SF171)	DNA-binding transcription factor	NA	8		√
tr|A0A444Y7I0|A0A444Y7I0_ARAHY	AT5G22740	Glucomannan 4-beta-mannosyltransferase 2;CSLA2;PTN000784770;orthologs	GLUCOMANNAN 4-BETA-MANNOSYLTRANSFERASE 2 (PTHR32044:SF17)	NA	NA	5		√
tr|A0A444YUT3|A0A444YUT3_ARAHY	AT2G25680	Molybdate transporter 1;MOT1;PTN000780381;orthologs	MOLYBDATE TRANSPORTER 1 (PTHR31970:SF0)	mRNA binding	NA	10		√
tr|A0A444YX29|A0A444YX29_ARAHY	AT5G64740	Cellulose synthase A catalytic subunit 6 [UDP-forming];CESA6;PTN000329464;orthologs	CELLULOSE SYNTHASE A CATALYTIC SUBUNIT 6 [UDP-FORMING] (PTHR13301:SF159)	DNA-binding transcription factor	NA	6		√
tr|A0A444ZB19|A0A444ZB19_ARAHY	AT1G16780	Pyrophosphate-energized membrane proton pump 3;AVPL2;PTN000782174;orthologs	PYROPHOSPHATE-ENERGIZED MEMBRANE PROTON PUMP 2-RELATED (PTHR31998:SF31)	NA	NA	16		√
tr|A0A444ZTG5|A0A444ZTG5_ARAHY	AT1G36050	Endoplasmic reticulum vesicle transporter protein;At1g36050;PTN000862326;orthologs	ENDOPLASMIC RETICULUM VESICLE TRANSPORTER PROTEIN (PTHR10984:SF82)	NA	NA	2		√
tr|A0A445AVY7|A0A445AVY7_ARAHY	AT1G15690	Pyrophosphate-energized vacuolar membrane proton pump 1;AVP1;PTN001592869;orthologs	PYROPHOSPHATE-ENERGIZED VACUOLAR MEMBRANE PROTON PUMP 1 (PTHR31998:SF52)	NA	NA	13		√
tr|A0A445BDN6|A0A445BDN6_ARAHY	AT3G07160	Callose synthase 9;CALS9;PTN000787477;orthologs	CALLOSE SYNTHASE 9 (PTHR12741:SF47)	NA	NA	15		√
tr|A0A445C5N2|A0A445C5N2_ARAHY	AT4G00430	Probable aquaporin PIP1-4;PIP1.4;PTN000440923;orthologs	AQUAPORIN PIP1-4-RELATED (PTHR45687:SF51)	NA	NA	6		√
tr|A0A445CK87|A0A445CK87_ARAHY	AT1G04340	At1g04340/F19P19_23;At1g04340;PTN000770013;orthologs	HR-LIKE LESION-INDUCING PROTEIN (PTHR31474:SF4)	NA	NA	2		√
tr|A0A445CQ89|A0A445CQ89_ARAHY	AT5G03760	Glucomannan 4-beta-mannosyltransferase 9;CSLA9;PTN000784778;orthologs	GLUCOMANNAN 4-BETA-MANNOSYLTRANSFERASE 9 (PTHR32044:SF77)	mRNA binding	NA	5		√
tr|A0A445CW46|A0A445CW46_ARAHY	AT4G32410	Cellulose synthase A catalytic subunit 1 [UDP-forming];CESA1;PTN000329474;orthologs	CELLULOSE SYNTHASE A CATALYTIC SUBUNIT 1 [UDP-FORMING] (PTHR13301:SF33)	DNA-binding transcription factor	NA	6		√
tr|A0A445D9U5|A0A445D9U5_ARAHY	AT5G13000	Callose synthase 3;CALS3;PTN000978319;orthologs	CALLOSE SYNTHASE 3-RELATED (PTHR12741:SF48)	NA	NA	15		√
tr|A0A445DM14|A0A445DM14_ARAHY	AT2G17120	LysM domain-containing GPI-anchored protein 2;LYM2;PTN002136368;orthologs	LYSM DOMAIN-CONTAINING GPI-ANCHORED PROTEIN 2 (PTHR33734:SF11)	NA	NA	3		√
tr|A0A445DYH3|A0A445DYH3_ARAHY	AT4G27520	Early nodulin-like protein 2;At4g27520;PTN002093603;orthologs	EARLY NODULIN-LIKE PROTEIN 2 (PTHR33021:SF449)	NA	NA	0		√
tr|A0A445EK46|A0A445EK46_ARAHY	AT2G26730	Probable inactive receptor kinase At2g26730;At2g26730;PTN000702578;orthologs	OS01G0607900 PROTEIN (PTHR48010:SF55)	NA	NA	1		√
tr|A0A445FJW7|A0A445FJW7_GLYSO	AT3G62360	Carbohydrate-binding-like fold;T12C14_60;PTN000592218;orthologs	NODAL MODULATOR 1-RELATED (PTHR23303:SF14)	NA	NA	1		√
tr|A0A445HH33|A0A445HH33_GLYSO	AT4G00430	Probable aquaporin PIP1-4;PIP1.4;PTN000440923;orthologs	AQUAPORIN PIP1-4-RELATED (PTHR45687:SF51)	NA	NA	6		√
tr|A0A445JR77|A0A445JR77_GLYSO	AT5G22330	RuvB-like protein 1;RIN1;PTN000120310;orthologs	RUVB-LIKE 1 (PTHR11093:SF6)	NA	NA	0		√
tr|A0A4P1R7Q4|A0A4P1R7Q4_LUPAN	AT3G03800	NA	NA	NA	NA	2		√
tr|G7JU59|G7JU59_MEDTR	AT2G26730	Probable inactive receptor kinase At2g26730;At2g26730;PTN000702578;orthologs	OS01G0607900 PROTEIN (PTHR48010:SF55)	NA	NA	2		√
tr|G9JLS6|G9JLS6_LOTJA	ATMG01320	NA	NA	NA	NA	14		√
tr|G9JLS7|G9JLS7_LOTJA	ATMG00513	NA	NA	NA	NA	15		√
tr|I1L0C5|I1L0C5_SOYBN	AT5G45160	Protein ROOT HAIR DEFECTIVE 3 homolog 2;At5g45160;PTN000784445;orthologs	PROTEIN ROOT HAIR DEFECTIVE 3 HOMOLOG 2 (PTHR45923:SF8)	NA	NA	1		√
