# Supplementary material for: Characterization of plasma membrane proteins in stylosanthes leaves and roots using simplified enrichment method with a nonionic detergent
Source: Front Plant Sci. 2022 Dec 15;13:1071225. doi: 10.3389/fpls.2022.1071225 (PMC9798454; doi:10.3389/fpls.2022.1071225)
Supplement: Supplementary file 5 [file Table_5.xlsx]

## Sheet: Sheet1
Table S6：Sequence infomration of SgRKL1.
Gene name	accession number	Protein ID	Arabidopsis ID	Description	Molecular weight	iBAQ						CDS	protein sequence	Full length primers			Quantitative PCR primers
						L-eM1	L-eM2	L-eM3	R-eM1	R-eM2	R-eM3			primer sequence	Fragment length	Annealing Temperature	primer sequence	Fragment length	Annealing Temperature
SgRKL1	OP837387	tr|A0A290GK49|A0A290GK49_ARAHY	AT1G48480	probable inactive receptor kinase At1g48480	71.91 kDa	36077.6	156885	20118.5	66181.5	342989	48226.6	ATGGTGGCCATTAGCATTGTGGCCACGCTTCTGGTGCTGATGCTGGTGGCGGTGTTTCCACTGGGAAATGCAGATCTGGCATCGGAGCGGGCGGCATTGCTGGCTCTACGCTCCTCCGTCGGTGGCAGGACCCTCTTCTGGAACGCCACGAGCCAGAGCCCCTGCAACTGGGCTGGCGTGCAATGCGAACAGGGTCAGGTGGTGGAGCTGCATCTGCCCGCCGTGGCACTCTCCGGGCGCATTCCAGCGGGAATATTCGGAAACCTGACACACTTGCGCACCCTGAGCCTGCGGTTCAACGCGCTGACGGGTCCCCTCCCTGCAGATCTGGCATCGTGCATCAACCTCCGGAACCTGTACCTTCAGCGCAATCTGCTGTCGGGCGAAATCCCAGAGTTT…	MVAISIVATLLVLMLVAVFPLGNADLASERAALLALRSSVGGRTLFWNATSQSPCNWAGVQCEQGQVVELHLPAVALSGRIPAGIFGNLTHLRTLSLRFNALTGPLPADLASCINLRNLYLQRNLLSGEIPEFLFRLPDLVRLNLGFNNFSGGVPPEFNKLSRLRTLYLQNNQLSGPIPQLSLPDLEQFNVSNNFLNGSVPNKLQKFPQDSFLGNSLCGRPLALCPGDDASASSPSGDITNNKTKKKNKLSGGAIGGIVIGSVVCLLLLIFALILLCRNKSTKKTSAVEVATVKNPEAELPGDKPVEDVENGPGPHSNGALDNGYTVAAAAAAAMAAGNGSKAEANGGGGSGAKKLVFFGNTARECAARPFDLEDLLRASAEVLGKGTFGTAYKAVLEA…	F：CAAGGGTCTAGACCCGGGAATGGTGGCCATTAGCATT R：CGATCAATCAGGATCCTAACTCTACAAGATCATGTTGTT	2010 bp	54℃	qF：CCTTCCGGCGACATTACCAA qR：GCAGAAGACACACCACGGAT	100 bp	60°C
