# Supplementary material for: Characterization of plasma membrane proteins in stylosanthes leaves and roots using simplified enrichment method with a nonionic detergent
Source: Front Plant Sci. 2022 Dec 15;13:1071225. doi: 10.3389/fpls.2022.1071225 (PMC9798454; doi:10.3389/fpls.2022.1071225)
Supplement: Supplementary file 6 [file Table_6.xls]

## Sheet: seqseq3
Accession	Name of species	Sequence of amino acid
At01g48480	Arabidopsis thaliana	MRVFFFPNSSMAILSVFLSLLLLSLPLPSTQDLNADRTALLSLRSAVGGRTFRWNIKQTSPCNWAGVKCESNRVTALRLPGVALSGDIPEGIFGNLTQLRTLSLRLNALSGSLPKDLSTSSNLRHLYLQGNRFSGEIPEVLFSLSHLVRLNLASNSFTGEISSGFTNLTKLKTLFLENNQLSGSIPDLDLPLVQFNVSNNSLNGSIPKNLQRFESDSFLQTSLCGKPLKLCPDEETVPSQPTSGGNRTPPSVEGSEEKKKKNKLSGGAIAGIVIGCVVGFALIVLILMVLCRKKSNKRSRAVDISTIKQQEPEIPGDKEAVDNGNVYSVSAAAAAAMTGNGKASEGNGPATKKLVFFGNATKVFDLEDLLRASAEVLGKGTFGTAYKAVLDAVTVVAVK…
XP_016190769.1	Arachis ipaensis	MVALANAIVATVLVLVLVAVFPLGKADLASERAALLALRSSVGGRTLFWNATNQSPCNWAGVQCEQGQVVELHLPAVALSGRIPVGIFGNLTHLRTLSLRFNALTGPLPADLASCINLRNLYLQRNLLSGEIPELLFRLPDLVRLNLGFNNFSGGVPAEFNKLSRLRTLYLQNNQLSGPIPQLSLPDLEQFNVSNNFLNGSVPDKLQKFPQDSFLGNSLCGRPLKLCPGDDASASSPSGDIPNNKTKKKNKLSGGAIAGIVIGSVVCLLLLVFALILLCRKKSSKKTSAVEVATVKHPEPELPGDKPVDELENGPGPHSNGAHENGYTVAAAAAAAMAAGNGNKAEANGGGGSGAKKLVFFGNSATAGAARPFDLEDLLRASAEVLGKGTFGTAYKAVL…
XP_025690985.1	Arachis hypogaea	MVALANAIVATVLVLVLVVVFPLGKADLASERAALLALRSSVGGRTLFWNATNQSPCNWAGVQCEQGQVVELHLPAVALSGRIPAGIFGNLTHLRTLSLRFNALTGPLPADLASCINLRNLYLQRNLLSGEIPELLFRLPDLVRLNLGFNNFSGGVPAEFNKLSRLRTLYLQNNQLSGPIPQLSLPDLEQFNVSNNFLNGSVPDKLQKFPQDSFLGNSLCGRPLKLCPGDDASASSPSGDIPNNKTKKKNKLSGGAIAGIVIGSVVCLLLLVFALILLCRKKSSKKTSAVEVATVKHPEPELPGDKPVDELENGPGPHSNGAHENGSTVAAAAAAAMAAGNGNKAEANGGGGSGAKKLVFFGNSATAGAARPFDLEDLLRASAEVLGKGTFGTAYKAVL…
XP_015957711.1	Arachis duranensis	MVALANAIVATVLVLVLVAVFPLGKADLASERAALLALRSSVGGRTLFWNATNQSPCNWAGVQCEQGQVVELHLPAVALSGRIPAGIFGNLTHLRTLSLRFNALTGPLPADLASCINLRNLYLQRNLLSGKIPELLFRLPDLVRLNLGFNNFSGGVPAEFNKLSRLRTLYLQNNQLSGPISQLSLPDLEQFNVSNNFLNGSVPDKLQKFPQDSFLGNSLCGRPLKLCPGDDASASSPSGDIPNNKTKKKNKLSGGAIAGIVIGSVVCLLLLVFALILLCRKKSSKKTSAVEVATVKHPEPELPGDKPVDELENGPGPHSNGAHENGYTVAAAAAAAMAAGNGNKAEANGGGGSGAKKLVFFGNSATAGAARPFDLEDLLRASAEVLGKGTFGTAYKAVL…
XP_017425533.1	Vigna angularis	MLPHKHTLVVVAATLALMLAAADADLAAERAALLALRSAVGGRTLFWNATRDSPCTWAGVQCERDHVVELHLPGVALSGQIPVGIFGNLTQLRTLSLRFNALRGSLPSDLAKCVNLRNLYIQRNLLSGAIPSFLFELPDLVRLNMGFNNFSGPFPTGFNSLTRLKTLFVENNQLSGPIPNLSKLSLDQFNVSNNLLNGSVPLNLRTFPQDSFLGNSLCGRPLSLCPGDIADPISVDNNSKPNSHTSHKLSAGAIAGIVVGSVVFLLLLVFLFIFLCRSKTAKKTSAVDIATVKHPEADAPVLAEKGIPDVENGGHANGNSVAAVTAVSAGNKAEVNGGGAAKKLVFFGNAARAFDLEDLLRASAEVLGKGTFGTAYKAVLEAGPVVAVKRLKDVTISEK…
XP_047176763.1	Vigna umbellata	MLPHKHTLVVVAATLALMLAAADADLAAERAALLALRSAVGGRTLFWNATRDSPCTWAGVQCERDHVVELHLPGVALSGQIPVGIFGNLTQLRTLSLRFNALRGSLPSDLAKCVNLRNLYIQRNLLSGAIPSFLFELPDLVRLNMGFNNFSGPFPTDFNSLTRLKTLFVENNQLSGPIPNLSKLSLDQFNVSNNLLNGSVPLNLRTFPQDSFLGNSLCGRPLSLCPGDIADPISVDNNSKPNSHTSHKLSAGAIAGIVVGSVVFLLLLVFLFIFLCRSKTAKKTSAVDIATVKHPEADAPVLAEKGIPDVENGGHANGNSAAAVAAVSAGNKAEVNGGGAAKKLVFFGNAARAFDLEDLLRASAEVLGKGTFGTAYKAVLEAGPVVAVKRLKDVTISEK…
XP_050901326.1	Pisum sativum	MRRKHRSMDPIFTLLLILLTGPQLARADLDSERAALLALRSSVGGRTLFWNATNQTPCNWAGVQCDDHRVVELHLPGVALSGQIPTGIFSNLTHLRTLSLRFNALTGSLPSDLASCVNLRNLYLQRNLLSGEIPHFLFNLPDLVRLNMAFNNFSGPISTSFNNFTRLKTLYLENNHLSGSIPELTRLSLDQFNVSNNILNGSVPDKLHTFPQDSFLGNSLCGPPLSLCPGTETNASSFTADGGNTGKKKNKLSGGAIAGIVIGSVVFLLLLVFLFIFLCRNKSSKKTSAVDVATVKHPESDVPRDKSISDLENGNGYASAATAAAAVVAVNKVEANGNGNTAGGAKKLVFFGSAPRTFDLEDLLRASAEVLGKGTFGTAYKAVLESGPMVAVKRLKDVT…
XP_003530966.1	Glycine max	MLPQKHTLVATLAVVLAVAQAVDLASERAALLALRSAVGGRTLFWNATRESPCNWAGVQCEHDHVVELHLPGVALSGEIPVGIFGNLTQLRTLSLRFNALRGSLPSDLASCVNLRNLYIQRNLLSGQIPPFLFDFADLVRLNLGFNNFSGPFPTAFNSLTRLKTLFLENNQLSGPIPDLDKLTLDQFNVSDNLLNGSVPLKLQAFPPDSFLGNSLCGRPLSLCPGDVADPLSVDNNAKDSNTNNKSKLSGGAIAGIVVGSVVFLLLLVFLFIFLCRNKSAKNTSAVDIATVKHPETESKVLADKGVSDVENGAGHANGNSAVAAVAVGNGGSKAAEGNAKKLVFFGNAARAFDLEDLLRASAEVLGKGTFGTAYKAVLEAGPVVAVKRLKDVTISEKEF…
XP_028242957.1	Glycine soja	MLPQKHTLVATLAVVLAVAQAVDLASERAALLALRSAVGGRTLFWNATRESPCNWAGVQCEHDHVVELHLPGVALSGEIPVGIFGNLTQLRTLSLRFNALRGSLPSDLASCVNLRNLYIQRNLLSGQIPPFLFDFADLVRLNLGFNNFSGPFPTAFNSLTRLKTLFLENNQLSGPIPDLDKLTLDQFNVSDNLLNGSVPLKLQAFPPDSFLGNSLCGRPLSLCPGDVADPLSVDNNAKDSNTNNKSKLSGGAIAGIVVGSVVFLLLLVFLFIFLCRNKSAKNTSAVDIATVKHPETESKVLADKGVADVENGAGHANGNSAVAAVAVGNGGSKAAEGNAKKLVFFGNAARAFDLEDLLRASAEVLGKGTFGTAYKAVLEAGPVVAVKRLKDVTISEKEF…
XP_020215748.1	Cajanus cajan	MVAQKQTVVVVALALALALMMVMVAEADLASERAALLALRSAVGGRTLFWNATRESPCTWAGVQCEHDHVVELHLPGVALSGEIPNGIFGNLSHLRTLSLRFNALRGSLPSDLGSCVDLRNLYIQRNLLSGQIPSFLFHLPHLVRLNMGFNNFSGPFPTAFNNLTRLKTLFLESNRLSGPIPELAKLSLDQFNVSNNILNGSVPLKLHTFPQDSFLGNSLCGKPLSLCPADVADPISVDNNAGNNNNNNNHTKLSAGAIAGIVIGSVVFLLLLLFLFIFLCKGKTGKKTSAVDIAAVKIPDPEGEVVADKGVSDVESGGRANGHGNGNSAVAVAAVAAAEGNGGAGAKKLVFFGNAARAFDLEDLLRASAEVLGKGTFGTAYKAVLEAGPVVAVKRLKD…
XP_019421925.1	Lupinus angustifolius	MHNPFALFLFLLLLPSAKPDLSSERAALLHLRSSVGGRTLFWNATNQSPCNWAGVQCDHDHVVELHLPGVSLSGQLPTGIFSNLTHLRTLSLRFNALTGHIPSDLASCTNLRNLYLQRNLFSGSIPDFLFSLTDLVRVNLGFNNFSGQFSTGFNNLTRLRTLFLENNQLQGSIPDLSNVVNLEQFNVSNNLLNGSVPLKLGTFSEDSFLGNSLCGKPLGLCAGDDGNGSGSVPGEIEINGGKKKKTKKLLGGAIAGIVIGSVVGLLLVVFVLILLCRKKSSSKKTSSVDVATVKDRELEVNGGENKVNDVENGGHGNGNGNGNGYSVAAVAAAALTGNGNKGGEVVNAGGAKKLVFFGNSVRGFDLEDLLRASAEVLGKGTFGTAYKAVLEVGPVVAVK…
XP_010087022.1	Morus notabilis	MKPQRLPIFSSLSLLLLLLLVLVVLVPFAKPDLSSDRAALLALRKAVGGRTLLWNATLQSPCNWAGVRCENNRVAVLRLPGVALSGNLPNGIFGNLTVLRTLSLRLNALKGSLPSDLASCVGLRNLYLQGNFFSGEIPDFLFTLRDLVRLNLASNNFSGEISPSLNNLTRLRTLYVENNQLSGSIPELKLPDLAQFNVSNNLLNGSIPAKLQTFSSASFVGNSLCGKPLSLCPGNNVTIPSGEVNINGNGKGKGLSGGVIAGIVIGCVVAALAIIILLIVFCRKKRIQKTSSVDVAALKHPESEARGEKPAETENGRHNSNNNGFSVASAAAAAMAGNGKTEVSNNGVDGVKKLVFFGNAARVFDLEDLLRASAEVLGKGTFGTAYKAVLEVGTVVAVK…
XP_034214996.1	Prunus dulcis	MHSQSNRLSLFLFSLLVLLPIAKPDLGSDRAALLALRSAVGGRTLLWNVNQPTPCSWAGVKCENNRVTVLRLPGVALSGTIPSGIFGNLTSLRTLSLRLNALTGHLPSDLSACVTLRNLYLQGNLFSGEIPQFLYSLHDLVRLNLASNNFSGEISLGFNNLTRIRTLYLQNNKLSGVIPELNLPKLEQFNVSNNLLNGSVPKKLQSYSSSSFLGNLLCGRPLDSACPGDSGAAPNGDININDDHKKKSKLSGGAIAGIVIGSVLGFLLIVMILILLCRKKSSKKTSSVDIATVKHPEVEIPGDKLPADAENGGYGNGYSVAAAAAAAMVGNGKSEANSAGGAKKLVFFGNAARVFDLEDLLRASAEVLGKGTFGTAYKAVLEVGTVVAVKRLKDVTISE…
XP_022137346.1	Momordica charantia	MRTQMGTPLLSLFLFAFCVLPLSVRPDLASDTAALLALRSAVGGRTLRLWNATDQSVCSWPGIRCEDNRVTVLRLPGAALSGELPAGIFGNLTHLRTLSLRLNALSGQLPSDLSACVNLRNLYLQGNEFSGLVPDFLFRLHDLVRLNLASNNFSGEISSGFNNLTRLRTLFLENNHLAGSIPDLKIPLDQFNVSNNQLNGSVPAELQSFSSSSFLGNSLCGRPLEACAGDIAVPTGKVGTNGGSGHKKKLSGGAIAGIIIGSVLGFVLILLLLMLLCRKKSAKKTSSVDVATVKHPEVEIQGGKPAGDVENGGYSNGYSVPAAAAAATTVAAGAAKGEVNNNGAGSKKLVFFGNAARVFDLEDLLRASAEVLGKGTFGTAYKAVLELGSVVAVKRLKDV…
XP_042962137.1	Carya illinoinensis	MQLQTLPILLFTFLIVFPLSRPDLGSDRSALLALRSAVGGRTLLWNVTESNPCSWAGVVCEDNRVTVLRLPGVALSGELPSGIFGNLTRLRTLSLRLNALTGQLPADLALCGNLRNLYLQGNLLSGEIPDFVFSLHDLVRLNLASNNFSGGISLGFNNLTRLKTLFLENNQLTGLIPPELDIPKLEQFNVSNNMLNGSVPEKLQSFKEDSFMGNSLCGRPFESCFGNVTVPGQESGNNGGKKLSGGAIAGIVIGSVLAFLVILAILLVFCRKKSSNKQTSTVDIAMAKHPEVEIPGDKPAGDVESGGYGNGYSVAAAAAAAMTGNGKADVNGGGGGAKKLAFFGNAARVFDLEDLLRASAEVLGKGTFGTAYKAVLETGTVVAVKRLKDVTISEREFKE…
XP_030472943.1	Syzygium oleosum	MQLRILALLSFFAASAILVPVAEPDLASDRAALLALRSAVGGRTLLWNANLQSPCSWAGVQCEANRVTALRLPGVALSGQIPDGILGNLTQLRTLSLRLNTLSGQLPSDLASCTDLRNLYVQGNQFSGPIPESLFSLRDLVRLNLASNKFSGEIPAGFGNLTRLRTLFLENNQLSGSIPAELKLPNLEQFNVSDNLLNGSIPDSLGAFANTSFSGNSLCGKPLASCSQEISLPAGVPPASTDNGGGKKKKLSGAAVAGIVIGCVFGFIFLVVLLMYLCRQKGGKKTRSVDIATFKHQELEIPGEKPVGEVENGGYSNGYSVAVAASAAMAGSGKGEVNGGAGTAAKKLIFFGNSAKVFDLEDLLRASAEVLGKGTFGTAYKAVLEAGITVAVKRLKDVN…
XP_050122861.1	Malus sylvestris	MHSQTQRLCLFLFSLLLLLPIAKPDLASDRAALLALRSAVGGRTLLWNVNQTSPCSWAGVNCENNRVTGIRLPGVALSGVIPSGIFGNLTSLRTLSLRLNALRGPLPSDLSACVTLRNLYLQGNLFSGEIPEFLYSLHDLVRLNLASNNFSGEISLGFNNLTRLRTLYLESNKLSGAIPELKLPNLDQFNVSSNLLNGSVPKQLQSYPSSSFLGNLLCGGPLDACPGDGGAAGGGDININDNHKRRKLSGGAIAGIVIGSVLAFLVIIMLLIFFCRKKKSKKTSSVDIATVKHPEVEIPGEKLPAEAENVGYGNGSSVAAAAAAAMVGNGKSEFNSAGGAKKLVFFGNGARVFDLEDLLRASAEVLGKGTFGTAYKAVLEAGTVVAVKRLRDVTISESE…
XP_002533427.1	Ricinus communis	MHTRNLFLLFFFTIFLPFSKPDLAADRAALLKLRSSVGGRTLFWNITQQSPCSWAGVACEGNRVTVLRLPGVALSGQLPEGIFANLTQLRTLSLRLNALNGHLPSDLGSCTNLRNLYLQGNMFSGEIPEFLFGLHDLVRLNLGENNFTGEISPSFGNFTRLRTLFLENNRLSGSVPDLKLDKLEQFNVSNNLLNGSIPERLHLFDPSSFLGNSLCGQPLASCSGNSNVVVPSTPTDEAGNGGKKKNLSAGAIAGIVIGSIVGLFLIVLILMFLCRKKGSKKSRSIDIASIKQQELAMPGEKPIGEVENGSGGGYGNGNGNGYSVAAAAAAAMVGHGKGGAAGGEVNGGKKLVFFGKAARVFDLEDLLRASAEVLGKGTFGTAYKAVLEMGTVVAVKRLK…
XP_023911660.1	Quercus suber	MKPQTLPILVFTFLTILFPFSKPDLASDRSALLALRSAVGGRTLLWNITETSPCLWAGVLCEQNRVTVLRLPGVALSGQLPNGIFGNLTRLRTLSLRLNALTGSLPSDLAAVVNLRNLYLQGNLFTGDIPEFLFTLHDLVRLNLASNNFSGEISSGFNNLTRLKTLFLEGNSLTGSIPPGFDVPSLEQFNVSNNALNGSVPSKLQTFSKDSFLGNSLCGGPLDSCPGNATIPGASGGGGGGGGSNNKKKLSGGAVAGIAIGSVLGFLLLVAILIFLCRKKSSSKKGSTVDIATVKHPEVEIPGEKSVREVENGGYGNGYSVAAAAAAAMTGTAKAEANGGGAGAKKLVFFGNAARVFDLEDLLRASAEVLGKGTFGTAYKAVLEMGTVVAVKRLKDVTI…
XP_034673287.1	Vitis riparia	MESSLPEFHDNVNVQPPLKRRRWWFCGMEHRRLVLLVVFLVIVEMLPAGKSDLAADRTALLGLRKVVSGRTLLWNVSQDSPCLWAGVKCEKNRVVGLRLPGCSLTGKIPAGIIGNLTELRVLSLRMNALEGPLPSDLGSCADLRNLYLFGNAFSGEIPTSLFGLTNLVRLNLAANNLSGEISTDFNKLTRLKTLYLQENILSGSIPDLTLDLDQFNVSFNLLKGEVPAALRSMPASAFLGNSMCGTPLKSCSGGNDIIVPKNDKKHKLSGGAIAGIVIGSVVGFVLILIILFVLCGKKRGKKTSAVDVAAVKHSEVEIPGEKPIGEVENGNGYSVAAAAAAAMTGNGNAKGDMSNGGAKRLVFFGNAARVFDLEDLLRASAEVLGKGTFGTAYKAILEM…
XP_030493135.1	Cannabis sativa	MEPLRLPILLFLSILLLPLAKPDLSSDREALLSLRSSVGGRTLLWNVTLQSPCSWAGVKCENNRVVVLRLPGVALSGSLPKGIFGNLTALRTVSLRLNALKGSLPSDLASCTNLRNLYLQGNFFSGQIPSFIFTSLHDLVRLNLASNNFSGEIPVGLNNLTRLRTLYVENNQLSGLIPELRLPNLEQFNVSNNLLNGSIPVKLRTFKSDSFMGNTLCGGPLGLCPGDSNGSSPLPNGEVNIDGKSHKRKLSGGVIAGIVIGCVVAVLVILMLLIFLCRKSSNQRRSSADVAALKQPETELSRDKPPSTDADNGGFSNGNGYPVAATAAAAAMPVGNGNKGEATAVKKLVFFGNSSSRVFDLEDLLRASAEVLGKGTFGTAYKAVLEAGTVVAVKRLKDV…
XP_018840938.1	Juglans regia	MQPQTLPILLFTFLIVFPLSRPDLGSDRSALLALRSAVGGRTLLWNVTKSDPCSWAGVLCEDNRVTVLRLPGVALSGDLPSGIFGNLTRLRTLSLRLNALTGQLPSDLASCVNLRNLYLQGNLLSGEIPDFVFTLRDLVRLNLASNNFSGGISLGFNNLTRLKTLFLENNQLTGSIPPELDFPKLEQFNVSNNMLNGSVPEKLQTFKEDSFLGNSLCGRPFESCFGNVTIPDQDSGNNGGKKLSGGAIAGIVIGSVLAFLVILAILLVFCRKKSSNKQTSTVDIAMAKHPEVEIPGEKPAGDVESGGYGNGYSVAAAAVAAMTGNGKADANGGGGGAKKLAFFGNAARVFDLEDLLRASAEVLGKGTFGTAYKAVLETGTVVAVKRLKDVTISEREFKE…
XP_021616432.1	Manihot esculenta	MFLKNLFFFLFFVLIFLPSSKPDLAADRSALLLLRSSVGGRTLFWNISQSTPCSWAGVGCQGNRVTVLRLPGVALSGQLPTGIFSNLTQLRTLSLRLNALSGQLPSDLVACTNLRNLYLQGNMFSGEIPEFLFTLHDLVRLNLGENNFTGGISMGFGNFTRLRTLYLENNRLSGSIPDLKMEKLEQFNVSNNLLNGSIPERFRAFDSTSYLGNSLCGKPLDSCATDANGTVVVPSSPTEDAGNAGKKKKLSGGAIAGIVIGSVVALFLLLLILMLLCRKKGSQKSRSIDIASIKQQDLALPGDKPIGEVETGSGHGNGNGYSVAAAAAAAMVGNGKGGGGEVNGAGAKKLVFFGKASKVFDLEDLLRASAEVLGKGTFGTAYKAVLEMGTVVAVKRLKD…
XP_044477088.1	Mangifera indica	MNLHNLSFLLLHLLFFFHLPLSKPDLSSDRAALLAFRSSVGGRTLLWNASQSSPCSWVGVLCEQNRVTVLRLPGVALSGQIPLGIFGNLTALRALSLRLNSLYGQLPSDLALCSNLRNLYLQGNQFSGDIPEFLFTLHGLVRLNLASNNFSGGISSGFNNLTRLKTLYLESNSLSGSIRQLKLPNLQQLNVSNNFLNGSIPKALQAFGSSSFLGNSLCGKPLEDCSKSASVVVPSTPTGGDSNEKEKKKKLSGGAIAGIVIGSVLGFLLIVMILMILCRKKSSKRSRSVDIASLKQQEAELAGDKGSVGQVENGGGYSVSVAAAAAAAMVGNAKGEVNGNSNGPKKLVFFGNTGRIFDLEDLLRASAEVLGKGTFGTAYKAVLEMGTVVAVKRLRDVTL…
XP_010069429.1	Eucalyptus grandis	MHFRILALLGFFFLAVLFPSAEPDLASDRAALLALRSAVGGRTLLWNANLPSPCSWAGVQCEGNRVTALRLPGVALSGQIPDGVLGNLTQLRTLSLRFNALSGTLPSDLASCADLRNLYVQGNLFSGPIPASLFGLSDLVRLNLASNKFSGDFPAGFGNLTRLKTLLLENNQLSGSIPADLKQLKLEQFNVSNNLLNGSIPEGLGAFATSSFSGNSLCGKPLASCSQDIALPAGEPSGSPGQPGGKKKKLSGAVVAGIVIGCVFGFIFLVILLIYLCRKKGSKKSRSVDVATFKHQELEIPGEKPVGEVENGGYSNGYSVAAAAAAAMTGSGKGEVNGSAGAAAKKLIFFGNSARAFDLEDLLRASAEVLGKGTFGTAYKAVLEAGITVAVKRLKDVNV…
XP_002279127.2	Vitis vinifera	MESPLPEFHDNVNVQPPLKRRRWWFCGMEHRRLVLLVVFLVIVEMLPAGKSDLAADRTALLGLRKVVSGRTLLWNVSQDSPCLWAGVKCEKNRVVGLRLPGCSLTGKIPAGIIGNLTELRVLSLRMNALEGPLPSDLGSCADLRNLYLFGNAFSGEIPASLFGLTKIVRLNLAANNLSGEISTDFNKLTRLKTLYLQENILSGSIPDLTLKLDQFNVSFNLLKGEVPAALRSMPASAFLGNSMCGTPLKSCSGGNDIIVPKNDKKHKLSGGAIAGIVIGSVVGFVLILIILFVLCGKKRGKKTSAVDVAAVKHSEVEIQGEKPIGEVENGNGYSVAAAAAAAMTGNGNAKGDMSNGGAKRLVFFGNAARVFDLEDLLRASAEVLGKGTFGTAYKAILEM…
XP_003631134.2	Medicago truncatula	MGMLPHKNRHKSMLLILAVGLLLLLAEAEAADLDSQRAALLTLRSSVGGRTLFWNATNQSPCNWAGVQCDHNRVVELHLPGVALSGQIPTGIFSNLTHLRTLSLRFNALTGSLPSDLASCVNLRNLYIQRNLLSGQIPDFLFTLPDMVRLNMGFNNFSGPISTSFNNFTRLKTLFLENNHLSGSIPQFKAFTLDQFNVSNNVLNGSVPVNLQTFSQDSFLGNSLCGRPLSLCPGTATDASSPFSADDGNIKNKNKNKLSGGAIAGIVIGSVVGLLLLVFLLIFLCRNKSSKNTSAVDVATIKHPESELPHDKSISDLENNGNGYSTTSAAAAAAAAVAVSKVEANGNGNTAAAVGAKKLVFFGNAARAFDLEDLLRASAEVLGKGTFGTAYKAVLESGP…
